# Supplementary material for: Switchable synthesis of natural-product-like lawsones and indenopyrazoles through regioselective ring-expansion of indantrione
Source: Commun Chem. 2023 Jan 18;6:17. doi: 10.1038/s42004-022-00807-z (PMC9849474; doi:10.1038/s42004-022-00807-z)
Supplement: Supplementary file 4 — Supplementary Data 1 [file 42004_2022_807_MOESM4_ESM.cif]

data_1
_audit_creation_date               2022-01-05
_audit_creation_method
;
Olex2 1.3
(compiled 2020.11.12 svn.r5f609507 for OlexSys, GUI svn.r6408)
;
_shelx_SHELXL_version_number       '2018/3'
_audit_contact_author_address      ?
_audit_contact_author_email        ?
_audit_contact_author_name         ''
_audit_contact_author_phone        ?
_publ_contact_author_id_orcid      ?
_publ_section_references
;
Dolomanov, O.V., Bourhis, L.J., Gildea, R.J, Howard, J.A.K. & Puschmann, H.
 (2009), J. Appl. Cryst. 42, 339-341.

Sheldrick, G.M. (2015). Acta Cryst. C71, 3-8.
;
_chemical_name_common              ?
_chemical_name_systematic          ?
_chemical_formula_moiety           'C17 H11 O4'
_chemical_formula_sum              'C17 H11 O4'
_chemical_formula_weight           279.26
_chemical_absolute_configuration   ?
_chemical_melting_point            ?
loop_
  _atom_type_symbol
  _atom_type_description
  _atom_type_scat_dispersion_real
  _atom_type_scat_dispersion_imag
  _atom_type_scat_source
 'C' 'C' 0.0033 0.0016 'International Tables Vol C Tables 4.2.6.8 and 6.1.1.4'
 'H' 'H' 0.0000 0.0000 'International Tables Vol C Tables 4.2.6.8 and 6.1.1.4'
 'O' 'O' 0.0106 0.0060 'International Tables Vol C Tables 4.2.6.8 and 6.1.1.4'

_shelx_space_group_comment
;
The symmetry employed for this shelxl refinement is uniquely defined
by the following loop, which should always be used as a source of
symmetry information in preference to the above space-group names.
They are only intended as comments.
;
_space_group_crystal_system        'orthorhombic'
_space_group_IT_number             33
_space_group_name_H-M_alt          'P n a 21'
_space_group_name_Hall             'P 2c -2n'
loop_
  _space_group_symop_operation_xyz
 'x, y, z'
 '-x, -y, z+1/2'
 '-x+1/2, y+1/2, z+1/2'
 'x+1/2, -y+1/2, z'

_cell_length_a                     25.4601(16)
_cell_length_b                     3.8772(3)
_cell_length_c                     26.2598(16)
_cell_angle_alpha                  90
_cell_angle_beta                   90
_cell_angle_gamma                  90
_cell_volume                       2592.2(3)
_cell_formula_units_Z              8
_cell_measurement_temperature   296.15(10) 
_cell_measurement_reflns_used   8336
_cell_measurement_theta_min     2.2260
_cell_measurement_theta_max     30.1340
_shelx_estimated_absorpt_T_max     0.990
_shelx_estimated_absorpt_T_min     0.987
_exptl_absorpt_coefficient_mu      0.103
_exptl_absorpt_correction_T_max    ?
_exptl_absorpt_correction_T_min    ?
_exptl_absorpt_correction_type     none
_exptl_absorpt_process_details     ?
_exptl_absorpt_special_details     ?
_exptl_crystal_colour              colourless
_exptl_crystal_colour_primary      colourless
_exptl_crystal_density_diffrn      1.431
_exptl_crystal_density_meas        .
_exptl_crystal_density_method      ?
_exptl_crystal_description         block
_exptl_crystal_F_000               1160
_exptl_crystal_size_max            0.13
_exptl_crystal_size_mid            0.12
_exptl_crystal_size_min            0.1
_exptl_transmission_factor_max     ?
_exptl_transmission_factor_min     ?
_diffrn_reflns_av_R_equivalents    0.0927
_diffrn_reflns_av_unetI/netI       0.0475
_diffrn_reflns_Laue_measured_fraction_full  0.998
_diffrn_reflns_Laue_measured_fraction_max  0.998
_diffrn_reflns_limit_h_max         30
_diffrn_reflns_limit_h_min         -29
_diffrn_reflns_limit_k_max         4
_diffrn_reflns_limit_k_min         -4
_diffrn_reflns_limit_l_max         31
_diffrn_reflns_limit_l_min         -31
_diffrn_reflns_number              18156
_diffrn_reflns_point_group_measured_fraction_full  0.994
_diffrn_reflns_point_group_measured_fraction_max  0.994
_diffrn_reflns_theta_full          25.024
_diffrn_reflns_theta_max           25.024
_diffrn_reflns_theta_min           2.228
_diffrn_ambient_temperature        296.15
_diffrn_detector_area_resol_mean   ?
_diffrn_measured_fraction_theta_full  0.998
_diffrn_measured_fraction_theta_max  0.998
_diffrn_measurement_device_type    'Bruker APEX-II CCD'
_diffrn_measurement_method         '\w scans'
_diffrn_radiation_monochromator    graphite
_diffrn_radiation_type             MoK\a
_diffrn_radiation_wavelength       0.71073
_diffrn_source                     ?
_diffrn_standards_number           0
_reflns_Friedel_coverage           0.946
_reflns_Friedel_fraction_full      0.991
_reflns_Friedel_fraction_max       0.991
_reflns_number_gt                  4332
_reflns_number_total               4581
_reflns_special_details
;
 Reflections were merged by SHELXL according to the crystal
 class for the calculation of statistics and refinement.
 
 _reflns_Friedel_fraction is defined as the number of unique
 Friedel pairs measured divided by the number that would be
 possible theoretically, ignoring centric projections and
 systematic absences. Completness statistics refer to single and
 composite reflections containing twin component 1 only.
;
_reflns_threshold_expression       'I > 2\s(I)'
_computing_cell_refinement         ?
_computing_data_collection         ?
_computing_data_reduction          ?
_computing_molecular_graphics      'Olex2 1.3 (Dolomanov et al., 2009)'
_computing_publication_material    'Olex2 1.3 (Dolomanov et al., 2009)'
_computing_structure_refinement    'SHELXL 2018/3 (Sheldrick, 2015)'
_computing_structure_solution      'SHELXT 2014/5 (Sheldrick, 2014)'
_refine_diff_density_max           1.140
_refine_diff_density_min           -0.574
_refine_diff_density_rms           0.183
_refine_ls_abs_structure_details
;
 Refined as an inversion twin.
;
_refine_ls_abs_structure_Flack     1(5)
_refine_ls_extinction_coef         .
_refine_ls_extinction_method       none
_refine_ls_goodness_of_fit_ref     1.225
_refine_ls_hydrogen_treatment      constr
_refine_ls_matrix_type             full
_refine_ls_number_parameters       334
_refine_ls_number_reflns           4581
_refine_ls_number_restraints       402
_refine_ls_R_factor_all            0.1427
_refine_ls_R_factor_gt             0.1390
_refine_ls_restrained_S_all        1.209
_refine_ls_shift/su_max            0.000
_refine_ls_shift/su_mean           0.000
_refine_ls_structure_factor_coef   Fsqd
_refine_ls_weighting_details      
 'w=1/[\s^2^(Fo^2^)+(0.1771P)^2^+9.4358P] where P=(Fo^2^+2Fc^2^)/3'
_refine_ls_weighting_scheme        calc
_refine_ls_wR_factor_gt            0.3392
_refine_ls_wR_factor_ref           0.3428
_refine_special_details
;
 Refined as a 2-component inversion twin.
;
_olex2_refinement_description
;
1. Twinned data refinement
 Scales: 0(5)
 1(5)
2. Fixed Uiso
 At 1.2 times of:
  All C(H) groups
 At 1.5 times of:
  All C(H,H,H) groups
3. Restrained distances
 O009_$1-O001
 3 with sigma of 0.02
4. Rigid bond restraints
 All non-hydrogen atoms
 with sigma for 1-2 distances of 0.001 and sigma for 1-3 distances of 0.001
5. Uiso/Uaniso restraints and constraints
All non-hydrogen atoms have similar U: within 2A with sigma of 0.01 and sigma
for terminal atoms of 0.02 within 2A
Uanis(O005) \\sim Ueq, Uanis(C01P) \\sim Ueq: with sigma of 0.01 and sigma for
terminal atoms of 0.02
Uanis(O005) = Uanis(C01P)
Uanis(C014) = Uanis(C01S) = Uanis(C00T) = Uanis(C026)
Uanis(C01C) = Uanis(C01R)
Uanis(C00J) = Uanis(O007)
6.a Aromatic/amide H refined with riding coordinates:
 C00S(H00S), C01J(H01J), C01R(H01R), C020(H020), C024(H024), C025(H025),
 C02A(H02A), C02C(H02C), C00M(H00M), C017(H017), C00V(H00V), C00U(H00U),
 C01G(H01G), C01K(H01K), C01Y(H01Y), C01Z(H01Z)
6.b Fitted hexagon refined as free rotating group:
 C00M(C01A,C017,C00V,C00Y,C00U)
6.c Idealised Me refined as rotating group:
 C00J(H00A,H00B,H00C), C01P(H01A,H01B,H01C)
;
_atom_sites_solution_hydrogens     geom
_atom_sites_solution_primary       ?
_atom_sites_solution_secondary     ?
loop_
  _atom_site_label
  _atom_site_type_symbol
  _atom_site_fract_x
  _atom_site_fract_y
  _atom_site_fract_z
  _atom_site_U_iso_or_equiv
  _atom_site_adp_type
  _atom_site_occupancy
  _atom_site_site_symmetry_order
  _atom_site_calc_flag
  _atom_site_refinement_flags_posn
  _atom_site_refinement_flags_adp
  _atom_site_refinement_flags_occupancy
  _atom_site_disorder_assembly
  _atom_site_disorder_group
 O001 O 0.0520(3) 0.187(3) 0.2165(3) 0.036(2) Uani 1 1 d D U . . .
 O002 O 0.0352(4) 0.687(3) 0.0539(4) 0.048(3) Uani 1 1 d . U . . .
 O007 O -0.1826(3) 0.544(2) 0.1515(3) 0.0299(16) Uani 1 1 d . U . . .
 O00D O 0.1524(3) 0.154(3) 0.1989(3) 0.041(2) Uani 1 1 d . U . . .
 C00J C -0.2048(4) 0.717(3) 0.1907(5) 0.0299(16) Uani 1 1 d . U . . .
 H00A H -0.194863 0.610785 0.222271 0.045 Uiso 1 1 calc R U . . .
 H00B H -0.242281 0.712116 0.187249 0.045 Uiso 1 1 calc R U . . .
 H00C H -0.192842 0.952210 0.190351 0.045 Uiso 1 1 calc R U . . .
 C00Q C 0.1270(4) 0.258(3) 0.1613(4) 0.0222(18) Uani 1 1 d . U . . .
 C00R C 0.0606(4) 0.550(3) 0.0878(4) 0.0236(18) Uani 1 1 d . U . . .
 C00S C -0.0545(4) 0.319(3) 0.1033(4) 0.028(2) Uani 1 1 d . U . . .
 H00S H -0.040875 0.209533 0.074637 0.033 Uiso 1 1 calc R U . . .
 C00Z C 0.0693(4) 0.295(3) 0.1696(4) 0.0195(17) Uani 1 1 d . U . . .
 C015 C 0.0380(4) 0.420(3) 0.1345(4) 0.0187(15) Uani 1 1 d . U . . .
 C016 C -0.0198(4) 0.439(3) 0.1402(4) 0.0221(16) Uani 1 1 d . U . . .
 C01C C 0.1180(4) 0.522(3) 0.0785(4) 0.0229(13) Uani 1 1 d . U . . .
 C01D C -0.1288(4) 0.509(3) 0.1495(4) 0.0229(18) Uani 1 1 d . U . . .
 C01J C -0.0954(4) 0.634(3) 0.1877(4) 0.0241(19) Uani 1 1 d . U . . .
 H01J H -0.109182 0.747154 0.215924 0.029 Uiso 1 1 calc R U . . .
 C01R C 0.1404(4) 0.613(3) 0.0343(5) 0.0229(13) Uani 1 1 d . U . . .
 H01R H 0.119050 0.684054 0.007594 0.027 Uiso 1 1 calc R U . . .
 C020 C -0.0417(4) 0.588(3) 0.1829(4) 0.0230(19) Uani 1 1 d . U . . .
 H020 H -0.019785 0.658547 0.209257 0.028 Uiso 1 1 calc R U . . .
 C023 C 0.1509(4) 0.385(3) 0.1177(4) 0.0195(15) Uani 1 1 d . U . . .
 C024 C 0.1943(5) 0.604(3) 0.0270(5) 0.036(2) Uani 1 1 d . U . . .
 H024 H 0.208383 0.689871 -0.003105 0.043 Uiso 1 1 calc R U . . .
 C025 C -0.1068(4) 0.353(3) 0.1071(4) 0.028(2) Uani 1 1 d . U . . .
 H025 H -0.128385 0.271729 0.081184 0.033 Uiso 1 1 calc R U . . .
 C02A C 0.2046(4) 0.354(3) 0.1074(6) 0.036(2) Uani 1 1 d . U . . .
 H02A H 0.226649 0.249593 0.131038 0.043 Uiso 1 1 calc R U . . .
 C02C C 0.2254(5) 0.479(4) 0.0615(5) 0.039(2) Uani 1 1 d . U . . .
 H02C H 0.261446 0.471493 0.055809 0.047 Uiso 1 1 calc R U . . .
 O005 O 0.4345(3) 0.450(3) 0.3506(3) 0.0369(17) Uani 1 1 d . U . . .
 O009 O 0.1009(3) 0.879(3) 0.3014(3) 0.040(2) Uani 1 1 d . U . . .
 O00A O 0.2016(3) 0.787(2) 0.2833(3) 0.0235(16) Uani 1 1 d . U . . .
 O00G O 0.2187(3) 0.283(3) 0.4441(3) 0.036(2) Uani 1 1 d . U . . .
 C00I C 0.1258(4) 0.736(3) 0.3331(4) 0.0182(16) Uani 1 1 d . U . . .
 C00M C 0.2948(2) 0.393(2) 0.3161(2) 0.0257(19) Uani 1 1 d G U . . .
 H00M H 0.272910 0.316127 0.290188 0.031 Uiso 1 1 calc R U . . .
 C01A C 0.2734(2) 0.541(2) 0.3597(2) 0.0224(16) Uani 1 1 d G U . . .
 C017 C 0.3062(3) 0.656(2) 0.3985(2) 0.0242(18) Uani 1 1 d G U . . .
 H017 H 0.291864 0.754768 0.427606 0.029 Uiso 1 1 calc R U . . .
 C00V C 0.3603(2) 0.623(2) 0.3937(2) 0.030(2) Uani 1 1 d G U . . .
 H00V H 0.382237 0.700104 0.419694 0.036 Uiso 1 1 calc R U . . .
 C00Y C 0.3817(2) 0.475(2) 0.3502(3) 0.0277(19) Uani 1 1 d G U . . .
 C00U C 0.3490(3) 0.360(2) 0.3114(2) 0.031(2) Uani 1 1 d G U . . .
 H00U H 0.363285 0.261461 0.282275 0.038 Uiso 1 1 calc R U . . .
 C00T C 0.1825(5) 0.697(3) 0.3262(4) 0.0240(10) Uani 1 1 d . U . . .
 C014 C 0.1013(4) 0.633(3) 0.3836(4) 0.0240(10) Uani 1 1 d . U . . .
 C01G C 0.0486(5) 0.652(4) 0.3892(5) 0.038(2) Uani 1 1 d . U . . .
 H01G H 0.027537 0.745859 0.363826 0.045 Uiso 1 1 calc R U . . .
 C01K C 0.1114(5) 0.326(4) 0.4656(4) 0.035(2) Uani 1 1 d . U . . .
 H01K H 0.131930 0.205194 0.488909 0.042 Uiso 1 1 calc R U . . .
 C01M C 0.1907(5) 0.437(4) 0.4136(4) 0.032(2) Uani 1 1 d . U . . .
 C01P C 0.4590(5) 0.286(4) 0.3040(5) 0.0369(17) Uani 1 1 d . U . . .
 H01A H 0.496403 0.277286 0.308074 0.055 Uiso 1 1 calc R U . . .
 H01B H 0.450449 0.420479 0.274431 0.055 Uiso 1 1 calc R U . . .
 H01C H 0.445537 0.056247 0.299909 0.055 Uiso 1 1 calc R U . . .
 C01S C 0.2167(4) 0.569(3) 0.3650(4) 0.0240(10) Uani 1 1 d . U . . .
 C01Y C 0.0590(5) 0.371(4) 0.4730(5) 0.042(3) Uani 1 1 d . U . . .
 H01Y H 0.043792 0.300013 0.503489 0.051 Uiso 1 1 calc R U . . .
 C01Z C 0.0268(5) 0.527(4) 0.4348(5) 0.046(3) Uani 1 1 d . U . . .
 H01Z H -0.009242 0.544865 0.440088 0.055 Uiso 1 1 calc R U . . .
 C026 C 0.1337(4) 0.474(3) 0.4197(4) 0.0240(10) Uani 1 1 d . U . . .

loop_
  _atom_site_aniso_label
  _atom_site_aniso_U_11
  _atom_site_aniso_U_22
  _atom_site_aniso_U_33
  _atom_site_aniso_U_23
  _atom_site_aniso_U_13
  _atom_site_aniso_U_12
 O001 0.025(4) 0.055(5) 0.028(4) 0.017(4) 0.008(3) 0.003(4)
 O002 0.036(3) 0.072(7) 0.036(4) 0.027(5) -0.001(4) 0.006(5)
 O007 0.016(2) 0.036(4) 0.038(4) -0.016(3) -0.001(2) 0.007(3)
 O00D 0.021(3) 0.075(7) 0.028(4) 0.006(4) -0.005(3) -0.003(4)
 C00J 0.016(2) 0.036(4) 0.038(4) -0.016(3) -0.001(2) 0.007(3)
 C00Q 0.019(2) 0.025(5) 0.023(3) -0.004(3) 0.004(2) 0.004(4)
 C00R 0.024(2) 0.017(4) 0.030(4) 0.010(4) 0.002(2) -0.004(4)
 C00S 0.020(2) 0.035(5) 0.028(4) -0.013(4) -0.003(3) 0.011(4)
 C00Z 0.019(2) 0.019(4) 0.020(3) 0.001(3) 0.004(2) 0.001(4)
 C015 0.020(2) 0.011(4) 0.024(3) 0.002(3) 0.0011(17) -0.001(3)
 C016 0.021(2) 0.024(4) 0.021(3) 0.000(3) 0.0007(17) -0.001(3)
 C01C 0.027(2) 0.009(3) 0.032(3) 0.002(2) 0.0075(19) -0.003(3)
 C01D 0.016(2) 0.026(5) 0.026(4) -0.004(3) -0.003(2) 0.010(3)
 C01J 0.019(2) 0.027(5) 0.026(4) -0.003(4) -0.001(3) 0.003(4)
 C01R 0.027(2) 0.009(3) 0.032(3) 0.002(2) 0.0075(19) -0.003(3)
 C020 0.020(2) 0.030(5) 0.019(4) -0.001(3) -0.005(3) 0.007(4)
 C023 0.019(2) 0.011(4) 0.029(3) -0.005(3) 0.005(2) -0.007(3)
 C024 0.031(3) 0.035(6) 0.042(5) -0.007(4) 0.018(3) 0.007(5)
 C025 0.018(2) 0.037(5) 0.027(4) -0.008(4) 0.001(3) 0.004(4)
 C02A 0.019(2) 0.038(6) 0.050(5) 0.002(5) 0.010(3) -0.006(4)
 C02C 0.020(3) 0.048(6) 0.049(5) -0.002(5) 0.017(3) 0.004(5)
 O005 0.025(2) 0.054(4) 0.032(3) 0.010(3) -0.002(2) -0.006(3)
 O009 0.034(3) 0.063(6) 0.025(4) 0.024(4) -0.008(3) 0.010(4)
 O00A 0.024(3) 0.033(4) 0.013(3) 0.007(3) -0.0082(19) 0.001(3)
 O00G 0.023(3) 0.069(6) 0.016(3) 0.019(3) -0.005(3) 0.002(4)
 C00I 0.027(2) 0.018(5) 0.010(3) 0.000(3) -0.008(2) 0.003(4)
 C00M 0.025(2) 0.030(5) 0.022(4) -0.002(4) 0.001(3) -0.015(4)
 C01A 0.0267(19) 0.023(5) 0.018(3) 0.004(3) -0.0071(15) 0.001(2)
 C017 0.028(2) 0.033(5) 0.012(4) 0.010(3) -0.003(3) -0.010(4)
 C00V 0.027(2) 0.040(6) 0.023(4) 0.006(4) -0.008(3) -0.005(4)
 C00Y 0.024(2) 0.037(5) 0.023(4) 0.012(3) 0.000(2) -0.013(4)
 C00U 0.026(2) 0.042(6) 0.026(4) 0.001(4) 0.000(3) -0.006(4)
 C00T 0.0269(16) 0.035(3) 0.0105(17) 0.0028(18) -0.0067(13) 0.0023(19)
 C014 0.0269(16) 0.035(3) 0.0105(17) 0.0028(18) -0.0067(13) 0.0023(19)
 C01G 0.027(2) 0.061(7) 0.025(4) 0.005(4) -0.002(3) 0.013(5)
 C01K 0.040(3) 0.053(6) 0.011(4) 0.008(4) -0.002(3) -0.001(5)
 C01M 0.031(2) 0.053(6) 0.011(3) 0.007(3) -0.002(3) 0.014(4)
 C01P 0.025(2) 0.054(4) 0.032(3) 0.010(3) -0.002(2) -0.006(3)
 C01S 0.0269(16) 0.035(3) 0.0105(17) 0.0028(18) -0.0067(13) 0.0023(19)
 C01Y 0.038(4) 0.068(8) 0.021(4) 0.007(4) 0.001(3) -0.013(5)
 C01Z 0.031(3) 0.071(8) 0.037(5) 0.010(5) 0.004(3) -0.001(5)
 C026 0.0269(16) 0.035(3) 0.0105(17) 0.0028(18) -0.0067(13) 0.0023(19)

_geom_special_details
;
 All esds (except the esd in the dihedral angle between two l.s. planes)
 are estimated using the full covariance matrix.  The cell esds are taken
 into account individually in the estimation of esds in distances, angles
 and torsion angles; correlations between esds in cell parameters are only
 used when they are defined by crystal symmetry.  An approximate (isotropic)
 treatment of cell esds is used for estimating esds involving l.s. planes.
;
loop_
  _geom_bond_atom_site_label_1
  _geom_bond_atom_site_label_2
  _geom_bond_distance
  _geom_bond_site_symmetry_2
  _geom_bond_publ_flag
 O001 C00Z 1.371(14) . ?
 O002 C00R 1.224(15) . ?
 O007 C00J 1.354(14) . ?
 O007 C01D 1.375(12) . ?
 O00D C00Q 1.247(14) . ?
 C00J H00A 0.9600 . ?
 C00J H00B 0.9600 . ?
 C00J H00C 0.9600 . ?
 C00Q C00Z 1.494(15) . ?
 C00Q C023 1.385(15) . ?
 C00R C015 1.446(14) . ?
 C00R C01C 1.487(15) . ?
 C00S H00S 0.9300 . ?
 C00S C016 1.392(15) . ?
 C00S C025 1.342(14) . ?
 C00Z C015 1.310(15) . ?
 C015 C016 1.481(13) . ?
 C016 C020 1.381(15) . ?
 C01C C01R 1.339(16) . ?
 C01C C023 1.431(16) . ?
 C01D C01J 1.400(15) . ?
 C01D C025 1.387(15) . ?
 C01J H01J 0.9300 . ?
 C01J C020 1.386(14) . ?
 C01R H01R 0.9300 . ?
 C01R C024 1.385(16) . ?
 C020 H020 0.9300 . ?
 C023 C02A 1.399(15) . ?
 C024 H024 0.9300 . ?
 C024 C02C 1.299(19) . ?
 C025 H025 0.9300 . ?
 C02A H02A 0.9300 . ?
 C02A C02C 1.401(19) . ?
 C02C H02C 0.9300 . ?
 O005 C00Y 1.348(9) . ?
 O005 C01P 1.511(16) . ?
 O009 C00I 1.183(13) . ?
 O00A C00T 1.276(14) . ?
 O00G C01M 1.227(14) . ?
 C00I C00T 1.464(17) . ?
 C00I C014 1.519(15) . ?
 C00M H00M 0.9300 . ?
 C00M C01A 1.3900 . ?
 C00M C00U 1.3900 . ?
 C01A C017 1.3900 . ?
 C01A C01S 1.455(12) . ?
 C017 H017 0.9300 . ?
 C017 C00V 1.3900 . ?
 C00V H00V 0.9300 . ?
 C00V C00Y 1.3900 . ?
 C00Y C00U 1.3900 . ?
 C00U H00U 0.9300 . ?
 C00T C01S 1.430(15) . ?
 C014 C01G 1.350(16) . ?
 C014 C026 1.402(15) . ?
 C01G H01G 0.9300 . ?
 C01G C01Z 1.407(18) . ?
 C01K H01K 0.9300 . ?
 C01K C01Y 1.360(18) . ?
 C01K C026 1.452(15) . ?
 C01M C01S 1.525(15) . ?
 C01M C026 1.467(15) . ?
 C01P H01A 0.9600 . ?
 C01P H01B 0.9600 . ?
 C01P H01C 0.9600 . ?
 C01Y H01Y 0.9300 . ?
 C01Y C01Z 1.430(19) . ?
 C01Z H01Z 0.9300 . ?

loop_
  _geom_angle_atom_site_label_1
  _geom_angle_atom_site_label_2
  _geom_angle_atom_site_label_3
  _geom_angle
  _geom_angle_site_symmetry_1
  _geom_angle_site_symmetry_3
  _geom_angle_publ_flag
 C00J O007 C01D 119.4(9) . . ?
 O007 C00J H00A 109.5 . . ?
 O007 C00J H00B 109.5 . . ?
 O007 C00J H00C 109.5 . . ?
 H00A C00J H00B 109.5 . . ?
 H00A C00J H00C 109.5 . . ?
 H00B C00J H00C 109.5 . . ?
 O00D C00Q C00Z 115.1(10) . . ?
 O00D C00Q C023 122.8(10) . . ?
 C023 C00Q C00Z 121.3(10) . . ?
 O002 C00R C015 124.0(10) . . ?
 O002 C00R C01C 115.6(10) . . ?
 C015 C00R C01C 120.4(9) . . ?
 C016 C00S H00S 118.5 . . ?
 C025 C00S H00S 118.5 . . ?
 C025 C00S C016 123.0(10) . . ?
 O001 C00Z C00Q 114.7(10) . . ?
 C015 C00Z O001 123.4(10) . . ?
 C015 C00Z C00Q 122.0(10) . . ?
 C00R C015 C016 117.6(9) . . ?
 C00Z C015 C00R 119.0(9) . . ?
 C00Z C015 C016 123.4(9) . . ?
 C00S C016 C015 123.1(9) . . ?
 C020 C016 C00S 116.7(9) . . ?
 C020 C016 C015 120.2(9) . . ?
 C01R C01C C00R 122.8(11) . . ?
 C01R C01C C023 118.2(10) . . ?
 C023 C01C C00R 118.9(9) . . ?
 O007 C01D C01J 123.0(9) . . ?
 O007 C01D C025 118.3(9) . . ?
 C025 C01D C01J 118.7(9) . . ?
 C01D C01J H01J 120.3 . . ?
 C020 C01J C01D 119.4(10) . . ?
 C020 C01J H01J 120.3 . . ?
 C01C C01R H01R 118.8 . . ?
 C01C C01R C024 122.3(12) . . ?
 C024 C01R H01R 118.8 . . ?
 C016 C020 C01J 121.8(10) . . ?
 C016 C020 H020 119.1 . . ?
 C01J C020 H020 119.1 . . ?
 C00Q C023 C01C 118.0(9) . . ?
 C00Q C023 C02A 124.0(11) . . ?
 C02A C023 C01C 117.6(10) . . ?
 C01R C024 H024 119.4 . . ?
 C02C C024 C01R 121.1(12) . . ?
 C02C C024 H024 119.4 . . ?
 C00S C025 C01D 120.4(10) . . ?
 C00S C025 H025 119.8 . . ?
 C01D C025 H025 119.8 . . ?
 C023 C02A H02A 119.8 . . ?
 C023 C02A C02C 120.5(12) . . ?
 C02C C02A H02A 119.8 . . ?
 C024 C02C C02A 119.9(11) . . ?
 C024 C02C H02C 120.1 . . ?
 C02A C02C H02C 120.1 . . ?
 C00Y O005 C01P 115.9(8) . . ?
 O009 C00I C00T 119.4(10) . . ?
 O009 C00I C014 121.1(10) . . ?
 C00T C00I C014 119.1(9) . . ?
 C01A C00M H00M 120.0 . . ?
 C01A C00M C00U 120.0 . . ?
 C00U C00M H00M 120.0 . . ?
 C00M C01A C017 120.0 . . ?
 C00M C01A C01S 119.9(6) . . ?
 C017 C01A C01S 120.1(6) . . ?
 C01A C017 H017 120.0 . . ?
 C00V C017 C01A 120.0 . . ?
 C00V C017 H017 120.0 . . ?
 C017 C00V H00V 120.0 . . ?
 C017 C00V C00Y 120.0 . . ?
 C00Y C00V H00V 120.0 . . ?
 O005 C00Y C00V 114.6(6) . . ?
 O005 C00Y C00U 125.4(6) . . ?
 C00V C00Y C00U 120.0 . . ?
 C00M C00U H00U 120.0 . . ?
 C00Y C00U C00M 120.0 . . ?
 C00Y C00U H00U 120.0 . . ?
 O00A C00T C00I 117.2(9) . . ?
 O00A C00T C01S 119.6(10) . . ?
 C01S C00T C00I 123.3(10) . . ?
 C01G C014 C00I 119.3(10) . . ?
 C01G C014 C026 122.3(11) . . ?
 C026 C014 C00I 117.7(10) . . ?
 C014 C01G H01G 121.1 . . ?
 C014 C01G C01Z 117.9(11) . . ?
 C01Z C01G H01G 121.1 . . ?
 C01Y C01K H01K 121.6 . . ?
 C01Y C01K C026 116.8(11) . . ?
 C026 C01K H01K 121.6 . . ?
 O00G C01M C01S 117.2(10) . . ?
 O00G C01M C026 123.4(11) . . ?
 C026 C01M C01S 119.2(9) . . ?
 O005 C01P H01A 109.5 . . ?
 O005 C01P H01B 109.5 . . ?
 O005 C01P H01C 109.5 . . ?
 H01A C01P H01B 109.5 . . ?
 H01A C01P H01C 109.5 . . ?
 H01B C01P H01C 109.5 . . ?
 C01A C01S C01M 119.1(8) . . ?
 C00T C01S C01A 124.2(9) . . ?
 C00T C01S C01M 116.7(10) . . ?
 C01K C01Y H01Y 119.4 . . ?
 C01K C01Y C01Z 121.1(12) . . ?
 C01Z C01Y H01Y 119.4 . . ?
 C01G C01Z C01Y 121.1(12) . . ?
 C01G C01Z H01Z 119.4 . . ?
 C01Y C01Z H01Z 119.4 . . ?
 C014 C026 C01K 120.4(10) . . ?
 C014 C026 C01M 123.5(10) . . ?
 C01K C026 C01M 116.1(9) . . ?

loop_
  _geom_torsion_atom_site_label_1
  _geom_torsion_atom_site_label_2
  _geom_torsion_atom_site_label_3
  _geom_torsion_atom_site_label_4
  _geom_torsion
  _geom_torsion_site_symmetry_1
  _geom_torsion_site_symmetry_2
  _geom_torsion_site_symmetry_3
  _geom_torsion_site_symmetry_4
  _geom_torsion_publ_flag
 O001 C00Z C015 C00R 175.7(10) . . . . ?
 O001 C00Z C015 C016 -3.9(17) . . . . ?
 O002 C00R C015 C00Z -176.2(12) . . . . ?
 O002 C00R C015 C016 3.4(17) . . . . ?
 O002 C00R C01C C01R -5.5(17) . . . . ?
 O002 C00R C01C C023 176.0(11) . . . . ?
 O007 C01D C01J C020 179.6(10) . . . . ?
 O007 C01D C025 C00S 179.1(11) . . . . ?
 O00D C00Q C00Z O001 -4.1(15) . . . . ?
 O00D C00Q C00Z C015 176.2(11) . . . . ?
 O00D C00Q C023 C01C -175.4(11) . . . . ?
 O00D C00Q C023 C02A 11.8(18) . . . . ?
 C00J O007 C01D C01J 2.9(16) . . . . ?
 C00J O007 C01D C025 -175.2(12) . . . . ?
 C00Q C00Z C015 C00R -4.7(16) . . . . ?
 C00Q C00Z C015 C016 175.8(10) . . . . ?
 C00Q C023 C02A C02C 177.7(11) . . . . ?
 C00R C015 C016 C00S 50.3(15) . . . . ?
 C00R C015 C016 C020 -128.1(11) . . . . ?
 C00R C01C C01R C024 176.2(11) . . . . ?
 C00R C01C C023 C00Q 5.2(14) . . . . ?
 C00R C01C C023 C02A 178.4(10) . . . . ?
 C00S C016 C020 C01J -3.7(16) . . . . ?
 C00Z C00Q C023 C01C -6.2(15) . . . . ?
 C00Z C00Q C023 C02A -179.0(11) . . . . ?
 C00Z C015 C016 C00S -130.1(13) . . . . ?
 C00Z C015 C016 C020 51.5(15) . . . . ?
 C015 C00R C01C C01R 174.6(10) . . . . ?
 C015 C00R C01C C023 -3.9(15) . . . . ?
 C015 C016 C020 C01J 174.8(10) . . . . ?
 C016 C00S C025 C01D -1.0(19) . . . . ?
 C01C C00R C015 C00Z 3.7(16) . . . . ?
 C01C C00R C015 C016 -176.7(9) . . . . ?
 C01C C01R C024 C02C 6.0(19) . . . . ?
 C01C C023 C02A C02C 4.9(18) . . . . ?
 C01D C01J C020 C016 3.8(17) . . . . ?
 C01J C01D C025 C00S 0.9(18) . . . . ?
 C01R C01C C023 C00Q -173.4(10) . . . . ?
 C01R C01C C023 C02A -0.2(15) . . . . ?
 C01R C024 C02C C02A -1(2) . . . . ?
 C023 C00Q C00Z O001 -174.1(10) . . . . ?
 C023 C00Q C00Z C015 6.2(16) . . . . ?
 C023 C01C C01R C024 -5.2(16) . . . . ?
 C023 C02A C02C C024 -4(2) . . . . ?
 C025 C00S C016 C015 -176.1(11) . . . . ?
 C025 C00S C016 C020 2.3(18) . . . . ?
 C025 C01D C01J C020 -2.2(16) . . . . ?
 O005 C00Y C00U C00M 178.2(9) . . . . ?
 O009 C00I C00T O00A -7.6(16) . . . . ?
 O009 C00I C00T C01S 171.6(12) . . . . ?
 O009 C00I C014 C01G 11.2(19) . . . . ?
 O009 C00I C014 C026 -178.1(12) . . . . ?
 O00A C00T C01S C01A 1.7(18) . . . . ?
 O00A C00T C01S C01M -174.8(10) . . . . ?
 O00G C01M C01S C01A -6.6(18) . . . . ?
 O00G C01M C01S C00T 170.0(12) . . . . ?
 O00G C01M C026 C014 -176.4(13) . . . . ?
 O00G C01M C026 C01K 2(2) . . . . ?
 C00I C00T C01S C01A -177.5(10) . . . . ?
 C00I C00T C01S C01M 6.1(18) . . . . ?
 C00I C014 C01G C01Z 174.4(12) . . . . ?
 C00I C014 C026 C01K -171.3(11) . . . . ?
 C00I C014 C026 C01M 7.1(18) . . . . ?
 C00M C01A C017 C00V 0.0 . . . . ?
 C00M C01A C01S C00T -47.4(14) . . . . ?
 C00M C01A C01S C01M 129.0(9) . . . . ?
 C01A C00M C00U C00Y 0.0 . . . . ?
 C01A C017 C00V C00Y 0.0 . . . . ?
 C017 C01A C01S C00T 133.8(10) . . . . ?
 C017 C01A C01S C01M -49.8(13) . . . . ?
 C017 C00V C00Y O005 -178.4(8) . . . . ?
 C017 C00V C00Y C00U 0.0 . . . . ?
 C00V C00Y C00U C00M 0.0 . . . . ?
 C00U C00M C01A C017 0.0 . . . . ?
 C00U C00M C01A C01S -178.8(8) . . . . ?
 C00T C00I C014 C01G -176.8(12) . . . . ?
 C00T C00I C014 C026 -6.0(16) . . . . ?
 C014 C00I C00T O00A -179.8(10) . . . . ?
 C014 C00I C00T C01S -0.7(17) . . . . ?
 C014 C01G C01Z C01Y -2(2) . . . . ?
 C01G C014 C026 C01K -1(2) . . . . ?
 C01G C014 C026 C01M 177.5(13) . . . . ?
 C01K C01Y C01Z C01G -3(2) . . . . ?
 C01P O005 C00Y C00V 179.3(8) . . . . ?
 C01P O005 C00Y C00U 1.0(12) . . . . ?
 C01S C01A C017 C00V 178.8(8) . . . . ?
 C01S C01M C026 C014 -1.5(19) . . . . ?
 C01S C01M C026 C01K 176.8(11) . . . . ?
 C01Y C01K C026 C014 -4.4(19) . . . . ?
 C01Y C01K C026 C01M 177.1(12) . . . . ?
 C026 C014 C01G C01Z 4(2) . . . . ?
 C026 C01K C01Y C01Z 6(2) . . . . ?
 C026 C01M C01S C01A 178.2(10) . . . . ?
 C026 C01M C01S C00T -5.1(18) . . . . ?

_shelx_res_file
;
TITL 111_a.res in Pn New:Pna21
    1.res
    created by SHELXL-2018/3 at 00:18:25 on 05-Jan-2022
CELL 0.71073 25.4601 3.8772 26.2598 90 90 90
ZERR 8 0.0016 0.0003 0.0016 0 0 0
LATT -1
SYMM -X,-Y,0.5+Z
SYMM 0.5-X,0.5+Y,0.5+Z
SYMM 0.5+X,0.5-Y,+Z
SFAC C H O
UNIT 136 88 32
EQIV $1 +X,-1+Y,+Z
SIMU 0.01 0.02 2
DELU 0.001 0.001
ISOR 0.01 0.02 O005 C01P
EADP O005 C01P
EADP C014 C01S C00T C026
EADP C01C C01R
DFIX 3 O009_$1 O001
EADP C00J O007

L.S. 55
PLAN  1
SIZE 0.1 0.12 0.13
TEMP 23
CONF
BOND $H
MORE -1
fmap 2
acta
SHEL 999 0.84
TWIN -1 0 0 0 -1 0 0 0 -1 2
OMIT -1 -1 -3
OMIT -1 -1 -2
OMIT 1 1 3
OMIT 1 1 2
OMIT 1 1 0
OMIT 1 1 1
OMIT -1 -1 -4
OMIT -1 -1 -1
OMIT -1 -2 -6
OMIT 1 1 4
OMIT -3 -1 -2
OMIT 1 2 6
OMIT 3 1 2
OMIT 5 1 0
OMIT 1 1 6
OMIT 1 2 2
OMIT -1 -2 -7
OMIT 3 1 3
OMIT 1 1 7
OMIT -1 -1 -6
OMIT 1 2 7
REM <olex2.extras>
REM <HklSrc "%.\\1.hkl">
REM </olex2.extras>

WGHT    0.177100    9.435800
BASF   1.42171
FVAR       0.34563
O001  3    0.052038    0.186574    0.216462    11.00000    0.02479    0.05484 =
         0.02756    0.01667    0.00779    0.00332
O002  3    0.035159    0.687153    0.053854    11.00000    0.03642    0.07161 =
         0.03550    0.02676   -0.00054    0.00604
O007  3   -0.182562    0.543508    0.151489    11.00000    0.01585    0.03596 =
         0.03781   -0.01636   -0.00066    0.00661
O00D  3    0.152374    0.153791    0.198872    11.00000    0.02093    0.07457 =
         0.02821    0.00593   -0.00522   -0.00269
C00J  1   -0.204751    0.717294    0.190691    11.00000    0.01585    0.03596 =
         0.03781   -0.01636   -0.00066    0.00661
AFIX 137
H00A  2   -0.194863    0.610785    0.222271    11.00000   -1.50000
H00B  2   -0.242281    0.712116    0.187249    11.00000   -1.50000
H00C  2   -0.192842    0.952210    0.190351    11.00000   -1.50000
AFIX   0
C00Q  1    0.127046    0.258250    0.161272    11.00000    0.01906    0.02492 =
         0.02257   -0.00391    0.00420    0.00408
C00R  1    0.060608    0.549881    0.087791    11.00000    0.02427    0.01671 =
         0.02979    0.01028    0.00242   -0.00398
C00S  1   -0.054526    0.318642    0.103265    11.00000    0.01969    0.03533 =
         0.02800   -0.01302   -0.00259    0.01090
AFIX  43
H00S  2   -0.040875    0.209533    0.074637    11.00000   -1.20000
AFIX   0
C00Z  1    0.069262    0.295039    0.169645    11.00000    0.01910    0.01916 =
         0.02009    0.00104    0.00448    0.00097
C015  1    0.038034    0.420101    0.134541    11.00000    0.02029    0.01141 =
         0.02433    0.00158    0.00115   -0.00148
C016  1   -0.019767    0.438638    0.140151    11.00000    0.02055    0.02450 =
         0.02140   -0.00045    0.00070   -0.00100
C01C  1    0.118046    0.521921    0.078455    11.00000    0.02721    0.00932 =
         0.03213    0.00160    0.00752   -0.00333
C01D  1   -0.128840    0.509495    0.149524    11.00000    0.01614    0.02628 =
         0.02636   -0.00406   -0.00253    0.00960
C01J  1   -0.095435    0.634163    0.187670    11.00000    0.01934    0.02724 =
         0.02586   -0.00277   -0.00149    0.00270
AFIX  43
H01J  2   -0.109182    0.747154    0.215924    11.00000   -1.20000
AFIX   0
C01R  1    0.140429    0.612722    0.034308    11.00000    0.02721    0.00932 =
         0.03213    0.00160    0.00752   -0.00333
AFIX  43
H01R  2    0.119050    0.684054    0.007594    11.00000   -1.20000
AFIX   0
C020  1   -0.041683    0.587566    0.182920    11.00000    0.02001    0.03037 =
         0.01861   -0.00070   -0.00499    0.00714
AFIX  43
H020  2   -0.019785    0.658547    0.209257    11.00000   -1.20000
AFIX   0
C023  1    0.150927    0.385008    0.117739    11.00000    0.01850    0.01130 =
         0.02879   -0.00524    0.00520   -0.00707
C024  1    0.194276    0.604198    0.027014    11.00000    0.03071    0.03482 =
         0.04181   -0.00715    0.01843    0.00717
AFIX  43
H024  2    0.208383    0.689871   -0.003105    11.00000   -1.20000
AFIX   0
C025  1   -0.106804    0.353129    0.107108    11.00000    0.01814    0.03722 =
         0.02745   -0.00807    0.00118    0.00400
AFIX  43
H025  2   -0.128385    0.271729    0.081184    11.00000   -1.20000
AFIX   0
C02A  1    0.204614    0.353838    0.107355    11.00000    0.01906    0.03774 =
         0.05010    0.00161    0.00977   -0.00608
AFIX  43
H02A  2    0.226649    0.249593    0.131038    11.00000   -1.20000
AFIX   0
C02C  1    0.225412    0.478610    0.061514    11.00000    0.02037    0.04792 =
         0.04892   -0.00229    0.01741    0.00360
AFIX  43
H02C  2    0.261446    0.471493    0.055809    11.00000   -1.20000
AFIX   0

O005  3    0.434518    0.449586    0.350554    11.00000    0.02475    0.05407 =
         0.03182    0.01028   -0.00175   -0.00558
O009  3    0.100851    0.878632    0.301406    11.00000    0.03350    0.06310 =
         0.02462    0.02367   -0.00849    0.00993
O00A  3    0.201562    0.786734    0.283258    11.00000    0.02446    0.03314 =
         0.01285    0.00700   -0.00820    0.00076
O00G  3    0.218695    0.282638    0.444072    11.00000    0.02311    0.06887 =
         0.01612    0.01901   -0.00495    0.00205
C00I  1    0.125753    0.735548    0.333059    11.00000    0.02719    0.01750 =
         0.00998   -0.00011   -0.00776    0.00255
AFIX  66
C00M  1    0.294823    0.393088    0.316145    11.00000    0.02468    0.03027 =
         0.02226   -0.00154    0.00123   -0.01471
AFIX  43
H00M  2    0.272910    0.316127    0.290188    11.00000   -1.20000
AFIX  65
C01A  1    0.273428    0.540868    0.359682    11.00000    0.02668    0.02270 =
         0.01771    0.00401   -0.00708    0.00073
C017  1    0.306179    0.655895    0.398477    11.00000    0.02756    0.03259 =
         0.01233    0.00952   -0.00350   -0.01048
AFIX  43
H017  2    0.291864    0.754768    0.427606    11.00000   -1.20000
AFIX  65
C00V  1    0.360325    0.623143    0.393737    11.00000    0.02731    0.04001 =
         0.02335    0.00568   -0.00774   -0.00453
AFIX  43
H00V  2    0.382237    0.700104    0.419694    11.00000   -1.20000
AFIX  65
C00Y  1    0.381721    0.475363    0.350200    11.00000    0.02377    0.03651 =
         0.02281    0.01223   -0.00029   -0.01338
C00U  1    0.348970    0.360335    0.311404    11.00000    0.02631    0.04225 =
         0.02572    0.00059   -0.00026   -0.00604
AFIX  43
H00U  2    0.363285    0.261461    0.282275    11.00000   -1.20000
AFIX   0
C00T  1    0.182498    0.696593    0.326161    11.00000    0.02695    0.03472 =
         0.01046    0.00285   -0.00669    0.00228
C014  1    0.101265    0.632904    0.383563    11.00000    0.02695    0.03472 =
         0.01046    0.00285   -0.00669    0.00228
C01G  1    0.048641    0.652344    0.389223    11.00000    0.02723    0.06067 =
         0.02468    0.00538   -0.00173    0.01305
AFIX  43
H01G  2    0.027537    0.745859    0.363826    11.00000   -1.20000
AFIX   0
C01K  1    0.111374    0.325527    0.465641    11.00000    0.04026    0.05283 =
         0.01102    0.00788   -0.00186   -0.00114
AFIX  43
H01K  2    0.131930    0.205194    0.488909    11.00000   -1.20000
AFIX   0
C01M  1    0.190702    0.436596    0.413565    11.00000    0.03095    0.05317 =
         0.01117    0.00736   -0.00211    0.01420
C01P  1    0.458955    0.285977    0.303996    11.00000    0.02475    0.05407 =
         0.03182    0.01028   -0.00175   -0.00558
AFIX 137
H01A  2    0.496403    0.277286    0.308074    11.00000   -1.50000
H01B  2    0.450449    0.420479    0.274431    11.00000   -1.50000
H01C  2    0.445537    0.056247    0.299909    11.00000   -1.50000
AFIX   0
C01S  1    0.216700    0.568783    0.365019    11.00000    0.02695    0.03472 =
         0.01046    0.00285   -0.00669    0.00228
C01Y  1    0.058955    0.371149    0.473029    11.00000    0.03829    0.06793 =
         0.02120    0.00681    0.00134   -0.01278
AFIX  43
H01Y  2    0.043792    0.300013    0.503489    11.00000   -1.20000
AFIX   0
C01Z  1    0.026764    0.526594    0.434770    11.00000    0.03107    0.07095 =
         0.03652    0.00966    0.00411   -0.00053
AFIX  43
H01Z  2   -0.009242    0.544865    0.440088    11.00000   -1.20000
AFIX   0
C026  1    0.133711    0.473561    0.419717    11.00000    0.02695    0.03472 =
         0.01046    0.00285   -0.00669    0.00228
HKLF 4 1 0 1 0 1 0 0 0 0 -1


REM  111_a.res in Pn New:Pna21
REM wR2 = 0.3428, GooF = S = 1.225, Restrained GooF = 1.209 for all data
REM R1 = 0.1390 for 4332 Fo > 4sig(Fo) and 0.1427 for all 4581 data
REM 334 parameters refined using 402 restraints

END

WGHT      0.1737      9.8686

REM Highest difference peak  1.140,  deepest hole -0.574,  1-sigma level  0.183
Q1    1   0.0975  0.5825  0.3066  11.00000  0.05    1.14
;
_shelx_res_checksum                74186
_shelx_hkl_file
;
   1   0   0   -0.11    1.18
   1   0   0   -0.17    1.01
   1   0   0    2.41    1.23
   2   0   0   15.55    2.30
   2   0   0   22.51    2.25
   2   0   0   21.83    2.47
   3   0   0    7.58    2.19
   3   0   0    5.78    2.13
   3   0   0    6.12    2.19
   4   0   0   23.57    3.76
   4   0   0   11.34    3.42
   4   0   0   21.05    3.65
   1   0   1   38.84    2.19
   1   0  -1   35.42    2.13
   1   0   1   38.56    2.08
   1   0   1   42.49    2.13
   1   0  -1   39.34    2.30
   2   0  -1    0.06    1.68
   2   0   1    3.14    1.85
   2   0  -1    4.66    1.91
   2   0   1    1.01    1.63
   2   0   1    6.12    1.80
   2   0  -1    6.51    1.80
   3   0   1   18.13    2.64
   3   0  -1   11.23    2.25
   3   0  -1   11.45    2.47
   3   0   1   16.50    2.69
   3   0  -1   10.78    2.41
   3   0   1   12.85    2.41
   4   0   1    3.09    3.09
   4   0  -1    3.37    2.64
   4   0  -1    5.11    2.97
   4   0   1    3.09    3.14
   1   0   2   20.54    1.74
   1   0  -2   30.25    2.41
   1   0  -2   27.56    2.30
   1   0   2   39.57    2.30
   1   0  -2   38.73    1.91
   2   0   2  250.99    6.57
   2   0  -2  248.52    6.85
   2   0  -2  245.88    6.90
   2   0   2  231.35    6.40
   2   0   2  259.58    6.74
   3   0  -2   11.34    2.47
   3   0   2    5.50    2.02
   3   0  -2    3.93    1.96
   3   0   2   10.50    2.69
   3   0  -2    2.53    1.63
   3   0   2    7.58    2.13
   4   0   2    8.14    3.37
   4   0  -2    9.54    3.37
   4   0  -2    6.74    2.97
   4   0   2    9.04    3.20
   0   0   3    1.18    0.45
   0   0  -3    0.84    0.45
   1   0  -3 4212.43   14.31
   1   0   3 4190.31   20.32
   2   0  -3    8.36    2.08
   2   0   3   12.80    2.25
   2   0  -3   11.34    2.25
   2   0   3    8.08    2.30
   2   0  -3    9.09    1.85
   2   0   3    3.03    1.68
   3   0   3    7.63    2.25
   3   0  -3   13.30    2.64
   3   0  -3   12.63    2.41
   3   0  -3    6.62    1.91
   3   0   3    7.41    2.36
   3   0   3    9.93    2.19
   4   0   3    0.84    2.92
   4   0  -3    7.07    3.20
   4   0   3    1.68    2.64
   0   0   4 9205.50   19.70
   0   0  -4 9265.55   19.53
  -1   0  -4    1.96    1.35
   1   0   4    0.39    1.57
   1   0  -4    3.14    0.90
  -1   0   4    3.48    1.46
  -1   0   4    5.05    1.46
   1   0  -4    1.80    1.52
   1   0   4    0.34    0.62
   2   0  -4  685.91    9.49
   2   0   4  651.11   11.17
   2   0   4  769.53   11.39
   2   0  -4  729.18   11.67
  -2   0  -4  790.52   10.89
   2   0  -4  749.95   12.01
   3   0  -4   10.16    2.08
   3   0   4   14.87    2.97
   3   0  -4    9.71    2.58
  -3   0  -4    2.58    2.19
   3   0   4    6.06    2.25
   3   0  -4   13.69    2.75
   4   0  -4    3.14    3.03
  -4   0   4    6.51    2.97
  -4   0   4    3.93    2.81
   0   0   5    1.07    0.73
   0   0   5    0.73    0.56
   0   0  -5    0.67    0.67
   1   0  -5 1706.55    7.69
  -1   0   5 1791.58   13.58
   1   0   5 1620.79   13.75
  -1   0   5 1791.69   13.41
   1   0  -5 1758.41   14.03
  -1   0  -5 1925.10   12.12
   2   0   5    5.05    2.41
   2   0  -5    4.83    2.08
   2   0  -5   11.62    2.86
   2   0   5    3.76    1.63
   2   0  -5    7.02    2.25
  -2   0  -5    4.71    2.08
  -3   0  -5  192.45    6.90
   3   0   5  186.73    6.85
   3   0  -5  183.25    7.18
   3   0  -5  190.32    6.34
   3   0   5  171.41    7.35
   3   0  -5  178.20    7.18
   4   0   5    2.02    3.09
  -4   0   5    6.01    3.14
  -4   0   5    0.79    2.81
   4   0  -5    0.90    2.86
  -5   0  -5   29.63    5.89
   0   0   6  868.59    6.45
   0   0  -6  853.67    7.41
   1   0   6    7.58    1.74
  -1   0   6    6.29    1.40
  -1   0   6    5.61    1.40
   1   0  -6   10.83    1.74
  -1   0  -6    7.80    1.40
  -2   0   6   42.37    3.42
   2   0  -6   32.95    2.53
   2   0   6   28.90    3.54
  -2   0   6   44.34    3.54
  -2   0  -6   46.75    3.31
   2   0  -6   41.87    3.82
  -3   0  -6    7.02    2.58
   3   0   6   10.94    2.36
  -3   0   6    4.38    2.53
   3   0   6    6.23    3.09
  -3   0   6    9.65    2.86
  -4   0   6    4.60    3.03
   4   0   6    2.75    2.81
  -4   0   6    6.40    3.09
   4   0  -6    9.65    3.37
  -5   0  -6   -6.06    4.04
   0   0   7    0.51    0.84
   0   0   7    0.67    0.73
   0   0  -7    0.56    0.84
  -1   0   7  108.88    3.82
   1   0   7   92.33    3.70
  -1   0   7  108.71    3.76
   1   0  -7   94.01    3.82
  -1   0  -7  101.42    3.09
  -2   0   7   20.15    2.81
   2   0   7    7.35    2.81
  -2   0   7   21.89    2.81
  -2   0  -7   25.20    2.81
   2   0  -7   23.74    3.20
   2   0   7    0.84    0.79
  -3   0   7    4.60    2.53
   3   0   7    8.64    3.26
  -3   0   7    8.08    2.75
  -3   0  -7    9.71    2.75
   3   0  -7    5.72    2.64
   3   0   7    5.11    1.85
  -4   0   7    3.70    2.97
   4   0   7    2.41    3.54
  -4   0   7    9.09    3.26
   4   0  -7   -0.28    2.92
  -5   0  -7    7.86    4.83
   0   0  -8 2422.48   14.59
   0   0   8 2404.24   14.26
   1   0   8    1.74    0.79
  -1   0   8    5.61    1.57
  -1   0   8    3.93    1.40
   1   0   8    4.49    1.57
   1   0  -8    1.40    1.46
  -1   0  -8    4.49    1.12
   2   0   8  143.62    6.06
  -2   0   8  175.00    6.17
  -2   0   8  162.93    5.89
  -2   0   8  181.23    4.10
   2   0  -8  162.03    6.40
  -2   0  -8  198.46    5.67
  -3   0   8    4.49    2.64
   3   0   8    1.68    2.97
  -3   0   8    9.04    2.86
  -3   0  -8    2.69    2.41
   3   0  -8    6.17    2.69
   3   0   8    2.41    1.40
   4   0   8   26.77    5.05
  -4   0   8   20.82    3.76
   4   0  -8   20.04    4.04
  -4   0   8   18.86    3.70
  -5   0   8    6.79    4.15
  -5   0   8    1.01    3.65
  -5   0  -8    7.80    5.11
   0   0   9    2.30    1.01
   0   0  -9    2.64    1.23
   0   0   9    3.98    1.12
  -1   0   9 2166.04   16.78
  -1   0   9 2147.52   17.06
   1   0   9 1946.93   17.12
   1   0  -9 2000.02   17.40
  -1   0  -9 2098.47   14.20
   2   0   9    2.19    1.23
   2   0   9    4.94    2.47
  -2   0   9    1.63    1.91
  -2   0   9    5.56    2.25
  -2   0   9    2.25    1.12
   2   0  -9    3.93    2.19
   3   0   9  133.69    7.46
  -3   0   9  149.12    6.90
  -3   0   9  149.85    6.85
   3   0  -9  133.91    6.85
  -4   0   9   11.23    3.93
   4   0   9    5.50    3.98
   4   0  -9    9.09    3.48
  -4   0   9    9.49    3.70
  -5   0   9   32.72    5.28
  -5   0   9   16.67    5.05
  -5   0  -9   23.68    5.95
   0   0  10  294.10    5.50
   0   0  10  288.93    4.88
   0   0 -10  285.51    5.72
  -1   0  10    3.03    1.40
   1   0  10    2.02    1.74
  -1   0  10   -0.45    1.18
  -1   0 -10    1.46    1.07
   1   0 -10    1.68    1.35
   1   0  10    2.08    1.12
  -2   0  10  324.91    8.42
  -2   0  10  327.43    8.47
   2   0 -10  339.28    9.04
   3   0  10   19.53    2.75
  -3   0 -10    6.57    2.58
   3   0  10   10.38    3.76
  -3   0  10    7.24    2.86
  -3   0  10   16.89    3.42
   3   0 -10    8.92    3.03
  -4   0  10  142.67    7.80
   4   0  10  132.18    8.81
   4   0 -10  126.00    7.80
  -4   0  10  140.37    7.86
  -5   0  10    2.58    3.93
  -5   0 -10    7.13    5.16
  -5   0  10    3.37    3.93
   0   0  11    1.01    1.01
   0   0 -11    1.18    1.29
   0   0  11    0.79    1.07
   1   0  11    0.39    1.46
  -1   0  11    2.86    1.68
  -1   0  11    5.11    1.52
   1   0 -11    1.74    1.35
  -1   0 -11    1.35    1.23
   1   0  11    3.59    1.29
  -2   0 -11    4.66    1.74
   2   0  11    2.58    2.36
  -2   0  11    7.02    2.30
  -2   0  11    2.64    2.08
   2   0 -11    2.13    1.96
   2   0  11    1.57    1.35
   3   0  11   65.89    5.78
  -3   0  11   80.37    5.39
  -3   0  11   80.20    5.39
   3   0  11   86.26    5.00
   3   0 -11   84.02    5.84
  -3   0 -11   97.83    5.16
  -4   0  11   19.36    4.15
   4   0  11   14.09    5.05
   4   0 -11   30.53    5.00
  -4   0  11   21.10    4.43
  -5   0  11   19.36    5.11
  -5   0  11    9.99    5.11
  -5   0 -11   14.82    5.67
   0   0  12  440.98    7.63
   0   0  12  429.19    6.45
  -1   0  12    3.20    1.52
   1   0  12    1.29    1.52
  -1   0  12    5.05    1.85
  -1   0 -12    0.17    1.18
   1   0 -12    1.68    1.46
   1   0  12    2.86    1.40
   2   0  12   50.68    3.26
  -2   0  12   64.77    4.27
   2   0  12   66.00    4.55
  -2   0  12   79.98    4.77
   2   0 -12   67.80    4.43
  -2   0 -12   87.05    4.10
   3   0  12   19.31    3.09
   3   0  12   16.67    3.98
  -3   0  12   25.65    3.76
  -3   0  12   24.53    3.70
   3   0 -12   19.36    3.70
  -4   0  12   88.34    6.68
   4   0  12   93.67    7.97
   4   0 -12   97.66    7.41
  -4   0  12  116.85    7.52
  -5   0  12   13.19    4.60
  -5   0  12    0.28    3.76
  -5   0 -12    3.20    4.38
   0   0  13    4.21    1.23
   0   0 -13    3.93    1.57
   0   0  13    3.48    1.52
   1   0  13   54.39    2.97
   1   0  13   60.33    3.70
   1   0 -13   51.47    3.42
  -1   0 -13   48.94    2.81
  -1   0  13   50.34    3.26
   2   0  13    3.26    1.40
  -2   0  13    3.14    2.19
   2   0  13    3.54    2.41
   2   0 -13    6.79    2.30
  -2   0 -13    2.64    1.80
  -2   0  13    6.74    2.30
  -3   0  13   96.93    6.17
   3   0  13   96.25    6.96
  -3   0  13   86.15    6.01
   4   0 -13   12.74    4.49
   4   0  13   16.61    5.72
  -4   0  13   15.43    4.15
  -4   0  13   18.58    4.66
  -5   0  13    4.77    4.71
  -5   0  13    8.87    4.49
   0   0 -14    1.40    1.29
   0   0  14    3.65    1.23
   1   0  14    1.57    1.74
   1   0 -14    0.62    1.80
  -1   0 -14    2.86    1.46
   1   0  14    1.96    1.40
  -1   0  14    2.81    1.68
   2   0  14  354.09   10.33
  -2   0  14  346.46    9.60
   2   0 -14  359.59   10.05
  -2   0 -14  378.90    8.42
  -2   0  14  368.13    9.54
   3   0 -14   16.89    4.21
  -3   0  14   12.35    3.59
   3   0  14   13.53    4.66
  -3   0  14   16.84    3.76
   4   0  14  185.21   10.94
  -4   0  14  183.02    9.26
  -4   0  14  182.52    9.43
   5   0 -14   -1.63    3.98
   0   0  15    0.67    1.18
   0   0 -15    2.36    1.57
   0   0  15    1.96    1.18
   1   0  15  190.55    5.67
   1   0  15  188.58    6.40
  -1   0 -15  194.59    5.61
  -1   0  15  198.80    6.51
   2   0  15    5.84    1.63
  -2   0  15   10.89    2.86
   2   0  15    2.75    2.36
   2   0 -15    8.47    2.75
  -2   0 -15    2.30    2.08
  -2   0  15    4.04    2.25
   3   0 -15  230.00    9.77
   3   0  15  253.57   10.94
  -3   0  15  261.82    9.88
  -3   0  15  247.40    9.49
   4   0 -15   14.31    4.32
   4   0  15    8.31    5.11
  -4   0  15   11.17    4.15
  -4   0  15   11.84    4.15
   0   0  16   76.55    3.48
   0   0 -16   72.91    3.93
   0   0  16   67.07    3.54
   1   0  16    1.80    2.02
   1   0 -16    3.48    2.13
  -1   0 -16    4.43    1.74
  -1   0  16    3.48    1.80
   1   0  16    2.41    1.40
   2   0  16    8.08    1.68
  -2   0  16   14.59    3.31
   2   0  16    4.32    3.03
   2   0 -16   11.17    3.03
  -2   0 -16    2.19    2.19
  -2   0  16    5.89    2.64
   3   0 -16   10.38    3.65
   3   0  16   13.75    4.49
  -3   0  16   17.06    3.82
  -3   0  16    7.63    3.26
   4   0 -16   16.00    4.55
   4   0  16    9.93    4.83
  -4   0  16   23.46    4.49
   0   0  17    5.00    1.57
   0   0 -17    1.52    1.74
   0   0  17    2.86    1.46
   1   0  17   36.87    2.97
   1   0  17   31.04    3.26
   1   0 -17   40.75    3.70
  -1   0 -17   33.00    2.92
  -1   0  17   40.07    3.42
   2   0  17    2.86    1.63
   2   0  17    2.75    3.03
  -2   0  17   20.71    4.27
   2   0 -17   13.98    3.26
  -2   0 -17    1.01    2.25
  -2   0  17    8.64    2.81
   3   0 -17   57.30    5.89
  -3   0  17   64.38    5.78
   3   0  17   47.93    5.95
  -3   0  17   48.89    5.00
   4   0 -17    9.04    4.10
  -4   0  17   10.72    4.15
   4   0  17   14.76    5.61
  -4   0  17    5.56    3.70
   0   0  18   37.60    2.81
   0   0 -18   31.54    3.09
   0   0  18   36.65    2.97
   1   0  18    4.71    2.25
  -1   0 -18    2.47    1.96
   1   0 -18    4.04    2.25
   1   0  18    6.51    1.96
  -1   0  18    6.68    2.13
   2   0  18  594.09   14.48
  -2   0 -18  618.16   11.79
  -2   0  18  616.70   13.98
   3   0 -18    3.70    3.42
  -3   0  18   12.07    4.15
   3   0  18   10.27    4.38
  -3   0  18   10.38    3.37
   4   0 -18    6.45    3.98
  -4   0  18   -2.19    3.98
   4   0  18   11.62    5.05
  -4   0  18    1.63    3.59
   0   0  19    1.35    1.68
   0   0 -19    4.55    2.13
   0   0  19    6.34    2.02
   1   0  19  441.48    9.54
   1   0  19  436.65   10.83
   1   0 -19  410.95   10.78
  -1   0 -19  441.09    9.65
  -1   0  19  427.90   10.27
   2   0  19    1.91    1.57
   2   0  19   10.72    3.70
   2   0 -19    7.63    3.26
  -2   0 -19    8.03    2.69
  -2   0  19    9.71    3.37
   3   0 -19   19.70    4.21
  -3   0  19   14.03    4.27
   3   0  19   23.52    5.05
  -3   0  19   20.82    4.04
   4   0 -19    3.42    4.04
   4   0  19    8.53    5.16
  -4   0  19    9.37    4.88
  -4   0  19    1.35    3.42
   0   0  20   87.84    4.27
   0   0  20   86.55    4.60
   1   0  20    9.15    2.64
   1   0  20    1.35    2.69
   1   0 -20   14.09    3.31
  -1   0 -20    7.63    2.64
  -1   0  20   11.06    3.09
   2   0  20    1.80    1.23
   2   0  20   12.18    3.65
   2   0 -20   12.12    3.31
  -2   0 -20    9.88    2.75
  -2   0  20    7.13    3.09
   3   0 -20    5.44    3.48
   3   0  20    8.36    4.04
  -3   0  20   10.89    4.94
  -3   0  20    7.30    3.65
   4   0 -20    4.66    4.21
  -4   0  20   -4.10    4.55
   4   0  20    9.88    5.33
  -4   0  20    4.43    3.76
   0   0 -21    5.61    2.69
   0   0  21    4.60    2.02
   1   0  21  341.52    9.04
   1   0 -21  347.75   10.83
  -1   0 -21  362.79    9.60
  -1   0  21  333.72    9.82
   2   0  21    1.96    1.46
   2   0  21    1.91    3.03
   2   0 -21    8.47    3.31
  -2   0 -21    2.86    2.47
  -2   0  21    2.13    2.53
   3   0  21   27.84    5.33
  -3   0  21   30.31    4.88
   4   0 -21    3.37    4.21
   4   0  21   10.38    4.66
  -4   0  21   14.82    4.71
   0   0 -22    7.97    2.64
   0   0  22    4.55    2.13
   1   0  22    7.41    2.53
   1   0  22    8.31    3.48
   1   0 -22   10.38    3.42
  -1   0 -22    8.47    2.81
  -1   0  22   10.50    3.20
   2   0 -22   33.39    4.66
   2   0  22   43.83    5.11
  -2   0  22   36.09    4.43
   3   0 -22    5.56    3.87
   3   0  22    6.29    4.60
  -3   0  22   10.16    3.98
   4   0 -22    8.25    5.05
   4   0  22    3.82    5.33
  -4   0  22    3.65    4.38
   0   0 -23    3.98    2.86
   0   0  23    2.53    2.64
   1   0  23   29.47    3.37
   1   0  23   22.45    3.65
   1   0 -23   23.07    3.82
  -1   0 -23   17.90    3.26
  -1   0  23   25.48    3.48
   2   0 -23    1.57    3.09
   2   0  23    5.28    3.48
  -2   0  23    5.16    2.81
   3   0 -23   22.39    5.00
   3   0  23   25.54    5.61
  -3   0  23   24.98    4.66
   4   0 -23   11.17    4.83
   0   0 -24  152.89    7.41
   0   0  24  157.09    6.90
   1   0  24    3.98    3.14
   1   0 -24    3.37    2.81
  -1   0 -24    4.60    2.64
   1   0  24    5.50    2.69
  -1   0  24    5.84    2.86
   2   0 -24   29.75    4.77
   2   0  24   21.44    4.60
  -2   0  24   27.33    4.21
   3   0 -24    8.14    4.83
   3   0  24    8.53    5.33
  -3   0  24    7.18    3.93
   0   0 -25   13.47    3.42
   0   0  25    7.69    2.97
   1   0  25    2.86    2.86
   1   0 -25    5.56    3.37
  -1   0 -25   11.00    2.92
   1   0  25    5.11    2.58
  -1   0  25    2.36    2.75
   2   0 -25    4.49    3.48
   2   0  25    7.80    4.10
  -2   0  25    3.37    3.26
   3   0 -25    7.52    4.43
  -3   0  25   13.92    4.43
   0   0 -26    7.46    3.14
   0   0  26    6.74    2.92
   1   0 -26    1.80    3.31
  -1   0 -26    8.03    3.09
  -1   0  26    3.37    2.69
   1   0  26    3.76    2.64
   2   0 -26   44.23    5.61
   2   0  26   57.14    6.34
  -2   0  26   51.47    5.50
   3   0 -26    1.23    4.10
   3   0  26    2.02    4.71
  -3   0  26    1.01    3.48
   0   0 -27    2.02    3.03
   0   0  27    4.94    2.97
   1   0 -27   17.51    4.49
   1   0  27   18.18    3.42
  -1   0  27   14.14    3.42
   2   0 -27    2.69    3.76
   2   0  27    1.96    4.04
  -2   0  27    5.89    3.70
   3   0 -27   17.96    5.50
   3   0  27   13.36    5.50
  -3   0  27   24.47    5.67
   0   0 -28   61.01    5.72
   0   0  28   71.05    5.61
  -1   0 -28   11.11    3.70
   1   0 -28    4.27    3.59
   1   0  28   12.80    3.42
  -1   0  28   11.45    3.54
   2   0 -28   14.31    4.38
   2   0  28    8.76    4.32
  -2   0  28    8.53    3.98
   3   0  28   10.72    5.50
  -3   0  28    9.93    4.55
   0   0 -29    2.97    3.42
   0   0  29    4.43    3.20
  -1   0 -29  137.28    7.86
   1   0 -29  134.08    8.81
  -1   0  29  154.46    8.14
   1   0  29  145.53    7.58
   2   0  29   -0.45    3.87
   2   0 -29    7.52    4.55
  -2   0  29    3.31    3.76
  -3   0 -29   29.30    6.29
   0   0 -30   16.50    4.21
   0   0  30   13.02    3.48
  -1   0 -30   12.46    3.98
   1   0 -30    2.75    4.10
  -1   0  30    9.71    3.76
   2   0 -30   51.07    6.74
  -2   0  30   46.36    5.84
  -3   0 -30    8.19    5.44
   0   0 -31    5.44    3.87
   0   0  31    3.14    3.31
   1   0 -31   11.73    4.77
  -1   0  31   20.54    4.15
   2   0 -31   21.38    5.89
  -2   0  31   10.72    4.66
   0   0 -32    0.45    3.48
   0   0  32    1.74    3.14
   1   0 -32    6.96    4.15
  -1   0  32   16.11    4.15
   2   0 -32   18.02    5.61
  -2   0  32    0.51    4.15
   0   0 -33    3.26    3.93
   0   0  33    4.49    3.87
   1   0 -33  106.02    8.92
  -1   0  33   93.56    7.30
   0   0 -34    1.57    4.21
   0   0  34   11.62    4.55
   1   0 -34    5.22    5.05
  -1   0  34    1.52    3.70
   0   0 -35    7.41    3.93
   0   0  35    3.26    3.98
  -1   0  35    5.56    5.00
   1   0 -35   -0.39    4.88
   0   0 -36   98.11    8.64
   0   0  36  102.48    8.47
   1  -1   0  830.77    9.09
   1   1   0  708.47    7.69
   1  -1   0 1767.05   11.84
   1   1   0 2133.32   12.96
   1   1   0  793.44    8.87
   2   1   0   26.88    2.92
   2  -1   0   28.79    2.97
   2   1   0   39.06    2.86
   2  -1   0   50.23    3.26
   2   1   0   16.11    2.69
   2  -1   0   26.60    2.81
   3  -1   0   11.00    2.41
   3   1   0    7.46    2.25
   3   1   0    9.49    2.30
   3  -1   0   10.50    2.30
   3  -1   0   10.66    2.36
   3   1   0    8.64    2.19
   4   1   0    2.53    2.47
   4  -1   0    9.82    3.26
   4   1   0    4.21    3.03
   4   1   0    4.66    3.42
  -4   1   0    0.28    2.58
   1  -1   1  381.76    6.45
   1  -1  -1  348.76    6.17
   1   1  -1  389.34    5.84
   1  -1  -1  314.69    5.16
   1   1   1 1100.22    9.82
   1   1  -1  416.28    5.50
   1  -1   1 1013.12    9.20
   1  -1  -1  369.98    5.72
   1  -1   1  119.21    3.14
   1   1   1  334.56    5.84
   1   1  -1  380.53    6.45
   2  -1   1   58.93    3.93
   2   1  -1   57.02    3.59
   2   1   1   48.27    3.31
   2  -1  -1   63.37    3.98
   2  -1   1   18.63    2.25
   2   1  -1   54.39    3.70
   2  -1  -1   72.40    3.93
   2   1   1   45.91    3.37
   2  -1   1   91.88    4.32
   2   1  -1   88.73    3.98
   2  -1  -1   88.00    3.98
   2   1   1   90.25    4.15
   3  -1  -1    6.85    2.25
   3   1  -1   10.21    2.30
   3   1   1    7.18    2.13
   3  -1   1   10.05    2.41
   3  -1  -1    5.56    2.13
   3   1  -1    4.94    2.08
   3   1   1    8.42    2.13
   3  -1  -1    0.73    1.85
   3  -1   1    2.08    1.74
   3   1  -1    8.98    2.41
   3  -1   1    8.14    2.25
   3   1   1    9.20    2.36
   4  -1   1    7.24    3.31
   4  -1  -1    5.78    3.31
   4   1  -1    2.41    2.81
   4   1   1    6.74    3.09
   4   1  -1    9.37    3.26
   4   1   1    3.54    2.97
   4   1   1    4.94    3.31
   4  -1   1    4.10    3.09
  -4   1   1   -0.39    2.64
   1  -1  -2 1099.77   10.89
   1   1  -2 1083.05    9.93
   1  -1   2  885.49    9.43
   1   1   2  676.03    7.80
   1  -1  -2  970.18   10.33
   1   1  -2  980.34   10.33
   1   1  -2 1926.22   12.57
   1   1   2 2612.30   15.72
   1  -1   2 2411.76   15.04
   1  -1  -2 1533.74   10.33
   1  -1   2  850.75    8.19
   1   1   2  831.55    8.76
   2   1   2   58.65    3.48
   2   1  -2   58.26    3.76
   2  -1  -2   64.49    4.10
   2  -1   2   63.98    3.93
   2  -1   2    0.22    0.90
   2  -1  -2   50.46    3.65
   2   1  -2   55.28    3.70
   2   1   2  101.70    4.60
   2  -1   2  101.47    4.60
   2   1  -2   10.61    1.57
   2  -1  -2   17.45    1.91
   2   1   2   48.77    3.59
   3  -1   2   25.54    3.09
   3   1  -2   28.29    3.03
   3  -1  -2   24.98    3.09
   3   1   2   25.42    2.92
   3   1  -2   30.25    3.31
   3  -1  -2   22.90    3.03
   3   1  -2   21.27    2.64
   3  -1  -2   22.62    2.75
   3   1   2   20.49    2.92
   3  -1   2   19.98    3.03
   3   1   2   25.71    3.09
   4  -1   2    4.10    3.09
   4   1   2    2.08    3.09
   4   1  -2   10.10    3.26
   4  -1  -2    4.71    3.09
   4  -1  -2    5.11    3.14
  -4  -1  -2   -0.17    2.53
   4  -1   2    5.39    3.14
   0   1   3    0.11    0.34
   0  -1   3    0.51    0.45
   0   1   3    0.39    0.45
   0   1  -3    0.00    0.39
   0  -1  -3    0.62    0.45
  -1  -1   3 1573.42   13.64
   1  -1  -3 2036.39   14.93
  -1  -1  -3 1579.31   12.91
  -1   1  -3 1210.23   10.50
   1   1   3 1280.16   11.90
   1  -1  -3 2245.74   11.90
   1   1  -3 3426.73   14.37
   1  -1   3 3410.17   19.53
  -1  -1   3 1568.36   12.85
   1   1   3 4148.95   20.71
   1  -1  -3 1684.71   14.82
   1   1  -3 1879.75   15.38
   1  -1   3 1364.91   12.52
   2   1   3  148.62    5.44
   2  -1   3  127.97    4.83
   2   1  -3  158.10    5.95
   2  -1  -3  173.93    6.06
   2  -1  -3  175.34    5.22
   2   1  -3  213.95    5.56
   2  -1   3  220.18    6.68
   2   1   3  234.88    6.79
   2  -1   3  166.02    5.95
   2   1  -3  172.30    5.89
   2  -1  -3  154.18    6.12
   3  -1  -3   19.59    2.86
   3   1  -3   15.66    2.81
   3   1  -3   12.85    2.30
   3  -1   3   16.50    3.03
   3  -1  -3    8.70    1.80
   3   1   3   21.22    2.97
   3  -1   3   15.04    2.64
   3   1  -3   19.98    2.64
   3  -1  -3   18.07    2.97
   3   1   3   20.65    2.69
   4   1   3    3.70    3.26
  -4  -1   3    2.64    2.47
   4  -1   3    3.14    3.20
   4  -1  -3    2.53    3.03
  -4  -1  -3    5.56    2.97
   4  -1   3    1.91    3.03
   4   1  -3    7.13    3.20
   4  -1  -3   10.33    3.48
  -4  -1   3    6.17    2.81
   0   1   4   -0.17    0.45
   0   1   4    0.34    0.51
   0  -1  -4    0.51    0.56
  -1  -1   4  426.72    6.90
  -1   1  -4  263.84    5.50
  -1  -1  -4  313.52    6.12
   1  -1  -4  436.15    7.58
   1  -1   4  887.23   10.38
  -1  -1   4  418.98    7.02
   1   1   4  985.50   10.50
   1   1  -4  766.05    5.89
  -1   1   4  298.75    5.05
   1   1  -4  412.18    7.30
   1  -1  -4  395.07    8.08
   1   1   4  300.44    5.84
   1  -1   4  288.26    6.90
   2  -1  -4   21.72    2.47
   2  -1   4   42.15    3.59
   2   1   4   53.32    3.87
   2   1  -4   20.82    2.47
   2   1  -4   23.74    3.09
   2  -1  -4   23.01    3.09
   2   1   4    2.47    1.29
   2  -1  -4   16.33    2.75
  -2  -1  -4   15.15    2.47
   2   1  -4   29.30    3.03
  -2   1  -4   15.38    2.41
   2  -1   4   25.93    3.09
   3   1  -4   13.41    2.92
   3  -1  -4   25.31    3.09
   3   1  -4   20.43    2.69
   3   1   4   12.35    2.53
   3  -1   4   16.33    2.92
   3   1   4    9.93    2.08
   3  -1  -4   20.04    3.09
   3  -1   4   17.79    2.86
  -3  -1  -4    9.37    2.41
  -3   1  -4   11.56    2.58
   4  -1   4    7.46    3.76
   4   1   4    5.89    3.76
  -4  -1   4    6.79    3.03
   4  -1  -4    9.54    3.59
   4  -1   4    8.14    3.26
   4  -1  -4    6.57    3.54
   4   1  -4    4.32    3.20
  -4  -1   4   13.53    3.37
   0  -1   5    0.22    0.67
   0   1   5    0.51    0.67
   0   1   5    0.79    0.73
   0  -1   5    0.11    0.73
   0   1  -5    0.79    0.79
   0  -1  -5    0.45    0.73
   1  -1   5   35.47    2.25
   1   1   5   30.48    1.91
  -1  -1   5   39.06    2.41
  -1   1   5   35.98    2.36
  -1  -1  -5   34.46    2.19
  -1  -1   5   35.42    2.36
   1   1  -5   51.69    1.68
   1   1   5   76.84    3.48
   1  -1   5   57.58    3.54
  -1   1   5   36.99    2.36
  -1   1   5   17.17    1.29
   1   1  -5   40.19    2.75
   1  -1  -5   36.71    2.97
  -1   1  -5   22.51    1.80
   2   1   5  385.52    9.15
  -2  -1   5  303.53    7.46
   2  -1   5  384.85    8.87
   2   1  -5  285.17    6.06
   2  -1  -5  272.60    8.03
   2   1   5  263.06    6.74
   2  -1   5  280.40    7.52
  -2   1  -5  228.09    6.06
  -2  -1  -5  234.27    6.51
   2   1  -5  294.71    8.03
   2  -1  -5  297.35    7.91
  -2  -1   5  296.90    7.41
   3  -1   5   23.52    3.54
   3   1   5   24.19    3.48
   3   1  -5   14.31    2.47
  -3  -1   5   15.88    2.86
  -3   1   5   12.40    2.64
   3   1  -5   23.85    3.37
   3  -1  -5   24.02    3.09
  -3  -1   5   19.19    3.14
  -3  -1  -5   20.49    3.26
   3   1   5    2.02    1.35
   3  -1  -5   15.38    2.97
  -3   1  -5   13.92    2.81
   3  -1   5   28.40    3.14
  -4   1   5    6.51    3.14
  -4  -1   5    1.85    2.58
   4  -1   5    2.64    3.14
  -4   1   5    5.16    2.92
   4   1   5    6.68    3.54
  -4  -1   5    3.20    2.47
   4  -1  -5    5.33    3.14
   4   1  -5    4.21    2.92
  -5  -1  -5   -0.39    4.21
  -5   1  -5    6.85    4.71
   0  -1   6    0.17    0.84
   0   1   6    0.95    0.79
   0  -1   6    0.28    0.67
   0  -1  -6    2.25    0.90
   0   1  -6    0.73    0.79
   0   1   6    0.90    0.73
   1  -1   6  207.66    4.94
   1   1   6  205.59    4.21
  -1   1   6  200.26    5.00
  -1  -1   6  184.48    5.56
  -1   1   6  194.98    5.00
  -1  -1   6  171.80    5.50
   1   1   6  272.10    6.57
   1  -1   6  316.49    6.74
   1  -1  -6  231.52    6.12
   1   1  -6  225.34    5.56
  -1  -1  -6  154.12    4.43
  -1   1  -6  105.29    3.87
  -2  -1   6  577.92   10.66
   2   1  -6  564.56    8.14
   2  -1   6  686.75   12.24
  -2   1   6  523.76    7.91
   2  -1  -6  535.88   11.00
   2  -1   6  548.18   10.33
   2   1   6  569.67    9.77
  -2  -1  -6  536.05    9.65
  -2   1  -6  515.79    8.98
   2   1  -6  641.40   11.79
   2  -1  -6  618.44   11.45
  -2  -1   6  587.69   10.55
   3   1   6   37.83    4.04
  -3  -1   6   36.99    3.82
   3  -1   6   52.65    4.94
  -3   1   6   29.19    3.14
   3   1  -6   37.15    3.87
   3  -1  -6   41.70    4.04
  -3  -1   6   37.27    3.82
  -3  -1  -6   35.53    3.82
   3   1   6   34.18    3.14
   3  -1   6   45.41    3.82
  -3   1  -6   39.34    3.70
  -4  -1   6    7.13    3.20
  -4   1   6    7.69    3.37
   4   1  -6    5.78    3.20
   4  -1  -6   10.66    3.31
  -4  -1   6    1.63    2.86
   4   1   6    1.29    2.86
   4  -1   6    6.40    3.26
  -4   1   6    1.96    3.03
  -5   1  -6    4.88    3.93
  -5  -1  -6    5.78    4.60
  -5   1   6    0.73    4.04
  -5   1   6    7.75    3.87
   0   1   7   -0.11    0.84
   0  -1   7    0.34    0.90
   0  -1   7    1.40    0.79
   0   1  -7    0.95    0.95
   0  -1  -7    0.51    0.84
   0   1   7    0.00    0.79
   1  -1   7  204.69    5.11
   1   1   7  213.95    4.60
  -1   1   7  168.99    4.83
  -1  -1   7  198.96    5.11
  -1   1   7  171.57    5.00
   1   1   7  284.95    6.40
   1  -1   7  299.93    6.51
  -1  -1   7  195.82    5.16
   1   1  -7  216.14    5.89
   1  -1  -7  217.37    6.06
  -1  -1  -7  151.82    4.32
  -1   1  -7  170.40    4.10
  -2   1   7  361.62    8.92
   2   1   7  463.20   10.44
  -2  -1   7  399.72    8.92
   2   1  -7  358.64    6.17
   2  -1   7  435.93   10.05
  -2   1   7  332.37    6.06
   2   1  -7  399.39    9.77
   2  -1  -7  365.82    9.65
  -2  -1   7  417.01    8.98
  -2   1   7  389.96    9.20
   2  -1   7  385.41    8.81
  -2   1  -7  371.38    7.63
   2   1   7  376.94    8.03
  -2  -1  -7  373.06    8.31
  -3   1   7   54.50    4.66
   3  -1   7   76.22    5.78
   3   1   7   58.59    5.00
  -3  -1   7   64.10    4.66
   3   1  -7   66.40    5.16
   3  -1  -7   72.12    5.16
  -3  -1   7   75.77    4.94
  -3   1   7   78.01    5.39
  -3   1  -7   77.90    4.66
   3   1   7   67.63    4.21
  -3  -1  -7   69.71    4.77
   3  -1   7   79.19    4.88
  -4  -1   7   16.73    3.82
  -4   1   7    5.39    3.26
   4   1  -7   18.35    3.82
   4  -1  -7   14.26    3.70
   4   1   7   12.74    4.15
  -4   1   7   13.25    3.48
   4  -1   7    6.06    3.70
  -4  -1   7   12.63    3.65
  -5   1  -7    3.59    4.49
  -5   1   7    7.91    4.83
  -5   1   7    9.04    4.10
   0  -1   8    0.17    0.79
   0   1   8    2.30    1.01
   0  -1   8   -0.28    0.84
   0  -1  -8    1.63    0.95
   0   1  -8    2.53    1.07
   0   1   8    0.84    0.84
   1   1   8  102.54    3.42
   1  -1   8  102.77    3.87
   1  -1   8  141.27    4.66
  -1   1   8   89.97    3.82
  -1  -1   8  113.37    4.15
   1   1   8  144.75    4.77
  -1   1   8  107.59    3.98
  -1  -1   8  107.99    3.87
   1  -1  -8  134.03    4.66
   1   1  -8  101.08    4.55
  -1  -1  -8   86.94    3.54
  -1   1  -8  108.15    3.14
   2  -1   8  107.42    4.94
   2   1  -8   95.13    3.09
  -2  -1   8  125.16    5.33
   2  -1   8  156.14    6.29
  -2   1   8  113.93    5.39
   2   1   8  148.56    6.34
   2   1   8  112.64    4.77
  -2  -1   8  130.15    5.39
  -2   1   8  117.02    5.50
  -2   1   8   91.37    3.20
   2  -1  -8  109.78    5.78
   2   1  -8  112.42    5.78
  -2  -1  -8  105.07    4.49
  -2   1  -8  105.18    4.27
  -3  -1  -8   57.53    4.55
   3  -1   8   60.50    4.55
  -3   1  -8   62.07    4.38
   3   1   8   52.42    3.98
  -3  -1   8   56.97    4.60
  -3   1   8   54.10    4.71
   3  -1   8   57.36    5.44
   3   1   8   51.30    5.11
  -3  -1   8   43.50    4.27
  -3   1   8   62.41    4.88
   3  -1  -8   65.33    5.11
   3   1  -8   56.52    4.94
  -4   1   8    7.35    3.48
   4  -1   8    7.86    4.10
   4   1   8    6.17    3.87
  -4  -1   8    2.86    2.97
   4  -1  -8   10.50    3.54
   4   1  -8    7.30    3.26
  -4  -1   8    8.03    3.26
  -4   1   8    9.60    3.31
  -5   1   8    8.64    3.76
  -5   1   8    3.14    4.04
  -5   1  -8    9.77    6.45
   0   1   9    0.17    0.79
   0  -1   9    0.51    0.79
   0   1  -9   -0.17    0.95
   0  -1  -9    2.19    1.12
   0  -1   9    1.35    1.01
   0   1   9    2.08    0.95
   1   1   9   50.91    2.53
   1  -1   9   46.08    2.97
  -1  -1   9   42.26    2.75
  -1   1   9   52.42    3.20
  -1   1   9   26.60    2.58
   1  -1   9   58.09    3.31
  -1  -1   9   41.03    3.03
   1   1   9   63.65    3.37
   1   1  -9   47.99    3.42
   1  -1  -9   54.83    3.20
  -1   1  -9   40.41    2.19
  -1  -1  -9   40.80    2.41
   2  -1   9   57.70    3.93
   2   1   9   39.40    3.42
  -2  -1   9   59.27    3.98
  -2   1   9   45.12    3.76
   2   1   9   59.16    4.38
   2  -1   9   59.55    4.32
  -2   1   9   54.78    3.93
  -2  -1   9   58.37    4.04
  -2  -1   9   38.67    2.02
  -2   1   9   41.76    2.13
   2   1  -9   56.52    4.38
   2  -1  -9   62.47    4.32
  -2   1  -9   60.22    3.37
  -2  -1  -9   54.83    3.42
   3   1   9   58.65    4.21
   3  -1   9   57.42    4.32
  -3  -1  -9   53.21    4.32
  -3   1  -9   52.31    4.10
  -3  -1   9   45.85    4.27
  -3   1   9   35.86    4.04
   3   1   9   36.26    4.71
   3  -1   9   41.98    5.22
  -3  -1   9   47.71    4.38
  -3   1   9   36.59    4.04
   3  -1  -9   32.66    4.10
   3   1  -9   55.12    5.05
   4  -1   9   10.94    4.43
  -4   1   9   13.69    4.04
  -4  -1   9    8.19    3.31
   4   1   9   10.33    4.49
   4  -1  -9   11.39    3.65
   4   1  -9    8.42    3.70
  -4   1   9   11.79    3.98
  -4  -1   9   17.29    3.70
  -5   1   9   14.31    4.49
   5   1   9    6.01    5.05
  -5   1   9    5.56    4.38
  -5   1  -9    5.50    4.83
   0  -1  10    1.52    1.01
   0   1  10    0.62    0.95
   0  -1  10    1.63    0.95
   0   1  10    1.80    0.84
   0  -1 -10    0.34    1.01
   0   1 -10    1.57    1.07
   1  -1  10   35.98    2.47
   1   1  10   37.21    2.19
  -1   1  10   33.23    2.58
  -1  -1  10   37.10    2.69
   1  -1  10   40.92    2.92
   1   1  10   44.06    3.03
  -1   1  10   23.74    2.69
  -1  -1  10   35.30    3.26
   1   1 -10   37.32    3.03
   1  -1 -10   43.05    2.97
  -1   1 -10   30.87    2.19
  -1  -1 -10   32.55    2.41
   2   1  10    8.08    1.96
   2  -1  10    7.75    1.96
  -2   1  10    4.10    2.19
   2   1  10    5.61    2.86
  -2  -1  10    2.30    2.13
   2  -1  10    6.40    2.58
  -2  -1  10    1.74    2.47
  -2   1  10    3.82    2.36
   2  -1 -10    2.64    2.02
   2   1 -10    2.30    2.25
  -2  -1 -10    8.98    2.19
  -2   1 -10    5.33    1.91
  -3   1  10   22.23    3.48
   3  -1  10   25.14    4.60
  -3  -1  10   27.84    3.70
   3   1  10   20.54    4.15
  -3   1  10   23.97    3.87
  -3  -1  10   33.90    3.98
   3  -1  10   28.85    3.37
   3   1  10   36.09    3.70
   3   1 -10   25.42    3.98
   3  -1 -10   31.49    4.04
  -3  -1 -10   24.19    3.42
  -4  -1  10   42.32    4.94
   4  -1  10   39.51    6.06
   4   1  10   51.86    6.68
  -4   1  10   34.69    5.05
   4  -1 -10   44.84    5.50
   4   1 -10   29.35    4.83
  -4  -1  10   47.20    5.33
  -4   1  10   56.74    5.67
  -5   1  10   11.73    4.32
  -5  -1  10   18.18    4.88
   5   1  10   13.19    5.89
  -5  -1  10    0.73    3.70
  -5   1  10    3.14    4.15
  -5   1 -10    3.98    4.71
   0   1  11    0.90    0.95
   0  -1  11    0.51    0.90
   0   1  11   -0.06    0.95
   0  -1  11   -0.22    0.79
   0  -1 -11   -0.06    1.12
   0   1 -11    0.28    1.18
   1   1  11    1.18    0.84
   1  -1  11    7.52    1.52
  -1   1  11    5.61    1.63
  -1  -1  11    3.48    1.57
  -1   1  11    3.87    1.57
   1   1  11    6.57    1.91
   1  -1  11    3.87    1.74
   1  -1 -11    8.59    1.80
  -1   1 -11    2.75    1.35
  -1  -1 -11    0.79    1.35
   1   1 -11    2.19    1.63
   2   1  11   11.56    2.25
   2  -1  11   13.19    2.30
   2  -1  11   16.89    3.20
  -2   1  11   16.00    2.75
  -2  -1  11   11.11    2.64
   2   1  11   21.61    3.31
  -2  -1  11   27.33    3.42
  -2   1  11   12.57    2.69
   2   1 -11   17.68    2.86
   2  -1 -11   20.15    3.03
  -2   1 -11   18.63    2.41
  -2  -1 -11   17.12    2.41
  -3  -1  11   61.74    4.94
   3  -1  11   63.65    6.06
  -3   1  11   75.54    5.56
   3   1  11   48.16    5.33
  -3   1  11   66.00    5.16
  -3  -1  11   88.90    5.72
   3  -1 -11   69.03    5.33
   3   1 -11   69.76    5.50
  -3  -1 -11   64.26    4.71
  -4   1  11   68.87    6.29
   4   1  11   85.42    7.91
   4  -1  11   76.95    7.52
  -4  -1  11   55.06    5.39
   4  -1 -11   69.71    6.40
   4   1 -11   59.77    6.29
  -4   1  11   77.34    6.51
  -4  -1  11   64.54    5.95
  -5   1 -11   17.23    6.12
   5   1 -11   18.58    5.39
  -5  -1  11    9.32    4.83
  -5   1  11   15.94    5.33
  -5  -1  11   18.75    4.94
  -5   1  11    8.98    4.43
   0   1  12   -0.28    1.01
   0  -1  12    1.29    1.18
   0   1 -12    3.31    1.40
   0  -1 -12    2.19    1.46
   0  -1  12    1.68    1.23
   0   1  12    2.08    1.18
   1  -1  12   22.06    2.19
   1  -1  12   13.08    2.13
   1   1  12   20.04    2.36
  -1   1  12   16.73    2.25
   1  -1 -12   22.56    2.47
   1   1 -12   14.26    2.41
  -1  -1 -12   10.44    1.74
  -1   1 -12   12.12    1.68
  -1  -1  12   18.58    2.25
  -1   1  12   17.79    2.08
   2   1  12   13.92    2.19
   2  -1  12   12.40    2.13
  -2  -1  12    8.03    2.47
   2   1  12   16.16    3.03
  -2   1  12    7.63    2.41
   2  -1  12    3.98    2.53
   2  -1 -12    8.53    2.64
   2   1 -12   10.33    2.75
  -2  -1 -12   11.95    2.30
  -2   1 -12    6.17    1.91
  -2  -1  12    6.51    2.47
  -2   1  12    7.58    2.47
  -3   1  12   76.95    5.67
  -3  -1  12   70.66    5.50
   3   1 -12   68.14    5.72
   3  -1 -12   82.56    6.06
  -3  -1 -12   56.63    4.55
   3   1  12   73.13    6.01
  -3   1  12   53.66    5.00
   3  -1  12   81.21    6.45
  -3  -1  12   56.85    4.77
  -4   1  12   39.40    5.28
   4   1  12   38.50    5.95
  -4  -1  12   33.11    4.94
   4  -1  12   44.11    6.40
   4  -1 -12   44.34    5.72
   4   1 -12   37.27    5.22
  -4   1  12   36.59    5.22
  -4  -1  12   33.68    5.22
  -5   1 -12   11.56    5.50
   5   1 -12    6.29    4.71
  -5   1  12   20.82    5.50
  -5  -1  12    9.04    4.32
  -5   1  12    5.50    4.49
  -5  -1  12    6.23    4.66
   0  -1  13    1.96    1.52
   0   1  13    2.02    1.01
   0  -1  13    0.45    1.01
   0   1  13    0.06    1.01
   0  -1 -13    1.12    1.23
   0   1 -13    1.07    1.23
   1  -1  13   47.65    3.31
  -1  -1  13   46.08    3.31
  -1   1  13   40.69    3.03
  -1   1  13   46.25    3.82
   1   1  13   41.59    3.31
   1  -1  13   43.33    3.31
   1   1 -13   40.07    3.26
  -1   1 -13   39.74    2.53
  -1  -1 -13   35.98    2.81
   2   1  13   15.27    2.19
   2  -1  13   14.37    2.25
  -2   1  13   14.20    2.69
  -2  -1  13   13.58    2.53
   2  -1  13   14.59    2.97
  -2  -1  13   13.81    2.81
  -2   1  13   13.30    2.58
   2   1  13   10.72    2.86
   2   1 -13   15.66    2.92
   2  -1 -13   13.25    2.58
  -2   1 -13    9.37    2.02
  -2  -1 -13   11.62    2.53
  -3  -1  13  114.94    6.74
  -3   1  13  110.90    6.68
   3  -1  13  106.30    7.63
  -3  -1  13  109.16    6.57
  -3   1  13  129.93    7.13
   3   1  13   94.63    6.96
   3  -1 -13   93.79    6.45
   3   1 -13  114.16    7.07
  -3  -1 -13  112.98    5.95
   4  -1 -13   23.80    4.77
   4   1 -13    9.77    4.27
  -4  -1  13   14.82    4.15
  -4   1  13   28.34    5.00
   4   1  13   30.64    6.06
  -4   1  13   16.11    4.10
   4  -1  13   37.83    6.40
  -4  -1  13   29.86    4.66
   5   1 -13   -0.56    4.32
  -5   1  13    5.00    4.55
  -5  -1  13   10.78    4.43
  -5   1  13   -0.84    4.04
  -5  -1  13    1.12    4.43
   0   1  14    0.62    1.07
   0  -1  14    1.35    1.07
   0   1  14    1.18    1.18
   0  -1  14    2.30    1.18
   0  -1 -14    0.95    1.35
   0   1 -14    1.23    1.29
   1  -1  14   30.70    2.75
  -1  -1  14   34.46    3.03
  -1   1  14   30.70    2.92
   1   1  14   32.66    3.14
   1  -1  14   29.19    2.97
   1  -1 -14   32.72    3.14
   1   1 -14   35.75    3.31
  -1  -1 -14   27.56    2.69
  -1   1 -14   25.31    2.36
   2  -1  14   10.83    2.13
   2   1  14    9.93    2.08
   2   1  14   11.45    3.03
  -2  -1  14    9.32    2.69
  -2   1  14   10.44    2.69
   2  -1  14    6.12    2.86
  -2  -1  14    9.26    2.64
  -2   1  14   12.68    2.75
   2  -1 -14   11.90    2.53
   2   1 -14   11.39    2.92
  -2   1 -14    1.96    1.68
  -2  -1 -14   12.29    2.53
  -3   1  14  142.28    7.69
  -3  -1  14  131.50    7.07
   3   1  14  154.29    8.64
   3  -1  14  146.88    8.76
  -3  -1  14  123.31    6.96
  -3   1  14  155.58    7.80
   3  -1 -14  147.55    8.03
   3   1 -14  140.43    7.97
   4  -1 -14   29.75    5.11
   4   1 -14   35.13    5.67
   4   1  14   26.44    5.78
   4  -1  14   30.25    5.95
  -4  -1  14   33.39    5.16
  -4   1  14   31.82    5.16
  -4   1  14   43.22    6.01
  -4  -1  14   37.21    5.16
   5   1 -14    1.85    4.88
  -5  -1  14    1.52    4.15
  -5  -1  14    9.49    4.32
   0  -1  15    0.34    1.12
   0   1  15    0.73    1.18
   0   1 -15    0.45    1.29
   0  -1 -15    1.63    1.57
   0  -1  15    2.86    1.40
   0   1  15    1.35    1.35
   1   1  15   10.21    1.68
   1  -1  15   13.86    2.19
   1  -1  15    3.20    2.02
   1   1  15    3.31    2.08
   1   1 -15    9.37    2.41
   1  -1 -15    6.45    2.13
  -1   1 -15    6.06    1.74
  -1  -1 -15    3.37    1.68
  -1   1  15    8.47    2.25
  -1  -1  15   12.07    2.30
   2  -1  15   19.42    2.53
   2   1  15   19.64    2.53
  -2   1  15   15.49    3.14
  -2  -1  15   12.46    3.20
   2   1  15   14.03    3.14
   2  -1  15   22.90    3.59
   2  -1 -15   16.22    2.92
   2   1 -15   20.37    3.48
  -2  -1 -15   11.45    2.64
  -2   1 -15   11.73    2.41
  -2   1  15    3.26    2.69
  -2  -1  15    8.92    2.53
   3   1 -15   65.50    6.06
   3  -1 -15   64.15    5.95
   3  -1  15   67.91    6.62
  -3   1  15   61.18    5.39
  -3  -1  15   66.12    5.56
   3   1  15   58.88    6.23
  -3   1  15   82.11    6.34
  -3  -1  15   45.35    4.66
   4  -1 -15   37.77    5.67
   4   1 -15   24.53    5.00
   4  -1  15   12.80    5.28
  -4   1  15   28.34    5.11
   4   1  15   25.59    6.01
  -4  -1  15   48.60    5.84
  -4   1  15   23.57    4.88
  -4  -1  15   18.18    4.43
   0  -1  16   -0.90    1.23
   0   1  16    0.17    1.23
   0  -1 -16    0.73    1.57
   0   1 -16    0.84    1.46
   0   1  16    0.11    1.23
   0  -1  16    1.46    1.35
   1  -1  16   34.80    2.92
   1   1  16   36.99    2.81
   1  -1  16   25.65    2.97
   1   1  16   24.19    3.03
   1  -1 -16   24.58    3.03
   1   1 -16   37.32    3.59
  -1  -1 -16   29.75    2.75
  -1   1 -16   24.64    2.53
  -1  -1  16   29.80    3.03
  -1   1  16   28.62    2.97
   2   1  16   85.48    4.38
   2  -1  16   95.36    4.83
   2  -1  16   78.18    5.95
  -2  -1  16   85.93    6.45
  -2   1  16   79.25    5.44
   2   1  16   61.34    5.22
   2  -1 -16   89.80    5.67
   2   1 -16   86.21    5.84
  -2  -1 -16   71.39    4.55
  -2   1 -16   75.83    4.38
  -2   1  16   68.87    5.00
  -2  -1  16   66.17    4.83
   3   1 -16   43.10    5.39
   3  -1 -16   22.00    4.43
   3   1  16   29.52    4.94
  -3   1  16   35.30    4.60
   3  -1  16   32.89    5.39
  -3  -1  16   23.24    4.15
  -3  -1  16   24.70    3.93
  -3   1  16   27.00    4.38
   4  -1 -16   11.90    4.49
   4   1 -16   13.58    3.87
  -4   1  16   11.34    3.98
  -4  -1  16   14.09    4.38
   4  -1  16    7.02    4.83
   4   1  16   20.37    5.84
  -4  -1  16    8.08    3.54
  -4   1  16    4.55    3.70
   0  -1  17    1.40    1.35
   0   1  17    0.34    1.46
   0  -1 -17    0.95    1.68
   0   1 -17    1.40    1.57
   0   1  17    2.58    1.46
   0  -1  17    1.85    1.46
   1  -1  17   67.52    3.98
   1   1  17   66.40    3.76
   1   1  17   50.40    4.10
   1  -1  17   43.50    4.04
   1   1 -17   61.57    4.43
   1  -1 -17   57.25    4.27
  -1   1 -17   52.42    3.54
  -1  -1 -17   52.20    3.59
  -1  -1  17   49.84    3.70
  -1   1  17   59.83    4.10
   2   1  17  102.88    4.94
   2  -1  17   93.50    5.05
   2   1  17   88.73    6.12
  -2   1  17  100.86    6.57
   2  -1  17   84.08    6.23
   2   1 -17   83.18    5.78
   2  -1 -17   92.44    6.12
  -2   1 -17   81.61    4.77
  -2  -1 -17   81.72    4.77
  -2  -1  17   88.62    5.89
  -2   1  17   89.24    5.44
   3  -1 -17   81.77    6.68
   3   1 -17   75.21    6.40
  -3   1  17   69.93    5.84
   3   1  17   75.21    6.90
   3  -1  17   86.32    7.46
  -3  -1  17   61.68    6.12
  -3   1  17   79.19    6.12
  -3  -1  17   58.54    5.28
   4  -1 -17   15.55    4.66
   4   1 -17   18.13    4.77
   4  -1  17   19.70    5.56
   4   1  17   10.66    5.33
  -4   1  17   11.67    4.32
  -4  -1  17   14.48    4.15
  -4   1  17    6.74    3.82
   0   1  18    0.06    1.29
   0  -1  18    0.51    1.29
   0   1 -18    3.65    2.13
   0  -1 -18    1.80    1.91
   0  -1  18    1.96    1.63
   0   1  18    2.25    1.63
   1   1  18   47.71    3.31
   1  -1  18   40.30    3.37
   1   1  18   35.30    3.59
   1  -1  18   47.59    4.10
   1   1 -18   48.77    4.15
   1  -1 -18   41.03    3.76
  -1  -1 -18   44.34    3.48
  -1   1 -18   35.42    3.09
  -1  -1  18   40.35    3.48
  -1   1  18   49.73    3.82
   2   1  18   41.98    3.59
   2  -1  18   39.18    3.65
   2  -1  18   33.06    4.77
  -2   1  18   38.11    5.22
   2   1 -18   28.90    4.21
   2  -1 -18   36.71    4.49
  -2   1 -18   39.91    4.27
  -2  -1 -18   35.36    3.65
  -2   1  18   36.65    4.04
  -2  -1  18   29.41    4.04
   3   1 -18   46.42    5.39
   3  -1 -18   45.18    5.61
   3   1  18   33.28    5.50
  -3   1  18   48.04    5.61
  -3  -1  18   64.77    6.62
   3  -1  18   55.62    6.29
  -3  -1  18   56.97    5.33
  -3   1  18   41.53    4.77
   4   1 -18    9.77    4.15
   4  -1 -18    9.65    4.43
   4   1  18   14.31    5.16
  -4  -1  18    9.20    4.71
   4  -1  18    8.14    4.60
  -4   1  18    2.36    3.98
  -4  -1  18   10.44    3.93
  -4   1  18    9.93    4.10
   0  -1  19    0.84    1.52
   0   1  19    1.68    1.57
   0   1 -19    3.03    1.96
   0  -1 -19    1.23    1.96
   0   1  19    7.75    2.02
   0  -1  19    4.88    1.85
   1   1  19   21.66    2.53
   1  -1  19   21.38    2.69
   1  -1  19   10.27    2.92
   1   1  19    6.17    2.64
   1  -1 -19   10.66    2.81
   1   1 -19   22.17    3.48
  -1   1 -19    9.88    2.25
  -1  -1 -19   15.38    2.75
  -1   1  19   14.26    2.81
  -1  -1  19   18.35    2.86
   2  -1  19   13.92    2.75
   2   1  19   17.51    2.64
   2   1  19   11.62    3.59
   2  -1  19   18.13    3.98
   2  -1 -19   18.47    3.65
   2   1 -19   20.54    3.82
  -2  -1 -19    8.87    2.81
  -2   1 -19    9.99    2.86
  -2   1  19   14.87    3.42
  -2  -1  19   14.26    3.70
   3   1 -19   18.75    3.93
   3  -1 -19   19.70    4.55
   3  -1  19   17.74    4.66
  -3   1  19   17.17    4.49
  -3  -1  19   14.03    4.71
   3   1  19    8.64    3.98
  -3  -1  19   13.58    3.87
  -3   1  19   21.16    4.15
   4  -1 -19   16.50    4.55
   4   1 -19   12.80    4.43
   4   1  19    1.52    4.49
  -4  -1  19    3.31    4.55
   4  -1  19    4.27    4.55
  -4   1  19   -1.74    3.76
  -4   1  19    6.01    3.82
  -4  -1  19    1.46    3.09
   0   1  20    1.91    2.02
   0  -1 -20    4.77    2.13
   0   1 -20    3.42    2.13
   0  -1  20    6.74    2.02
   0   1  20    3.48    1.85
   1   1  20  162.26    6.06
   1  -1  20  156.37    6.29
   1  -1  20  128.86    6.79
   1   1  20  111.91    6.23
   1  -1 -20  149.24    6.96
   1   1 -20  137.23    6.90
  -1   1 -20  137.28    5.89
  -1  -1 -20  129.37    5.95
  -1   1  20  114.66    6.01
  -1  -1  20  118.70    6.01
   2  -1  20   39.62    4.10
   2   1  20   34.74    4.49
   2  -1  20   25.87    4.55
   2  -1 -20   42.88    4.71
   2   1 -20   39.40    4.77
  -2   1 -20   30.03    3.54
  -2  -1 -20   39.34    3.98
  -2  -1  20   28.34    3.98
  -2   1  20   36.87    4.49
   3   1 -20    5.84    3.65
   3  -1 -20    9.32    3.98
   3   1  20    8.92    4.38
  -3   1  20    8.36    4.43
   3  -1  20    6.29    3.93
  -3   1  20    3.37    3.14
  -3  -1  20   13.13    3.87
   4  -1 -20    2.92    4.10
   4   1 -20   -0.34    3.82
   4   1  20   -2.02    4.66
  -4   1  20    6.40    4.88
   4  -1  20    1.46    4.83
  -4  -1  20    1.91    3.98
  -4   1  20    7.86    4.15
   0  -1 -21    3.65    2.53
   0   1 -21    2.69    2.30
   0   1  21    7.58    2.25
   0  -1  21    4.71    1.91
   1   1  21  210.30    7.30
   1  -1  21  193.07    7.18
   1  -1  21  167.08    7.58
   1   1  21  161.75    7.52
   1   1 -21  200.26    8.42
   1  -1 -21  174.55    7.97
  -1  -1 -21  172.47    6.79
  -1   1 -21  191.56    7.18
  -1  -1  21  183.70    7.41
  -1   1  21  204.18    7.80
   2  -1  21    9.77    2.97
   2   1  21    3.65    3.09
   2  -1  21   10.16    3.65
   2  -1 -21   15.94    3.65
   2   1 -21    5.84    3.31
  -2  -1 -21    7.86    2.81
  -2   1  21    9.65    3.31
  -2  -1  21    8.98    3.31
   3  -1 -21   15.15    4.49
   3   1 -21    3.87    3.76
   3   1  21   11.84    4.71
   3  -1  21    6.17    3.93
  -3   1  21   11.23    3.82
  -3  -1  21    3.54    3.48
   4  -1 -21    1.23    3.54
   4   1 -21   13.25    5.11
   4  -1  21   14.14    4.83
  -4   1  21   10.16    5.84
   4   1  21    8.70    4.60
  -4  -1  21   14.42    4.60
  -4   1  21    1.29    4.04
   0  -1 -22    3.59    2.41
   0   1 -22    4.88    2.47
   0   1  22    1.46    1.96
   0  -1  22    6.62    2.53
   1   1  22  112.48    5.44
   1  -1  22  108.94    5.72
   1   1  22   89.69    5.84
   1  -1  22  108.77    6.45
   1  -1 -22   90.87    6.01
   1   1 -22   93.50    6.40
  -1   1 -22   95.13    5.50
  -1  -1 -22  105.85    5.56
  -1   1  22   91.32    5.67
  -1  -1  22   98.16    5.78
   2  -1  22   10.66    2.92
  -2   1  22   22.28    3.87
  -2  -1  22   12.57    3.42
   2   1 -22    8.76    3.42
   2  -1 -22   13.25    3.42
  -2  -1 -22   12.91    3.14
   2  -1  22   14.48    3.82
   2   1  22   14.31    4.04
   3  -1  22   13.58    5.11
   3   1  22   16.16    5.44
   3   1 -22   19.76    4.77
   3  -1 -22    9.54    4.32
  -3  -1  22   17.45    4.27
  -3   1  22   13.41    4.32
  -4   1 -22    6.17    5.50
   4   1 -22   18.58    5.50
   4  -1 -22    4.27    4.60
   4   1  22    4.04    5.39
   4  -1  22   14.37    5.78
  -4   1  22    8.08    4.77
  -4  -1  22    2.02    4.04
   0   1 -23   12.74    3.37
   0  -1 -23   11.23    3.48
   0  -1  23    5.56    2.97
   0   1  23    4.27    2.69
   1   1  23   13.08    3.42
   1  -1  23    4.60    3.20
   1  -1 -23   12.68    3.26
  -1  -1 -23   14.87    3.03
   1   1 -23    9.60    3.37
  -1   1 -23   10.44    2.75
   1  -1  23   15.10    3.31
   1   1  23   12.68    2.86
  -1  -1  23    8.53    2.81
  -1   1  23   11.00    2.86
   2  -1  23   10.66    3.70
   2   1  23   12.96    4.10
   2   1 -23    8.36    3.54
   2  -1 -23    9.37    3.82
  -2  -1 -23    3.03    2.69
  -2   1  23   11.11    3.42
  -2  -1  23   20.93    3.98
   3  -1 -23    6.85    3.82
   3   1 -23    5.61    4.21
   3   1  23    5.95    4.49
   3  -1  23    9.71    4.32
  -3  -1  23    1.85    3.48
  -3   1  23   -0.28    3.54
   4  -1 -23    4.94    4.83
   0  -1 -24    4.88    3.37
   0   1 -24   11.51    3.37
   0  -1  24    8.19    3.26
   0   1  24    9.49    3.20
   1  -1  24   10.21    2.75
   1  -1  24   11.06    4.10
   1   1  24    3.87    3.03
   1  -1 -24   14.87    3.70
  -1   1 -24    9.65    2.86
   1   1 -24    8.03    3.42
  -1  -1 -24   14.09    3.26
   1   1  24    8.59    2.53
  -1   1  24    5.61    2.81
  -1  -1  24   15.32    3.42
   2  -1 -24    3.03    3.59
   2   1 -24    7.75    3.54
   2  -1  24   11.73    4.15
   2   1  24    5.11    3.87
  -2   1  24    9.60    3.31
  -2  -1  24    9.09    3.26
   3  -1 -24    8.47    4.55
   3   1 -24    7.52    4.60
   3   1  24    5.11    4.60
   3  -1  24    7.18    4.83
  -3   1  24   13.92    4.43
  -3  -1  24    7.75    3.82
   0  -1 -25    7.13    3.14
   0   1 -25    9.20    3.14
   0   1  25    7.35    2.92
   0  -1  25    5.00    3.20
   1   1  25   25.14    3.59
   1  -1  25   17.68    3.31
   1   1  25   20.88    4.10
   1  -1  25    8.64    3.14
   1   1 -25   13.02    3.59
  -1  -1 -25   20.43    3.82
   1  -1 -25   14.54    3.54
  -1   1 -25   20.65    3.65
  -1   1  25   17.68    3.42
  -1  -1  25   12.12    3.42
   2   1 -25    9.43    4.27
   2  -1 -25   17.45    4.55
   2  -1  25   18.35    4.49
   2   1  25   22.23    4.88
  -2  -1  25    6.23    3.70
  -2   1  25   11.17    3.48
   3   1 -25    6.62    4.27
   3  -1  25    4.55    4.55
   3   1  25   -2.64    4.43
  -3   1  25    8.92    4.27
  -3  -1  25    5.33    4.04
   0  -1 -26    3.93    3.03
   0   1 -26    6.51    2.92
   0  -1  26    5.56    2.92
   0   1  26    4.60    2.86
  -1  -1 -26   20.43    3.70
  -1   1 -26   16.84    3.42
   1   1 -26   16.67    4.27
   1  -1 -26   29.58    4.55
   1  -1  26   33.45    4.21
   1   1  26   20.93    3.42
  -1   1  26   26.77    4.10
  -1  -1  26   19.64    3.70
   2  -1 -26   30.31    5.11
   2   1 -26   22.79    4.83
   2  -1  26   27.45    5.44
  -2  -1  26   21.44    4.60
  -2   1  26   19.25    4.43
   3   1 -26    3.09    4.15
   3   1  26    2.02    4.66
   3  -1  26    5.84    5.44
  -3   1  26    4.27    3.87
  -3  -1  26    3.54    3.87
   0  -1 -27    8.98    3.54
   0   1 -27    5.84    3.26
   0   1  27    1.46    2.75
   0  -1  27    3.20    2.81
  -1   1 -27   22.11    4.04
  -1  -1 -27   29.30    4.21
   1   1 -27   21.10    4.38
   1  -1 -27   26.44    4.77
  -1  -1  27   34.07    4.43
  -1   1  27   26.55    4.21
   1   1  27   23.68    3.82
   2   1  27   27.39    5.22
   2  -1  27   30.14    5.50
   2  -1 -27   17.74    4.83
   2   1 -27   24.13    5.00
  -2   1  27   27.22    4.77
  -2  -1  27   25.09    4.60
  -3   1 -27    8.98    5.05
   3  -1 -27    7.41    5.00
   3   1 -27   17.23    4.83
   3   1  27   12.07    5.72
  -3  -1  27    3.93    4.15
  -3   1  27    5.78    5.00
   0  -1  28    1.91    2.81
   0   1  28    9.09    3.09
   0   1 -28    2.64    3.20
   0  -1 -28    1.35    3.09
  -1  -1  28   18.52    3.98
  -1   1  28   16.89    3.54
  -1  -1 -28   19.87    3.93
  -1   1 -28   19.87    4.15
   1  -1 -28   25.82    4.71
   1   1 -28   29.58    5.22
   1  -1  28   29.02    4.27
  -2   1 -28   12.63    3.93
   2   1  28   18.35    5.05
   2  -1 -28    4.77    4.49
   2   1 -28   16.73    5.11
  -2  -1  28   21.61    4.43
  -2   1  28   16.44    4.38
  -3   1 -28   18.24    5.44
   3   1 -28   13.81    4.88
   3  -1 -28   14.93    5.11
   3   1  28    2.13    5.11
  -3  -1  28    8.47    4.21
  -3   1  28    7.02    4.27
   0  -1  29    5.61    3.09
   0   1  29   13.92    3.65
   0   1 -29    4.71    3.48
   0  -1 -29    3.65    3.14
  -1  -1  29    8.31    3.48
  -1   1  29    5.22    3.54
   1   1 -29    5.78    3.93
  -1   1 -29    7.75    3.31
  -1  -1 -29   12.18    3.82
   1  -1 -29   16.16    4.77
   1  -1  29   14.99    3.76
  -2   1 -29   26.49    4.77
   2   1  29   31.71    6.01
   2   1 -29   19.76    5.05
   2  -1 -29   32.33    6.01
  -2  -1  29   21.27    4.66
  -2   1  29   14.14    3.93
  -3   1 -29    8.92    5.22
   3   1  29    1.63    5.56
   0   1  30    8.53    3.42
   0  -1 -30    6.12    3.82
   0   1 -30    0.28    3.20
  -1  -1  30   12.74    3.93
  -1   1  30    7.58    3.59
   1  -1  30    7.24    3.42
   1  -1 -30    7.18    3.98
  -1  -1 -30    3.09    3.37
   1   1 -30    2.64    3.70
   2  -1 -30   31.60    6.12
   2   1 -30   49.28    6.68
  -2   1  30   60.17    6.62
  -2  -1  30   40.97    5.84
  -3   1 -30    4.04    5.33
   3   1  30    7.58    6.12
   0  -1  31    3.48    3.20
   0   1  31    5.72    3.37
   0   1 -31    6.51    3.87
   0  -1 -31    5.00    4.15
  -1   1  31   13.53    3.87
  -1  -1  31    2.47    3.37
  -1  -1 -31    5.05    3.76
   1   1 -31   11.23    4.49
   1  -1 -31    6.57    4.55
  -2  -1  31   38.50    5.72
  -2   1  31   48.49    6.23
   2  -1 -31   39.62    6.79
   2   1 -31   37.38    6.40
   0   1  32    0.17    3.09
   0  -1  32    1.12    3.37
   0   1 -32    4.38    3.82
   0  -1 -32    3.98    3.76
  -1  -1 -32   13.41    4.66
   1  -1 -32    9.32    4.88
  -1   1  32   13.19    3.54
  -1  -1  32   17.17    4.27
   1   1 -32    2.64    4.32
  -2  -1  32   13.53    4.94
  -2   1  32   27.22    5.39
   2   1 -32   17.85    5.56
   2  -1 -32   19.92    5.72
   0   1  33    4.10    3.54
   0  -1  33    7.91    3.93
   0  -1 -33    6.12    4.04
   0   1 -33    1.40    3.87
   1  -1 -33    9.04    4.88
  -1   1  33   20.71    4.55
  -1  -1  33   15.94    4.49
   1   1 -33    4.27    4.55
   0  -1  34    7.30    4.32
   0   1  34   10.33    4.43
   0   1 -34    4.55    3.93
   0  -1 -34   -1.74    4.10
   1  -1 -34   11.79    5.44
  -1  -1  34    7.30    4.55
  -1   1  34    6.85    4.38
   1   1 -34    0.34    4.49
   0  -1  35    5.78    4.10
   0  -1 -35    5.50    4.66
   0   1 -35    1.96    4.15
   1  -1 -35    9.15    5.50
  -1   1  35    8.64    4.77
  -1  -1  35   13.81    4.88
   1   1 -35    6.68    5.39
   0  -1 -36   14.37    5.78
   0   1 -36   13.08    5.50
   0  -1  36    2.08    4.60
   1  -2   0    8.31    1.57
   1   2   0    1.63    0.79
   1  -2   0    5.50    1.29
   1   2   0    7.35    1.29
   1   2   0    4.77    1.52
   1  -2   0    4.55    1.07
   2   2   0   -0.28    1.40
   2  -2   0    0.79    1.80
   2  -2   0    0.22    0.79
   2   2   0    3.87    1.96
   2   2   0    2.08    1.52
   2  -2   0    2.47    1.63
   3   2   0    9.54    2.36
   3   2   0    6.57    2.02
   3  -2   0    5.16    2.36
   3  -2   0    4.83    1.68
   3  -2   0    6.23    2.13
   3   2   0    6.45    2.08
   4   2   0   11.23    3.37
  -4   2   0    1.91    2.58
   4  -2   0    9.15    3.59
   4   2   0    2.97    3.26
  -1   2   1  523.54    6.06
   1   2   1  573.32    7.58
   1  -2  -1  527.07    7.58
   1   2   1  543.52    6.01
   1  -2   1  528.98    7.52
   1  -2   1  567.31    6.01
   1   2  -1  559.51    7.52
   1  -2   1  511.02    6.74
   1   2   1  514.16    6.90
   2   2   1  301.84    7.58
   2  -2   1  305.43    7.69
   2   2  -1  289.10    6.79
   2  -2  -1  293.70    7.63
   2  -2  -1  304.65    7.07
   2   2  -1  281.86    7.41
   2  -2   1  315.03    6.96
   2  -2   1  264.13    6.85
   2  -2  -1  268.67    6.51
   2   2  -1  264.35    6.45
   2   2   1  257.62    6.62
   3   2   1   25.48    3.03
   3   2  -1   16.73    2.47
   3  -2  -1   15.83    2.75
   3   2   1   19.53    2.53
   3  -2   1   16.22    2.75
   3  -2  -1   23.01    2.75
   3  -2   1    5.11    1.63
   3   2  -1   18.63    2.92
   3  -2   1   16.50    2.58
   3   2   1   12.24    2.36
   3   2  -1   25.87    3.09
   3  -2  -1   20.60    2.75
   4   2   1    7.97    3.42
  -4  -2   1   11.00    2.92
   4  -2  -1   12.46    3.31
   4  -2   1   -1.07    2.97
  -4   2  -1   10.16    3.20
  -4   2   1    1.80    2.81
   4   2  -1    4.66    2.97
   4   2   1    7.75    3.31
  -4  -2   1    3.14    2.41
   0  -2  -2 1397.58    6.57
   0  -2   2 1393.70    6.79
  -1  -2   2 1428.00   10.33
   1   2   2 1485.86    9.65
   1  -2  -2 1505.06   12.91
   1   2   2 1397.24   11.73
  -1  -2   2 1451.62   10.55
   1   2  -2 1335.84    9.71
   1  -2   2 1392.69   11.56
   1   2   2 1571.23   12.29
   1  -2   2 1680.67   10.05
  -1   2   2 1407.73    9.71
   1   2  -2 1501.86   12.91
   1  -2  -2 1461.67   11.00
   1  -2   2 1475.81   12.35
   2   2   2   16.28    2.47
   2   2   2   12.24    1.68
   2   2  -2   22.73    2.47
   2  -2   2   22.28    2.64
   2  -2  -2   14.93    2.53
   2  -2  -2   21.27    2.36
   2   2  -2   19.25    2.58
   2  -2   2   15.21    2.08
   2  -2  -2    6.29    1.35
   2   2   2   22.79    2.58
   2  -2   2   16.73    2.41
   2   2  -2    7.63    1.52
   3  -2   2    9.93    2.30
   3   2   2   11.11    2.41
  -3   2   2    9.32    2.41
   3   2  -2    8.08    2.13
   3  -2  -2   12.46    2.75
   3  -2   2    8.92    2.30
   3   2   2    1.74    1.46
   3   2  -2    7.86    2.53
   3  -2  -2   12.80    2.47
   3  -2   2   16.78    2.81
   3   2   2    6.12    2.36
   3   2  -2   13.81    2.25
   4   2   2    4.49    3.37
  -4  -2   2    3.76    2.47
  -4  -2  -2    6.62    3.03
   4  -2   2    3.48    2.92
   4  -2  -2    5.56    3.31
  -4   2  -2    1.63    2.86
   4   2  -2    6.62    3.37
  -4  -2   2    5.61    2.81
   0  -2   3 1137.83    7.02
   0   2   3 1194.96    6.45
   0   2  -3 1177.62    6.57
   0  -2  -3 1188.57    6.90
  -1  -2   3  444.23    6.06
   1  -2  -3  447.09    7.24
  -1   2  -3  509.67    5.44
  -1  -2  -3  491.94    6.90
   1   2   3  458.99    5.44
   1  -2   3  421.61    6.79
  -1  -2   3  463.93    6.29
   1   2   3  402.31    6.79
   1   2  -3  429.13    5.28
  -1   2   3  432.11    5.11
   1   2  -3  449.34    7.30
   1  -2  -3  441.31    6.51
   1  -2   3  477.63    7.24
   2   2   3  161.36    5.61
  -2   2   3  150.47    4.66
   2  -2   3  168.77    5.05
   2   2   3  163.16    5.00
   2  -2  -3  153.95    5.84
   2   2  -3  176.51    5.56
   2  -2   3  162.82    5.78
   2  -2  -3  155.92    5.33
   2   2  -3  163.04    5.84
   2  -2   3  132.23    5.39
   2   2   3  144.02    5.39
   2   2  -3  160.63    4.83
   3  -2   3   46.25    3.54
  -3   2   3   40.80    3.54
  -3  -2  -3   36.87    3.54
   3  -2  -3   37.83    3.70
   3  -2   3   37.88    3.54
   3  -2  -3   40.58    3.54
   3   2  -3   38.45    3.65
   3  -2   3   39.57    3.70
   3   2  -3   30.87    2.86
   3   2   3   35.75    3.59
   4   2   3    7.02    3.76
  -4  -2   3   -2.30    2.36
  -4  -2  -3    2.58    2.75
   4  -2  -3    7.91    3.59
   4  -2   3    3.54    3.09
  -4   2  -3    7.24    3.42
   4   2  -3    6.90    3.59
  -4  -2   3    1.23    2.36
   0  -2   4  118.26    2.47
   0   2   4   30.48    1.07
   0   2   4   32.16    1.18
   0   2   4  119.72    2.30
   0   2  -4   25.37    1.07
   0   2  -4  109.05    2.30
   0  -2  -4  107.65    2.41
  -1  -2   4 8863.30   27.78
   1  -2  -4 8669.95   31.65
  -1   2  -4 9999.00   23.57
  -1  -2  -4 9546.63   29.97
   1  -2   4 8410.37   30.64
   1   2   4 8071.04   30.42
   1   2  -4 8449.77   21.05
  -1  -2   4 8713.06   27.67
  -1   2   4 9573.85   22.11
   1   2  -4 9021.75   32.44
   1  -2  -4 9175.14   30.70
   1   2   4 8726.98   23.52
   1  -2   4 9098.92   30.59
   2  -2   4   66.00    4.04
  -2  -2   4   81.16    3.87
   2   2  -4   67.86    3.26
   2   2   4   63.31    3.93
  -2   2   4   69.26    3.20
   2  -2  -4   79.98    4.38
  -2   2  -4   80.37    3.54
  -2  -2  -4   84.97    4.15
   2  -2   4   67.97    4.04
   2   2   4   70.55    3.42
   2   2  -4   79.36    4.43
   2  -2  -4   77.17    4.15
  -2  -2   4   69.15    3.65
   3   2  -4   46.75    3.48
  -3  -2   4   32.95    3.31
   3   2   4   42.04    3.82
   3  -2   4   45.24    3.98
  -3   2   4   38.28    3.31
   3  -2  -4   41.98    3.98
  -3   2  -4   50.85    3.76
   3   2   4   47.54    3.48
   3  -2   4   44.34    3.76
   3  -2  -4   55.68    4.15
   3   2  -4   50.01    4.15
  -3  -2   4   37.32    3.42
   4   2   4   18.02    4.55
  -4  -2   4   10.61    2.86
  -4   2  -4   18.75    3.82
   4   2  -4   12.68    3.70
   4  -2  -4   15.77    3.59
  -4  -2  -4   11.95    3.20
   4  -2   4    7.58    3.65
   4  -2  -4   12.29    3.87
  -4  -2   4   10.61    3.03
  -5   2   4   -0.39    3.70
  -5   2   4    6.96    3.98
   0  -2   5 3857.66   14.87
   0   2   5 2339.19   10.94
   0   2   5 3488.24   14.93
   0   2   5 3844.36   13.13
   0   2  -5 3781.61   14.20
   0  -2  -5 3714.03   15.15
   1   2   5  272.66    4.38
   1  -2   5  272.94    5.50
  -1  -2   5  255.43    5.22
  -1  -2  -5  266.31    5.28
   1  -2  -5  268.45    5.84
   1   2   5  233.71    5.50
   1  -2   5  257.28    5.67
   1   2  -5  248.86    3.42
  -1  -2   5  251.72    5.05
  -1   2   5  270.86    3.54
   1  -2  -5  275.29    5.56
   1   2  -5  249.98    5.72
  -1   2  -5  277.99    4.10
   2   2  -5  582.64    8.36
   2   2   5  529.88   10.44
   2  -2   5  593.81   11.34
  -2  -2   5  573.49    9.82
  -2   2   5  597.12    8.47
   2  -2  -5  564.90   10.94
   2   2   5  573.26    9.20
  -2   2  -5  676.20    9.43
  -2  -2  -5  655.94   10.50
   2  -2   5  594.54   10.72
   2  -2  -5  595.04   10.66
   2   2  -5  594.87   11.28
  -2  -2   5  609.63   10.05
   3   2  -5   19.08    2.53
  -3  -2   5   17.12    2.75
   3   2   5   19.70    3.20
   3  -2   5   24.98    3.54
  -3   2   5   18.41    2.64
   3  -2  -5   29.97    3.37
   3   2  -5   25.54    3.37
  -3  -2   5   22.79    2.97
   3  -2   5   22.17    3.14
  -3   2  -5   24.13    2.97
  -3  -2  -5   23.07    3.09
   3  -2  -5   25.26    3.48
   3   2   5   22.96    2.69
  -4  -2   5    8.92    3.14
   4   2   5    8.87    3.70
   4  -2   5    6.40    3.42
   4  -2   5    2.81    3.09
   4  -2  -5    8.19    3.48
   4   2  -5    2.13    2.86
  -4  -2   5    6.01    2.86
  -5   2  -5   40.52    7.35
  -5   2   5   25.99    4.83
   5   2   5   26.32    5.84
   0   2   6    9.43    0.95
   0   2  -6    7.80    0.84
   0   2  -6   10.10    1.12
   0   2   6   10.05    1.07
   0  -2   6    8.14    1.12
   1  -2   6  182.80    4.55
   1   2   6  179.49    3.65
  -1   2   6  168.21    4.66
  -1  -2   6  165.79    4.32
   1  -2   6  160.57    4.66
   1   2  -6  161.30    2.53
  -1  -2   6  170.34    4.49
   1   2   6  144.07    4.55
  -1   2   6  174.21    4.71
  -1   2   6  178.03    2.69
   1  -2  -6  167.76    4.66
   1   2  -6  150.81    4.55
  -1  -2  -6  173.37    4.43
  -1   2  -6  177.75    3.37
   2  -2   6  254.25    7.18
  -2   2  -6  302.23    6.45
   2   2   6  294.71    6.74
  -2  -2  -6  328.84    7.69
   2  -2  -6  295.84    8.14
   2  -2   6  258.96    7.91
   2   2   6  282.87    8.08
  -2  -2   6  277.26    7.13
   2   2  -6  257.67    5.44
  -2   2   6  288.76    5.78
   2  -2  -6  287.25    7.80
   2   2  -6  275.91    7.97
  -2  -2   6  285.06    7.24
  -3  -2  -6   37.55    3.65
   3   2   6   36.26    3.20
   3  -2  -6   25.65    3.59
   3  -2   6   36.43    3.59
  -3   2  -6   42.94    3.59
   3  -2   6   31.43    4.04
   3   2   6   19.53    3.26
  -3  -2   6   28.85    3.31
  -3   2   6   21.89    2.81
   3   2  -6   25.14    3.54
   3  -2  -6   30.64    3.48
  -3  -2   6   28.96    3.26
   4  -2   6    6.45    3.20
  -4  -2   6    6.40    2.81
  -4   2   6    6.90    3.14
   4   2  -6    4.83    3.14
   4  -2  -6   12.18    3.65
   4  -2   6    7.52    3.54
   4   2   6    2.92    3.09
  -4  -2   6    6.17    2.92
  -4   2   6    6.01    3.09
  -5   2   6    5.61    3.76
  -5   2   6   -0.56    3.37
   0   2   7  307.12    4.55
   0   2   7  315.42    4.83
   0  -2   7  314.58    5.00
   0   2  -7  287.47    4.21
   0   2  -7  295.28    4.77
   0  -2  -7  309.36    5.05
   1   2   7    4.60    1.01
   1  -2   7    4.32    1.40
  -1   2   7    5.39    1.40
  -1  -2   7    3.20    1.23
   1  -2   7    3.76    1.46
  -1   2   7    6.85    1.63
  -1  -2   7    5.56    1.40
  -1   2   7    3.03    0.67
   1   2   7    1.68    1.46
   1  -2  -7    4.60    1.46
   1   2  -7    4.32    1.57
  -1  -2  -7    3.82    1.29
  -1   2  -7    3.26    0.90
   2   2   7  347.19    9.09
   2   2  -7  378.23    6.06
   2  -2   7  372.34    9.43
  -2  -2   7  404.61    8.70
   2  -2  -7  389.62    9.37
   2   2   7  374.08    7.52
  -2  -2  -7  454.61    9.09
  -2   2  -7  461.69    7.91
  -2  -2   7  404.89    8.64
  -2   2   7  430.31    6.74
   2   2  -7  389.00    9.43
   2  -2  -7  374.02    8.92
   2  -2   7  398.21    8.87
  -3   2  -7   19.42    2.86
  -3  -2  -7   19.98    3.14
   3  -2   7   13.19    2.97
   3   2   7   17.68    2.53
  -3   2   7   18.41    3.26
   3  -2   7    9.71    3.26
   3   2   7   14.26    3.54
  -3  -2   7   14.76    2.92
  -3   2   7   22.00    3.37
  -3  -2   7   11.90    2.81
   3   2  -7   16.11    3.37
   3  -2  -7   21.89    3.31
  -4  -2   7    8.14    3.03
   4  -2   7   10.27    3.98
   4   2   7    5.16    3.54
  -4   2   7    2.13    2.92
   4   2  -7    7.86    3.54
   4  -2  -7    6.29    3.20
  -4   2   7    1.91    2.86
  -4  -2   7    7.69    3.14
  -5   2  -7    3.76    4.71
  -5   2   7   -1.46    3.98
   5   2   7    6.40    4.88
  -5   2   7   13.64    4.10
   0  -2   8  287.47    5.11
   0   2   8  298.53    4.83
   0   2  -8  298.53    4.55
   0   2  -8  293.31    5.11
   0  -2  -8  307.68    5.44
   1   2   8   15.94    1.40
   1  -2   8   17.06    1.80
  -1   2   8   15.38    1.85
   1  -2   8   10.38    1.85
  -1  -2   8   19.48    2.19
   1   2   8   14.37    1.91
  -1  -2   8    9.88    1.46
  -1   2   8   12.57    1.68
   1   2  -8   11.51    1.96
   1  -2  -8   15.38    1.85
  -1  -2  -8   17.29    1.68
  -1   2  -8   13.81    1.23
   2   2   8    3.82    1.80
   2  -2   8   10.66    2.41
   2   2  -8    3.09    1.18
   2   2   8    1.85    2.30
  -2   2   8    7.13    2.53
  -2  -2   8    5.95    2.25
   2  -2   8    3.98    2.41
  -2  -2  -8   10.10    2.25
  -2  -2   8    7.58    2.30
  -2   2   8    5.89    2.36
  -2   2   8    4.43    1.52
   2   2  -8    4.21    2.36
   2  -2  -8    7.75    2.41
  -2   2  -8   13.98    2.08
  -3  -2  -8   17.51    3.26
   3   2   8   10.55    2.30
   3  -2   8   18.13    3.26
   3   2   8    5.05    3.14
  -3   2   8   11.00    3.09
  -3  -2   8   14.93    3.14
   3  -2   8    3.09    3.37
  -3   2   8   12.74    3.31
  -3  -2   8   10.94    3.03
   3   2  -8   18.69    3.70
   3  -2  -8    8.03    3.26
  -4  -2   8    3.76    3.03
   4  -2   8    5.50    3.76
   4   2   8    8.47    3.98
  -4   2   8   14.87    3.98
   4  -2  -8    4.94    3.42
   4   2  -8    4.60    3.70
  -4   2   8    6.90    3.65
  -4  -2   8    6.62    3.20
  -5   2  -8   33.79    6.17
  -5   2   8   16.73    5.28
   5   2   8   36.03    6.57
  -5   2   8   29.58    5.00
   0  -2   9   16.73    1.52
   0   2   9   15.55    1.40
   0   2   9   15.66    1.40
   0   2  -9   16.78    1.35
   0  -2  -9   13.41    1.57
   1  -2   9   95.69    3.70
   1   2   9   94.29    3.09
  -1   2   9   94.40    3.82
  -1  -2   9   91.88    3.70
   1  -2   9   74.53    3.70
  -1   2   9   86.55    3.65
   1   2   9   76.89    3.65
  -1  -2   9  115.56    4.77
   1  -2  -9   79.92    3.54
   1   2  -9   87.67    3.93
  -1  -2  -9  100.52    3.65
  -1   2  -9   93.56    2.97
   2   2   9  426.89    7.97
   2  -2   9  457.87    9.60
   2   2  -9  431.38    5.84
   2  -2   9  432.39   10.44
   2   2   9  393.83    9.99
  -2   2   9  462.75   10.16
  -2  -2   9  439.12    9.37
  -2   2   9  393.44    9.32
  -2  -2   9  461.97    9.77
  -2   2   9  507.88    6.40
   2  -2  -9  396.47    9.43
   2   2  -9  425.88   10.21
  -2   2  -9  455.68    7.75
  -2  -2  -9  455.57    8.98
   3  -2   9  311.38    9.37
  -3   2   9  303.53    9.77
   3  -2   9  301.90   10.72
   3   2   9  278.33   10.10
  -3  -2   9  296.23    9.15
  -3  -2   9  284.11    8.98
  -3   2   9  300.27    9.77
   3   2  -9  313.24   10.33
   3  -2  -9  275.18    9.37
  -4   2   9   93.11    6.79
   4  -2   9  108.55    7.91
   4   2   9  103.38    7.91
  -4  -2   9   85.87    6.01
   4  -2  -9   94.80    6.68
   4   2  -9   76.84    6.45
  -4   2   9  100.86    6.85
  -4  -2   9   78.24    5.89
  -5   2  -9   16.28    5.78
  -5   2   9   10.78    4.83
   5   2   9   27.73    6.40
  -5   2   9   15.77    4.49
   0   2  10   24.70    1.80
   0  -2  10   24.08    1.80
   0   2  10   22.06    1.68
   0   2 -10   24.70    1.57
   0   2 -10   22.06    1.85
   0  -2 -10   20.82    1.85
   1   2  10  161.98    4.27
   1  -2  10  164.11    4.88
  -1   2  10  164.11    5.11
  -1  -2  10  153.67    4.94
   1  -2  10  147.50    5.05
  -1   2  10  150.08    4.83
   1   2  10  130.27    4.77
   1  -2 -10  152.49    5.00
   1   2 -10  140.87    5.16
  -1  -2 -10  159.17    4.49
  -1   2 -10  142.89    3.76
   2   2  10   30.81    2.58
   2  -2  10   23.35    2.64
   2  -2  10   24.36    3.37
  -2   2  10   14.31    2.58
   2   2  10   17.62    3.09
  -2  -2  10   15.43    2.58
  -2   2  10   20.32    2.92
  -2  -2  10   17.40    2.69
   2  -2 -10   27.33    3.09
   2   2 -10   16.39    3.03
  -2   2 -10   21.66    2.30
  -2  -2 -10   18.18    2.53
  -3  -2  10   21.55    3.42
  -3   2  10   12.74    3.48
   3  -2  10    9.04    3.76
   3   2  10   12.40    3.98
  -3  -2  10   22.00    3.59
  -3   2  10   19.98    3.76
   3  -2  10   16.56    3.14
   3  -2 -10   19.25    3.59
   3   2 -10   19.64    3.82
  -3  -2 -10   16.56    3.20
   4   2  10   29.80    5.50
  -4  -2  10   22.96    4.04
  -4   2  10   23.46    4.27
   4  -2  10   24.58    5.33
   4  -2 -10   32.83    4.77
   4   2 -10   23.91    4.55
  -4  -2  10   33.39    4.55
  -4   2  10   33.73    4.83
  -5   2 -10    0.95    4.66
   5   2  10    5.95    5.28
   5   2 -10    8.87    4.55
  -5   2  10    6.45    4.32
   0   2  11  209.80    4.88
   0  -2  11  182.58    4.83
   0   2  11  201.10    4.49
   0   2 -11  204.18    4.32
   0   2 -11  195.32    4.94
   0  -2 -11  192.40    5.05
   1  -2  11  128.98    4.38
   1   2  11  127.07    3.82
  -1  -2  11  136.61    4.88
  -1   2  11  131.50    4.66
   1  -2  11  111.58    4.66
  -1   2  11  115.28    4.43
   1   2  11  128.36    4.77
   1  -2 -11  127.29    4.83
   1   2 -11  113.65    4.94
  -1  -2 -11  124.93    4.27
  -1   2 -11  134.31    3.87
   2  -2  11  138.24    5.39
   2   2  11  125.22    4.66
   2  -2  11  123.25    6.17
   2   2  11  120.39    6.01
  -2   2  11  123.98    5.72
  -2  -2  11  138.97    5.72
  -2  -2  11  130.38    5.50
  -2   2  11  141.60    5.95
   2  -2 -11  123.48    5.56
   2   2 -11  129.82    5.95
  -2   2 -11  145.70    4.77
  -2  -2 -11  137.51    5.28
   3   2  11   14.65    3.93
  -3  -2  11   32.72    3.87
  -3   2  11   27.56    4.04
   3  -2  11   20.54    4.38
  -3  -2  11   20.15    3.59
  -3   2  11   16.95    3.59
   3  -2  11   26.04    3.37
   3  -2 -11   24.53    3.76
   3   2 -11   17.06    3.87
  -3  -2 -11   18.35    3.20
   4   2  11   52.70    6.79
  -4   2  11   55.12    5.78
  -4  -2  11   48.27    5.05
   4  -2  11   63.31    7.07
   4   2 -11   51.97    5.78
   4  -2 -11   66.40    6.23
  -4   2  11   46.36    5.56
  -4  -2  11   43.83    5.22
  -5   2 -11    6.29    5.05
   5   2  11   13.75    6.23
   5   2 -11    7.41    4.49
  -5   2  11    7.30    4.60
   0  -2  12  254.47    5.84
   0   2  12  255.71    5.28
   0   2 -12  262.50    5.11
   0   2 -12  245.83    5.84
   0  -2 -12  250.32    6.01
   1  -2  12    2.36    1.35
   1   2  12    6.17    1.35
  -1  -2  12    2.41    1.52
  -1   2  12    2.69    1.40
  -1   2  12    5.56    1.63
   1   2  12    0.62    1.40
   1  -2  12    0.45    1.52
   1  -2 -12    3.26    1.57
   1   2 -12    3.48    1.74
  -1   2 -12    3.20    1.18
  -1  -2 -12    2.75    1.40
   2   2  12  142.22    4.94
   2  -2  12  147.22    5.56
  -2   2  12  135.88    5.95
   2   2  12  128.98    6.29
  -2  -2  12  130.04    5.84
   2  -2  12  131.73    6.57
  -2  -2  12  120.73    5.39
  -2   2  12  132.51    5.84
   2   2 -12  124.49    6.06
   2  -2 -12  133.41    5.95
  -2  -2 -12  155.02    5.67
  -2   2 -12  153.50    4.88
   3   2  12   13.47    3.70
  -3  -2  12   13.13    3.26
  -3   2  12   19.81    3.76
   3  -2  12    9.60    3.76
  -3   2  12   11.62    3.26
  -3  -2  12   12.24    3.14
   3  -2  12   14.99    3.09
   3   2 -12   19.70    4.10
   3  -2 -12   11.51    3.26
  -3  -2 -12   11.34    3.09
  -4  -2  12   11.23    3.59
   4  -2  12   13.47    5.05
  -4   2  12   11.23    3.98
   4   2  12   19.53    5.11
   4   2 -12    7.24    3.93
   4  -2 -12   12.63    4.10
  -4   2  12   13.92    4.21
  -4  -2  12    4.21    3.48
  -5   2 -12    2.75    4.43
  -5   2  12    2.92    4.49
  -5  -2  12    2.86    4.21
   5   2 -12    3.09    4.32
  -5   2  12   11.73    5.11
  -5  -2  12   11.95    4.38
   0  -2  13   12.80    1.80
   0   2  13   13.36    1.74
   0   2  13    6.12    1.35
   0   2 -13   11.34    1.57
   0   2 -13    8.03    1.68
   0  -2 -13    9.54    1.74
   1  -2  13   22.00    2.25
   1   2  13   20.26    1.91
  -1   2  13   21.55    2.25
  -1  -2  13   19.70    2.25
   1   2  13   21.05    2.47
   1  -2  13   19.76    2.58
   1  -2 -13   20.88    2.47
   1   2 -13   16.44    2.36
  -1   2 -13   21.89    1.96
  -1  -2 -13   15.72    2.02
   2   2  13   22.79    2.30
   2  -2  13   15.55    2.36
   2  -2  13   14.09    2.92
  -2   2  13   18.35    2.69
  -2  -2  13   18.80    2.92
   2   2  13   13.53    3.03
  -2   2  13   19.14    2.86
  -2  -2  13   19.25    2.69
   2  -2 -13   24.19    3.03
   2   2 -13    7.41    2.47
  -2   2 -13   16.16    2.08
  -2  -2 -13   25.87    2.92
   3  -2  13   84.36    6.79
  -3  -2  13   69.54    5.22
   3   2  13   57.08    5.61
  -3   2  13   85.31    6.01
  -3  -2  13   95.41    5.89
  -3   2  13   92.61    6.17
   3  -2  13   72.35    5.22
   3   2 -13   76.89    6.06
   3  -2 -13   79.08    5.95
  -3  -2 -13   98.39    5.67
   4  -2  13   27.56    5.61
   4   2  13   40.35    6.45
  -4   2  13   24.53    4.71
  -4  -2  13   30.14    4.55
  -4  -2  13   28.23    4.60
  -4   2  13   36.65    5.22
   4  -2 -13   31.82    4.88
   4   2 -13   29.30    5.00
  -5  -2  13    8.03    4.43
  -5   2  13    0.62    4.04
   5   2 -13   11.51    4.94
  -5  -2  13    8.98    3.76
   0   2  14    3.76    1.35
   0  -2  14    4.21    1.35
   0   2  14    1.74    1.23
   0   2 -14    3.14    1.29
   0   2 -14    6.90    1.68
   0  -2 -14    4.21    1.52
   1   2  14   82.00    3.42
   1  -2  14   67.57    3.65
  -1  -2  14   77.90    4.04
  -1   2  14   68.19    3.76
   1  -2  14   75.60    4.32
   1   2  14   76.84    4.32
   1   2 -14   69.99    4.27
   1  -2 -14   80.88    4.32
  -1   2 -14   75.94    3.37
  -1  -2 -14   84.02    3.93
   2  -2  14   17.34    2.36
   2   2  14   12.07    1.96
  -2   2  14   21.50    3.03
   2  -2  14   16.78    3.31
  -2  -2  14   16.39    3.37
   2   2  14   10.44    3.09
  -2   2  14   14.54    2.69
  -2  -2  14   16.50    2.75
   2   2 -14    9.65    2.64
   2  -2 -14   10.27    2.41
  -2  -2 -14    8.70    2.30
  -2   2 -14   11.39    1.96
  -3   2  14  155.86    7.69
   3  -2  14  157.94    8.76
  -3  -2  14  169.50    7.86
   3   2  14  147.33    8.36
  -3  -2  14  165.79    7.46
  -3   2  14  165.01    7.97
   3  -2  14  154.06    7.07
   3  -2 -14  157.94    8.08
   3   2 -14  155.58    8.14
  -3  -2 -14  172.98    7.13
   4   2  14   18.91    5.78
  -4  -2  14   17.12    4.21
   4  -2  14   19.76    5.22
  -4   2  14   19.42    4.88
  -4  -2  14   13.69    3.87
  -4   2  14   16.16    4.49
   4   2 -14   17.62    4.71
   4  -2 -14   13.02    4.43
  -5  -2  14    3.70    4.55
  -5  -2  14    5.89    3.54
   0  -2  15   16.33    2.02
   0   2  15   14.37    1.80
   0   2 -15   16.11    1.68
   0   2 -15   19.53    2.30
   0  -2 -15   19.92    2.30
   1  -2  15  353.20    8.03
   1   2  15  334.00    8.76
   1  -2  15  332.77    8.70
   1   2 -15  358.58    9.20
   1  -2 -15  337.09    8.70
  -1  -2 -15  386.31    8.25
  -1   2 -15  355.22    7.30
  -1   2  15  402.64    9.15
  -1  -2  15  352.07    8.36
   2   2  15   25.26    2.64
   2  -2  15   25.54    2.86
  -2   2  15   32.38    3.59
  -2  -2  15   39.68    4.49
   2  -2  15   20.71    3.20
   2   2  15   24.86    3.54
   2   2 -15   31.77    3.70
   2  -2 -15   32.22    3.70
  -2  -2 -15   25.26    2.86
  -2   2 -15   20.43    2.41
  -2   2  15   33.28    3.59
  -2  -2  15   22.23    3.09
   3  -2  15   41.59    4.38
  -3   2  15   60.05    5.44
  -3  -2  15   47.09    4.55
   3  -2 -15   47.54    5.28
   3   2 -15   56.07    5.61
  -3  -2 -15   49.00    4.43
   3  -2  15   40.75    5.50
  -3   2  15   49.84    4.88
   3   2  15   36.31    5.11
  -3  -2  15   66.34    5.61
  -4  -2  15    2.08    3.59
  -4   2  15    4.83    3.54
   4   2  15   18.52    5.72
   4  -2  15    7.58    4.94
   4   2 -15   14.42    4.32
   4  -2 -15    7.46    4.15
  -4  -2  15    1.96    3.59
  -4   2  15   12.91    4.32
   0  -2  16   33.34    2.58
   0   2  16   29.07    2.58
   0   2  16   32.72    2.64
   0   2 -16   28.23    2.13
   0   2 -16   26.38    2.64
   0  -2 -16   27.84    2.81
   1  -2  16    8.92    1.91
   1   2  16    6.85    2.36
   1  -2  16    8.19    2.36
   1  -2 -16   13.13    2.64
   1   2 -16    7.86    2.30
  -1  -2 -16    8.31    2.13
  -1   2 -16    6.01    1.74
  -1   2  16    7.13    2.30
  -1  -2  16    7.58    2.08
   1   2  16    0.84    0.90
   2   2  16  107.03    4.71
   2  -2  16  110.79    5.28
  -2   2  16  126.45    6.06
  -2  -2  16  121.23    6.17
   2  -2 -16   94.57    5.78
   2   2 -16  108.71    6.06
  -2   2 -16  102.32    4.71
  -2  -2 -16   98.84    5.00
   2  -2  16  118.42    6.79
  -2   2  16  119.88    6.12
   2   2  16  107.76    6.40
   3   2  16    7.58    3.59
   3  -2  16    5.95    4.04
  -3   2  16    6.79    3.14
  -3  -2  16    2.13    3.26
  -3  -2  16   18.07    3.65
  -3   2  16   21.33    4.04
   3  -2 -16   13.41    3.87
   3   2 -16   14.93    4.04
   4  -2  16    3.20    4.60
  -4  -2  16    6.40    4.32
  -4   2  16    5.50    3.70
   4   2  16    6.90    4.83
   4  -2 -16    1.18    3.54
   4   2 -16    8.70    4.43
  -4   2  16    1.74    3.82
  -4  -2  16    5.89    3.65
   0  -2  17   13.81    2.13
   0   2  17   12.35    2.02
   0   2  17    9.43    1.80
   0   2 -17   10.72    1.63
   0   2 -17   13.69    2.25
   0  -2 -17   10.16    2.25
   1  -2  17   28.01    2.75
   1  -2  17   28.06    3.26
   1   2  17   23.63    3.09
   1   2 -17   22.45    3.14
   1  -2 -17   31.82    3.37
  -1  -2 -17   23.35    2.75
  -1   2 -17   25.54    2.64
  -1  -2  17   30.98    2.97
  -1   2  17   27.05    2.97
   2   2  17  218.78    6.68
   2  -2  17  214.51    7.41
  -2  -2  17  257.95    8.98
  -2   2  17  209.96    7.86
   2   2 -17  209.68    8.42
   2  -2 -17  217.37    8.76
  -2  -2 -17  236.90    7.58
  -2   2 -17  219.84    6.74
   2  -2  17  230.90    9.37
  -2   2  17  235.00    8.98
   2   2  17  197.34    8.76
  -3   2  17   18.41    3.98
   3   2  17   18.24    4.43
   3  -2  17    7.63    4.27
  -3  -2  17   12.74    4.27
  -3  -2  17    9.60    3.20
  -3   2  17   12.40    3.93
   3  -2 -17   19.53    4.38
   3   2 -17   13.86    4.10
  -4   2  17    5.44    3.70
   4  -2  17   -2.86    4.15
  -4  -2  17    7.52    4.66
   4   2  17    3.70    4.77
   4  -2 -17   20.04    4.66
   4   2 -17    7.80    4.32
  -4  -2  17   -1.96    3.31
  -4   2  17   19.76    4.55
   0   2 -18    2.47    1.46
   0   2  18    2.41    1.57
   0  -2 -18    3.76    1.91
   0   2 -18    2.41    1.80
   0  -2  18    4.66    1.91
   0   2  18    3.76    1.68
   1   2  18   10.38    1.85
   1  -2  18   24.92    2.81
   1  -2  18   26.49    3.31
   1   2  18   30.93    3.42
   1   2 -18   29.86    3.42
   1  -2 -18   23.52    3.14
  -1  -2 -18   24.75    2.86
  -1   2 -18   27.16    2.75
  -1  -2  18   31.82    3.09
  -1   2  18   41.98    3.54
   2  -2  18   15.49    2.75
  -2   2  18   14.48    3.14
  -2  -2  18   15.88    3.48
   2  -2 -18   13.13    3.48
   2   2 -18   15.43    3.42
  -2   2 -18    7.02    2.47
  -2  -2 -18   10.16    2.75
  -2   2  18   14.09    3.48
   2   2  18    4.94    3.26
   2  -2  18    6.79    3.48
  -3   2  18   28.57    4.38
   3   2  18   27.16    5.05
  -3  -2  18   34.18    5.50
   3  -2  18   19.76    4.60
   3   2 -18   26.32    4.60
   3  -2 -18   18.75    4.32
  -3   2  18   25.65    4.15
  -3  -2  18   25.20    4.32
  -4   2 -18   -2.58    3.87
   4  -2  18    6.45    4.60
  -4  -2  18    0.56    4.77
  -4   2  18    8.98    4.32
   4   2  18    5.39    4.71
   4   2 -18   10.83    4.32
   4  -2 -18    7.35    3.87
  -4  -2  18    3.03    3.70
  -4   2  18    9.77    4.38
   0   2  19  263.34    7.35
   0  -2  19  261.82    7.46
   0   2  19  260.08    6.85
   0   2 -19  238.36    5.89
   0   2 -19  246.73    7.69
   0  -2 -19  240.61    7.80
   1  -2  19   13.64    2.47
   1   2  19    6.90    1.91
   1   2  19    5.67    2.41
   1  -2  19    7.52    2.53
   1  -2 -19    8.14    2.75
   1   2 -19    8.81    2.53
  -1  -2 -19    4.55    1.91
  -1   2 -19    5.61    2.08
  -1   2  19   11.90    2.58
  -1  -2  19    6.40    2.19
   2  -2  19   18.86    3.20
  -2  -2  19   23.24    3.87
  -2   2  19   21.61    3.70
   2   2 -19   26.72    4.27
   2  -2 -19   27.11    3.98
  -2  -2 -19   23.01    3.31
   2  -2  19   22.28    4.04
  -2   2  19   32.22    5.05
   2   2  19   20.88    3.93
   3  -2  19   14.48    4.32
  -3   2  19   19.14    4.55
   3   2  19   30.64    5.11
   3  -2 -19   22.90    4.49
   3   2 -19   12.52    3.87
  -3   2  19   13.30    3.65
  -3  -2  19   27.00    4.49
  -4   2 -19   15.49    5.22
   4  -2 -19   19.25    4.55
   4   2 -19   25.82    5.39
  -4   2  19    9.71    3.98
   4   2  19   27.28    6.17
  -4  -2  19   24.64    5.11
  -4   2  19   12.63    3.98
   0   2  20   63.08    3.87
   0   2 -20   64.26    4.43
   0  -2 -20   54.89    4.27
   0  -2  20   71.73    4.38
   0   2  20   59.72    3.82
   1   2  20   48.60    3.65
   1  -2  20   50.01    3.93
   1  -2  20   40.97    4.21
   1   2  20   44.96    4.27
   1  -2 -20   48.77    4.60
   1   2 -20   46.19    4.27
  -1   2 -20   56.85    4.10
  -1  -2 -20   47.87    3.87
  -1   2  20   53.88    4.43
  -1  -2  20   52.08    4.15
   2  -2  20  258.18    8.64
  -2   2  20  283.54   10.21
  -2  -2  20  260.70    9.54
   2   2 -20  231.85    9.49
   2  -2 -20  239.65    9.88
  -2  -2 -20  266.37    8.59
   2   2  20  273.39   10.33
   2  -2  20  241.45    9.99
   3   2  20    7.80    4.10
  -3   2  20    4.83    3.76
   3  -2  20    3.82    4.04
   3  -2 -20    4.77    3.26
   3   2 -20   12.01    3.70
  -3  -2  20   11.79    3.76
  -3   2  20    9.15    3.54
  -4   2 -20   15.83    4.94
   4   2 -20    5.84    4.94
   4  -2 -20   -1.85    3.54
   4   2  20   22.84    6.17
  -4   2  20    9.15    5.00
  -4  -2  20   19.76    5.33
  -4   2  20    7.24    4.27
   0   2 -21  203.62    7.52
   0  -2 -21  191.67    7.46
   0   2  21  182.46    6.51
   0  -2  21  190.77    7.02
   1   2  21   56.57    3.98
   1  -2  21   40.41    3.70
   1   2  21   43.78    4.43
   1  -2  21   46.25    4.49
   1   2 -21   58.31    4.94
   1  -2 -21   53.15    4.77
  -1  -2 -21   55.90    4.32
  -1   2 -21   52.48    4.10
  -1  -2  21   47.20    4.21
  -1   2  21   50.96    4.27
   2  -2  21   68.30    5.00
  -2   2  21   76.67    6.01
  -2  -2  21   58.65    5.16
   2   2 -21   66.17    5.61
   2  -2 -21   61.85    5.56
  -2  -2 -21   69.99    4.88
   2  -2  21   63.59    5.89
   2   2  21   58.88    5.56
  -3   2  21    3.76    4.66
   3  -2  21    4.71    4.21
   3   2  21   12.18    4.88
   3   2 -21    7.75    3.82
   3  -2 -21   14.65    4.10
  -3   2  21   11.17    4.10
  -3  -2  21   11.45    3.82
  -4   2 -21   15.38    5.50
   4   2 -21   16.61    5.50
   4  -2 -21    2.41    4.21
  -4   2  21    3.42    4.66
   4   2  21   16.00    5.00
  -4  -2  21    2.13    4.21
  -4   2  21    4.77    3.54
   0   2 -22   48.16    4.32
   0  -2 -22   44.62    4.04
   0   2  22   41.64    3.70
   1  -2  22   21.22    3.14
   1   2  22   20.71    2.81
   1  -2  22   13.64    3.37
   1   2  22   17.01    3.42
   1   2 -22   20.49    3.70
   1  -2 -22   17.51    3.48
  -1   2 -22   16.84    2.97
  -1  -2 -22   15.72    3.03
  -1   2  22   29.86    3.82
  -1  -2  22   21.66    3.20
   2  -2  22    9.82    2.97
  -2  -2  22    6.85    2.97
  -2   2  22    1.35    2.86
   2  -2 -22    1.91    2.92
   2   2 -22    6.34    3.48
  -2  -2 -22    5.50    2.75
   2   2  22   -1.12    2.81
   2  -2  22   -1.01    2.86
   3  -2  22   58.59    6.90
   3   2  22   72.29    7.69
   3   2 -22   58.76    6.29
   3  -2 -22   66.12    6.57
  -3   2  22   51.80    5.78
  -3  -2  22   64.21    6.12
  -4   2 -22   10.10    5.44
   4   2 -22   11.73    5.05
   4  -2 -22    4.88    4.38
  -4   2  22   10.72    5.95
   4   2  22   10.72    5.84
  -4  -2  22   13.86    4.71
  -4   2  22    9.09    4.49
   0  -2 -23  660.03   14.42
   0   2 -23  673.22   14.26
   0   2  23  652.23   12.85
   1   2  23   11.79    2.58
   1  -2  23   16.73    3.20
   1  -2  23   10.44    3.20
   1   2  23    8.98    3.03
   1  -2 -23   17.74    3.98
  -1   2 -23   12.29    2.81
   1   2 -23   11.95    3.37
  -1  -2 -23    6.12    2.47
  -1  -2  23    6.06    2.69
  -1   2  23   18.24    3.26
   2  -2  23    4.21    2.75
   2   2  23    2.47    3.37
   2  -2  23    2.47    3.54
   2   2 -23    4.32    3.59
   2  -2 -23    1.68    2.86
  -2  -2 -23    7.41    2.64
  -2   2  23    3.09    3.03
  -2  -2  23    4.94    2.97
   3   2 -23   10.94    4.43
   3  -2 -23   -0.28    3.76
   3  -2  23   14.65    4.77
   3   2  23   -1.18    3.93
  -3   2  23    2.92    4.10
  -3  -2  23    9.88    3.65
   4  -2 -23   16.61    5.22
   0   2  24  805.00   14.76
   0  -2 -24  777.62   16.16
   0   2 -24  795.07   16.00
   0  -2  24  831.55   15.83
  -1   2 -24    4.66    2.92
   1   2  24    5.72    3.03
   1   2 -24    5.84    2.92
  -1  -2 -24    4.88    2.75
   1  -2 -24    9.60    3.48
  -1   2 -24    1.68    2.47
  -1  -2  24    4.38    2.64
   1   2  24    5.67    2.58
   1  -2  24    6.85    2.75
  -1   2  24    5.78    2.97
   2  -2  24    9.37    3.20
   2   2  24    1.57    3.59
   2  -2  24    9.65    3.87
   2  -2 -24    3.82    3.37
   2   2 -24    1.57    3.09
  -2  -2 -24   10.05    3.20
  -2  -2  24   -1.01    2.69
  -2   2  24    0.39    2.64
   3  -2 -24   10.94    4.83
   3   2 -24    5.05    3.54
   3  -2  24    3.54    4.77
   3   2  24    5.61    4.83
  -3  -2  24    9.71    4.15
  -3   2  24   13.47    4.43
   0  -2 -25  275.13   10.21
   0   2 -25  278.27    9.99
   0  -2  25  256.77    9.32
   0   2  25  251.61    8.87
  -1   2  25    2.08    2.58
  -1  -2  25    1.85    2.92
   1   2  25    3.42    2.41
   1  -2  25    4.32    2.69
   1   2 -25    4.15    3.03
  -1  -2 -25    3.31    2.64
   1  -2 -25    2.25    3.09
  -1   2 -25    2.30    2.69
   1   2  25    4.83    3.48
  -2   2  25    7.46    3.37
  -2  -2  25    8.03    3.54
   2  -2  25    8.36    3.70
   2   2  25   13.08    4.21
   2  -2 -25    1.12    3.31
   2   2 -25    7.46    3.93
  -2  -2 -25    7.24    3.26
  -3   2 -25    0.84    3.76
   3   2 -25    5.84    4.27
   3  -2 -25    7.24    4.66
   3   2  25    7.58    4.88
  -3  -2  25    3.26    3.48
  -3   2  25    4.83    3.87
   0   2 -26   20.82    4.27
   0  -2 -26   16.56    3.76
   0   2  26   12.29    3.37
   0  -2  26   17.74    3.65
  -1   2  26   29.97    3.98
  -1  -2  26   38.22    4.55
  -1   2 -26   37.94    4.32
  -1  -2 -26   32.44    4.43
   1   2 -26   26.66    4.38
   1  -2 -26   36.71    4.83
   1  -2  26   28.90    3.65
   1   2  26   27.61    3.82
  -2   2 -26   16.39    4.04
   2  -2 -26    8.81    4.60
   2   2 -26   10.16    4.21
  -2   2  26   14.09    3.82
  -2  -2  26   14.09    3.93
  -3   2 -26   17.12    5.16
   3   2 -26    9.37    4.55
   3  -2 -26   13.58    4.83
   3   2  26   11.56    5.39
  -3  -2  26   17.29    4.43
  -3   2  26    5.72    3.98
   0   2  27   14.54    3.37
   0  -2  27   12.35    3.48
   0   2 -27   12.57    3.26
   0  -2 -27   10.05    3.48
  -1   2  27   71.50    5.67
  -1  -2  27   62.92    5.56
  -1  -2 -27   75.94    6.12
  -1   2 -27   58.54    5.22
   1   2 -27   62.75    6.06
   1  -2 -27   66.12    6.17
   1  -2  27   47.15    4.66
  -2   2 -27   25.09    4.71
   2   2  27   19.98    5.16
   2  -2 -27   11.95    4.60
   2   2 -27   17.62    4.71
  -2  -2  27   15.27    3.98
  -2   2  27   18.18    4.43
  -3   2 -27   25.71    5.89
   3   2 -27   41.03    6.57
   3  -2 -27   28.68    5.95
   3   2  27   45.12    7.18
  -3  -2  27   25.87    4.66
  -3   2  27   32.89    6.01
   0  -2 -28   28.68    4.60
   0   2  28   16.84    3.65
   0  -2  28   21.10    3.76
  -1   2  28   23.52    3.87
  -1  -2  28   15.04    3.82
  -1  -2 -28   28.96    4.66
  -1   2 -28   27.50    4.32
   1  -2 -28   18.30    4.15
   1   2 -28   15.88    4.49
   1  -2  28   20.32    3.59
  -2   2 -28   13.47    4.04
   2   2  28   -0.45    3.82
   2  -2 -28    0.73    3.59
   2   2 -28    8.36    4.21
  -2  -2  28   14.48    4.49
  -2   2  28   15.15    4.21
  -3   2 -28   27.61    6.06
   3  -2 -28   36.65    6.23
   3   2 -28   29.07    5.78
   3   2  28   20.26    6.23
  -3  -2  28   40.02    5.78
  -3   2  28   33.39    5.89
   0  -2 -29   49.95    5.56
   0   2 -29   54.27    5.61
   0   2  29   65.05    5.72
   0  -2  29   55.00    5.33
  -1  -2 -29    3.03    3.31
   1  -2 -29   -1.68    3.37
   1   2 -29    8.76    4.27
  -1   2  29    3.59    3.03
  -1  -2  29    0.45    3.09
   1  -2  29    2.69    2.97
   2   2  29   12.63    5.11
   2  -2 -29    4.49    3.98
   2   2 -29   15.55    5.05
  -2   2  29    6.17    3.70
  -2  -2  29    9.99    4.10
   3   2  29   12.85    6.06
  -3   2 -29   15.32    5.61
   0  -2 -30   24.19    4.60
   0   2 -30   31.99    4.88
   0  -2  30   26.10    4.21
   0   2  30   28.57    4.32
  -1  -2  30   11.39    3.76
  -1   2  30   15.55    4.21
   1   2 -30   13.58    4.77
   1  -2  30   10.16    3.48
   1  -2 -30    8.25    4.32
  -1  -2 -30   10.33    3.76
   2   2 -30   11.45    4.71
   2  -2 -30   18.91    5.61
  -2  -2  30   11.62    4.27
  -2   2  30   22.90    4.88
  -3   2 -30   12.57    5.72
   3   2  30    7.75    5.95
   0  -2 -31   14.20    4.49
   0   2 -31   12.01    4.27
   0   2  31   17.01    4.04
   0  -2  31   15.55    4.27
  -1  -2 -31   40.24    5.50
   1  -2 -31   25.03    5.28
   1   2 -31   33.73    5.78
   1  -2  31   31.71    4.77
  -1   2  31   23.85    4.49
  -1  -2  31   37.32    5.11
   2  -2 -31    2.30    4.60
   2   2 -31    6.74    4.60
  -2  -2  31    7.35    4.27
   0  -2 -32    5.16    4.32
   0   2 -32    3.09    3.59
   0   2  32   17.90    3.82
   0  -2  32    5.50    3.98
  -1  -2 -32   -1.23    3.42
   1  -2 -32    4.43    4.32
   1   2 -32    8.81    5.22
   1  -2  32    9.71    3.82
  -1  -2  32    6.90    3.93
  -1   2  32   14.70    4.21
   2   2 -32    1.18    4.71
   2  -2 -32    3.03    4.49
  -2   2  32    5.95    4.32
   0   2 -33   44.34    6.06
   0  -2  33   45.69    5.67
   0   2  33   37.21    5.16
   1   2 -33   19.92    5.89
  -1  -2 -33   16.95    5.00
   1  -2 -33    8.53    4.88
  -1   2  33   24.64    4.83
  -1  -2  33   18.69    4.60
   0  -2 -34   17.68    5.22
   0   2 -34    7.24    4.21
   0  -2  34    5.84    4.38
   1   2 -34    6.57    4.88
   1  -2 -34   10.89    5.28
  -1  -2  34   10.44    4.55
  -1   2  34   12.85    4.38
   0   2 -35    9.15    4.88
   0  -2 -35   12.68    5.05
   0  -2  35   13.81    4.83
   1  -2 -35   11.28    5.61
   1   2 -35   11.56    5.33
  -1   2  35    4.83    4.27
  -1  -2  35   20.88    5.56
   0  -2  36   46.47    6.62
   0  -2 -36   20.93    5.89
   0   3   0    0.45    0.51
  -1   3   0    5.39    1.23
   1   3   0    2.47    1.35
   1  -3   0    2.86    1.01
   1  -3   0    2.69    1.52
   1   3   0    5.00    1.01
   2   3   0    1.91    1.01
   2  -3   0    1.07    1.91
   2  -3   0    2.75    1.52
   2   3   0    0.51    1.74
   3   3   0    6.51    1.85
   3  -3   0   15.83    2.81
   3  -3   0    8.42    2.25
   3   3   0   11.51    2.47
  -3   3   0    7.13    2.25
   3   3   0   11.34    2.64
   4   3   0   18.02    3.87
  -4   3   0    8.53    3.20
   4  -3   0   11.56    3.87
   4   3   0   19.08    4.15
   0   3   1    0.22    0.56
   0   3  -1    0.11    0.51
   0  -3  -1    0.56    0.51
   0  -3   1    0.34    0.45
  -1  -3   1  106.02    3.09
   1   3   1  211.59    4.83
   1   3  -1  217.88    4.43
  -1   3   1  127.97    3.54
   1   3   1   92.44    3.42
  -1   3  -1  164.17    4.21
   1  -3   1   80.09    3.65
   1  -3  -1   97.77    3.82
   1   3   1   97.83    2.58
   1  -3   1   84.75    2.58
   1   3  -1  103.89    3.87
   1  -3  -1  107.87    2.97
  -1  -3   1  104.11    2.92
   2  -3   1   59.27    3.87
   2   3   1   61.23    3.37
   2  -3  -1   49.28    3.82
   2   3  -1   49.45    3.03
   2  -3  -1   10.05    1.57
   2   3  -1   47.54    3.76
   2  -3   1   54.22    3.37
   2  -3   1   87.95    4.27
   2   3   1  106.30    4.38
   2   3  -1  102.43    4.04
   2   3   1   54.39    3.87
  -2   3   1   76.27    3.65
   3  -3  -1   19.59    3.09
   3   3  -1   22.56    2.69
   3  -3   1   26.44    3.37
   3   3   1    1.52    1.12
   3  -3   1   21.89    2.86
   3  -3  -1    1.96    1.23
   3   3  -1   12.85    2.81
   3   3  -1   22.90    2.92
   3   3   1   26.32    3.31
  -3   3  -1   12.96    2.69
  -3   3   1   22.67    2.97
   3   3   1   18.91    2.97
  -4   3  -1   12.80    3.26
  -4   3   1    9.71    3.31
   4   3  -1   14.20    3.87
   4  -3  -1   12.46    3.76
   4  -3   1    9.15    3.48
   4   3   1   19.03    4.10
   0   3   2    0.28    0.56
   0   3  -2    1.23    0.56
   0  -3  -2    0.90    0.62
   0  -3   2    0.39    0.56
  -1  -3   2  197.73    4.10
  -1  -3   2  161.14    4.15
   1   3   2  318.23    6.40
   1   3  -2   80.71    2.97
  -1   3   2  146.94    4.10
  -1   3  -2  262.39    5.50
   1  -3   2  101.92    4.71
   1  -3   2  122.07    2.86
   1   3  -2  170.34    4.77
   1   3   2  133.86    2.97
   1  -3  -2  116.52    4.55
  -1  -3  -2  140.43    4.15
   2   3   2   48.89    3.65
  -2   3   2   68.08    3.42
   2   3   2   53.66    3.26
   2  -3   2   55.28    3.82
   2  -3  -2   60.67    4.15
   2  -3   2   47.71    3.14
   2   3  -2   58.99    3.87
   2  -3  -2   25.54    2.47
   2   3  -2   27.22    2.25
   2   3   2   94.74    4.32
   2  -3   2   87.16    4.38
   3  -3   2   10.16    2.53
   3   3  -2    6.68    1.96
   3   3   2   10.44    2.64
  -3  -3   2    4.43    2.08
   3  -3   2    7.46    2.13
   3   3   2   14.09    2.69
  -3   3   2    6.62    2.30
   3  -3  -2   14.26    2.92
   3   3   2    5.56    1.85
   3  -3   2   10.61    2.64
   3   3  -2   14.59    3.03
   3  -3  -2    6.45    2.13
  -3  -3   2    6.45    2.47
  -4  -3   2    4.94    2.58
   4   3   2    2.69    3.14
  -4  -3  -2    4.38    3.03
   4  -3  -2   14.20    4.04
   4  -3   2    2.97    3.14
  -4   3  -2    8.25    3.31
   4   3  -2   14.03    3.54
  -4  -3   2    3.14    2.64
   0  -3  -3    0.79    0.62
   0   3   3    0.51    0.56
   0  -3  -3    0.45    0.51
   0   3  -3    0.28    0.62
   0   3  -3    1.01    0.56
   0  -3   3    0.56    0.62
  -1  -3   3  165.74    4.15
   1   3   3  214.90    5.33
   1  -3   3  219.62    5.16
  -1  -3   3  147.55    3.93
   1   3  -3  170.79    4.15
  -1   3   3   90.08    3.31
   1  -3   3   78.97    4.21
   1   3  -3  137.17    4.71
   1  -3  -3  120.16    4.04
   1  -3  -3   85.70    4.27
  -1   3  -3   83.46    2.47
   1   3   3   90.19    2.69
  -1  -3  -3  100.74    3.82
  -2  -3   3   83.12    3.87
   2  -3   3   95.13    4.83
   2   3   3  104.17    4.77
   2   3  -3   96.09    3.87
   2  -3   3   61.46    3.26
  -2   3   3   71.00    3.76
  -2  -3  -3   62.86    3.82
   2  -3   3   69.31    4.27
   2   3   3   80.15    3.59
   2  -3  -3   59.94    4.04
   2   3  -3   73.64    4.21
   2  -3  -3   76.61    4.10
  -2  -3   3   78.80    3.82
   3  -3   3    7.75    2.53
   3   3  -3   10.27    2.02
  -3  -3   3    2.19    1.85
   3   3   3   10.72    2.64
   3  -3   3   11.56    2.47
  -3   3   3    5.22    2.25
   3  -3  -3    6.90    2.64
  -3  -3  -3    3.82    2.08
   3  -3   3    9.88    2.58
   3   3   3    5.72    1.96
   3   3  -3    2.08    2.13
   3  -3  -3   12.74    2.30
  -3  -3   3    7.02    2.41
   4  -3   3    7.91    3.70
  -4  -3  -3    5.61    2.92
   4  -3  -3    9.15    3.70
   4   3  -3   13.19    3.76
  -4   3  -3    5.61    3.54
  -4  -3   3   12.74    3.03
   4   3   3    5.00    3.37
  -4  -3   3    1.63    2.41
  -5   3   3    1.01    3.59
  -5   3   3   -0.79    3.54
   0   3   4    1.23    0.51
   0   3   4    1.12    0.45
   0   3   4    1.12    0.73
   0   3  -4    1.63    0.90
   0   3  -4    1.35    0.84
   0  -3  -4    1.91    0.84
  -1  -3   4   13.02    1.80
   1  -3   4   21.55    2.25
  -1  -3   4   12.74    1.80
   1   3   4   16.05    2.30
   1   3  -4   17.57    1.63
  -1   3   4    5.05    1.18
   1  -3   4   10.50    1.96
   1   3  -4   12.12    2.08
   1  -3  -4    8.14    1.74
  -1  -3  -4    9.15    1.85
   1   3   4    2.13    1.18
   1  -3  -4    6.23    1.85
  -1   3  -4    2.75    1.07
   2  -3   4   46.75    3.70
   2   3   4   47.31    3.59
  -2  -3   4   35.58    2.92
   2   3  -4   36.82    2.69
  -2   3   4   32.83    2.64
  -2  -3  -4   23.07    2.92
  -2   3  -4   22.45    2.36
   2  -3  -4   27.39    3.09
   2   3   4   32.55    2.58
   2  -3   4   30.48    3.20
   2  -3  -4   39.23    3.26
   2   3  -4   36.14    3.31
  -2  -3   4   42.94    3.09
   3  -3   4    7.63    2.81
   3   3  -4    9.99    2.13
   3   3   4    9.99    2.58
  -3  -3   4    6.01    2.25
  -3   3   4    7.75    2.53
  -3  -3  -4    8.87    2.58
   3  -3   4   17.40    2.86
  -3   3  -4    6.90    2.41
   3  -3  -4    6.23    2.97
   3   3   4   14.70    2.30
   3  -3  -4   17.23    2.69
   3   3  -4   11.34    2.92
  -3  -3   4    7.30    2.25
  -4  -3   4    7.46    2.86
   4   3   4    0.67    3.14
  -4   3  -4    7.18    3.37
   4   3  -4   10.21    3.65
  -4  -3  -4    4.88    2.81
   4  -3  -4    6.90    3.37
   4  -3   4    7.02    3.31
  -4  -3   4    7.13    2.69
  -5   3   4    3.20    3.59
  -5   3   4   11.95    4.21
   0   3   5    0.06    0.34
   0   3   5    0.51    0.39
   0   3   5    1.23    0.79
   0   3  -5    0.28    0.45
   0  -3  -5    0.62    0.84
   0   3  -5    0.73    0.79
   1  -3   5   11.23    1.80
   1   3   5   10.55    1.29
  -1  -3   5   19.03    1.85
   1  -3   5   32.78    2.53
   1   3   5   27.50    2.58
  -1  -3   5   16.89    1.91
   1   3  -5   16.56    1.35
  -1   3   5    9.71    1.18
  -1   3  -5    9.09    1.18
   1  -3  -5   21.66    2.19
   1   3  -5   17.34    2.30
   1  -3  -5    8.53    1.91
  -1  -3  -5   14.26    1.85
   2  -3   5  104.67    5.22
  -2  -3   5   99.29    4.43
   2   3  -5  100.30    3.87
   2   3   5   80.76    4.71
  -2   3   5   72.29    3.42
   2  -3  -5   89.58    5.11
  -2  -3  -5   69.82    4.15
  -2   3  -5   59.27    3.31
   2  -3   5   67.80    4.27
   2   3   5   85.70    3.76
   2  -3  -5   87.44    4.66
   2   3  -5  104.95    5.33
  -2  -3   5   86.94    4.15
   3   3  -5   20.65    2.53
   3   3   5   13.75    3.09
  -3  -3   5   14.93    2.75
   3  -3   5    9.71    2.92
  -3   3   5   14.14    2.69
   3  -3   5   24.70    3.09
   3  -3  -5   21.78    3.76
  -3  -3  -5   17.68    3.03
  -3   3  -5   11.56    2.64
   3   3   5   13.41    2.30
   3  -3  -5   19.92    3.09
   3   3  -5    7.24    2.97
  -3  -3   5   13.36    2.58
   4   3   5    7.97    3.48
  -4  -3   5    5.84    2.86
  -4   3  -5   18.86    3.93
  -4  -3  -5   12.63    3.42
   4  -3   5    5.67    3.31
   4  -3  -5   17.40    3.76
   4   3  -5    9.15    3.65
  -4  -3   5    2.58    2.41
  -5   3  -5    7.63    4.88
  -5   3   5    8.70    3.93
   5   3   5    8.59    5.11
  -5   3   5   -0.79    4.04
   0   3   6    0.51    0.45
   0   3   6    1.12    0.79
   0   3  -6    0.95    0.45
   0   3  -6    1.74    0.79
   0  -3  -6    0.95    0.90
   0  -3   6    1.57    0.95
   0   3   6    0.22    0.39
   1   3   6    5.44    1.01
   1  -3   6    7.46    1.57
  -1  -3   6    9.15    1.52
   1  -3   6    9.88    1.85
  -1  -3   6   11.06    1.85
   1   3   6   10.33    2.08
   1   3  -6   13.02    1.07
  -1   3   6    3.82    0.90
  -1   3  -6    4.49    0.95
  -1  -3  -6    4.49    1.52
   1   3  -6    6.29    1.74
   1  -3  -6   11.90    1.74
   1  -3  -6    6.06    1.80
   2  -3   6  438.06   10.16
   2   3  -6  358.47    6.68
  -2  -3   6  331.25    7.63
   2   3   6  406.07    9.60
  -2   3   6  289.33    6.23
  -2   3  -6  278.44    6.45
   2   3   6  319.18    6.79
   2  -3  -6  325.58    9.26
   2  -3   6  327.77    8.36
  -2  -3  -6  311.33    7.86
   2  -3  -6  312.67    8.31
   2   3  -6  357.41    9.26
  -2  -3   6  347.25    7.86
   3   3   6   11.23    3.37
  -3  -3   6   14.14    2.64
   3  -3   6   14.65    3.37
  -3   3   6    9.82    2.53
  -3  -3  -6   17.34    3.03
   3  -3  -6   18.47    3.76
   3  -3   6   24.19    3.09
   3   3   6   26.04    2.75
   3  -3  -6   17.74    2.92
   3   3  -6   21.55    3.54
  -3  -3   6   23.57    3.03
  -4  -3   6   13.98    3.26
   4   3   6   10.72    3.42
  -4   3   6   12.85    3.76
  -4   3  -6    8.31    3.20
  -4  -3  -6   13.02    3.70
   4  -3   6    8.76    3.54
   4   3  -6    5.78    3.59
   4  -3  -6   14.37    3.76
  -4   3   6    7.91    3.70
  -4  -3   6   14.48    3.37
  -5   3  -6    5.89    4.15
  -5   3   6    9.54    4.43
   5   3   6    6.90    5.00
  -5   3   6    3.14    4.27
   0   3   7    0.95    0.79
   0   3   7    1.68    0.73
   0  -3   7    0.62    0.90
   0   3  -7    0.39    0.62
   0   3  -7    0.62    0.95
   0  -3  -7    0.56    0.90
   1  -3   7   23.85    2.13
   1   3   7   20.15    1.46
  -1  -3   7   21.50    2.13
  -1   3   7   22.67    2.25
   1  -3   7   36.26    2.81
   1   3   7   23.12    2.53
  -1  -3   7   30.14    2.81
  -1   3   7   11.67    2.02
   1   3  -7   26.27    1.29
  -1   3   7   11.79    1.18
   1   3  -7   18.97    2.25
   1  -3  -7   30.03    2.41
  -1  -3  -7   17.62    2.08
  -1   3  -7   26.88    1.40
  -2  -3   7  256.32    7.02
   2  -3  -7  228.37    7.97
  -2  -3  -7  231.29    6.96
   2   3   7  256.16    6.12
  -2   3  -7  228.77    5.56
  -2  -3   7  254.36    6.90
   2   3  -7  251.78    5.28
   2   3   7  277.60    8.14
  -2   3   7  211.54    5.22
   2  -3  -7  257.33    7.69
   2   3  -7  249.42    8.03
   2  -3   7  268.39    7.63
   3  -3   7   20.88    3.98
  -3  -3   7   19.98    3.09
   3   3   7   22.96    4.10
  -3  -3  -7   19.76    3.20
   3  -3  -7   22.96    3.82
   3   3  -7   22.79    3.48
   3  -3  -7   27.95    3.54
  -3  -3   7   28.40    3.42
   4   3   7   13.58    4.10
  -4  -3   7   12.40    3.14
  -4   3   7    9.77    3.59
  -4   3  -7    7.80    3.48
   4  -3   7    9.32    3.37
   4  -3  -7   15.55    3.87
   4   3  -7    6.23    3.65
  -4   3   7   11.06    3.82
  -4  -3   7   11.67    3.03
  -5   3   7    9.88    4.15
  -5   3  -7   20.32    5.11
   5   3  -7   18.35    5.28
   5   3   7   17.74    5.61
  -5   3   7    8.87    4.43
   0   3  -8    0.56    0.79
   0  -3   8    0.62    0.90
   0  -3  -8    1.23    0.95
   0   3  -8    0.17    0.84
   0   3   8    0.17    0.79
   1   3   8   45.29    2.13
   1  -3   8   52.87    2.97
  -1  -3   8   55.84    3.14
  -1   3   8   53.77    3.03
   1   3   8   69.20    3.70
  -1   3   8   32.50    2.86
   1  -3   8   78.24    3.76
  -1   3   8   31.49    1.35
   1   3  -8   51.24    1.68
   1   3  -8   37.21    3.31
   1  -3  -8   73.75    3.42
  -1  -3  -8   44.51    2.81
  -1   3  -8   36.26    2.02
   2  -3   8   24.64    2.92
  -2   3   8   20.09    2.92
  -2  -3   8   25.20    2.92
  -2  -3  -8   17.85    2.75
   2   3   8   13.86    2.13
   2  -3   8   31.09    3.59
   2   3  -8   19.92    1.80
  -2   3   8   11.28    2.75
   2   3   8   28.79    3.37
  -2  -3   8   13.30    2.41
  -2   3   8   12.74    1.74
   2  -3  -8   20.21    2.97
   2   3  -8   24.08    3.37
  -2   3  -8   18.07    2.02
   3  -3   8   90.42    6.45
  -3  -3   8   99.34    5.56
  -3   3   8   75.15    5.50
   3   3   8   69.99    5.89
   3  -3   8   79.31    5.44
  -3  -3  -8   70.77    5.00
   3  -3  -8   79.53    5.72
   3   3  -8   75.66    5.61
  -3   3   8   75.83    5.67
  -3  -3   8   97.60    5.50
   4   3   8   31.71    5.05
  -4  -3   8   18.52    3.65
  -4   3   8   25.20    4.55
  -4   3  -8   22.62    4.60
   4  -3   8   20.09    4.10
   4  -3  -8   24.81    4.21
   4   3  -8   22.28    4.49
  -4   3   8   33.62    4.88
  -4  -3   8   36.82    4.43
  -5   3   8   11.62    4.38
  -5   3  -8   20.15    5.84
   5   3  -8   -1.68    4.15
  -5   3   8    5.61    4.88
   0   3  -9    1.35    0.90
   0  -3   9    0.51    1.01
   0   3   9    0.95    0.90
   0  -3  -9    0.73    0.95
   0   3  -9    1.52    1.01
   0   3   9    0.39    0.90
   1   3   9   69.26    2.64
   1  -3   9   74.25    3.65
  -1   3   9   57.36    3.14
  -1  -3   9   67.86    3.59
   1  -3   9   86.49    4.04
   1   3   9   86.10    3.98
  -1   3   9   55.45    3.20
  -1   3   9   43.67    1.52
   1  -3  -9   93.95    4.04
   1   3  -9   72.29    3.87
  -1  -3  -9   58.43    3.14
  -1   3  -9   64.10    2.47
   2  -3   9   77.17    4.38
  -2  -3   9   82.17    4.38
  -2   3   9   79.53    5.05
   2   3   9   63.31    3.42
   2  -3   9   77.51    5.11
   2   3  -9   72.74    2.64
   2   3   9   90.25    5.16
  -2   3   9   60.90    4.66
  -2  -3   9   73.02    4.15
  -2   3   9   61.46    2.86
   2  -3  -9   86.66    4.77
   2   3  -9   68.25    4.77
  -2   3  -9   64.71    3.26
  -2  -3  -9   67.74    3.98
   3  -3   9  149.74    8.03
  -3  -3   9  146.88    6.68
   3   3   9  143.46    8.03
  -3   3   9  145.81    7.41
   3  -3   9  175.05    7.35
  -3  -3  -9  160.97    6.96
   3   3  -9  157.04    7.75
   3  -3  -9  124.49    6.79
  -3  -3   9  165.63    7.07
  -3   3   9  137.51    7.13
  -4  -3   9   35.02    4.38
  -4   3   9   33.11    4.83
   4  -3  -9   40.41    4.94
   4   3  -9   29.52    5.11
   4   3   9   28.29    5.16
  -4   3   9   35.64    4.94
  -4  -3   9   23.91    3.98
  -4   3  -9   33.28    4.94
  -5   3   9   19.87    5.44
  -5   3  -9   11.51    5.56
   5   3  -9   18.13    5.44
  -5   3   9   10.78    5.16
   5   3   9   20.54    6.12
   0   3 -10    1.07    0.95
   0   3  10    1.07    1.07
   0  -3  10    1.63    1.18
   0  -3 -10   -0.11    1.12
   0   3 -10    1.57    1.12
   0   3  10    1.01    0.95
   1  -3  10  138.69    4.83
   1   3  10  139.92    3.76
  -1   3  10   81.72    1.91
  -1  -3  10  127.91    4.88
  -1   3  10  106.86    4.32
   1   3  10  133.13    5.00
   1  -3  10  120.95    5.00
  -1   3  10   94.29    4.10
   1  -3 -10  138.18    4.88
   1   3 -10   98.67    4.71
  -1   3 -10  121.12    3.26
  -1  -3 -10  100.58    3.93
   2  -3  10   75.04    4.38
   2   3  10   80.43    3.65
  -2  -3  10   71.78    4.32
  -2   3  10   66.62    4.49
   2  -3  10   75.32    5.11
  -2  -3  10   68.87    4.15
   2   3  10   70.21    4.77
  -2   3  10   65.05    4.49
   2   3 -10   71.67    4.83
   2  -3 -10   74.42    4.43
  -2  -3 -10   67.57    3.98
  -2   3 -10   71.67    3.48
  -3  -3  10   51.75    4.49
  -3   3  10   33.79    4.15
   3  -3  10   65.22    4.88
   3  -3  10   57.64    5.56
  -3   3  10   33.73    4.15
   3   3  10   57.58    5.67
  -3  -3  10   37.88    3.93
   3  -3 -10   43.44    4.49
   3   3 -10   40.58    4.66
  -3  -3 -10   50.46    4.43
  -4   3  10   13.53    4.04
  -4  -3  10    8.08    3.65
   4  -3 -10    9.04    3.65
   4   3 -10   14.65    4.38
  -4   3  10   14.26    4.27
   4   3  10   11.28    4.49
  -4  -3  10   14.59    3.59
  -4   3 -10   18.80    4.38
  -5   3  10   10.66    4.71
  -5   3 -10    3.76    4.83
   5   3 -10    8.87    4.83
   5   3  10   11.39    5.50
  -5   3  10   -0.17    3.87
   0   3 -11    0.90    1.01
   0  -3  11    1.35    1.23
   0   3  11    1.12    1.07
   0  -3 -11    0.79    1.29
   0   3 -11    0.22    1.07
   0   3  11    1.63    1.23
   1   3  11   63.87    2.81
   1  -3  11   67.57    3.65
  -1   3  11   39.29    1.46
  -1   3  11   47.71    3.26
  -1  -3  11   60.56    3.59
   1  -3  11   71.90    4.04
  -1   3  11   55.28    3.31
   1   3  11   58.54    3.65
   1   3 -11   64.21    3.76
   1  -3 -11   67.97    3.65
  -1  -3 -11   45.01    2.97
  -1   3 -11   65.33    2.69
   2   3  11   30.03    2.53
   2  -3  11   37.72    3.20
  -2   3  11   27.11    3.37
  -2  -3  11   26.38    3.09
  -2  -3  11   22.28    3.09
   2  -3  11   22.06    3.48
   2   3  11   33.45    3.59
  -2   3  11   26.32    3.31
   2   3 -11   33.45    3.70
   2  -3 -11   39.91    3.48
  -2  -3 -11   24.13    2.81
  -2   3 -11   18.69    2.19
  -3  -3  11   19.87    3.42
   3  -3  11   12.80    3.03
   3   3  11   16.00    4.15
  -3  -3  11   18.86    3.31
  -3   3  11   11.84    3.31
   3  -3  11   14.26    3.98
   3  -3 -11   19.36    3.65
   3   3 -11   23.52    3.98
  -3  -3 -11   13.47    2.86
  -4  -3  11   25.14    4.15
  -4   3  11   28.34    4.77
   4  -3 -11   20.71    4.49
   4   3 -11   11.62    3.98
  -4  -3  11   13.41    3.54
   4   3  11   13.30    5.56
  -4   3  11   20.32    4.27
  -4   3 -11   25.20    5.00
  -5   3  11   15.49    5.05
  -5   3 -11    8.98    5.16
   5   3 -11   13.19    5.05
   5   3  11    1.96    5.28
  -5   3  11    4.94    5.22
   0   3 -12    0.67    1.07
   0  -3  12    1.01    1.23
   0   3  12    1.35    1.18
   0  -3 -12    1.23    1.18
   0   3 -12    1.68    1.35
   0   3  12   -0.11    1.12
   1   3  12   61.74    2.75
   1  -3  12   66.23    3.54
  -1   3  12   55.06    3.48
  -1  -3  12   62.52    3.54
   1  -3  12   61.46    3.70
  -1   3  12   38.89    1.52
   1   3  12   54.50    3.54
  -1   3  12   55.23    3.42
   1  -3 -12   60.17    3.54
   1   3 -12   52.31    3.70
  -1   3 -12   59.10    2.75
  -1  -3 -12   44.62    2.92
   2   3  12   12.46    1.85
   2  -3  12   17.57    2.41
  -2   3  12   20.93    2.92
  -2  -3  12   16.11    2.58
  -2  -3  12    9.32    2.69
   2  -3  12   14.26    3.20
  -2   3  12    8.36    2.47
   2   3  12   11.95    2.86
   2   3 -12   18.47    3.03
   2  -3 -12   18.97    2.64
  -2   3 -12    9.54    1.85
  -2  -3 -12    7.86    2.25
  -3  -3  12   62.80    4.71
  -3   3  12   74.09    5.67
   3  -3  12   62.02    5.50
   3  -3  12   75.83    6.45
  -3   3  12   74.42    5.67
  -3  -3  12   61.40    5.05
   3   3  12   71.22    6.06
   3   3 -12   72.51    5.84
   3  -3 -12   67.13    5.56
  -3  -3 -12   68.25    4.88
  -4   3  12   51.75    6.06
  -4  -3  12   33.73    4.60
   4  -3 -12   25.48    4.66
   4   3 -12   35.13    5.33
   4   3  12   46.47    6.57
  -4   3  12   42.94    5.56
  -4  -3  12   50.29    5.33
  -4   3 -12   50.12    6.17
  -5   3  12    8.70    4.60
   5   3 -12   19.08    5.44
  -5   3  12    7.69    5.00
   0   3  13    0.06    1.29
   0   3 -13    0.11    1.29
   0   3 -13    3.42    1.74
   0  -3  13    5.00    1.63
   0   3  13    1.68    1.35
   0  -3 -13    0.17    1.35
   1  -3  13   32.33    2.81
   1   3  13   33.00    2.30
   1  -3  13   27.89    2.86
   1   3  13   25.48    2.69
  -1   3  13   23.63    2.53
  -1   3  13   16.00    1.29
  -1  -3  13   27.50    2.58
  -1   3  13   23.80    2.41
   1   3 -13   17.85    2.64
   1  -3 -13   26.49    2.64
  -1  -3 -13   24.98    2.47
  -1   3 -13   20.15    1.96
   2  -3  13    9.54    2.02
   2   3  13    5.11    1.80
  -2  -3  13    7.58    2.30
  -2   3  13   10.50    2.41
  -2  -3  13    6.74    2.69
   2  -3  13    7.97    2.69
   2   3  13    7.58    2.86
  -2   3  13    6.40    2.08
   2  -3 -13   12.24    2.53
   2   3 -13   10.78    2.69
  -2   3 -13    4.77    1.63
  -2  -3 -13    5.05    2.19
  -3   3  13   29.91    4.10
  -3  -3  13   31.15    3.87
   3  -3  13   24.58    4.10
   3  -3  13   24.13    4.83
   3   3  13   24.86    4.66
  -3  -3  13   31.65    4.04
  -3   3  13   30.36    4.27
   3  -3 -13   33.90    4.49
   3   3 -13   29.07    4.55
  -3  -3 -13   21.55    3.65
  -4  -3  13   41.87    5.05
  -4   3  13   58.71    6.23
  -4   3 -13   43.72    5.78
   4  -3 -13   55.00    6.17
   4   3 -13   46.81    6.01
   4   3  13   57.02    6.96
  -4  -3  13   52.76    5.67
  -4   3  13   45.41    5.78
   5   3 -13   22.39    5.84
   0   3 -14    0.34    1.12
   0   3  14    0.22    1.40
   0  -3  14    1.57    1.40
   0  -3 -14    1.01    1.57
   0   3 -14   -0.22    1.40
   0   3  14    0.51    1.29
   1  -3  14   35.92    3.09
   1   3  14   33.23    2.30
   1  -3  14   24.47    2.92
  -1   3  14   28.74    3.03
   1   3  14   19.03    2.58
  -1   3  14   14.82    1.23
   1  -3 -14   22.73    2.64
   1   3 -14   29.35    3.31
  -1   3 -14   21.05    2.13
  -1  -3 -14   26.60    2.58
  -1   3  14   21.66    2.41
  -1  -3  14   25.76    2.64
   2   3  14   15.60    2.19
   2  -3  14   10.50    2.25
   2   3  14   12.46    3.20
   2  -3  14    7.52    2.86
  -2   3  14   16.33    2.86
   2   3 -14   16.44    2.97
   2  -3 -14   17.68    3.03
  -2  -3 -14    9.37    2.41
  -2   3 -14   12.63    2.08
  -2  -3  14   11.39    2.58
  -2   3  14   13.02    2.69
   3  -3  14   14.48    3.59
  -3   3  14   20.37    4.04
  -3  -3  14   12.24    3.09
  -3  -3  14   15.32    3.65
  -3   3  14   16.67    3.70
   3   3  14   12.85    4.10
   3  -3  14    8.42    3.98
   3  -3 -14   18.41    4.15
   3   3 -14   14.14    3.76
  -3  -3 -14   11.51    3.20
  -4   3 -14   24.19    5.05
  -4  -3  14   24.25    4.66
   4   3  14   25.54    5.67
  -4   3  14   19.14    4.60
  -4   3  14   20.26    4.43
  -4  -3  14   28.29    4.43
   4  -3 -14   15.94    4.55
   4   3 -14   14.70    4.38
  -5  -3  14    6.17    3.87
  -5  -3  14    0.39    4.55
   0   3 -15    0.06    1.12
   0   3  15    0.79    1.29
   0  -3 -15    0.39    1.46
   0   3 -15    1.80    1.52
   0  -3  15    1.74    1.46
   0   3  15    1.29    1.23
   1  -3  15  128.08    5.33
   1   3  15  125.22    4.38
   1  -3  15  113.15    5.39
   1   3  15   95.86    4.94
  -1   3  15  130.27    6.06
   1  -3 -15  121.57    5.33
   1   3 -15  136.38    6.12
  -1  -3 -15   89.80    4.49
  -1   3 -15  112.25    4.27
  -1   3  15  112.31    4.94
  -1  -3  15  107.99    4.88
   2  -3  15    8.42    2.13
   2   3  15    9.71    1.91
   2  -3  15    6.40    2.64
   2   3  15   10.50    3.09
  -2   3  15   11.17    2.69
   2   3 -15   14.48    2.92
   2  -3 -15   20.32    3.26
  -2  -3 -15    9.77    2.36
  -2   3 -15    8.92    2.08
  -2  -3  15    3.31    2.47
  -2   3  15    7.02    2.75
   3  -3  15   23.52    3.98
  -3  -3  15   27.89    3.82
  -3   3  15   19.42    4.10
   3  -3  15   19.59    4.49
  -3  -3  15   31.94    4.71
  -3   3  15   21.22    3.76
   3   3  15   22.79    4.66
   3  -3 -15   21.44    4.32
   3   3 -15   25.31    4.43
  -3  -3 -15   18.75    3.42
  -4   3 -15   12.85    4.55
  -4  -3  15   21.78    5.22
  -4   3  15    3.37    3.48
   4   3  15   12.24    5.33
   4  -3 -15    7.75    4.27
   4   3 -15   14.99    4.27
  -4  -3  15   14.82    4.04
  -4   3  15   15.43    4.60
   0   3 -16    1.12    1.23
   0   3  16   -0.06    1.40
   0   3 -16    2.64    1.68
   0  -3 -16    1.23    1.85
   0   3  16    2.25    1.35
   0  -3  16    2.02    1.63
   1   3  16  150.02    5.00
   1  -3  16  149.18    5.95
   1  -3  16  127.69    5.84
   1   3  16  134.25    5.89
   1   3 -16  143.18    6.40
   1  -3 -16  143.57    6.01
  -1  -3 -16  145.20    5.67
  -1   3 -16  140.87    4.94
  -1   3  16  144.07    5.89
  -1  -3  16  135.99    5.61
  -2   3  16   54.78    4.66
   2   3  16   66.96    5.50
   2  -3  16   63.59    5.44
   2   3 -16   67.86    5.33
   2  -3 -16   66.17    5.05
  -2   3 -16   51.58    3.54
  -2  -3 -16   53.38    4.10
  -2  -3  16   58.43    5.05
  -2   3  16   68.59    4.88
   3  -3  16    6.01    3.26
  -3   3  16   11.84    3.87
  -3  -3  16    7.18    2.86
  -3  -3  16    9.60    4.04
   3  -3  16    5.50    3.98
   3   3  16   -0.62    3.54
  -3   3  16    5.89    3.14
   3  -3 -16   10.78    3.82
   3   3 -16   13.25    3.93
  -3  -3 -16    6.62    3.14
  -4   3 -16   11.17    4.55
  -4  -3  16   16.56    5.22
  -4   3  16   11.23    3.87
   4   3  16   13.81    5.50
   4   3 -16   13.53    4.49
   4  -3 -16    9.20    4.32
  -4  -3  16   28.34    4.71
  -4   3  16   12.24    4.04
   0   3 -17    2.13    1.35
   0   3  17    0.11    1.29
   0  -3 -17    0.45    1.68
   0   3 -17    0.73    1.57
   0  -3  17    4.88    1.91
   0   3  17    1.96    1.57
   1   3  17   19.03    2.30
   1  -3  17   29.97    2.86
   1   3  17   27.05    3.37
   1  -3  17   25.20    3.31
   1  -3 -17   28.46    3.26
   1   3 -17   29.97    3.59
  -1  -3 -17   15.94    2.53
  -1   3 -17   24.98    2.58
  -1   3  17   29.86    3.09
  -1  -3  17   28.62    3.03
   2  -3  17  303.69    9.09
   2  -3  17  239.88    9.65
  -2   3  17  282.37    9.71
   2   3  17  267.38   10.05
   2   3 -17  278.44   10.21
   2  -3 -17  311.72   10.55
  -2  -3 -17  260.93    8.31
  -2   3  17  256.10    8.92
  -2  -3  17  267.21    9.20
   3  -3  17    4.32    2.92
  -3  -3  17    6.90    3.26
  -3   3  17   21.66    4.27
   3  -3  17   11.45    4.10
   3   3  17    7.18    4.27
  -3   3  17    5.56    3.14
   3  -3 -17    5.67    3.42
   3   3 -17   16.67    3.93
  -3  -3 -17    5.44    3.09
  -4   3 -17    7.52    4.27
  -4  -3  17    2.41    4.32
  -4   3  17    6.90    3.98
   4   3  17   17.01    5.72
   4  -3 -17    9.60    3.93
   4   3 -17   13.08    4.71
  -4   3  17    8.14    3.87
  -4  -3  17    7.75    3.87
   0   3 -18    3.20    1.85
   0   3  18    0.06    1.35
   0   3 -18    0.67    1.74
   0  -3 -18    2.75    1.96
   0  -3  18    3.65    1.80
   0   3  18    1.29    1.52
   1   3  18   14.20    2.19
   1  -3  18   26.32    2.81
   1  -3  18   13.58    2.86
   1   3  18    7.41    2.69
   1   3 -18   15.72    2.97
   1  -3 -18   13.08    2.75
  -1   3 -18    9.54    2.08
  -1  -3 -18   14.26    2.47
  -1   3  18   14.87    2.64
  -1  -3  18   21.22    2.75
   2  -3  18  266.65    8.64
  -2   3  18  242.12    8.70
  -2  -3  18  246.05    8.92
   2   3 -18  247.96    9.82
   2  -3 -18  233.26    9.37
  -2  -3 -18  223.43    7.91
   2  -3  18  224.73    9.54
   2   3  18  211.82    9.32
  -2   3  18  229.89    9.15
   3   3  18    4.83    3.87
  -3   3  18    2.69    3.14
   3  -3  18    7.91    3.82
   3   3 -18    9.15    3.48
   3  -3 -18    2.92    3.37
  -3   3  18    1.18    2.69
  -3  -3  18   13.08    3.98
  -4   3 -18    0.06    3.70
  -4   3  18    0.06    3.70
   4   3  18   11.95    5.22
   4   3 -18    3.42    4.10
   4  -3 -18    9.60    4.43
  -4   3  18    5.61    3.70
  -4  -3  18    7.97    3.93
   0   3 -19    1.96    1.40
   0   3  19    2.25    1.74
   0   3 -19    3.76    2.13
   0  -3 -19    2.19    2.13
   0   3  19    4.88    1.96
   0  -3  19    3.65    1.96
   1   3  19   33.73    2.92
   1  -3  19   77.34    4.66
   1  -3  19   55.12    4.49
   1   3  19   43.89    4.27
   1   3 -19   73.19    5.11
   1  -3 -19   67.13    5.00
  -1  -3 -19   50.29    3.93
  -1   3 -19   68.25    4.10
  -1  -3  19   71.39    4.60
  -1   3  19   60.62    4.43
   2  -3  19   35.13    3.87
  -2   3  19   33.51    3.98
  -2  -3  19   33.68    4.10
   2  -3 -19   30.64    4.38
   2   3 -19   21.50    3.98
  -2  -3 -19   22.84    3.37
   2  -3  19   25.54    4.32
  -2   3  19   41.87    5.05
   2   3  19   16.56    3.82
   3   3  19    4.77    3.70
  -3   3  19    6.57    3.65
   3  -3  19    9.65    4.27
   3  -3 -19   10.16    3.82
   3   3 -19   11.56    4.04
  -3   3  19   11.67    3.42
  -3  -3  19   15.72    3.76
  -4   3 -19    5.05    4.49
   4  -3 -19    2.13    3.87
   4   3 -19    1.46    3.93
   4   3  19   12.63    5.50
  -4   3  19    8.53    4.04
  -4  -3  19    2.41    3.65
  -4   3  19   11.28    4.32
   0   3  20    1.74    2.02
   0   3 -20    4.43    2.19
   0  -3 -20    1.96    2.19
   0   3  20    4.21    1.85
   0  -3  20    7.41    2.36
   1  -3  20  116.40    5.72
   1   3  20   76.39    5.61
   1  -3  20   83.46    5.56
   1   3 -20  104.22    6.12
   1  -3 -20   98.50    6.06
  -1   3 -20   99.51    5.11
  -1  -3 -20   92.49    5.44
  -1  -3  20   77.51    5.11
  -1   3  20   90.25    5.56
   2  -3  20   24.58    3.82
  -2   3  20   28.40    3.98
  -2  -3  20   19.64    3.70
   2   3 -20   24.53    4.21
   2  -3 -20   29.52    4.38
  -2  -3 -20   23.29    3.48
   2  -3  20   23.18    4.49
  -2   3  20   27.16    4.88
   2   3  20   26.38    4.32
   3   3  20   15.15    4.43
   3  -3  20    9.09    4.21
  -3   3  20   11.23    4.10
   3   3 -20   22.17    4.55
   3  -3 -20   11.28    3.98
  -3   3  20   11.00    3.70
  -3  -3  20   13.47    3.93
  -4   3 -20    9.99    4.55
   4  -3 -20   12.57    4.77
   4   3 -20    9.09    4.66
  -4  -3  20   -0.28    3.87
  -4   3  20    8.14    4.04
   4   3  20    6.12    5.28
  -4   3  20   16.67    5.05
   0  -3 -21    6.29    2.64
   0   3 -21    6.17    2.47
   0   3  21    3.59    2.13
   0  -3  21    3.09    2.47
   1  -3  21   38.50    3.87
   1   3  21    2.30    1.12
  -1  -3  21   35.25    3.82
  -1   3  21   24.36    3.54
   1   3  21   12.96    3.59
  -1   3 -21   34.01    3.65
   1  -3 -21   27.11    3.93
   1   3 -21   47.15    4.66
  -1   3 -21   28.23    3.42
  -1  -3 -21   33.56    4.04
   2  -3  21   46.75    4.60
  -2   3  21   40.24    4.66
  -2  -3  21   57.19    5.00
   2   3 -21   46.81    5.16
   2  -3 -21   56.85    5.50
  -2  -3 -21   53.21    4.55
   2  -3  21   36.76    5.00
   2   3  21   56.52    5.56
   3   3  21    7.80    4.49
  -3   3  21    9.99    4.27
   3  -3  21   10.94    4.43
   3   3 -21   19.98    4.66
   3  -3 -21   13.64    4.15
  -3   3  21    4.83    3.26
  -3  -3  21   11.23    3.87
  -4   3 -21    2.36    4.27
   4   3 -21    6.79    4.60
   4  -3 -21   15.72    5.28
   4   3  21   14.76    5.00
  -4   3  21   17.85    5.72
  -4   3  21    9.20    4.38
  -4  -3  21    4.10    4.21
   0  -3 -22    2.47    2.81
   0   3 -22    0.84    2.41
   0   3  22    2.41    2.02
   0  -3  22    3.87    2.41
   1  -3  22   70.55    5.00
  -1   3  22   59.83    4.94
  -1  -3  22   55.34    4.66
   1   3  22   60.56    5.39
  -1   3 -22   66.45    4.55
   1  -3 -22   53.94    5.11
   1   3 -22   76.67    5.72
  -1  -3 -22   59.55    4.83
  -1   3 -22   59.44    4.38
   2  -3  22   22.84    3.82
  -2   3  22   10.89    3.59
  -2  -3  22   31.21    4.27
   2   3  22   14.48    3.70
   2  -3  22   16.22    3.76
   2   3 -22   11.39    3.54
   2  -3 -22   16.22    3.87
  -2  -3 -22   21.61    3.70
  -3   3 -22    4.60    3.98
   3   3  22   10.38    4.83
  -3   3  22   11.62    4.71
   3   3 -22    7.13    4.10
   3  -3 -22   13.30    4.15
  -3  -3  22    9.82    3.87
  -3   3  22    7.86    3.87
  -4   3 -22    9.99    5.28
   4   3 -22    2.64    4.77
   4  -3 -22    4.38    4.49
  -4   3  22    3.93    4.83
   4   3  22    7.80    5.72
  -4   3  22    4.15    3.98
  -4  -3  22    7.24    4.55
   0   3  23    7.41    2.92
   0  -3 -23   10.27    3.37
   0   3 -23    8.36    3.37
   0  -3  23    5.33    3.03
   1  -3  23  219.51    8.14
  -1  -3  23  188.69    8.03
  -1   3  23  199.36    8.03
   1   3  23  180.50    8.03
  -1   3 -23  184.15    7.52
   1   3 -23  221.86    9.15
   1  -3 -23  193.18    8.87
  -1  -3 -23  191.16    7.80
  -1   3 -23  177.19    7.30
   2  -3  23    9.32    3.20
  -2   3  23    7.52    3.48
  -2  -3  23   19.14    3.65
   2   3  23   17.51    4.04
   2  -3  23   14.65    4.10
  -2   3 -23   20.77    4.04
   2   3 -23    8.53    3.48
   2  -3 -23   15.38    4.10
  -2  -3 -23   18.63    3.54
  -3   3 -23    9.15    4.21
   3  -3 -23    5.50    4.21
   3   3 -23    6.57    3.82
   3   3  23   -0.22    3.82
  -3  -3  23   12.91    4.32
  -3   3  23   13.69    4.43
   4  -3 -23    6.45    4.88
  -4  -3  23   12.57    5.00
   0   3  24    4.21    2.86
   0  -3 -24    7.58    3.20
   0   3 -24    9.26    3.42
   0  -3  24    4.27    3.14
   1   3  24   89.74    5.16
  -1   3  24   77.68    5.50
  -1  -3  24   94.40    5.89
   1   3  24   85.42    6.01
  -1   3 -24   80.71    5.39
   1  -3 -24   94.35    6.62
   1   3 -24   91.32    6.51
  -1  -3 -24   88.45    5.72
  -1   3 -24   90.87    5.56
   2  -3  24    9.60    3.37
  -2  -3  24   11.95    3.54
  -2   3  24   11.06    3.87
   2   3  24    0.39    3.31
  -2   3 -24    8.87    3.48
   2   3 -24   15.04    4.10
   2  -3 -24    8.31    4.04
  -2  -3 -24   14.76    3.42
  -3   3 -24    7.24    4.15
   3   3 -24   -0.45    3.70
   3  -3 -24   19.25    4.94
   3   3  24    9.65    5.50
  -3   3  24    6.79    4.27
  -3  -3  24   19.48    4.60
   0   3 -25    2.19    2.97
   0  -3 -25    2.81    3.03
   0  -3  25    8.19    3.54
   0   3  25    6.79    2.86
   1  -3  25   24.53    3.76
  -1   3  25   30.08    4.21
  -1  -3  25   20.99    3.82
   1   3  25   18.52    3.93
   1   3 -25   30.53    4.66
   1  -3 -25   30.48    4.77
  -1  -3 -25   13.69    3.42
  -1   3 -25   23.46    3.65
   2  -3  25   11.39    3.65
  -2   3  25    0.28    3.09
  -2  -3  25   11.90    3.82
   2   3  25    2.13    3.20
  -2   3 -25   18.86    4.10
   2  -3 -25    3.87    3.54
   2   3 -25    3.14    3.26
  -2  -3 -25   12.12    3.48
  -3   3 -25    1.52    3.82
   3   3 -25    3.59    4.10
   3  -3 -25   12.18    4.88
   3   3  25    1.57    4.55
  -3  -3  25   13.19    4.15
  -3   3  25   11.00    4.71
   0   3  26    5.11    3.09
   0  -3  26    4.15    3.14
   0  -3 -26    4.43    3.42
   0   3 -26    4.77    3.09
  -1  -3  26   97.49    6.40
  -1   3  26  102.26    6.45
  -1  -3 -26  100.46    6.57
  -1   3 -26  102.77    6.17
   1  -3 -26   90.64    6.90
   1   3 -26   86.43    6.74
   1  -3  26  116.52    6.74
  -2  -3  26    3.54    3.26
  -2   3  26   10.50    3.82
   2   3  26    8.36    3.98
  -2   3 -26    4.27    3.26
   2   3 -26    2.13    3.48
   2  -3 -26   10.72    4.10
  -2  -3 -26    3.14    3.26
  -3   3 -26   16.39    5.11
   3  -3 -26    7.30    4.66
   3   3 -26    6.74    4.43
   3   3  26   11.23    5.56
  -3  -3  26    9.26    4.21
  -3   3  26   11.00    4.94
   0   3 -27    8.81    3.59
   0  -3  27    6.96    3.31
   0   3  27    9.04    3.14
   0  -3 -27    6.06    3.31
  -1  -3  27   68.42    5.72
  -1   3  27   79.70    6.06
  -1  -3 -27   68.98    5.89
   1  -3 -27   80.82    6.68
   1   3 -27   80.20    6.68
   1  -3  27   93.62    6.29
  -2   3 -27    4.21    3.65
   2   3  27    7.13    4.21
   2  -3 -27    7.58    4.32
   2   3 -27   -1.80    3.54
  -2  -3  27    6.01    3.48
  -2   3  27    8.53    3.82
  -3   3 -27   10.21    5.05
   3   3 -27   12.07    5.11
   3  -3 -27   31.43    5.95
   3   3  27   13.02    5.39
  -3  -3  27   12.91    5.05
  -3   3  27   11.84    5.11
   0  -3  28    3.82    3.09
   0   3  28    1.23    2.75
   0   3 -28    5.22    3.59
   0  -3 -28    8.25    3.70
  -1  -3  28   17.29    3.93
  -1   3  28   17.12    3.93
  -1  -3 -28    3.09    3.65
   1  -3 -28   19.53    4.66
   1   3 -28   14.93    4.60
   1  -3  28   12.96    3.65
  -2   3 -28   28.90    5.16
   2   3  28   19.19    5.16
   2  -3 -28   13.81    5.05
   2   3 -28    3.03    4.15
  -2  -3  28   10.44    4.15
  -2   3  28   21.50    4.49
  -3   3 -28   10.61    4.88
   3   3 -28    5.61    4.77
   3  -3 -28    8.14    5.00
   3   3  28   17.79    6.23
  -3  -3  28   -2.08    3.93
  -3   3  28   11.62    5.00
   0  -3 -29    4.43    3.42
   0   3 -29   -1.01    3.09
   0  -3  29    4.77    3.37
   0   3  29    6.34    3.09
  -1  -3 -29   14.20    4.15
   1  -3 -29    9.71    4.10
   1   3 -29    9.04    4.60
  -1   3  29    9.37    3.59
  -1  -3  29    9.26    3.65
   1  -3  29   16.84    4.04
   2   3  29   30.70    6.06
   2   3 -29   35.58    5.95
   2  -3 -29   30.36    6.06
  -2   3  29   38.78    5.61
  -2  -3  29   35.30    5.39
   3   3  29   12.18    6.29
  -3   3 -29    9.54    5.11
   0   3  30    7.58    3.54
   0  -3  30    7.41    3.59
   0  -3 -30   10.94    4.04
   0   3 -30    8.31    3.76
  -1   3  30   15.55    3.87
  -1  -3  30    9.93    3.54
   1  -3 -30   26.32    5.95
   1   3 -30   13.69    4.43
   1  -3  30   18.52    4.27
  -1  -3 -30   15.66    4.21
   2   3 -30   31.65    5.33
   2  -3 -30   22.00    5.61
  -2  -3  30   15.04    4.49
  -2   3  30   25.65    5.11
   3   3  30    2.53    5.95
  -3   3 -30   12.18    5.72
   0  -3  31    4.38    3.37
   0   3  31    8.14    3.76
   0  -3 -31    4.60    3.93
   0   3 -31   -0.39    3.14
  -1   3  31    8.98    3.54
  -1  -3  31    6.79    3.82
   1   3 -31    9.82    4.55
   1  -3  31   12.68    3.87
  -1  -3 -31   11.39    4.32
   1  -3 -31    6.40    4.15
   2   3 -31   18.02    5.44
   2  -3 -31    3.31    4.66
  -2   3  31   21.27    4.94
  -2  -3  31   21.89    4.83
   0  -3  32    4.77    3.54
   0   3  32    3.76    3.31
   0   3 -32   -1.07    3.93
   0  -3 -32   -2.64    3.76
  -1  -3  32   12.68    4.04
  -1   3  32   19.14    4.38
   1   3 -32    2.08    4.32
   1  -3  32   22.79    4.77
  -1  -3 -32    3.59    4.27
   1  -3 -32    9.77    4.83
   2  -3 -32   15.49    5.39
   2   3 -32   15.15    5.33
  -2  -3  32   10.05    4.49
  -2   3  32   13.98    5.00
   0  -3  33    5.44    3.93
   0  -3 -33    7.46    4.60
   0   3 -33   18.02    4.94
  -1  -3  33   33.17    5.56
  -1   3  33   30.48    5.00
   1   3 -33   19.98    5.22
   1  -3  33   39.79    5.61
   1  -3 -33   11.34    5.00
  -1  -3 -33   27.28    5.39
   0  -3  34    4.55    4.38
   0   3 -34    6.23    4.15
   0  -3 -34    3.14    4.43
  -1   3  34   33.06    5.22
  -1  -3 -34   31.37    5.78
   1   3 -34   26.15    5.84
  -1  -3  34   22.84    5.22
   1  -3 -34   18.13    5.78
   0  -3  35    6.12    4.71
   0  -3 -35    2.97    4.55
  -1   3  35   87.95    8.36
   1   3 -35    7.13    5.50
   0  -3  36    4.66    4.83
   0  -3 -36   12.52    5.67
   0   4   0 1464.25    8.92
   0  -4   0 1439.11    7.75
  -1  -4   0  307.68    3.98
   1   4   0  287.08    5.05
  -1   4   0  286.01    5.11
  -1  -4   0  282.65    3.82
   1  -4   0  312.51    4.38
   1   4   0  319.75    6.23
   1  -4   0  295.11    6.17
   2   4   0    3.20    1.63
  -2   4   0    2.86    1.52
   2   4   0    2.53    1.35
   2  -4   0    0.17    1.35
   2   4   0    0.22    1.74
   2  -4   0   -1.63    1.91
   3  -4   0   24.30    3.26
   3   4   0   21.94    2.47
   3  -4   0   36.03    3.26
   3   4   0   28.06    3.20
  -3   4   0   33.51    3.37
   3   4   0   36.48    3.70
   4  -4   0    4.49    3.65
  -4   4   0    3.87    2.75
   4   4   0   10.38    3.42
   4   4   0    7.02    3.37
   0   4   1  315.14    4.10
   0   4  -1  319.80    4.15
   0  -4  -1  314.13    3.70
   0  -4   1  309.92    3.87
   0  -4  -1  323.11    3.59
  -1  -4  -1  129.09    2.47
  -1  -4   1  125.22    2.75
   1   4   1  122.02    3.54
   1   4  -1  111.35    3.09
   1   4   1  127.57    3.98
  -1   4  -1  129.99    3.59
  -1   4   1  134.70    3.48
   1  -4   1  132.62    4.21
   1  -4  -1  132.40    4.27
   1  -4  -1  133.13    3.09
   1   4  -1  122.69    4.04
   1  -4   1  137.28    2.69
  -1  -4  -1  121.34    2.41
  -1  -4   1  119.38    2.75
   2   4   1   10.55    1.85
   2   4  -1   10.61    1.68
  -2  -4   1   10.83    1.63
  -2   4  -1    9.99    1.85
  -2   4   1    4.15    1.46
   2  -4   1    6.90    2.02
   2   4   1    2.75    1.23
   2  -4  -1    3.09    1.80
   2  -4  -1   12.91    1.80
   2   4   1    5.33    1.96
   2   4  -1    8.25    2.08
   2  -4   1    7.24    1.57
  -2  -4   1    7.97    1.52
   3   4  -1   65.11    4.27
   3   4   1   73.02    4.66
  -3  -4   1   64.54    3.98
  -3   4  -1   73.30    4.71
   3   4   1   75.26    4.88
  -3   4   1   73.80    4.55
   3   4  -1   68.53    4.77
   3   4   1   63.20    3.82
   3  -4   1   75.77    5.00
   3  -4  -1   71.56    5.11
   3  -4  -1   81.83    4.55
   3  -4   1   68.92    4.21
  -3  -4   1   59.04    3.82
  -4   4   1   62.24    5.22
  -4   4  -1   69.03    5.67
   4   4  -1   73.92    5.95
   4  -4  -1   75.38    6.17
  -4  -4  -1   68.98    5.44
   4  -4   1   55.12    5.67
   4   4   1   72.40    5.84
   5  -4  -1   14.09    5.00
   0  -4  -2  206.93    3.26
   0  -4  -2  208.95    2.97
   0   4  -2  201.04    3.31
   0   4  -2  199.47    2.97
   0  -4   2  214.12    3.37
  -1  -4   2  496.76    5.78
  -1  -4   2  511.13    5.89
   1   4   2  506.36    7.35
  -1   4  -2  523.03    7.30
  -1   4   2  509.22    6.51
   1  -4   2  513.83    7.97
   1  -4  -2  510.96    6.34
   1  -4   2  583.31    5.00
   1   4  -2  488.57    7.80
  -1  -4  -2  523.37    7.75
   1   4   2  542.90    4.83
   1  -4  -2  544.53    8.31
   2   4   2   12.96    2.08
   2   4  -2    8.53    1.52
  -2  -4   2    9.65    1.63
  -2   4   2   11.51    1.85
  -2   4  -2    9.04    1.91
   2   4   2    6.74    2.08
   2  -4   2    9.32    2.30
   2  -4  -2   10.89    2.25
   2   4   2   10.27    1.68
   2  -4  -2   12.29    1.68
   2  -4   2   13.69    1.74
   2   4  -2    6.96    1.96
  -2  -4   2   11.67    1.74
   3   4   2   10.38    2.69
   3   4  -2   15.43    2.53
  -3  -4   2    6.68    2.30
   3  -4   2   12.85    2.41
  -3   4  -2   10.78    2.64
  -3   4   2    7.18    2.36
   3  -4   2   16.22    2.97
   3  -4  -2   11.34    3.09
   3   4   2   13.25    2.19
   3  -4  -2    5.50    1.74
   3   4  -2   17.90    3.03
   3   4   2    7.80    2.36
  -3  -4   2    7.24    2.13
  -4  -4  -2    6.85    3.09
   4  -4   2    7.13    3.54
   4  -4  -2    5.78    3.42
   4   4  -2   12.52    3.76
   4   4   2    7.69    3.48
  -4   4  -2    3.65    3.03
   5  -4  -2   14.37    4.94
   0  -4  -3  908.22    7.24
   0   4   3  912.60    7.07
   0  -4  -3  916.64    6.29
   0   4  -3  920.74    7.13
   0   4  -3  921.30    6.62
   0  -4   3  930.11    7.41
  -1  -4   3  426.72    5.61
   1   4   3  467.80    7.35
  -1  -4   3  493.90    6.29
   1   4  -3  444.12    5.67
  -1   4   3  476.34    6.06
  -1   4  -3  451.30    7.07
   1  -4   3  466.91    7.86
   1   4  -3  460.79    7.80
   1  -4  -3  457.59    7.80
  -1   4  -3  535.72    4.38
  -1  -4  -3  506.08    7.58
   1   4   3  478.30    4.43
   2   4   3    5.72    1.91
   2   4  -3    6.06    1.52
  -2  -4   3    3.20    1.40
  -2   4  -3    4.43    1.85
   2  -4   3    9.77    1.63
  -2   4   3    3.14    1.52
  -2  -4  -3    4.15    1.96
   2  -4   3    9.43    2.19
   2  -4  -3    1.68    2.13
   2   4   3    4.43    1.46
   2   4  -3    8.25    2.13
   2  -4  -3    3.09    1.91
  -2  -4   3    8.08    1.68
  -3  -4   3   27.16    2.97
   3   4  -3    6.85    1.63
   3   4   3   42.04    3.87
  -3   4  -3   23.57    3.26
   3  -4   3   32.95    3.03
  -3   4   3   33.51    3.31
   3  -4  -3   30.25    3.87
  -3  -4  -3   36.20    3.59
   3   4   3   39.06    3.14
   3  -4   3   36.43    3.65
   3   4  -3   34.69    3.93
   3  -4  -3   18.24    2.53
  -3  -4   3   25.20    2.86
  -4   4  -3   25.20    4.21
   4   4  -3   45.57    5.11
   4  -4  -3   32.22    4.60
  -4  -4  -3   36.26    4.49
   4  -4   3   19.59    4.38
   4   4   3   31.37    4.55
   0  -4  -4  262.61    4.15
   0   4   4  264.80    4.04
   0  -4  -4  273.44    3.65
   0   4  -4  272.21    4.27
   0   4  -4  281.02    3.98
   0  -4   4  280.12    4.38
   1  -4   4 1539.07   13.81
  -1  -4   4 1509.32   11.06
  -1  -4   4 1890.52   13.98
   1   4   4 1515.61   13.69
   1   4  -4 1529.41   10.05
  -1   4   4 1721.76   11.39
  -1   4  -4 1536.54   13.13
  -1   4  -4 1713.90    7.30
   1   4  -4 1567.41   14.54
   1  -4  -4 1608.10   12.24
   1   4   4 1613.60    8.36
   1  -4  -4 1605.52   14.59
  -1  -4  -4 1683.98   13.98
   2   4  -4   11.67    1.74
  -2  -4   4    8.81    1.85
   2   4   4    8.31    2.19
   2  -4   4    7.97    2.30
  -2   4   4    6.01    1.74
   2  -4  -4    8.42    2.53
  -2  -4  -4    9.37    2.25
  -2   4  -4    5.61    1.63
   2   4   4   10.05    1.74
   2  -4   4   14.76    2.47
   2  -4  -4    7.02    1.80
   2   4  -4    7.69    2.13
  -2  -4   4    7.80    1.80
   3   4   4   79.53    5.22
  -3  -4   4   77.62    4.38
   3   4  -4   67.18    4.10
  -3   4   4   76.84    4.49
  -3   4  -4   84.02    5.22
   3  -4   4   77.79    5.00
  -3  -4  -4   78.91    4.94
   3  -4  -4   79.14    5.56
   3   4   4   71.50    3.98
   3   4  -4   74.37    5.22
   3  -4  -4   88.00    5.00
  -3  -4   4   80.76    4.43
   4   4   4   12.74    4.15
  -4  -4   4   13.13    3.09
  -4   4  -4    8.42    3.37
   4   4  -4    8.59    3.48
   4  -4   4   11.67    3.98
   4  -4  -4   17.40    3.93
  -4  -4  -4    9.04    3.14
  -4  -4   4   14.48    3.09
  -5   4   4    6.96    4.15
  -5   4   4    3.37    3.98
   0  -4   5  419.87    5.78
   0   4   5  383.73    4.43
   0   4   5  353.14    4.38
   0   4   5  431.04    5.39
   0   4  -5  372.34    5.00
   0   4  -5  423.58    5.16
   0  -4  -5  425.93    5.61
   1  -4   5   22.79    2.13
   1   4   5   19.08    1.18
  -1  -4   5   21.94    1.74
   1   4   5   20.04    2.08
  -1  -4   5   27.61    2.30
   1   4  -5   19.87    1.35
  -1   4   5   20.60    1.46
  -1   4  -5   19.64    1.91
  -1   4  -5   21.27    1.01
   1  -4  -5   20.77    1.80
   1   4  -5   19.03    2.02
   1  -4  -5   20.65    2.19
  -1  -4  -5   22.34    2.02
  -2  -4   5  513.21    8.87
   2  -4   5  461.24    9.88
   2   4   5  448.95    9.77
   2   4  -5  476.22    7.75
  -2   4   5  491.66    8.03
   2  -4  -5  480.43   10.55
  -2   4  -5  541.38    7.75
  -2  -4  -5  490.25    9.65
   2  -4   5  505.02   10.27
   2   4   5  475.27    7.52
   2  -4  -5  505.97    9.65
   2   4  -5  489.86   10.50
  -2  -4   5  484.08    8.64
   3   4   5    6.40    2.92
   3   4  -5    7.80    2.13
  -3  -4   5    3.93    2.13
  -3   4   5    2.53    2.13
  -3   4  -5    8.64    2.75
   3  -4   5    8.47    2.47
  -3  -4  -5    0.95    2.25
   3  -4  -5    2.75    2.64
   3   4  -5    1.46    2.41
   3  -4  -5    9.20    2.36
  -3  -4   5    4.10    2.13
   4   4   5    4.38    3.26
  -4  -4   5    9.37    2.75
  -4   4  -5    3.76    3.03
   4  -4   5    5.22    3.54
  -4  -4  -5   13.92    3.93
   4  -4  -5   10.55    3.82
   4   4  -5    6.85    3.59
  -4  -4   5   14.31    3.14
  -5   4   5   10.83    4.21
  -5   4  -5    9.77    4.71
   5   4  -5   19.19    5.11
   5   4   5   21.33    5.95
  -5   4   5    9.82    4.38
   0  -4   6  435.53    6.06
   0   4   6  300.44    4.32
   0   4   6  227.59    3.76
   0   4   6  470.95    5.84
   0   4  -6  174.38    3.48
   0   4  -6  439.29    5.84
   0  -4  -6  453.94    6.23
   1   4   6 1117.68    7.52
   1  -4   6 1132.94   12.07
  -1  -4   6 1135.36   11.23
   1   4   6 1079.79   12.46
   1   4  -6 1097.98    7.69
   1  -4  -6 1151.19   12.85
  -1   4  -6 1094.89   11.79
  -1   4   6 1256.25    8.87
   1   4  -6 1096.63   12.46
   1  -4  -6 1090.57   11.23
  -1   4  -6 1182.95    6.74
  -1  -4  -6 1189.91   12.01
  -2  -4   6  128.13    4.88
   2   4   6  123.48    3.98
  -2  -4  -6  132.18    5.39
  -2   4  -6  137.00    4.15
   2  -4  -6  117.19    5.56
   2  -4   6  106.92    5.28
  -2  -4   6  122.41    4.71
   2   4  -6  118.59    3.93
   2   4   6  129.71    5.61
  -2   4   6  124.88    4.15
   2  -4  -6  109.11    4.83
   2   4  -6  126.73    5.84
   2  -4   6  133.24    5.44
   3   4   6   44.73    4.49
  -3   4   6   45.80    3.54
  -3   4  -6   37.94    3.93
  -3  -4  -6   44.11    3.93
   3  -4   6   52.31    4.32
   3  -4  -6   42.71    4.49
   3  -4  -6   42.15    3.87
   3   4  -6   40.07    4.15
  -3  -4   6   45.85    3.70
  -4  -4   6   11.62    3.03
   4   4   6   14.48    3.54
  -4   4  -6   12.12    3.82
   4  -4  -6   18.80    4.27
   4  -4   6    1.96    2.92
  -4  -4  -6    8.08    3.14
   4   4  -6   11.28    3.87
  -4  -4   6    8.36    2.86
  -5   4   6   11.39    4.27
  -5   4  -6    1.63    3.70
   5   4  -6    2.41    4.04
   5   4   6    9.88    5.05
  -5   4   6    2.02    4.21
   0  -4   7   89.01    2.97
   0   4   7   27.89    1.46
   0   4   7   25.99    1.52
   0   4   7   95.69    2.92
   0   4  -7   14.93    1.18
   0   4  -7   92.33    2.92
   0  -4  -7   88.96    3.03
   1  -4   7   96.98    3.76
   1   4   7  105.01    2.53
  -1  -4   7   91.60    3.48
   1   4   7   85.03    3.93
   1   4  -7   92.33    2.19
  -1   4   7  103.78    2.64
   1  -4  -7   87.16    3.82
  -1   4  -7   93.17    3.65
   1   4  -7  104.06    4.15
   1  -4  -7   92.27    3.54
  -1  -4  -7  102.48    3.76
  -1   4  -7   81.61    2.08
   2  -4   7  219.28    6.90
  -2  -4   7  217.15    6.34
  -2  -4  -7  238.14    7.07
   2   4   7  212.32    5.22
   2  -4  -7  215.24    7.30
   2  -4   7  201.43    7.02
  -2  -4   7  196.72    5.95
   2   4  -7  190.10    4.55
   2   4   7  191.61    6.68
  -2   4   7  231.57    5.22
   2   4  -7  228.15    7.46
   2  -4  -7  201.04    6.45
  -2   4  -7  251.05    5.22
   3  -4   7   30.31    4.15
  -3  -4   7   48.10    3.76
   3   4   7   32.50    4.15
  -3  -4  -7   36.20    3.76
   3  -4  -7   37.10    4.15
   3  -4   7   36.71    3.82
   3   4  -7   24.36    3.65
   3  -4  -7   47.09    4.10
  -3  -4   7   38.73    3.59
  -4   4   7    7.35    3.54
  -4  -4   7    9.32    2.97
   4   4   7   16.61    4.38
  -4   4  -7   11.67    3.93
   4  -4   7    9.04    3.26
  -4  -4  -7   10.78    3.31
   4  -4  -7   11.90    3.59
   4   4  -7    9.04    3.42
  -4   4   7    6.51    3.54
  -4  -4   7    6.90    3.14
  -5   4  -7    1.74    3.87
  -5   4   7   12.80    4.66
   5   4   7    8.98    5.00
  -5   4   7    0.95    3.76
   0   4   8    0.00    0.51
   0   4   8    2.53    0.95
   0   4   8    0.17    0.45
   0   4  -8    0.95    0.73
   0  -4  -8    1.52    1.01
   0   4  -8    1.18    0.90
   0  -4   8    2.69    1.07
   1   4   8   20.32    1.35
   1  -4   8   19.03    1.96
  -1   4   8   21.22    2.08
  -1  -4   8   21.83    2.02
  -1   4   8   16.39    1.96
   1   4   8   21.78    2.47
  -1   4   8   20.65    1.35
   1   4  -8   17.17    1.07
  -1   4  -8   20.60    2.08
   1  -4  -8   20.09    1.91
   1   4  -8   17.62    2.19
  -1  -4  -8   18.35    1.96
  -1   4  -8   14.31    1.07
   2  -4   8   27.45    2.86
  -2  -4   8   19.42    2.58
   2  -4  -8   21.05    3.09
  -2  -4  -8   26.83    2.86
   2   4   8   15.27    1.96
   2  -4   8   21.61    2.92
  -2  -4   8   17.51    2.47
   2   4  -8   18.52    1.74
   2   4   8   25.37    2.97
  -2   4   8   21.22    2.02
   2  -4  -8   25.59    2.75
   2   4  -8   17.79    2.81
  -2   4  -8   25.31    2.02
   3  -4   8   31.54    4.27
   3   4   8   32.72    4.43
  -3  -4   8   33.62    3.54
  -3  -4  -8   41.98    3.98
   3  -4  -8   32.10    4.32
   3  -4   8   38.28    3.93
   3   4  -8   28.23    3.93
   3  -4  -8   37.15    3.76
  -3  -4   8   34.40    3.59
   4   4   8    5.56    3.54
  -4  -4   8    7.80    2.92
  -4   4   8   13.58    4.04
  -4   4  -8   14.54    4.10
   4  -4   8   13.81    3.98
  -4  -4  -8    7.13    3.26
   4  -4  -8    5.00    3.20
   4   4  -8    4.43    3.42
  -4  -4   8    5.89    2.97
  -4   4   8    6.51    3.65
   5   4  -8   22.00    5.44
  -5   4  -8   15.60    5.50
  -5   4   8    9.71    4.49
  -5   4   8    1.18    4.04
   5   4   8   16.11    5.89
   0  -4  -9  914.95   10.10
   0   4   9  933.36    9.37
   0  -4   9  937.97   10.33
   1  -4   9  102.54    4.10
   1   4   9  112.64    2.97
  -1  -4   9   97.66    3.87
  -1   4   9  103.72    4.10
  -1   4   9  102.32    4.10
   1   4   9   92.66    4.32
  -1   4   9  119.38    2.64
   1   4  -9   98.33    2.13
  -1   4  -9   97.55    3.98
   1   4  -9  104.39    4.32
   1  -4  -9   94.35    3.82
  -1   4  -9   99.06    2.69
  -1  -4  -9  103.38    3.93
   2  -4   9   66.62    4.10
  -2   4   9   65.61    4.38
  -2  -4   9   64.32    3.82
   2   4   9   60.22    2.97
   2  -4   9   72.91    4.71
  -2  -4   9   61.74    3.82
   2   4   9   65.67    4.32
   2   4  -9   66.28    2.53
  -2   4   9   72.06    4.49
  -2   4   9   73.92    2.92
   2   4  -9   67.07    4.38
   2  -4  -9   74.93    4.15
  -2  -4  -9   76.67    4.15
  -2   4  -9   75.04    3.03
   3  -4   9  105.80    6.68
   3   4   9  108.94    6.79
  -3   4   9  110.17    6.40
  -3  -4   9  114.05    5.78
   3  -4   9  119.83    6.29
  -3  -4  -9  148.17    6.62
   3   4  -9  129.99    7.07
   3  -4  -9  135.15    6.68
  -3   4   9  123.48    6.74
  -3  -4   9  125.89    6.12
   4   4   9    6.74    4.15
  -4  -4   9   13.69    3.42
  -4   4   9    7.02    3.59
  -4   4  -9    4.43    3.48
   4  -4   9    1.46    3.20
   4   4  -9   11.45    4.04
  -4   4   9   13.69    4.10
  -4  -4   9    8.03    3.26
  -5   4   9    2.97    4.15
  -5   4  -9    1.01    4.71
   5   4  -9    6.06    4.32
   5   4   9    1.74    5.00
  -5   4   9    2.30    4.43
   0   4  10  557.27    7.63
   0  -4  10  584.43    8.53
   0   4  10  480.49    7.07
   0   4 -10  567.03    7.24
   0   4 -10  520.17    7.63
   0  -4 -10  504.68    7.91
   1   4  10  116.68    3.26
   1  -4  10  106.75    4.27
  -1  -4  10  100.30    4.04
  -1   4  10  119.10    4.49
   1   4  10  112.42    4.77
  -1   4  10  116.80    4.55
   1  -4  10  110.57    4.43
  -1   4  10  114.78    2.58
   1   4 -10  103.72    2.02
  -1   4 -10   98.28    4.10
   1   4 -10   92.83    4.21
   1  -4 -10  100.41    4.10
  -1  -4 -10  124.60    4.43
  -1   4 -10  101.31    2.92
   2  -4  10   43.50    3.48
  -2   4  10   32.89    3.31
  -2  -4  10   32.95    2.97
   2   4  10   34.74    2.41
   2  -4  10   29.07    3.42
  -2   4  10   29.24    3.26
   2   4  10   31.37    3.42
  -2  -4  10   40.75    3.48
  -2   4  10   34.69    2.08
   2   4 -10   26.60    3.03
   2  -4 -10   34.07    3.20
  -2  -4 -10   31.94    2.92
  -2   4 -10   32.61    2.25
  -3  -4  10   11.73    2.92
  -3   4  10   12.01    3.37
   3  -4  10   11.95    3.09
   3  -4  10    4.55    3.37
  -3  -4  10    7.41    2.64
  -3   4  10    9.04    3.03
   3   4  10    2.19    3.09
   3   4 -10   10.33    3.03
   3  -4 -10    1.07    2.47
  -3  -4 -10    9.77    2.92
  -4   4 -10   27.39    4.66
  -4  -4  10   28.46    4.21
  -4   4  10   34.24    4.71
   4   4 -10   33.34    4.71
   4  -4 -10   29.69    4.55
   4   4  10   10.27    4.55
  -4  -4  10   21.16    3.76
  -4   4  10   18.75    3.82
  -5   4 -10    5.50    4.77
  -5   4  10   13.86    5.00
   5   4 -10    6.62    4.66
   5   4  10   14.31    5.72
  -5   4  10   -0.06    4.38
   0   4  11  892.50   10.05
   0  -4  11  869.21   11.00
   0   4 -11  922.81    9.49
   0   4 -11  902.72   10.55
   0  -4 -11  863.21   11.00
   1  -4  11  214.17    6.06
   1   4  11  194.75    4.27
   1   4  11  210.19    6.45
  -1   4  11  190.71    5.72
   1  -4  11  194.25    5.95
  -1   4  11  211.87    3.48
   1   4 -11  190.21    2.64
  -1   4 -11  180.50    5.56
   1  -4 -11  183.36    5.72
   1   4 -11  201.10    6.17
  -1   4  11  177.80    5.61
  -1  -4  11  176.57    5.39
  -1  -4 -11  207.78    5.67
  -1   4 -11  189.37    4.15
   2  -4  11   14.65    2.36
   2   4  11   14.65    1.80
  -2   4  11   14.09    2.47
  -2  -4  11   16.16    2.41
  -2   4  11   14.26    2.53
   2  -4  11    6.17    2.41
   2   4  11   16.78    2.75
  -2  -4  11    8.36    2.69
   2  -4 -11   13.02    2.36
   2   4 -11    6.79    2.25
  -2   4 -11   11.11    1.63
  -2  -4 -11   11.39    2.47
  -3  -4  11   30.31    3.65
  -3   4  11   31.49    4.10
   3  -4  11   26.27    3.65
   3  -4  11   15.83    3.98
  -3  -4  11   27.39    3.48
  -3   4  11   27.95    3.82
   3   4  11   16.05    3.87
   3  -4 -11   25.03    3.70
   3   4 -11   25.03    4.10
  -3  -4 -11   29.91    3.48
  -4   4 -11   34.24    5.16
  -4  -4  11   46.25    4.77
  -4   4  11   34.91    4.88
   4   4 -11   31.15    4.77
   4  -4 -11   27.00    4.38
  -4   4  11   28.74    4.77
   4   4  11   27.39    5.61
  -4  -4  11   33.62    4.38
  -5   4 -11    9.71    5.56
  -5   4  11   13.53    4.60
   5   4 -11    6.45    4.71
   5   4  11    8.36    5.44
  -5   4  11    6.90    4.66
   0   4  12  318.74    6.40
   0  -4  12  329.46    7.13
   0   4  12  296.62    6.17
   0   4 -12  300.89    5.72
   0   4 -12  280.07    6.23
   0  -4 -12  282.20    6.68
   1   4  12   32.22    1.96
   1  -4  12   32.83    2.69
  -1  -4  12   31.99    2.64
  -1   4  12   32.72    2.81
   1   4  12   27.05    2.81
  -1   4  12   36.82    2.81
   1  -4  12   28.34    2.69
  -1   4  12   30.81    1.52
   1   4 -12   28.40    1.12
  -1   4 -12   28.23    2.58
   1  -4 -12   30.70    2.75
   1   4 -12   30.31    2.81
  -1  -4 -12   30.25    2.47
  -1   4 -12   32.16    1.96
   2   4  12    4.49    1.63
   2  -4  12   10.10    2.25
  -2   4  12    4.66    2.25
  -2  -4  12    4.10    1.85
   2   4  12    2.19    2.13
  -2   4  12    8.53    2.25
   2  -4  12    0.34    2.19
  -2  -4  12    0.39    2.41
   2   4 -12    7.07    2.30
   2  -4 -12    6.85    2.08
  -2   4 -12    3.54    1.46
  -2  -4 -12    2.36    1.85
  -3  -4  12   33.39    3.70
  -3   4  12   42.60    4.60
   3  -4  12   27.33    3.76
   3  -4  12   35.92    4.77
  -3  -4  12   32.05    3.87
  -3   4  12   25.48    3.87
   3   4  12   30.36    4.43
   3  -4 -12   36.26    4.27
   3   4 -12   36.76    4.49
  -3  -4 -12   28.46    3.59
  -4   4 -12   70.72    6.57
  -4  -4  12   43.83    4.83
  -4   4  12   72.57    6.57
   4  -4 -12   58.37    5.84
   4   4 -12   54.39    5.95
   4   4  12   50.63    6.79
  -4  -4  12   52.42    5.22
  -4   4  12   49.50    5.89
   5   4 -12   19.14    5.44
   0   4  13 3076.96   20.65
   0  -4  13 2767.48   20.99
   0   4  13 2861.27   19.48
   0   4 -13 3158.28   18.58
   0   4 -13 2694.01   19.92
   0  -4 -13 2703.22   21.22
   1   4  13   75.10    3.03
   1  -4  13   79.25    3.98
   1   4  13   73.86    4.27
  -1   4  13   74.98    3.93
  -1   4  13   69.60    2.19
   1   4 -13   69.99    1.63
  -1   4 -13   63.98    3.59
   1  -4 -13   57.25    3.59
   1   4 -13   71.50    4.10
  -1   4  13   80.82    4.04
  -1  -4  13   75.21    3.82
  -1  -4 -13   71.90    3.76
  -1   4 -13   82.00    3.20
   2  -4  13   55.23    3.93
   2   4  13   53.38    2.97
   2  -4  13   47.82    4.21
   2   4  13   44.51    4.15
  -2   4  13   54.95    4.10
  -2  -4  13   49.61    3.87
  -2   4  13   60.39    4.21
   2   4 -13   63.48    4.55
   2  -4 -13   45.07    3.98
  -2  -4 -13   57.08    3.93
  -2   4 -13   52.25    2.81
   3  -4  13   58.43    5.84
   3   4  13   63.53    5.89
  -3  -4  13   78.91    5.72
  -3   4  13   50.18    5.05
   3  -4  13   81.21    5.50
  -3  -4 -13   68.75    4.88
   3  -4 -13   56.63    5.16
   3   4 -13   65.33    5.61
  -3  -4  13   64.26    4.71
  -3   4  13   58.54    5.22
  -4   4 -13   36.82    5.33
   4   4  13   27.28    5.89
  -4  -4  13   44.96    5.22
  -4   4  13   42.60    5.56
   4  -4 -13   33.06    5.16
   4   4 -13   33.73    5.28
  -4  -4  13   31.77    4.32
  -4   4  13   41.93    5.56
   0   4  14  416.73    7.69
   0  -4  14  404.78    8.64
   0   4 -14  409.66    8.25
   0  -4 -14  413.36    8.70
   1  -4  14   21.94    2.58
   1   4  14   20.65    1.91
  -1   4  14   18.47    2.30
  -1  -4  14   24.92    2.64
  -1   4  14   15.21    1.29
   1   4  14   17.17    2.47
  -1   4  14   13.86    2.13
  -1   4 -14   18.30    2.47
   1  -4 -14   14.37    2.41
   1   4 -14   15.27    2.58
  -1   4 -14   14.14    1.74
  -1  -4 -14   15.83    2.30
   2  -4  14   25.82    2.92
   2  -4  14   16.61    3.26
  -2   4  14   31.21    3.31
   2   4  14   22.06    3.48
   2   4 -14   27.45    3.54
   2  -4 -14   23.68    3.14
  -2  -4 -14   22.84    2.92
  -2  -4  14   27.39    3.26
  -2   4  14   22.79    3.09
   3  -4  14   18.52    3.42
  -3   4  14   22.23    3.93
  -3  -4  14   25.54    3.48
   3  -4  14   25.03    4.66
  -3  -4  14   23.46    3.98
  -3   4  14   22.34    3.87
   3   4  14   11.67    3.82
   3  -4 -14   24.58    4.21
   3   4 -14   27.22    4.21
  -3  -4 -14   20.15    3.31
  -4   4 -14   32.83    5.50
   4   4  14   21.72    5.72
  -4  -4  14   31.88    5.11
  -4   4  14   21.44    4.60
   4   4 -14   30.48    4.94
   4  -4 -14   25.14    4.55
  -4   4  14   29.75    5.05
  -4  -4  14   42.88    4.88
   0   4  15   84.69    3.82
   0  -4  15   89.13    4.27
   0   4  15   69.20    3.54
   0   4 -15   69.82    3.14
   0   4 -15   76.39    3.87
   0  -4 -15   71.11    3.93
   1   4  15    7.07    1.52
   1  -4  15    7.30    1.96
  -1   4  15   10.27    1.91
  -1  -4  15    5.05    1.96
  -1   4  15    5.05    2.13
   1   4  15    6.29    2.30
  -1   4 -15    5.05    1.74
   1   4 -15    4.60    2.13
   1  -4 -15    6.79    2.08
  -1  -4 -15    3.87    1.91
  -1   4 -15    0.28    1.40
   2  -4  15   17.68    2.64
   2  -4  15   21.22    3.42
  -2   4  15   22.67    3.14
   2   4  15   10.33    2.81
  -2  -4  15   20.93    3.03
  -2   4  15   20.71    3.26
   2   4 -15    8.76    2.64
   2  -4 -15   18.41    2.97
  -2  -4 -15   20.93    2.86
  -3   4  15    8.25    3.20
  -3  -4  15   20.71    4.60
   3   4  15   13.69    4.15
   3  -4  15    9.32    3.93
  -3  -4 -15    6.23    2.75
   3  -4  15    3.98    2.64
   3  -4 -15    9.37    3.48
   3   4 -15   16.89    3.93
  -3  -4  15   18.47    3.65
  -3   4  15   20.77    4.04
  -4   4 -15   19.03    4.83
   4   4  15   20.21    5.67
  -4  -4  15   16.16    5.00
  -4   4  15   18.47    4.38
   4   4 -15   18.63    4.55
   4  -4 -15   13.47    4.15
  -4  -4  15   12.68    3.54
  -4   4  15   14.82    4.15
   0  -4  16  333.38    8.19
   0   4  16  318.06    7.30
   0   4  16  331.20    7.41
   0   4 -16  312.56    6.40
   0  -4 -16  316.32    8.03
   1   4  16  110.51    4.15
   1  -4  16  106.25    4.94
  -1   4  16  113.43    5.00
  -1  -4  16  106.19    4.94
  -1   4  16  129.65    6.17
   1   4  16   90.31    4.88
  -1   4 -16   97.38    4.66
   1  -4 -16   98.56    5.00
   1   4 -16   93.95    5.16
  -1  -4 -16  117.36    5.11
  -1   4 -16  112.19    4.38
   2  -4  16    8.87    2.30
  -2   4  16   10.83    2.92
   2   4  16   -2.81    2.86
   2  -4  16    1.63    3.09
   2   4 -16   14.93    3.37
   2  -4 -16    5.11    2.81
  -2  -4 -16    6.51    2.41
  -2   4  16    1.63    2.41
  -2  -4  16    6.79    2.64
   3  -4  16   76.44    5.56
  -3  -4  16   79.47    5.78
  -3   4  16   79.70    6.17
   3  -4  16   67.46    6.40
   3   4  16   73.02    6.79
  -3   4  16   66.28    5.56
   3  -4 -16   55.34    5.67
   3   4 -16   70.21    5.89
  -3  -4 -16   69.31    5.22
  -4   4 -16   26.60    5.33
   4   4  16   20.77    5.89
  -4   4  16   13.98    4.38
  -4  -4  16   31.04    5.89
   4   4 -16   18.58    4.71
   4  -4 -16   27.22    4.83
  -4  -4  16   17.62    4.21
  -4   4  16   28.06    5.33
   0  -4  17  105.46    5.00
   0   4  17  119.77    4.71
   0   4  17  134.42    4.94
   0   4 -17  114.89    4.15
   0   4 -17  129.31    5.39
   0  -4 -17  120.44    5.33
   1   4  17  138.57    4.83
   1  -4  17  137.62    5.67
  -1   4  17  145.59    5.95
  -1  -4  17  125.22    5.39
   1   4  17  107.76    5.44
  -1   4 -17  135.32    5.50
   1   4 -17  127.35    6.06
   1  -4 -17  144.47    6.12
  -1  -4 -17  154.34    5.95
  -1   4 -17  123.64    4.77
   2  -4  17  152.60    6.57
  -2   4  17  155.07    7.07
  -2  -4  17  158.89    7.07
   2  -4  17  153.90    7.80
  -2   4  17  161.42    7.30
   2   4  17  143.57    7.63
   2   4 -17  147.10    7.41
   2  -4 -17  150.70    7.30
  -2  -4 -17  162.43    6.68
   3  -4  17   22.67    3.70
  -3  -4  17   27.00    4.10
  -3   4  17   23.74    4.15
  -3   4  17   24.02    4.04
   3   4  17   14.54    4.60
  -3   4 -17   18.91    3.98
   3  -4 -17   27.56    4.49
   3   4 -17   23.18    4.04
  -3  -4 -17   17.62    3.42
  -4   4 -17   12.91    4.66
   4   4  17    2.64    4.88
  -4   4  17    3.03    3.87
   4   4 -17   12.96    4.66
   4  -4 -17   13.30    4.66
  -4  -4  17    8.98    4.04
  -4   4  17   10.38    4.38
   0  -4  18   24.81    2.81
   0   4  18   25.71    2.58
   0   4  18   24.36    2.58
   0   4 -18   29.52    2.36
   0   4 -18   22.73    2.86
   0  -4 -18   25.42    3.03
   1  -4  18    4.77    2.08
   1   4  18    3.76    1.74
  -1   4  18    6.29    2.36
  -1  -4  18    9.54    2.30
   1   4  18    1.18    2.08
  -1   4 -18    7.24    2.19
   1  -4 -18    7.86    2.41
   1   4 -18    2.19    1.91
  -1  -4 -18    1.85    1.91
  -1   4 -18    5.00    1.74
   2  -4  18   25.87    3.37
  -2   4  18   24.19    3.59
  -2  -4  18   23.57    3.54
  -2   4  18   19.53    3.59
   2   4  18   26.32    4.15
   2  -4  18   14.09    3.76
   2   4 -18   19.25    3.54
   2  -4 -18   19.31    3.59
  -2  -4 -18   17.96    3.03
   3  -4  18   34.24    4.32
  -3  -4  18   35.02    4.49
  -3   4  18   46.02    5.28
  -3   4  18   48.60    5.28
   3   4  18   30.98    5.00
  -3   4 -18   40.47    5.11
   3  -4 -18   35.08    4.71
   3   4 -18   34.69    4.83
  -3  -4 -18   38.84    4.27
  -4   4 -18    8.42    4.43
  -4   4  18    5.67    4.15
   4   4  18   17.45    5.33
   4   4 -18    6.57    4.21
   4  -4 -18   11.11    4.32
  -4  -4  18    0.90    3.54
  -4   4  18   11.11    4.49
   0  -4  19   55.28    3.93
   0   4  19   46.19    3.37
   0   4  19   48.44    3.42
   0   4 -19   59.72    3.20
   0   4 -19   53.15    3.98
   0  -4 -19   58.31    4.27
   1   4  19  143.46    5.22
   1  -4  19  121.40    5.61
  -1  -4  19  134.98    6.06
  -1   4  19  143.06    6.34
   1   4  19  151.99    6.85
  -1   4 -19  135.49    5.84
   1  -4 -19  124.99    6.17
   1   4 -19  135.60    6.57
  -1   4 -19  135.77    5.33
  -1  -4 -19  143.29    6.06
   2  -4  19   13.69    2.97
  -2   4  19   11.06    2.92
  -2  -4  19    2.13    2.53
   2  -4  19    5.84    3.14
  -2   4  19    6.85    3.14
   2   4  19    3.59    3.20
  -2   4 -19    7.69    2.86
   2  -4 -19   10.21    3.42
   2   4 -19    5.44    3.26
  -2  -4 -19    1.74    2.19
  -3   4  19    7.30    3.42
  -3  -4  19   12.85    3.59
   3   4  19    5.61    3.87
  -3   4  19   10.55    3.65
  -3   4 -19   13.75    3.76
   3  -4 -19   11.90    3.59
   3   4 -19    9.32    3.65
   3  -4  19    5.50    3.14
  -4   4 -19   18.75    5.16
   4   4 -19    3.37    4.55
   4  -4 -19    1.01    3.82
  -4   4  19    1.63    4.04
  -4  -4  19    0.73    3.54
  -4   4  19    1.18    4.21
   4   4  19   10.94    5.50
   0   4  20    3.70    1.96
   0   4  20    2.58    2.08
   0  -4 -20    2.69    2.25
   0   4 -20    3.09    2.13
   0  -4  20    5.61    2.47
   1  -4  20  527.91   11.62
   1   4  20  515.85    9.99
  -1  -4  20  526.12   11.79
  -1   4  20  541.55   12.12
   1   4  20  511.25   12.40
  -1   4 -20  531.34   11.39
   1  -4 -20  505.13   12.68
   1   4 -20  506.14   12.68
  -1   4 -20  534.65   10.66
  -1  -4 -20  544.30   11.84
   2  -4  20   21.83    3.42
  -2   4  20   21.78    3.65
  -2  -4  20   12.35    3.03
  -2   4  20   25.09    4.71
   2   4  20   12.35    3.70
  -2   4 -20   16.44    3.59
   2   4 -20   13.13    3.65
   2  -4 -20   10.72    3.20
  -2  -4 -20   22.90    3.54
  -3   4 -20    5.61    3.59
   3   4  20    8.14    3.82
  -3   4  20    6.29    4.04
   3  -4 -20    6.17    3.65
   3   4 -20   11.28    4.04
  -3  -4  20    4.71    3.20
  -3   4  20    3.48    3.31
  -4   4 -20    8.19    4.88
   4   4 -20   -0.62    4.15
   4  -4 -20   18.35    4.83
  -4   4  20    7.41    4.66
   4   4  20    0.90    4.71
  -4  -4  20   10.44    4.21
  -4   4  20   11.11    4.55
   0  -4 -21    4.32    2.53
   0   4 -21    8.08    2.41
   0   4  21    7.91    2.36
   0  -4  21    5.56    2.30
   1   4  21   12.35    2.41
   1  -4  21   17.34    3.37
  -1  -4  21   16.33    2.86
  -1   4  21   16.50    3.31
   1   4  21    8.87    3.26
  -1   4 -21   23.97    3.09
   1  -4 -21   14.70    3.48
   1   4 -21   18.18    3.76
  -1  -4 -21   13.86    3.14
  -1   4 -21   17.23    3.09
   2  -4  21   29.58    3.87
  -2   4  21   32.33    4.21
  -2  -4  21   32.50    4.10
  -2   4  21   27.05    4.88
   2   4  21   29.35    4.66
  -2   4 -21   34.12    4.21
   2  -4 -21   40.69    4.83
   2   4 -21   30.81    4.49
  -2  -4 -21   30.08    3.65
  -3   4 -21    8.08    3.93
   3   4  21    0.79    4.10
  -3   4  21    1.12    3.31
   3   4 -21    4.43    3.42
   3  -4 -21    9.88    3.98
  -3   4  21    4.94    3.42
  -3  -4  21    4.10    3.37
  -4   4 -21    7.97    4.71
   4   4 -21   -1.12    4.15
   4  -4 -21    0.11    3.82
  -4   4  21   -4.66    4.27
   4   4  21    8.76    4.88
  -4  -4  21    6.68    4.32
  -4   4  21    2.53    3.87
   0   4  22  246.90    7.63
   0  -4 -22  251.50    8.98
   0   4 -22  246.33    9.09
   0  -4  22  231.57    8.25
   1  -4  22   51.19    4.43
   1   4  22   53.09    3.82
  -1  -4  22   49.95    4.38
  -1   4  22   62.07    4.77
   1   4  22   50.63    4.94
  -1   4 -22   49.90    4.10
   1  -4 -22   49.56    4.83
   1   4 -22   64.38    5.39
  -1   4 -22   61.34    4.43
  -1  -4 -22   51.02    4.55
   2  -4  22    9.82    3.26
  -2  -4  22    7.58    3.37
  -2   4  22    4.38    3.42
   2   4  22    5.33    3.20
  -2   4 -22    7.02    3.20
   2   4 -22   10.55    3.76
   2  -4 -22    1.80    3.09
  -2  -4 -22    5.11    2.75
  -3   4 -22    9.26    4.38
  -3   4  22    4.27    3.82
   3   4  22    7.69    5.50
   3  -4 -22    8.70    3.93
   3   4 -22    1.07    3.37
  -3  -4  22    3.70    3.26
  -3   4  22    7.41    3.42
  -4   4 -22    4.10    4.71
   4  -4 -22    8.59    4.66
   4   4 -22    2.08    4.38
  -4   4  22    3.54    5.00
   4   4  22    1.96    5.05
  -4   4  22   -0.39    3.76
  -4  -4  22   14.59    4.60
   0   4  23  429.58   10.38
   0   4 -23  416.28   11.28
   0  -4  23  411.06   11.17
   1  -4  23   29.97    4.04
   1   4  23   31.26    3.26
  -1   4  23   37.88    4.21
  -1  -4  23   46.02    4.32
   1   4  23   34.69    4.43
  -1   4 -23   35.25    3.87
   1  -4 -23   25.82    3.93
  -1   4 -23   30.98    3.70
   1   4 -23   36.65    4.49
  -1  -4 -23   35.53    4.10
   2  -4  23   10.05    3.20
  -2  -4  23    6.51    2.97
  -2   4  23    8.14    3.65
   2   4  23    5.00    3.20
  -2   4 -23    7.41    3.14
   2   4 -23    9.65    3.76
   2  -4 -23    5.89    3.31
  -2  -4 -23   10.50    3.03
  -3   4 -23   10.38    4.38
   3   4 -23    5.16    4.15
   3  -4 -23    9.60    4.27
   3   4  23   -0.17    4.10
  -3   4  23   14.03    5.28
  -3   4  23    9.09    4.32
  -3  -4  23    4.94    3.76
   4  -4 -23   20.82    5.39
   0   4  24   73.69    5.00
   0  -4 -24   84.41    5.89
   0  -4  24   71.05    5.28
   1  -4  24   62.69    5.11
  -1   4  24   70.04    5.22
  -1  -4  24   54.27    4.77
   1   4  24   51.07    4.88
  -1   4 -24   49.78    4.43
   1  -4 -24   66.40    5.78
   1   4 -24   57.42    5.50
  -1   4 -24   54.22    4.55
  -1  -4 -24   62.80    5.00
   2  -4  24   12.01    3.26
  -2  -4  24    9.65    3.31
  -2   4  24   19.48    3.93
   2   4  24    5.78    3.87
  -2   4 -24   12.29    3.59
   2   4 -24   10.50    3.93
   2  -4 -24   24.64    4.55
  -2  -4 -24   13.86    3.42
  -3   4 -24   19.19    5.11
   3  -4 -24   17.29    4.94
   3   4 -24   16.28    4.66
   3   4  24   34.91    6.40
  -3  -4  24   16.95    4.27
  -3   4  24   16.33    4.71
   0   4 -25    7.69    3.31
   0  -4 -25   10.61    3.59
   0  -4  25    8.98    3.26
   0   4  25   13.30    3.20
   1  -4  25   33.11    4.27
  -1  -4  25   29.52    4.04
  -1   4  25   35.02    4.32
   1   4  25   36.76    4.49
   1  -4 -25   25.76    4.38
   1   4 -25   31.94    4.66
  -1  -4 -25   30.87    4.04
   2  -4  25   29.52    4.21
  -2  -4  25   46.25    5.28
  -2   4  25   50.12    5.50
   2   4  25   34.80    5.11
  -2   4 -25   39.85    4.94
   2   4 -25   38.05    5.28
   2  -4 -25   35.19    5.44
  -2  -4 -25   46.42    4.71
  -3   4 -25   11.28    4.77
   3  -4 -25    8.64    4.21
   3   4 -25    9.20    4.49
   3   4  25   11.84    5.28
  -3   4  25    1.40    4.32
  -3  -4  25   10.33    3.98
   0   4  26  316.94    9.60
   0   4 -26  296.79   10.50
  -1  -4  26   37.72    4.49
  -1   4  26   49.78    4.83
  -1  -4 -26   30.98    4.27
   1  -4 -26   50.79    5.44
   1   4 -26   35.13    4.88
   1  -4  26   47.26    4.88
   2  -4  26   41.42    4.66
  -2  -4  26   37.49    4.88
  -2   4  26   36.03    5.05
   2   4  26   44.23    5.44
  -2   4 -26   50.79    5.33
   2   4 -26   35.42    5.39
   2  -4 -26   39.06    5.56
  -2  -4 -26   35.81    4.49
  -3   4 -26   14.37    4.88
   3  -4 -26    6.62    4.49
   3   4 -26    2.69    3.98
   3   4  26    4.27    4.60
  -3  -4  26   12.07    4.10
  -3   4  26    9.65    4.77
   0   4  27   92.72    5.78
   0   4 -27  108.94    6.96
   0  -4  27   92.72    6.40
   0  -4 -27   94.35    6.57
  -1   4  27   54.89    5.00
  -1  -4  27   61.63    5.61
  -1  -4 -27   62.30    5.50
   1   4 -27   51.13    5.72
   1  -4 -27   52.42    5.56
   1  -4  27   74.31    5.78
   2  -4  27   11.95    3.93
  -2  -4  27    8.87    3.59
  -2   4  27    6.06    3.76
   2   4  27    4.77    3.98
  -2   4 -27    6.57    3.93
   2   4 -27    4.60    3.87
   2  -4 -27    7.75    4.21
  -2  -4 -27   11.56    3.82
  -3   4 -27   15.38    5.56
   3  -4 -27   21.61    5.56
   3   4 -27    9.32    4.10
   3   4  27    5.61    4.88
  -3  -4  27    9.77    4.27
  -3   4  27   12.29    4.83
   0   4  28    8.47    3.03
   0  -4  28    1.35    2.97
   0   4 -28    1.85    3.14
   0  -4 -28    1.57    3.26
  -1  -4  28   50.63    5.16
  -1   4  28   48.89    4.94
  -1  -4 -28   37.94    5.00
   1   4 -28   50.12    5.78
   1  -4 -28   48.60    5.67
   1  -4  28   51.64    5.33
  -2  -4  28    9.37    3.87
  -2   4  28    0.84    3.59
   2   4  28    2.64    4.15
  -2   4 -28   -0.28    3.59
   2   4 -28    4.94    3.65
   2  -4 -28    8.98    4.43
  -2  -4 -28    3.09    3.54
  -3   4 -28    4.10    4.66
   3  -4 -28   11.79    4.88
   3   4 -28    6.01    4.83
   3   4  28    4.55    5.67
  -3  -4  28   13.47    4.71
  -3   4  28    7.97    4.71
   0   4 -29   42.66    5.11
   0  -4 -29   48.89    5.61
   0  -4  29   41.53    4.83
   0   4  29   56.97    5.22
   1  -4 -29    9.15    3.82
  -1  -4 -29    9.26    3.87
   1   4 -29   16.95    4.32
  -1   4  29   14.70    3.65
  -1  -4  29   11.11    3.65
   1  -4  29   15.21    3.65
   2   4  29    2.75    4.38
   2   4 -29    5.22    4.32
   2  -4 -29   12.74    4.83
  -2  -4  29   12.18    4.43
  -2   4  29   13.92    4.32
   3   4  29   16.00    6.96
  -3   4 -29   21.27    5.95
   0   4  30   11.34    3.42
   0  -4  30    3.70    3.48
   0   4 -30    3.42    3.48
   0  -4 -30    0.06    3.42
  -1   4  30    4.49    3.31
  -1  -4  30    5.50    3.48
  -1  -4 -30   12.18    3.87
   1  -4 -30    3.70    3.93
   1  -4  30    3.98    3.26
   2   4 -30   55.17    6.74
   2  -4 -30   41.08    6.51
  -2  -4  30   46.02    5.95
  -2   4  30   48.55    6.06
   3   4  30    9.37    6.12
   0   4 -31   21.16    4.49
   0  -4  31   14.82    4.15
   0   4  31   23.52    4.04
   0  -4 -31   17.51    4.55
  -1   4  31    3.37    3.31
  -1  -4  31   13.25    4.27
   1   4 -31   -2.13    4.10
   1  -4  31    4.83    3.59
  -1  -4 -31   15.15    4.60
   1  -4 -31    4.71    4.04
   2  -4 -31    9.09    4.66
   2   4 -31    4.83    4.43
  -2   4  31   22.11    5.11
  -2  -4  31   10.27    4.60
   0  -4  32    8.47    3.87
   0  -4 -32    2.02    3.98
   0   4 -32    6.34    4.10
  -1  -4  32   21.38    4.66
  -1   4  32   14.48    3.98
   1   4 -32   22.45    5.05
   1  -4  32   22.11    4.71
   1  -4 -32   15.38    4.32
  -1  -4 -32   26.83    4.88
   2  -4 -32    9.60    5.33
   2   4 -32   13.25    5.28
  -2   4  32   13.58    4.71
  -2  -4  32    6.79    4.21
   0  -4  33    4.43    3.59
   0   4 -33    2.47    3.70
   0  -4 -33    2.19    4.15
  -1   4  33   17.51    4.38
   1   4 -33   12.80    4.55
   1  -4  33   15.60    4.66
  -1  -4  33   28.06    5.16
  -1  -4 -33    8.19    4.43
   1  -4 -33    8.92    5.00
   0  -4  34    0.90    4.15
   0  -4 -34    2.19    4.77
  -1  -4  34    5.11    4.21
  -1   4  34    9.82    4.21
   1   4 -34    1.46    4.27
   1  -4  34    8.98    4.77
   1  -4 -34    0.62    4.66
  -1  -4 -34    9.65    4.38
   0  -4  35   14.99    5.00
   0  -4 -35   14.31    5.39
  -1  -4 -35   11.11    4.94
  -1   4  35   10.10    4.43
   1   4 -35   18.35    5.84
   0  -4  36    1.35    4.04
   0  -4 -36    5.44    5.28
   0   5   0    0.11    0.79
   0  -5   0    0.28    0.39
   0  -5   0   -0.17    0.62
  -1  -5   0  107.82    2.53
   1   5   0  113.20    3.48
   1   5   0   65.72    3.37
  -1   5   0   87.39    3.14
  -1  -5   0  108.38    2.36
   1  -5   0   65.39    2.25
   1  -5   0   61.01    3.26
   2  -5   0    5.84    2.19
   2   5   0   12.01    2.08
  -2  -5   0    6.51    1.40
  -2   5   0    8.19    1.85
   2  -5   0    8.87    1.63
   2   5   0    2.08    1.85
  -2  -5   0    8.87    1.63
   3  -5   0   27.95    3.93
  -3  -5   0   21.22    2.69
   3   5   0   32.66    3.48
   3   5   0   23.40    3.37
  -3   5   0   24.47    3.26
   3  -5   0   26.44    3.09
  -3  -5   0   21.78    2.75
  -4   5   0    7.41    3.42
   4  -5   0   15.83    4.21
   4   5   0   15.32    3.76
   4   5   0    8.59    3.59
   5  -5   0    6.17    4.27
   0   5   1    0.56    0.79
   0   5  -1    0.62    0.84
   0  -5  -1    0.51    0.62
   0  -5   1    1.57    0.51
   0  -5  -1    0.45    0.73
   0  -5   1    0.95    0.73
  -1  -5   1   69.43    2.36
  -1  -5  -1   50.40    1.52
   1   5  -1   59.77    2.64
   1   5   1   69.99    2.86
  -1   5  -1   42.88    2.58
   1   5   1   26.55    2.30
  -1   5   1   42.49    2.36
  -1  -5   1   58.48    2.02
  -1  -5  -1   42.71    1.57
   1  -5   1   22.62    1.40
   1   5  -1   31.60    2.53
   1  -5  -1   31.60    1.85
   1  -5  -1   29.07    2.41
   1  -5   1   30.48    2.69
   2  -5   1    7.63    2.13
   2  -5  -1    3.26    2.13
   2   5   1    4.49    1.35
  -2  -5   1    2.41    1.23
  -2   5   1    2.13    1.46
  -2   5  -1    2.97    1.74
   2  -5   1    3.54    1.40
   2   5  -1    1.96    1.68
   2  -5  -1    4.66    1.52
   2   5   1    4.27    1.91
   2   5   1    9.26    1.96
   2   5  -1    5.22    1.57
  -2  -5   1    1.63    1.18
   3  -5   1   42.99    4.43
   3  -5  -1   42.37    4.32
  -3  -5   1   45.46    3.48
   3   5  -1   37.21    4.04
   3   5   1   35.42    3.82
  -3   5   1   38.28    3.76
  -3   5  -1   32.83    3.82
   3  -5  -1   32.55    3.14
   3  -5   1   36.48    3.37
  -3  -5   1   40.75    3.20
   3   5  -1   49.78    3.98
   3   5   1   42.60    3.76
   4   5  -1   19.14    4.21
  -4   5   1    3.93    3.03
  -4   5  -1    9.37    3.48
   4  -5  -1    8.36    3.70
  -4  -5  -1   14.03    3.54
   4  -5   1   12.01    3.82
   5  -5   1    9.04    4.71
   5  -5  -1    7.13    4.49
   0  -5  -2    0.73    0.79
   0  -5  -2    1.35    0.79
   0   5   2    0.51    0.84
   0   5  -2    1.46    0.84
   0   5  -2    0.90    0.73
   0  -5   2    1.29    0.84
  -1  -5  -2    3.09    0.62
  -1  -5   2    3.54    0.90
  -1  -5  -2    3.14    0.62
  -1  -5   2    5.05    1.23
   1   5  -2    1.74    0.95
   1   5   2    2.69    1.18
  -1   5   2    3.31    1.12
  -1   5  -2    2.36    1.35
   1  -5  -2    2.81    1.46
   1  -5   2    1.52    1.40
   1  -5  -2    1.85    0.95
   1   5  -2    0.67    1.40
  -1  -5  -2    0.84    1.40
   2   5  -2    4.55    1.57
   2   5   2    1.57    1.80
  -2  -5   2    2.19    1.23
  -2   5  -2    1.35    1.80
  -2   5   2    2.30    1.46
   2  -5   2    6.96    2.08
   2   5   2    1.74    1.23
   2  -5  -2   -1.01    2.08
   2   5   2    4.15    1.85
   2   5  -2    4.10    2.02
   2  -5  -2    2.08    1.46
   2  -5   2    3.82    1.40
  -2  -5   2    2.30    1.23
   3   5  -2   18.47    2.64
  -3  -5   2   20.37    2.75
   3   5   2   29.63    3.42
  -3   5  -2   18.63    3.14
  -3   5   2   16.61    2.81
   3   5   2   20.54    2.58
   3  -5  -2   14.37    3.37
   3  -5   2   30.36    3.82
   3  -5  -2   23.18    2.75
   3   5  -2    9.93    3.09
  -3  -5   2   13.19    2.47
   4  -5  -2   14.87    3.59
   4  -5   2   10.94    4.04
  -4  -5  -2   14.76    3.65
   4   5  -2   13.92    3.93
   4   5   2   26.32    4.15
  -4   5  -2    8.81    3.54
   5  -5  -2    9.93    4.15
   0  -5  -3    1.80    0.84
   0   5   3    0.73    0.84
   0  -5  -3    1.01    0.79
   0   5  -3    1.01    0.90
   0   5  -3    0.79    0.79
   0  -5   3    1.35    0.90
   1  -5   3   33.90    2.75
   1   5  -3   16.95    1.46
   1   5   3   60.90    3.03
  -1   5  -3   58.76    3.03
  -1   5   3   38.17    2.19
  -1  -5  -3   34.97    2.69
   1  -5  -3   30.87    2.64
   1  -5  -3    2.41    0.73
   1   5  -3   33.23    2.75
  -1  -5   3   63.08    2.64
   2   5   3   49.50    3.65
  -2  -5   3   36.76    2.64
   2   5  -3   24.58    2.30
   2  -5   3   26.15    2.25
  -2   5  -3   39.79    3.31
  -2   5   3   34.97    2.64
   2  -5  -3   20.54    3.42
   2  -5   3   33.90    3.31
   2   5   3   29.80    2.30
  -2  -5  -3   13.86    2.58
   2  -5  -3   18.13    2.25
   2   5  -3   28.96    3.26
  -2  -5   3   31.15    2.47
   3   5  -3    3.14    1.29
   3   5   3   13.47    2.75
  -3  -5   3    6.90    2.08
  -3   5   3    6.96    2.53
  -3   5  -3    8.53    2.75
   3   5   3   13.86    2.19
  -3  -5  -3    3.20    2.13
   3  -5  -3    0.39    2.53
   3  -5   3   14.48    3.14
   3  -5  -3    6.12    1.85
   3   5  -3    4.55    2.64
  -3  -5   3    6.62    2.19
   4  -5   3   -0.28    3.26
   4  -5  -3   15.43    3.82
  -4  -5  -3   14.14    3.59
   4   5  -3    5.84    3.37
   4   5   3   11.62    3.65
  -4   5  -3    5.28    3.31
   5   5  -3    3.70    4.38
   5  -5  -3    8.31    4.38
   0  -5  -4    1.52    0.84
   0   5   4    0.73    0.79
   0  -5  -4    1.12    0.79
   0   5  -4    1.23    0.90
   0   5  -4    2.25    0.90
   1  -5   4   15.88    2.19
   1   5   4   34.24    2.53
   1   5  -4   26.72    1.74
  -1   5  -4   24.64    2.36
  -1   5   4   16.44    1.74
   1  -5  -4   11.62    2.19
  -1  -5  -4   12.07    2.19
   1   5  -4   20.88    2.41
   1  -5  -4   39.29    2.25
  -1  -5   4   32.61    2.19
   2   5   4   82.50    4.66
  -2  -5   4   59.16    3.20
   2   5  -4   82.73    3.82
  -2   5  -4   75.88    4.27
  -2   5   4   50.68    3.20
  -2   5  -4   31.04    2.47
   2  -5   4   49.67    3.87
  -2  -5  -4   39.85    3.54
   2  -5  -4   49.95    4.32
   2   5   4   51.69    2.75
   2  -5  -4   31.21    2.75
   2   5  -4   57.30    4.04
  -2  -5   4   70.83    3.54
   3   5  -4   27.28    2.92
  -3  -5   4   18.41    2.75
   3   5   4   25.71    3.42
  -3   5   4   13.75    2.47
  -3   5  -4   23.97    3.42
   3  -5   4   33.84    3.76
   3  -5  -4   15.60    3.31
  -3  -5  -4   22.51    3.26
   3   5  -4   17.57    3.42
   3  -5  -4    6.90    2.02
  -3  -5   4   18.30    2.75
   4  -5  -4    7.07    3.87
   4  -5   4   10.21    3.65
  -4  -5  -4    3.93    2.81
  -4   5  -4    6.01    3.26
   4   5  -4   12.29    3.70
   4   5   4    9.54    3.54
   5   5  -4    3.87    4.15
   0  -5   5    1.18    1.01
   0   5   5    1.12    0.73
   0   5   5    0.73    0.73
   0   5   5    1.23    0.95
   0   5  -5    0.56    0.84
   0   5  -5    0.79    0.84
   0  -5  -5    1.01    0.90
   1  -5   5   42.88    2.97
   1   5  -5   78.80    2.53
   1   5   5   68.30    3.37
  -1   5  -5   60.67    3.37
  -1   5   5   30.20    2.19
   1  -5  -5   31.88    2.97
  -1  -5  -5   46.70    3.03
   1  -5  -5   84.69    3.14
   1   5  -5   48.16    3.20
  -1  -5   5   69.26    3.09
   2   5   5   66.62    4.43
  -2  -5   5   51.24    3.20
   2   5  -5   73.86    3.59
  -2   5   5   45.57    3.03
  -2   5  -5   68.87    4.15
  -2   5  -5   33.68    2.53
   2  -5   5   58.65    4.21
   2   5   5   49.84    2.75
   2  -5  -5   51.92    4.27
  -2  -5  -5   46.08    3.70
   2   5  -5   47.09    3.82
   2  -5  -5   58.76    3.65
  -2  -5   5   69.37    3.76
  -3  -5   5   24.36    2.92
   3   5   5   16.67    3.31
   3   5  -5   27.11    2.92
  -3   5  -5   27.73    3.48
  -3   5   5   14.31    2.86
   3  -5   5   29.52    3.65
  -3  -5  -5   17.68    3.14
   3  -5  -5   20.60    3.76
   3   5  -5   18.41    3.48
   3  -5  -5   29.41    3.37
  -3  -5   5   17.45    2.75
   4   5   5    7.75    3.65
  -4  -5   5    7.18    2.75
  -4   5  -5    7.58    3.37
   4  -5   5   13.30    3.93
   4  -5  -5    4.21    3.54
  -4  -5  -5   10.44    3.42
   4   5  -5   10.10    3.42
  -4  -5   5    5.28    2.69
  -5   5   5    0.45    3.82
  -5   5  -5    5.89    4.77
   5   5  -5    2.69    4.27
  -5   5   5    7.18    4.32
   0   5   6    0.84    0.79
   0  -5   6    0.73    0.95
   0   5   6    1.46    0.84
   0   5   6    0.00    0.84
   0   5  -6    1.74    0.95
   0   5  -6    1.46    0.95
   0  -5  -6    1.01    0.95
   1   5   6   14.48    1.29
   1  -5   6   33.00    2.64
  -1  -5   6   52.65    2.86
   1   5   6   39.85    2.86
   1   5  -6   53.99    2.02
   1  -5  -6   21.05    2.53
  -1   5  -6   44.90    3.03
  -1   5   6   21.38    1.74
   1  -5  -6   60.22    2.86
   1   5  -6   30.70    2.81
  -1   5  -6   39.62    1.35
  -1  -5  -6   26.55    2.41
  -2  -5   6  117.92    4.77
  -2   5  -6  100.07    3.59
  -2  -5  -6  103.50    5.11
   2   5   6  100.02    3.59
   2  -5  -6   90.42    5.44
   2   5   6  149.46    6.29
  -2  -5   6  116.29    4.71
   2   5  -6  147.61    4.66
  -2   5  -6  141.44    5.78
  -2   5   6   90.19    3.82
   2  -5  -6  113.43    5.05
   2   5  -6  114.66    5.61
   2  -5   6  114.72    5.50
   3   5   6   12.52    3.20
  -3  -5   6    6.23    2.19
  -3   5   6    3.76    2.19
  -3   5  -6    3.42    2.47
  -3  -5  -6    2.97    2.41
   3  -5   6   11.90    2.92
   3  -5  -6    4.77    2.92
   3  -5  -6   10.61    2.58
   3   5  -6    7.07    2.97
  -3  -5   6    5.39    2.36
   4   5   6   14.70    3.59
  -4  -5   6    9.82    2.75
  -4   5  -6    1.12    3.31
   4  -5  -6    7.97    3.93
   4  -5   6    2.81    3.20
  -4  -5  -6    2.08    2.97
   4   5  -6    5.39    3.65
  -4  -5   6    3.93    2.58
   5   5   6   12.57    5.44
  -5   5   6    2.41    4.10
  -5   5  -6    1.07    3.82
   5   5  -6    8.59    4.21
  -5   5   6    3.09    4.10
   0   5   7    0.62    0.79
   0  -5   7    0.28    1.01
   0   5   7    0.51    0.67
   0   5   7    0.45    0.84
   0   5  -7    0.51    0.73
   0   5  -7   -0.06    0.95
   0  -5  -7    1.46    1.07
   1  -5   7   76.50    3.70
   1   5   7   42.99    1.74
  -1  -5   7   75.94    3.31
   1   5   7   76.95    3.76
  -1   5   7   38.61    2.13
   1   5  -7   82.67    2.36
   1  -5  -7   54.10    3.42
  -1   5  -7   95.36    3.93
   1   5  -7   61.57    3.76
   1  -5  -7   76.50    3.37
  -1   5  -7   71.73    1.91
  -1  -5  -7   42.09    2.97
   2  -5   7  195.43    6.79
   2   5   7  235.84    7.69
  -2  -5   7  179.99    5.95
   2   5  -7  217.49    5.28
   2  -5  -7  142.61    6.45
   2   5   7  184.88    4.55
  -2  -5  -7  177.69    6.57
  -2  -5   7  187.85    5.78
  -2   5   7  158.72    4.94
  -2   5  -7  224.28    7.13
   2  -5  -7  174.10    6.23
   2   5  -7  170.34    6.79
  -2   5  -7  165.46    4.15
  -3  -5   7    2.97    2.30
   3  -5  -7    8.59    3.26
  -3  -5  -7    4.83    2.30
   3   5   7    3.14    2.81
  -3  -5   7    5.22    2.19
  -3   5  -7    7.75    2.81
   3   5  -7    5.22    2.97
   3  -5  -7   10.16    2.81
   3  -5   7   10.16    2.97
   4   5   7    8.53    3.87
  -4  -5   7    7.41    2.86
  -4   5  -7    3.65    3.26
   4  -5  -7    8.98    3.93
   4  -5   7    5.72    3.76
  -4  -5  -7    2.86    2.86
   4   5  -7   12.46    4.10
  -4  -5   7    3.09    2.53
  -5   5   7    1.96    3.93
  -5   5  -7    8.42    4.60
   5   5  -7   12.57    4.66
   5   5   7   14.20    5.61
  -5   5   7    7.80    4.49
   0   5   8    0.79    0.73
   0   5   8    0.56    1.01
   0  -5   8    1.68    1.18
   0   5   8    0.73    0.79
   0   5  -8    0.17    0.51
   0   5  -8    1.01    1.23
   0  -5  -8    2.08    1.18
   1  -5   8   55.34    3.26
   1   5   8   35.64    1.68
  -1   5   8   33.17    2.64
  -1  -5   8   48.27    2.86
  -1   5   8   28.62    2.47
   1   5   8   53.82    3.48
  -1   5   8   20.71    1.68
   1   5  -8   48.89    1.80
  -1   5  -8   58.76    3.31
   1  -5  -8   57.36    3.03
   1   5  -8   40.41    3.03
  -1  -5  -8   31.60    2.58
  -1   5  -8   55.56    1.74
   2  -5   8   52.20    3.82
  -2  -5   8   43.61    3.20
   2  -5  -8   44.34    3.93
  -2  -5  -8   35.92    3.37
   2   5   8   46.86    2.58
   2   5   8   57.92    4.15
   2   5  -8   44.68    2.53
  -2  -5   8   51.35    3.65
  -2   5   8   35.64    2.53
  -2   5  -8   50.79    3.87
   2  -5  -8   45.97    3.48
   2   5  -8   43.16    3.87
  -2   5  -8   36.82    2.30
  -3  -5   8   15.88    2.86
   3   5   8   13.64    3.59
  -3   5  -8   23.12    3.59
  -3  -5  -8    8.98    2.86
   3  -5   8   15.04    3.37
   3  -5  -8   19.48    3.87
   3   5  -8    8.08    3.20
   3  -5  -8   17.68    3.14
  -3  -5   8   11.11    2.69
   4   5   8    7.24    3.48
  -4  -5   8   12.35    3.09
  -4   5   8    1.74    3.26
  -4   5  -8    6.34    3.87
  -4  -5  -8   10.61    3.54
   4  -5   8   10.78    3.76
   4   5  -8    6.23    3.48
  -4  -5   8    9.93    3.03
  -4   5   8   -1.52    3.20
  -5   5   8   15.32    5.05
  -5   5  -8    3.70    4.83
   5   5  -8   12.96    4.83
   5   5   8   24.30    6.34
  -5   5   8    7.41    4.94
   0   5   9    0.79    0.79
   0   5   9    0.90    1.07
   0   5   9    0.56    0.67
   0  -5   9    0.62    1.23
   0   5  -9    0.17    0.67
   0   5  -9   -0.62    1.07
   0  -5  -9    2.92    1.23
   1  -5   9  228.09    6.23
   1   5   9  198.35    3.82
  -1  -5   9  243.30    5.84
  -1   5   9  167.31    5.44
   1   5   9  221.75    6.62
  -1   5   9  154.68    5.28
  -1   5   9  137.45    3.37
   1   5  -9  245.32    3.70
  -1   5  -9  286.01    6.85
   1   5  -9  198.29    6.06
   1  -5  -9  272.26    6.51
  -1  -5  -9  167.76    5.50
  -1   5  -9  241.45    3.87
   2  -5   9   29.41    3.03
   2   5  -9   19.59    1.74
  -2  -5   9   25.82    3.03
   2   5   9   36.31    3.54
   2   5   9   19.87    2.08
   2  -5  -9   23.01    3.03
  -2  -5   9   23.63    2.53
  -2   5   9   12.63    1.91
  -2   5  -9   26.27    2.97
   2  -5  -9   22.90    2.75
   2   5  -9   25.37    2.97
  -2  -5  -9   20.71    2.75
  -2   5  -9   19.53    1.96
   3  -5  -9   32.10    4.21
  -3  -5  -9   21.72    3.54
   3  -5   9   26.66    3.70
  -3  -5   9   28.01    3.37
   3   5   9   18.18    4.04
  -3   5  -9   40.92    4.43
   3  -5  -9   24.02    3.54
   3   5  -9   34.18    4.15
  -3  -5   9   29.30    3.31
  -4  -5   9    7.02    2.58
  -4   5   9    3.20    3.09
  -4  -5  -9    1.29    2.86
   4   5   9    4.66    3.93
  -4  -5   9    4.04    2.69
  -4   5   9    3.26    3.20
  -4   5  -9    7.58    3.59
   4  -5  -9    2.86    3.48
   4   5  -9    1.74    2.97
   4  -5   9    4.77    3.42
  -5   5   9    2.64    4.32
  -5   5  -9    1.40    4.66
   5   5  -9    7.63    4.83
   5   5   9    4.49    5.16
  -5   5   9    8.70    4.43
   0   5 -10    2.41    1.01
   0   5  10    0.67    0.62
   0  -5  10    1.01    1.18
   0   5  10    0.90    1.07
   0   5 -10    0.28    1.07
   0  -5 -10    1.57    1.29
   1   5  10  394.17    5.67
   1  -5  10  449.68    8.92
  -1   5  10  333.72    7.63
  -1  -5  10  460.96    8.19
  -1   5  10  319.18    7.69
   1   5  10  388.16    9.15
  -1   5  10  253.18    4.43
   1   5 -10  446.93    4.94
  -1   5 -10  482.23    8.98
   1   5 -10  436.94    9.20
   1  -5 -10  450.80    8.59
  -1   5 -10  453.89    5.78
  -1  -5 -10  334.00    7.52
   2  -5  10   26.10    2.86
  -2  -5  10   23.24    3.20
  -2   5  10   24.64    3.09
   2   5  10   26.04    3.20
   2   5  10   20.65    1.91
  -2   5  10   24.64    3.09
  -2  -5  10   18.86    2.47
  -2   5 -10   25.03    2.86
  -2   5  10   12.52    1.68
   2  -5 -10   31.32    3.09
   2   5 -10   21.16    2.92
  -2   5 -10   14.48    1.68
  -2  -5 -10   20.54    2.81
   3  -5  10   11.67    3.31
  -3  -5 -10    8.08    2.53
  -3   5 -10   16.39    3.31
  -3   5  10    8.42    3.20
  -3  -5  10   11.06    2.64
   3  -5 -10   16.00    3.42
   3   5 -10   10.83    3.48
  -3  -5  10    9.26    2.69
   3   5  10    5.28    3.48
  -3   5  10   16.67    3.59
   4   5  10    0.06    4.60
  -4  -5  10    4.60    3.09
  -4   5  10    2.08    3.42
  -4   5 -10   -3.42    3.31
  -4   5  10   -1.52    3.14
  -4  -5  10   13.98    3.48
   4  -5 -10    5.00    2.92
   4   5 -10   13.36    4.04
   4  -5  10    9.82    3.59
  -5   5  10   11.34    4.71
  -5   5 -10    2.92    4.66
   5   5 -10    9.65    4.66
  -5   5  10    5.44    5.00
   5   5  10    6.51    5.50
   0   5  11    0.51    1.18
   0   5  11    3.20    0.95
   0   5 -11    2.19    1.40
   0   5 -11    2.41    1.40
   0  -5 -11    0.39    1.29
   0  -5  11    2.75    1.57
   1  -5  11  213.61    6.34
   1   5  11  186.84    4.04
   1   5  11  214.96    7.02
  -1   5  11  159.90    5.56
  -1   5  11  120.50    3.20
   1   5 -11  197.90    3.31
  -1   5 -11  211.65    6.17
  -1   5 -11  213.78    4.32
  -1  -5 -11  189.70    5.84
   1   5 -11  197.00    6.51
   1  -5 -11  215.86    6.23
  -1   5  11  126.62    4.88
  -1  -5  11  221.98    6.06
   2  -5  11   22.67    2.81
  -2   5  11   11.11    2.36
   2   5  11   18.18    3.20
  -2  -5  11   12.74    2.36
  -2   5  11   17.12    2.58
  -2   5 -11   21.78    2.86
   2  -5 -11   18.24    2.64
   2   5 -11   21.61    3.03
  -2  -5 -11   16.11    2.47
  -2   5 -11   13.86    1.80
  -3   5  11    6.40    3.09
  -3  -5  11    6.51    2.58
  -3  -5 -11    6.12    2.75
   3   5  11    1.63    3.03
  -3  -5  11    9.32    2.92
  -3   5  11    8.76    3.09
  -3   5 -11   12.96    3.42
   3  -5 -11   13.69    3.26
   3   5 -11    8.36    3.31
   3  -5  11   10.55    2.97
   4   5  11    0.56    4.49
  -4  -5  11   19.19    4.10
  -4   5  11   14.70    4.43
  -4   5 -11   18.41    4.49
  -4   5  11    6.68    3.98
  -4  -5  11    8.08    3.09
   4   5 -11   14.70    3.87
   4  -5 -11   14.03    3.98
   4  -5  11    7.24    3.65
  -5   5  11    9.54    4.83
  -5   5 -11    5.89    5.11
   5   5 -11    4.15    4.55
   5   5  11   10.83    5.84
  -5   5  11    0.34    4.60
   0   5  12    1.29    1.46
   0   5  12    2.13    1.18
   0   5 -12    1.57    1.29
   0  -5 -12    0.79    1.52
   0   5 -12    1.23    1.57
   0  -5  12    1.63    1.68
   1   5  12   27.73    1.85
   1  -5  12   31.32    2.81
  -1   5  12   20.21    2.36
   1   5  12   20.09    2.75
  -1   5  12    7.07    1.23
   1   5 -12   30.48    1.40
  -1   5 -12   32.50    2.75
  -1   5 -12   21.22    1.74
  -1  -5 -12   17.62    2.41
   1  -5 -12   30.25    2.81
   1   5 -12   30.93    2.97
  -1  -5  12   24.47    2.47
  -1   5  12   17.96    2.36
   2  -5  12   24.92    2.86
  -2   5  12   31.71    3.42
   2   5  12   20.77    3.37
  -2  -5  12   26.83    3.09
  -2   5  12   28.62    3.26
  -2   5 -12   39.91    3.54
   2   5 -12   36.37    3.70
   2  -5 -12   35.58    3.37
  -2  -5 -12   17.01    2.81
  -3   5  12    6.06    3.31
  -3  -5  12    3.37    2.47
  -3  -5 -12    7.35    2.81
   3   5  12    5.84    3.54
  -3  -5  12    4.32    2.92
  -3   5  12    2.25    3.03
  -3   5 -12    8.19    3.14
   3   5 -12    8.76    3.65
   3  -5 -12    4.94    2.97
   3  -5  12    3.59    2.86
  -4   5  12    9.20    4.04
  -4  -5  12    7.58    2.97
  -4   5 -12    8.31    4.32
   4  -5 -12   13.19    4.15
   4   5 -12    2.75    3.37
   4   5  12    4.55    4.55
  -4   5  12   19.08    4.60
  -4  -5  12   12.01    3.76
   0   5 -13    1.46    1.40
   0  -5  13    1.74    1.74
   0   5  13    2.64    1.57
   0   5  13    0.28    1.46
   0   5 -13    0.51    1.40
   0  -5 -13    1.40    1.57
   1   5  13  227.36    4.88
   1  -5  13  215.91    6.57
   1   5  13  202.05    6.85
  -1   5  13  181.68    6.01
  -1   5  13  131.28    3.48
   1   5 -13  230.56    3.48
  -1   5 -13  226.86    6.62
  -1   5 -13  198.63    4.83
  -1  -5 -13  170.62    5.78
   1   5 -13  198.57    6.90
   1  -5 -13  187.51    6.17
  -1  -5  13  173.43    5.84
  -1   5  13  195.15    6.40
   2  -5  13   47.82    3.70
  -2   5  13   40.13    3.98
   2   5  13   42.54    4.27
  -2  -5  13   34.29    3.48
  -2   5  13   50.51    4.10
  -2   5 -13   41.98    3.76
   2   5 -13   29.19    3.65
   2  -5 -13   39.34    3.59
  -2  -5 -13   28.96    3.14
  -3   5  13    1.23    2.81
  -3  -5  13    9.15    2.75
  -3  -5 -13    1.29    2.30
   3   5  13    2.08    3.26
  -3  -5  13   13.08    3.54
  -3   5  13    6.01    3.09
  -3   5 -13   10.55    3.14
   3   5 -13    6.45    3.54
   3  -5 -13    5.84    3.09
   3  -5  13    6.79    2.92
  -4   5  13   12.63    4.49
  -4  -5  13   10.72    3.37
  -4   5 -13    8.59    3.87
   4   5 -13   13.25    4.27
   4  -5 -13   17.74    4.49
   4   5  13    0.34    4.10
  -4  -5  13    6.17    3.82
  -4   5  13    8.25    4.32
   0   5  14   -0.67    1.46
   0   5  14    2.81    1.52
   0   5 -14    1.40    1.35
   0   5 -14   -0.56    1.29
   1   5  14  118.65    3.87
   1  -5  14  145.31    5.67
   1   5  14  106.69    5.28
  -1   5  14   92.66    4.55
  -1   5  14   73.80    2.69
  -1   5 -14  118.87    4.94
  -1  -5 -14  105.63    4.77
  -1   5 -14  113.93    3.93
   1   5 -14  110.40    5.39
   1  -5 -14  109.00    5.00
  -1   5  14  100.46    4.71
  -1  -5  14  118.14    4.94
   2  -5  14   67.01    4.38
  -2   5  14   50.46    4.21
   2   5  14   47.43    4.55
  -2   5  14   64.94    4.60
  -2  -5  14   53.32    4.10
  -2   5 -14   55.00    4.32
   2   5 -14   59.38    4.71
   2  -5 -14   51.92    4.27
  -2  -5 -14   62.19    4.27
  -3   5  14    9.20    3.42
  -3  -5  14   14.31    3.37
  -3  -5 -14   10.21    2.97
  -3  -5  14   12.74    3.87
  -3   5  14    9.20    3.42
   3   5  14   14.65    4.10
  -3   5 -14   10.44    3.26
   3   5 -14   11.67    3.59
   3  -5 -14    4.49    3.37
   3  -5  14   12.29    3.31
  -4  -5  14   12.85    3.54
  -4   5  14    6.68    3.76
  -4   5 -14   15.66    4.88
   4   5 -14   13.02    3.98
   4  -5 -14    8.19    4.04
   4   5  14    4.27    5.11
  -4  -5  14    8.76    4.15
  -4   5  14   11.95    4.10
   0   5  15   -0.45    1.52
   0   5 -15    2.30    1.35
   0   5 -15    0.22    1.57
   0  -5 -15    1.52    1.85
   0  -5  15    5.78    1.96
   0   5  15    1.91    1.35
   1  -5  15   45.29    3.54
   1   5  15   30.42    2.30
  -1   5  15   24.30    2.58
  -1  -5  15   33.84    3.03
   1   5  15   27.00    3.26
  -1   5  15   29.07    3.03
  -1   5 -15   36.48    3.09
   1  -5 -15   28.40    2.86
   1   5 -15   36.71    3.48
  -1   5 -15   28.29    2.30
  -1  -5 -15   27.56    3.03
   2  -5  15   55.84    4.15
  -2   5  15   44.90    4.21
  -2  -5  15   36.82    3.59
   2   5  15   45.85    4.43
  -2   5  15   32.83    3.59
  -2   5 -15   35.36    3.76
   2  -5 -15   40.92    4.04
   2   5 -15   43.16    4.43
  -2  -5 -15   47.09    3.93
   3  -5  15    9.54    3.31
   3   5  15    5.67    4.15
  -3   5  15    2.86    3.03
  -3   5 -15    9.09    3.26
  -3  -5  15    7.46    2.97
  -3   5  15    4.43    3.31
   3  -5 -15    2.75    3.48
  -3  -5 -15    8.36    3.09
  -4  -5  15    7.58    3.48
  -4   5  15    5.22    3.98
  -4   5 -15   14.65    4.77
   4   5 -15   13.47    4.43
   4  -5 -15    2.64    3.98
   4   5  15    7.02    4.88
  -4  -5  15   15.49    5.00
  -4   5  15    6.40    3.93
   0   5  16    0.11    1.52
   0   5 -16    0.84    1.35
   0   5 -16    0.22    1.57
   0  -5 -16    3.37    1.96
   0  -5  16    3.54    1.91
   0   5  16    1.46    1.40
   1  -5  16   20.15    2.81
   1   5  16   16.11    1.96
  -1   5  16   18.07    2.36
  -1  -5  16   15.38    2.41
  -1   5  16   22.62    2.92
   1   5  16   15.94    2.75
  -1   5 -16   20.49    2.58
   1   5 -16   12.63    2.64
   1  -5 -16   18.63    2.58
  -1  -5 -16   22.11    2.81
  -1   5 -16   13.30    1.91
   2  -5  16   33.11    3.54
  -2   5  16   36.65    4.10
  -2  -5  16   36.93    3.65
   2   5  16   29.47    4.15
  -2   5  16   24.08    3.42
  -2   5 -16   40.63    4.04
   2  -5 -16   25.71    3.65
   2   5 -16   35.47    4.21
  -2  -5 -16   28.90    3.42
   3  -5  16    8.64    3.37
  -3   5  16   11.84    3.76
   3   5  16    7.35    4.21
  -3   5 -16    9.26    3.76
  -3  -5  16   10.27    3.09
  -3   5  16   19.31    4.10
   3   5 -16   23.18    4.27
   3  -5 -16   14.14    3.82
  -3  -5 -16   12.52    3.59
  -4  -5  16    7.24    3.76
  -4   5  16   12.74    4.71
  -4   5 -16    3.09    4.04
   4   5 -16    6.45    3.98
   4  -5 -16    7.63    4.04
   4   5  16    3.42    4.55
  -4   5  16    7.58    4.04
   0   5  17   -0.51    1.63
   0   5 -17    1.52    1.35
   0  -5 -17    1.74    1.74
   0   5 -17    3.54    1.80
   0  -5  17    5.72    1.96
   0   5  17    3.93    1.74
   1  -5  17   11.90    2.41
   1   5  17   12.80    1.96
  -1  -5  17   14.37    2.53
  -1   5  17   13.36    2.36
   1   5  17    9.43    2.69
  -1   5 -17    8.92    2.25
   1   5 -17    3.76    2.30
   1  -5 -17   11.79    2.36
  -1  -5 -17   11.34    2.41
  -1   5 -17    9.49    1.96
   2  -5  17   22.45    3.26
  -2   5  17   11.06    2.97
  -2  -5  17   13.64    3.03
  -2   5  17   19.08    3.20
   2   5  17    8.70    3.42
  -2   5 -17   26.60    3.54
   2  -5 -17   13.58    3.09
   2   5 -17   23.18    3.59
  -2  -5 -17   15.38    2.97
   3  -5  17   20.54    3.93
  -3   5  17   16.22    3.93
   3   5  17   22.67    5.22
  -3   5 -17   30.03    4.71
  -3   5  17   13.92    3.82
  -3  -5  17   21.10    3.98
   3  -5 -17   15.55    4.10
   3   5 -17   28.01    4.21
  -3  -5 -17   18.07    3.65
  -4  -5  17    7.97    3.98
  -4   5  17   10.66    4.77
  -4   5 -17    3.09    4.15
   4   5 -17    5.28    3.65
   4  -5 -17   18.07    4.77
   4   5  17    2.86    4.38
  -4   5  17    8.31    4.15
   0   5 -18    2.92    1.57
   0  -5  18    3.65    1.91
   0   5  18    5.78    1.85
   0   5  18    1.57    1.74
   0   5 -18    3.20    1.96
   0  -5 -18    3.98    2.25
   1  -5  18    8.87    2.25
   1   5  18    7.58    1.80
  -1  -5  18   15.43    2.69
  -1   5  18    6.62    2.30
   1   5  18    6.17    2.41
  -1   5 -18   12.40    2.30
   1   5 -18    4.71    2.41
  -1  -5 -18   10.66    2.36
   1  -5 -18    6.96    2.41
  -1   5 -18    6.17    1.96
   2  -5  18   58.43    4.49
  -2   5  18   51.52    4.66
  -2  -5  18   50.46    4.43
  -2   5  18   71.56    5.44
   2   5  18   45.52    4.94
  -2   5 -18   52.20    4.60
   2  -5 -18   56.18    4.94
   2   5 -18   58.65    5.16
  -2  -5 -18   53.88    4.43
   3  -5  18   15.04    3.87
  -3   5  18   12.46    4.10
  -3  -5  18    3.98    3.03
   3   5  18    8.19    4.04
  -3   5  18   13.19    3.59
  -3   5 -18    9.77    3.70
   3   5 -18    8.31    3.37
   3  -5 -18   10.50    3.70
  -3  -5 -18    7.63    2.92
  -4   5 -18    2.97    4.21
   4   5  18   11.11    5.05
  -4   5  18   10.50    4.38
   4  -5 -18   10.83    4.21
   4   5 -18    7.46    4.38
  -4   5  18    6.79    4.55
  -4  -5  18    8.36    3.87
   0   5  19    1.29    1.52
   0   5  19    0.06    1.68
   0   5 -19    3.09    1.63
   0  -5 -19    2.64    2.08
   0   5 -19    2.13    2.08
   0  -5  19    6.85    2.19
   1   5  19   23.74    2.64
   1  -5  19   31.60    3.48
  -1   5  19   23.18    3.37
  -1  -5  19   23.29    3.14
   1   5  19   22.23    3.54
  -1   5 -19   26.66    3.20
   1  -5 -19   22.96    3.37
   1   5 -19   26.38    3.70
  -1   5 -19   24.70    2.92
  -1  -5 -19   29.63    3.31
  -2   5  19   80.32    5.56
  -2  -5  19   72.35    5.22
   2   5  19   60.45    5.78
  -2   5  19   70.32    5.56
  -2   5 -19   82.06    5.67
   2  -5 -19   71.45    5.67
   2   5 -19   64.49    5.61
  -2  -5 -19   60.95    4.83
   3  -5  19    7.97    3.59
  -3   5  19    7.30    3.54
  -3  -5  19    7.02    3.48
  -3   5  19    4.15    3.31
   3   5  19    5.84    4.21
  -3   5 -19    5.61    3.54
   3  -5 -19    0.79    2.81
   3   5 -19    1.52    3.42
  -3  -5 -19    8.76    3.09
  -4   5 -19   -0.34    4.27
   4   5 -19    6.96    4.38
   4  -5 -19    2.64    3.87
  -4   5  19    7.52    4.38
  -4  -5  19   -0.51    3.48
   4   5  19   10.66    5.44
  -4   5  19    8.53    4.43
   0   5  20    2.13    1.74
   0   5  20    1.40    2.08
   0  -5 -20    3.82    2.13
   0   5 -20    4.04    1.96
   0  -5  20    6.51    2.36
   1   5  20   41.81    3.54
   1  -5  20   44.62    4.15
  -1  -5  20   43.05    4.04
  -1   5  20   36.76    3.93
   1   5  20   32.61    4.10
  -1   5 -20   44.34    3.87
  -1   5 -20   36.82    3.48
   1   5 -20   45.12    4.49
   1  -5 -20   44.56    4.55
  -1  -5 -20   37.32    3.76
   2  -5  20   82.62    5.56
  -2   5  20   67.13    5.16
  -2  -5  20   58.31    4.88
  -2   5  20   68.87    5.84
   2   5  20   66.40    5.89
  -2   5 -20   63.42    5.44
   2  -5 -20   53.60    5.11
   2   5 -20   67.86    5.84
  -2  -5 -20   61.68    4.83
   3  -5  20    7.35    3.26
  -3  -5  20    4.66    3.03
  -3   5  20    7.18    3.48
   3   5  20    7.58    4.04
  -3   5  20    4.94    3.42
  -3   5 -20    0.56    3.26
   3   5 -20    6.96    3.54
   3  -5 -20    3.26    3.59
  -3  -5 -20    3.98    2.92
  -4   5 -20    7.02    4.27
   4  -5 -20    0.22    3.42
   4   5  20    3.98    4.66
  -4   5  20    7.63    4.38
  -4  -5  20    3.42    3.70
  -4   5  20   -0.84    4.04
   0  -5 -21    1.01    2.19
   0   5 -21    2.41    2.30
   0   5  21    1.29    1.85
   0  -5  21    1.35    2.02
   1  -5  21   36.99    4.10
   1   5  21   43.50    3.54
  -1  -5  21   36.31    4.10
  -1   5  21   28.40    3.93
   1   5  21   34.35    4.32
  -1   5 -21   40.02    3.70
  -1   5 -21   39.01    3.54
   1  -5 -21   33.17    4.10
  -1  -5 -21   38.50    4.27
   2  -5  21    4.71    2.81
  -2   5  21    8.92    3.20
  -2  -5  21    6.51    2.97
  -2   5  21    3.59    3.37
   2   5  21    4.60    3.31
  -2   5 -21    9.77    3.20
   2   5 -21   15.04    3.54
  -2  -5 -21    4.49    2.75
   2  -5 -21    4.60    3.14
  -3   5 -21    4.43    3.76
  -3   5  21    3.82    3.48
   3   5  21   -1.63    3.93
   3   5 -21   13.02    4.27
   3  -5 -21    1.68    3.48
  -3   5  21    4.43    3.54
  -3  -5  21    2.97    3.09
  -4   5 -21   -0.67    4.27
   4   5 -21    1.91    4.60
   4  -5 -21    5.50    4.66
  -4   5  21    3.98    4.71
   4   5  21    0.62    4.60
  -4  -5  21    3.87    3.70
  -4   5  21    7.80    4.43
   0   5 -22    2.02    2.69
   0  -5 -22    1.35    2.36
   0   5  22    5.56    2.25
   0  -5  22    1.46    2.75
   1  -5  22    6.23    2.75
  -1   5  22    7.52    2.81
   1   5  22    4.49    3.20
  -1   5 -22    5.61    2.47
   1   5 -22    4.43    3.03
   1  -5 -22    2.86    2.97
  -1  -5 -22    6.62    3.03
  -1   5 -22    4.83    2.53
   2  -5  22   11.34    3.42
  -2   5  22    6.12    3.54
  -2  -5  22    4.49    2.75
   2   5  22   12.18    3.98
  -2   5 -22    6.29    3.20
   2   5 -22   11.28    3.59
  -2  -5 -22    9.20    3.14
   2  -5 -22    8.59    3.03
  -3   5 -22    9.71    4.21
   3   5 -22    1.07    3.59
  -3   5  22    5.28    3.48
  -3  -5  22    2.02    3.20
   3   5  22    8.76    4.94
  -3   5  22    5.56    4.04
   4   5 -22    2.81    5.28
   4  -5 -22    1.40    4.27
   4   5  22    4.94    5.16
  -4  -5  22    9.15    4.55
   0  -5 -23    1.40    2.64
   0   5 -23    3.03    2.58
   0  -5  23    0.17    2.53
   0   5  23    3.59    2.36
   1  -5  23   17.12    3.26
  -1  -5  23   21.44    3.42
  -1   5  23   20.88    3.59
   1   5  23   13.64    3.42
  -1   5 -23   23.91    3.54
   1  -5 -23   16.05    3.54
   1   5 -23   16.05    3.65
  -1   5 -23   14.48    3.09
  -1  -5 -23   20.26    3.48
   2  -5  23   13.36    3.42
  -2   5  23    3.48    3.03
  -2  -5  23    8.25    3.14
   2   5  23    5.84    3.54
  -2   5 -23    2.30    2.97
   2   5 -23   11.84    3.76
   2  -5 -23   12.07    3.76
  -2  -5 -23    7.02    2.81
  -3   5 -23    8.53    4.38
   3   5 -23    5.56    3.98
   3  -5 -23   -0.28    3.14
  -3  -5  23   11.73    3.82
  -3   5  23   16.44    4.32
  -3   5  23    7.86    4.77
   3   5  23   21.61    5.33
   4  -5 -23    7.24    5.00
   0   5 -24    1.35    2.58
   0  -5 -24    7.46    3.20
   0   5  24    1.12    2.30
   0  -5  24    3.76    2.92
   1  -5  24   13.47    3.59
  -1   5  24   17.23    3.31
  -1  -5  24   16.61    3.48
   1   5  24    4.10    3.14
  -1   5 -24   15.66    3.09
   1   5 -24    9.49    3.48
   1  -5 -24   13.13    3.70
  -1  -5 -24    8.25    3.03
   2  -5  24   14.54    3.76
  -2  -5  24    5.78    3.59
  -2   5  24   16.89    4.04
   2   5  24    5.39    3.76
  -2   5 -24   10.89    3.54
   2   5 -24    4.66    3.65
  -2  -5 -24    6.74    3.03
   2  -5 -24    3.26    3.14
   3   5 -24    7.30    4.55
   3  -5 -24   17.68    4.49
   3   5  24    5.56    4.27
  -3   5  24   20.15    6.51
  -3   5  24    8.59    4.43
  -3  -5  24   18.41    4.15
   0  -5 -25   10.55    3.59
   0   5 -25    0.51    2.58
   0  -5  25   10.55    3.37
   0   5  25    1.46    2.47
   1  -5  25   23.91    3.93
  -1  -5  25   17.12    3.59
  -1   5  25   18.69    3.54
   1   5  25   18.86    3.98
   1   5 -25   24.64    4.32
   1  -5 -25   24.36    4.38
  -1  -5 -25   21.27    3.76
   2  -5  25   16.00    3.65
  -2  -5  25   14.48    3.82
  -2   5  25   11.06    4.32
   2   5  25    7.58    3.65
  -2   5 -25    9.15    3.54
   2   5 -25   14.03    4.38
  -2  -5 -25    6.34    3.09
   2  -5 -25    9.20    3.70
  -3   5 -25   12.01    4.55
   3   5 -25   11.11    4.55
   3  -5 -25    7.80    4.15
   3   5  25   16.67    5.56
  -3   5  25    4.66    4.27
  -3  -5  25    5.16    3.59
   0  -5  26    3.98    3.14
   0   5  26    4.27    2.75
   0   5 -26    7.69    3.54
   0  -5 -26    7.75    3.54
  -1  -5  26   40.30    4.88
  -1   5  26   32.78    4.60
  -1  -5 -26   26.38    4.15
   1  -5 -26   49.73    5.72
   1   5 -26   48.77    5.50
   1  -5  26   41.64    4.88
   2  -5  26    9.71    3.59
  -2  -5  26    5.95    3.37
  -2   5  26   11.34    4.10
   2   5  26    2.08    3.31
  -2   5 -26    9.15    3.76
   2   5 -26    3.42    3.76
  -2  -5 -26    5.16    3.20
   2  -5 -26    4.77    3.70
  -3   5 -26   17.45    5.22
   3   5 -26   12.01    4.94
   3  -5 -26   10.78    4.88
   3   5  26   16.67    5.72
  -3   5  26   12.18    5.22
  -3  -5  26    6.06    4.04
   0   5  27    7.75    3.14
   0  -5  27    2.81    2.86
   0   5 -27    5.16    3.42
   0  -5 -27    0.67    3.37
  -1   5  27   16.89    3.59
  -1  -5  27   22.28    4.21
  -1  -5 -27   17.45    4.10
   1  -5 -27   12.85    4.38
   1   5 -27   14.65    4.10
   1  -5  27    8.14    3.54
   2  -5  27   10.89    3.70
  -2  -5  27    8.47    3.70
  -2   5  27   10.72    3.82
   2   5  27    4.55    3.65
  -2   5 -27    2.13    3.65
   2   5 -27   12.07    4.49
   2  -5 -27    7.97    4.10
  -2  -5 -27   14.26    3.82
  -3   5 -27   15.21    5.61
   3   5 -27   14.76    5.16
   3  -5 -27   29.47    5.84
   3   5  27   21.78    5.95
  -3  -5  27    9.71    4.38
  -3   5  27   15.88    5.05
   0  -5  28    2.97    3.14
   0   5  28    2.53    3.03
   0  -5 -28    1.57    3.48
   0   5 -28    4.04    3.59
  -1   5  28   25.31    4.32
  -1  -5  28   21.16    4.27
  -1  -5 -28   21.22    4.27
   1  -5 -28   18.24    4.71
   1   5 -28   20.43    4.55
   1  -5  28   18.63    3.93
   2  -5  28   13.13    4.10
  -2  -5  28   12.52    3.87
  -2   5  28   10.50    4.04
   2   5  28   -1.68    3.59
  -2   5 -28    4.60    3.70
   2   5 -28    5.28    4.15
   2  -5 -28    2.86    3.98
  -2  -5 -28    5.44    3.59
  -3   5 -28   15.55    5.22
   3  -5 -28   23.40    5.95
   3   5 -28    8.03    4.94
   3   5  28   14.87    6.12
  -3  -5  28   10.27    4.43
  -3   5  28   15.83    5.22
   0   5 -29   -0.95    3.20
   0  -5  29   -0.79    2.86
   0   5  29    3.03    2.81
  -1  -5 -29   26.38    4.77
   1   5 -29   26.49    4.71
   1  -5 -29   28.01    5.11
   1  -5  29   33.17    4.77
  -1  -5  29   18.97    4.15
  -1   5  29   34.18    4.66
  -2  -5  29   18.80    4.55
  -2   5  29   16.28    4.38
   2   5  29   24.13    6.01
   2   5 -29   14.82    5.00
   2  -5 -29   25.87    5.50
  -2  -5 -29   17.34    4.43
   3   5  29   18.24    6.90
  -3   5 -29    2.25    4.55
   0  -5  30    5.33    3.70
   0   5 -30    1.85    3.70
   0  -5 -30    7.18    4.15
  -1   5  30    7.63    3.37
  -1  -5  30    5.05    3.70
   1   5 -30    9.43    4.55
   1  -5  30   13.69    4.15
   1  -5 -30   10.66    4.55
  -1  -5 -30    8.47    3.87
   2   5 -30   20.15    5.67
   2  -5 -30   17.17    5.33
  -2   5  30   19.08    4.83
  -2  -5  30   21.27    4.55
   0  -5  31   10.50    3.70
   0   5 -31    2.41    3.31
   0  -5 -31    4.49    4.38
  -1   5  31    5.39    3.48
  -1  -5  31    3.93    3.42
   1   5 -31   -0.84    3.59
   1  -5  31    4.55    3.48
   1  -5 -31    2.97    3.82
  -1  -5 -31    6.62    4.21
   2   5 -31    7.52    4.88
   2  -5 -31   12.52    5.39
  -2   5  31   14.09    4.71
  -2  -5  31   18.30    4.94
   0  -5  32    3.59    3.76
   0  -5 -32    5.67    4.55
  -1  -5  32   15.38    4.43
  -1   5  32    5.50    3.48
   1   5 -32    5.00    4.43
   1  -5  32    8.25    4.10
   1  -5 -32    5.50    4.32
  -1  -5 -32    4.04    3.98
   2   5 -32   11.95    5.33
   2  -5 -32    7.75    5.39
  -2  -5  32   10.94    4.38
  -2   5  32   19.59    4.88
   0  -5  33    1.68    3.76
   0  -5 -33    8.47    4.55
  -1  -5  33    7.52    4.38
  -1   5  33    4.66    3.87
   1   5 -33    2.53    4.49
   1  -5  33   10.66    4.55
   1  -5 -33    4.88    4.71
  -1  -5 -33   10.50    4.94
   0  -5  34    0.95    4.04
   0  -5 -34    1.23    3.82
  -1  -5  34    6.45    4.49
  -1   5  34    6.12    4.15
   1   5 -34    7.41    4.71
   1  -5  34   12.35    4.88
   1  -5 -34    2.53    4.49
  -1  -5 -34   12.68    4.77
   0  -5  35    4.32    4.94
   0  -5 -35    1.74    4.71
  -1   5  35    6.29    4.32
  -1  -5 -35   -2.58    4.71
   1   5 -35    3.26    5.50
   1  -5  35   10.10    5.00
   0  -6   0    5.22    1.07
   0   6   0    7.58    1.23
  -1  -6   0    1.23    0.56
   1  -6   0    0.67    0.73
   1   6   0    1.85    1.12
  -1   6   0    1.07    1.07
   1   6   0    0.28    1.23
   1  -6   0    0.06    1.57
  -2  -6   0    0.73    1.18
   2   6   0    3.26    1.74
  -2   6   0    2.86    1.57
   2   6   0    4.27    2.02
   2  -6   0    7.07    2.08
   2  -6   0    4.21    1.46
  -2  -6   0    0.22    1.07
  -3  -6   0    8.36    2.08
   3   6   0    6.51    2.41
  -3   6   0    5.28    2.19
   3  -6   0    4.21    2.92
   3   6   0    4.15    2.81
  -3  -6   0    4.49    2.02
   4  -6   0    6.01    3.03
   4   6   0    2.36    3.31
  -4   6   0    2.58    3.37
   5  -6   0    9.09    4.38
   0   6   1    8.47    1.12
   0   6  -1    6.68    1.18
   0  -6  -1    7.24    1.01
   0  -6  -1    8.87    1.12
   0  -6   1    9.77    1.18
   1  -6   1    2.13    1.40
   1   6   1    0.28    1.35
   1   6  -1    1.68    1.01
  -1   6  -1    1.12    1.12
  -1   6   1   -0.22    1.07
  -1  -6   1    0.90    0.62
  -1  -6  -1    0.67    0.51
   1  -6   1    0.67    0.62
   1  -6  -1    0.84    0.79
   1   6  -1    0.22    1.40
   1  -6  -1    3.14    1.52
  -1  -6  -1    1.96    1.29
  -2  -6  -1    4.66    1.18
  -2  -6   1    3.26    1.23
   2  -6   1   10.16    2.36
   2   6   1   12.85    2.30
  -2  -6   1    4.10    1.23
  -2  -6  -1    3.09    1.07
   2   6  -1    8.64    1.80
  -2   6   1    8.03    1.80
  -2   6  -1    5.44    1.85
   2  -6   1    3.37    1.29
   2   6   1    5.61    1.91
   2   6  -1    6.29    2.08
   2  -6  -1    6.68    1.46
   2  -6  -1    1.52    2.13
  -3  -6   1   56.85    3.65
  -3  -6  -1   47.99    3.31
   3   6  -1   60.78    4.21
   3   6   1   69.15    4.55
   3   6  -1   62.69    4.77
  -3   6  -1   54.22    4.27
  -3   6   1   58.88    4.21
   3   6   1   54.39    4.49
   3  -6  -1   49.11    4.66
   3  -6   1   51.64    4.66
   3  -6  -1   72.35    4.21
  -3  -6   1   55.56    3.54
  -3  -6  -1   57.19    3.54
  -4  -6  -1    5.22    2.97
   4  -6  -1    8.87    3.26
   4  -6   1    8.87    3.59
   4   6  -1    6.45    3.65
   4   6   1    2.13    2.92
  -4   6  -1   10.16    3.59
  -4   6   1   -0.73    2.69
   5  -6  -1   11.62    4.32
  -5  -6   1    0.62    3.48
   5  -6   1   13.25    5.11
   0   6   2  107.70    3.03
   0  -6  -2  112.92    2.69
   0   6  -2  106.02    3.03
   0   6  -2  111.02    2.69
   0  -6  -2  102.82    2.81
   0  -6   2  103.33    2.97
   1  -6   2   38.95    2.58
   1   6  -2   39.85    2.13
   1   6   2   35.53    2.25
  -1   6  -2   39.29    2.41
  -1   6   2   48.44    2.41
  -1  -6  -2   41.36    2.64
   1  -6  -2   48.89    2.92
   1  -6  -2   37.04    1.85
   1   6  -2   38.33    2.64
  -1  -6   2   42.04    1.80
  -2  -6   2  118.65    3.82
  -2  -6  -2  111.80    3.48
   2   6   2  123.03    5.28
   2   6  -2  115.23    4.66
  -2   6  -2  110.62    4.66
  -2   6   2  128.86    4.66
   2  -6   2  128.02    5.61
   2  -6  -2  121.62    5.61
  -2  -6  -2  116.52    5.00
   2  -6  -2  130.94    4.49
   2  -6   2  142.00    4.10
   2   6  -2  132.96    5.78
  -2  -6  -2  120.11    3.48
  -2  -6   2  125.61    3.98
  -3  -6   2   25.82    2.69
  -3  -6  -2   31.82    2.75
   3   6  -2   41.48    3.48
   3   6   2   28.17    3.26
   3   6  -2   34.07    3.87
  -3   6   2   31.60    3.48
  -3   6  -2   41.53    3.93
  -3  -6  -2   37.04    3.70
   3  -6   2   46.08    4.43
   3  -6  -2   33.00    4.10
   3  -6  -2   46.30    3.59
  -3  -6  -2   29.41    2.69
  -3  -6   2   33.23    3.09
  -4  -6  -2    4.94    3.42
   4  -6   2    1.74    3.42
   4  -6  -2   15.49    4.10
   4   6  -2    5.39    3.54
   4   6   2   -0.06    2.92
  -4   6  -2    6.68    3.37
  -5  -6   2    9.43    4.21
   5  -6   2   11.62    4.94
   5  -6  -2   -0.17    3.98
   0  -6  -3  985.00    8.59
   0   6   3  991.90    8.92
   0  -6  -3 1006.55    7.86
   0   6  -3  982.64    8.81
   0   6  -3  992.35    7.97
   0  -6   3  970.57    8.81
   1  -6   3  152.10    4.88
   1   6   3  133.13    4.10
  -1  -6  -3  155.02    4.66
   1  -6  -3  145.48    4.71
  -1   6   3  164.67    4.10
  -1   6  -3  154.91    4.49
   1   6  -3  149.07    4.66
   1  -6  -3  148.00    3.54
  -1  -6   3  144.47    3.37
  -2  -6   3   20.88    2.08
   2   6   3   18.69    2.64
  -2   6  -3   20.37    2.53
   2  -6   3   23.46    1.91
  -2   6   3   15.43    2.08
  -2  -6   3   19.14    1.96
   2   6  -3   15.38    2.69
   2  -6  -3   24.81    2.36
   2   6   3   15.21    1.68
   2  -6   3   19.14    2.75
  -2  -6  -3   16.44    2.41
   2  -6  -3   15.49    2.69
  -3  -6   3    3.65    2.08
   3   6  -3    5.22    1.57
   3   6   3    8.76    2.47
  -3  -6   3    4.04    1.96
  -3   6  -3    3.03    2.47
  -3   6   3    3.48    2.36
   3  -6  -3    0.39    2.75
  -3  -6  -3   11.51    2.86
   3  -6  -3   11.79    2.36
   3   6  -3    0.62    2.75
   3  -6   3   -0.06    2.25
   4  -6  -3   -0.90    3.14
   4  -6   3    3.76    3.26
  -4  -6  -3    3.82    3.03
   4   6  -3    8.98    3.42
   4   6   3    4.71    3.26
  -4   6  -3    3.76    3.03
  -5  -6   3   10.50    4.04
   5  -6  -3   16.95    4.71
   0  -6  -4  125.78    3.31
   0   6   4  121.40    3.26
   0  -6  -4  130.44    2.92
   0   6  -4  127.74    3.37
   0   6  -4  130.60    3.09
   0  -6   4  127.01    3.37
   1  -6   4  709.09   10.10
   1   6  -4  630.51    7.30
   1   6   4  635.56    9.09
  -1   6   4  733.61    8.36
  -1   6  -4  681.87    9.37
   1  -6  -4  713.91   10.33
  -1  -6  -4  753.54   10.16
   1   6  -4  694.44   10.05
  -1  -6   4  705.83    7.75
   2   6  -4  486.72    8.64
  -2  -6   4  472.80    8.14
   2   6   4  471.56   10.33
  -2   6  -4  483.13    9.82
  -2   6   4  494.86    8.53
  -2  -6  -4  486.10    9.93
   2   6   4  443.89    6.51
   2  -6  -4  448.16   10.55
  -2   6  -4  533.36    7.07
   2  -6   4  439.69   10.05
   2   6  -4  421.28    9.82
  -2  -6   4  433.90    7.69
  -3  -6   4   10.72    2.25
   3   6   4   16.22    3.09
   3   6  -4   18.97    2.41
  -3   6   4   12.80    2.58
  -3   6  -4   11.84    2.81
  -3  -6  -4   13.69    2.86
   3  -6  -4   15.10    3.37
   3  -6   4   18.86    3.31
   3  -6  -4   12.35    2.41
   3   6  -4    7.24    2.92
  -3  -6   4   16.00    2.53
  -4  -6  -4   11.56    3.42
   4  -6  -4   24.19    4.55
   4  -6   4   10.38    3.93
   4   6   4   19.81    4.21
   4   6  -4   19.53    4.27
  -4   6  -4   19.31    3.87
   5   6  -4    0.67    3.98
   5  -6  -4   15.77    4.83
   0  -6  -5 1374.56   11.00
   0   6   5 1373.83   10.78
   0  -6  -5 1395.95    9.54
   0   6  -5 1365.70   10.78
   0   6  -5 1394.15   10.16
   0  -6   5 1385.00   11.34
  -1  -6   5  104.34    3.26
   1  -6  -5  117.98    3.54
   1   6  -5  123.70    3.20
   1   6   5  112.48    4.10
  -1   6   5  123.81    3.42
  -1   6  -5  118.09    4.10
   1  -6   5  110.74    4.27
   1   6  -5  128.08    4.60
   1  -6  -5  120.61    4.49
  -1  -6  -5  119.38    4.21
   2   6  -5   97.38    3.98
  -2  -6   5  102.60    4.10
   2   6   5  100.24    5.16
  -2   6   5   99.06    3.98
  -2   6  -5   94.29    4.77
  -2  -6  -5  102.43    4.88
   2  -6  -5  110.45    5.61
   2  -6   5  117.58    5.39
  -2   6  -5  110.74    3.26
   2   6   5   95.02    3.09
   2  -6  -5   94.46    4.21
   2   6  -5   87.95    4.83
  -2  -6   5  101.59    3.98
  -3  -6   5   31.49    3.03
   3   6  -5   21.38    2.75
   3   6   5   23.35    3.54
  -3   6   5   33.84    3.31
  -3   6  -5   28.01    3.54
   3  -6   5   26.38    3.54
   3  -6  -5   22.79    3.82
  -3  -6  -5   36.31    3.87
   3   6  -5   29.07    3.76
  -3  -6   5   28.23    3.09
   4  -6   5   11.23    3.76
  -4  -6  -5    2.69    2.92
   4  -6  -5    6.57    3.82
   4   6  -5    9.60    3.65
   4   6   5   15.88    4.15
  -5   6   5    7.30    4.21
  -5   6  -5    1.01    3.93
   5   6  -5   14.54    4.83
  -5   6   5    2.41    3.93
   0  -6   6  122.02    3.70
   0   6   6  110.51    2.86
   0   6   6  129.82    3.09
   0   6   6  127.01    3.54
   0   6  -6  123.19    3.42
   0   6  -6  124.99    3.26
   0  -6  -6  114.21    3.48
  -1  -6   6   18.13    1.68
  -1  -6  -6   17.17    1.91
   1  -6  -6   16.95    1.68
  -1   6   6   15.21    1.52
   1   6   6   17.29    1.96
   1   6  -6   17.45    1.40
  -1   6  -6   18.58    1.96
   1  -6   6   20.54    2.08
   1   6  -6   17.34    2.13
   1  -6  -6   12.52    2.02
  -2  -6   6  121.85    4.43
   2  -6  -6  117.98    5.84
  -2  -6  -6  127.24    5.39
  -2   6  -6  151.09    3.65
   2   6   6  126.79    3.54
   2   6  -6  124.93    4.32
  -2  -6   6  148.90    5.22
   2   6   6  107.09    5.44
  -2   6   6  145.42    4.77
  -2   6  -6  120.33    5.39
   2   6  -6  142.00    6.06
   2  -6  -6  131.67    5.05
   2  -6   6  132.85    5.72
   3   6   6    8.64    2.92
  -3  -6   6   19.87    2.58
  -3   6  -6   16.50    3.03
  -3   6   6   20.54    2.81
   3  -6  -6   20.43    3.70
  -3  -6  -6   20.54    3.31
   3  -6   6   22.90    3.48
   3  -6  -6   18.86    2.92
   3   6  -6   10.66    3.09
  -3  -6   6   21.61    2.92
  -4   6  -6   11.56    3.82
   4  -6   6    4.43    3.31
  -4  -6  -6   16.78    3.76
   4  -6  -6    6.01    3.76
   4   6  -6    4.04    3.65
   4   6   6    4.10    3.03
  -5   6   6    5.50    4.27
   5   6  -6    8.98    4.27
   5   6   6   11.39    5.11
  -5   6   6    1.96    4.10
   0  -6   7  645.05    8.53
   0   6   7  685.85    7.18
   0   6   7  696.18    7.30
   0   6   7  675.36    8.19
   0   6  -7  723.23    8.25
   0   6  -7  642.97    7.63
   0  -6  -7  640.67    8.42
  -1  -6   7   26.66    2.02
   1  -6  -7   29.07    2.19
  -1  -6  -7   26.77    2.36
  -1   6  -7   25.03    1.01
  -1   6   7   30.70    1.91
   1   6  -7   28.34    1.57
   1   6   7   25.37    2.41
   1  -6  -7   28.01    2.53
  -1   6  -7   30.81    2.36
   1   6  -7   34.24    2.69
   1   6   7   26.55    1.07
   1  -6   7   37.21    2.69
   2  -6   7   17.29    2.75
   2   6   7   17.06    2.81
  -2  -6   7   18.75    2.81
   2   6  -7   16.00    1.91
   2  -6  -7   17.12    2.97
   2   6   7   15.94    1.63
  -2  -6  -7   22.62    2.86
  -2  -6   7   14.09    2.08
  -2   6  -7   15.94    2.69
  -2   6   7   12.74    1.96
   2   6  -7   14.87    2.69
   2  -6  -7   18.07    2.41
  -2   6  -7   14.99    1.52
  -3  -6   7   10.05    2.47
   3  -6  -7   11.11    3.26
  -3  -6  -7    2.53    2.41
   3   6   7    4.27    2.69
  -3  -6   7    8.14    2.30
  -3   6  -7   11.17    2.97
   3   6  -7   14.09    3.59
   3  -6  -7    5.95    2.19
   3  -6   7    4.83    2.64
   4   6   7    3.03    3.59
  -4  -6   7    6.34    2.69
  -4   6  -7    9.93    3.70
   4  -6   7    8.98    3.76
  -4  -6  -7    6.74    3.20
   4  -6  -7   14.20    4.43
   4   6  -7   -0.62    2.69
  -4  -6   7    5.00    2.53
  -5   6   7    4.94    4.38
  -5   6  -7    3.14    4.15
   5   6  -7    5.39    4.27
   5   6   7    2.53    5.56
  -5   6   7    0.17    4.49
   0  -6   8 1442.08   13.13
   0   6   8 1427.32   11.00
   0   6   8 1544.51   11.23
   0   6   8 1523.46   12.63
   0   6  -8 1353.12   11.79
   0   6  -8 1463.86   11.95
   0  -6  -8 1391.79   12.96
   1   6   8  286.30    3.65
   1  -6   8  297.80    7.13
  -1  -6   8  262.27    5.84
   1   6   8  248.92    6.57
   1   6  -8  270.30    4.32
  -1   6   8  286.58    5.05
   1  -6  -8  299.15    7.13
  -1   6  -8  260.14    6.34
   1   6  -8  270.97    6.85
   1  -6  -8  260.65    6.12
  -1  -6  -8  273.89    6.57
  -1   6  -8  270.13    3.42
   2  -6   8  228.09    7.41
   2   6   8  211.03    7.46
  -2  -6   8  249.87    7.63
   2   6  -8  208.73    5.11
   2  -6  -8  202.50    7.52
  -2  -6  -8  220.52    7.02
   2   6   8  202.22    4.38
  -2  -6   8  201.15    5.95
  -2   6   8  223.77    5.33
  -2   6  -8  205.87    6.96
   2   6  -8  211.14    7.41
   2  -6  -8  216.03    6.74
  -2   6  -8  234.21    4.32
  -3  -6  -8   38.56    4.15
   3  -6  -8   29.35    4.04
   3  -6   8   33.79    3.98
  -3  -6   8   29.52    3.37
   3   6   8   29.47    4.04
  -3   6  -8   24.98    3.48
   3   6  -8   19.98    3.59
   3  -6  -8   40.19    3.76
  -3  -6   8   31.32    3.31
  -4  -6   8    4.10    2.64
  -4  -6  -8    5.50    3.26
   4   6   8   11.06    3.93
  -4  -6   8    3.59    2.86
  -4   6  -8    5.22    3.54
   4   6  -8    0.45    3.09
   4  -6   8    0.79    2.86
  -5   6   8    0.45    4.15
  -5   6  -8   10.83    5.22
   5   6  -8   10.55    4.49
   5   6   8   11.73    6.23
  -5   6   8    2.19    4.60
   0  -6   9  320.42    6.57
   0   6   9  319.41    6.17
   0   6   9  328.45    5.44
   0   6  -9  321.15    5.95
   0  -6  -9  304.09    6.40
   1  -6   9  242.91    6.51
   1   6   9  235.00    3.65
  -1   6   9  220.97    6.17
  -1  -6   9  209.29    5.44
   1   6   9  221.75    6.45
  -1   6   9  248.07    6.57
   1   6  -9  228.26    3.98
  -1   6   9  249.36    4.66
  -1   6  -9  226.75    6.06
   1   6  -9  228.94    6.45
  -1   6  -9  233.59    3.59
   1  -6  -9  218.83    5.84
  -1  -6  -9  242.29    6.29
   2  -6   9   19.25    2.75
   2   6   9   21.16    3.03
   2   6  -9   12.24    1.63
   2  -6  -9    8.81    2.58
  -2  -6   9    6.96    1.91
  -2   6  -9   16.00    2.69
  -2   6   9   12.57    1.74
   2   6  -9    8.59    2.19
   2  -6  -9   19.64    2.75
  -2  -6  -9   17.34    2.47
   3  -6  -9   43.10    4.71
  -3  -6  -9   52.53    4.55
   3  -6   9   46.08    4.43
  -3  -6   9   51.64    4.10
   3   6   9   30.36    4.27
  -3   6  -9   55.23    4.77
   3  -6  -9   34.01    3.87
   3   6  -9   41.36    4.27
  -3  -6   9   42.71    3.65
  -4  -6   9    3.37    2.69
  -4   6   9    3.03    3.54
  -4  -6  -9    7.02    3.37
   4   6   9    4.71    3.76
  -4  -6   9    8.64    3.03
  -4   6  -9   13.13    3.70
   4   6  -9    4.49    3.48
   4  -6   9    6.40    3.14
  -5   6   9    7.07    4.21
  -5   6  -9    4.94    5.50
   5   6  -9    8.87    4.77
   5   6   9   17.29    6.85
  -5   6   9   -0.62    3.98
   0  -6  10 1411.38   13.92
   0   6  10 1406.84   13.08
   0   6 -10 1425.13   13.13
   0  -6 -10 1401.11   13.86
   1  -6  10  237.13    6.57
   1   6  10  249.31    4.04
  -1   6  10  274.28    7.02
   1   6  10  245.77    7.07
   1   6 -10  245.60    4.10
  -1   6  10  262.83    4.77
  -1   6 -10  239.60    6.40
   1  -6 -10  233.26    6.23
  -1   6 -10  238.36    4.10
  -1  -6 -10  258.74    6.74
   1   6 -10  231.52    6.74
  -1  -6  10  226.86    5.89
  -1   6  10  270.69    6.90
   2  -6  10   47.99    3.76
   2   6  10   47.82    4.04
  -2   6  10   48.27    3.76
  -2  -6  10   44.90    3.42
  -2   6  10   52.81    3.93
  -2   6 -10   36.76    3.31
  -2   6  10   45.41    2.53
   2   6 -10   46.75    3.93
   2  -6 -10   49.17    3.59
  -2  -6 -10   44.51    3.54
  -3  -6  10   26.21    3.59
   3   6  10   27.22    4.32
  -3   6  10   25.99    3.98
   3  -6  10   32.72    3.98
  -3   6 -10   24.02    3.59
  -3  -6 -10   23.24    3.31
   3  -6 -10   32.50    3.87
   3   6 -10   21.66    3.59
  -3   6  10   25.20    3.87
  -3  -6  10   24.53    3.09
   4  -6  10    5.56    3.70
  -4  -6  10   24.86    4.04
   4   6  10    2.41    4.27
  -4   6  10   11.00    4.04
  -4   6 -10   10.72    3.98
  -4   6  10   12.24    4.10
  -4  -6  10   13.25    3.03
   4   6 -10   15.43    4.32
  -4  -6 -10   18.30    3.98
  -5   6  10    6.40    4.77
  -5   6 -10   -0.62    4.60
   5   6 -10    5.00    4.43
  -5   6  10   -0.51    4.38
   5   6  10   10.50    6.34
   0  -6 -11    4.71    1.57
   0   6  11    3.03    1.29
   0   6  11    2.36    1.07
   0   6 -11    3.20    1.23
   0   6 -11    4.32    1.63
   0  -6  11    4.49    1.63
   1  -6  11  110.17    4.71
   1   6  11  103.33    2.86
  -1   6  11  114.10    4.66
  -1  -6  11  100.80    4.15
   1   6  11  100.63    4.94
  -1   6  11  100.30    4.55
   1   6 -11   98.50    2.58
  -1   6  11  101.31    3.03
  -1   6 -11  108.15    4.55
   1   6 -11   95.81    4.60
   1  -6 -11   94.12    4.27
  -1   6 -11   95.13    2.86
  -1  -6 -11  115.23    4.77
  -2   6  11    9.32    2.36
  -2  -6  11    5.50    2.02
  -2   6  11    7.69    2.13
   2   6  11    4.15    2.47
  -2   6 -11    7.13    2.13
   2  -6  11    6.01    1.96
   2   6 -11    1.07    1.96
   2  -6 -11    5.16    2.25
  -2  -6 -11    4.66    2.13
  -3  -6  11    7.86    2.53
  -3   6  11    4.55    3.09
  -3  -6 -11   10.61    2.81
   3   6  11    5.61    3.37
  -3  -6  11    3.31    2.64
  -3   6  11    9.49    3.42
  -3   6 -11    3.93    2.69
   3   6 -11   11.62    3.37
   3  -6  11    6.34    2.75
  -4   6  11    2.75    3.70
  -4  -6  11    1.80    2.58
   4   6  11    2.13    4.15
  -4  -6  11    3.76    3.09
  -4   6  11   12.24    4.10
  -4  -6 -11    3.42    3.14
  -4   6 -11   14.09    4.43
   4  -6 -11    4.60    3.37
   4   6 -11    5.67    3.76
   4  -6  11    5.61    3.54
   5   6 -11    6.17    4.55
   0  -6 -12  209.74    5.89
   0   6  12  212.43    5.50
   0   6 -12  216.36    5.05
   0   6 -12  215.75    5.67
   0  -6  12  212.49    5.95
   1  -6  12   66.28    3.82
   1   6  12   67.07    2.47
  -1   6  12   67.41    3.76
   1   6  12   61.46    4.04
   1   6 -12   66.51    2.19
  -1   6  12   60.56    2.53
  -1   6  12   61.74    3.65
  -1  -6  12   68.36    3.59
  -1   6 -12   65.78    3.70
   1   6 -12   63.20    3.93
  -1   6 -12   64.94    2.69
   1  -6 -12   56.97    3.54
  -1  -6 -12   62.07    3.65
   2  -6  12   14.42    2.53
  -2   6  12    7.46    2.19
  -2  -6  12    9.20    2.19
  -2   6  12   13.53    2.53
   2   6  12   11.23    2.64
  -2   6 -12   10.94    2.30
   2  -6 -12    9.71    2.30
   2   6 -12    9.04    2.41
  -2  -6 -12    8.42    2.30
  -3  -6  12   30.59    4.43
   3   6  12   19.92    4.10
  -3   6  12   17.34    3.65
   3  -6  12   23.46    3.65
  -3   6 -12   23.24    3.76
  -3  -6 -12   24.30    3.48
   3  -6 -12   23.85    3.87
   3   6 -12   36.31    4.43
  -3  -6  12   16.89    3.14
  -3   6  12   22.06    3.76
   4   6  12    5.61    4.49
  -4  -6  12    1.63    3.70
  -4   6  12    2.30    3.54
  -4   6  12    7.24    3.87
  -4  -6  12   16.50    3.42
  -4   6 -12    7.52    3.98
   4  -6 -12   18.41    4.38
   4   6 -12    8.81    3.87
   4  -6  12    7.13    3.59
   0  -6 -13  521.57    9.65
   0   6  13  567.03    9.26
   0   6 -13  560.24    8.19
   0   6 -13  536.28    9.26
   0  -6  13  547.33    9.71
   1   6  13   50.51    2.36
   1  -6  13   49.45    3.42
  -1   6  13   55.28    3.48
   1   6  13   50.68    3.93
  -1   6  13   44.34    2.30
   1   6 -13   49.67    1.85
  -1   6 -13   47.37    3.31
  -1  -6 -13   49.61    3.48
   1  -6 -13   35.19    2.97
  -1   6 -13   40.47    2.30
   1   6 -13   44.34    3.42
  -1  -6  13   45.01    3.14
  -1   6  13   41.76    3.14
   2  -6  13   58.37    4.10
  -2   6  13   63.31    4.55
   2   6  13   56.97    4.60
  -2   6  13   61.18    4.38
  -2  -6  13   48.27    3.82
  -2   6 -13   68.53    4.60
   2  -6 -13   57.75    4.21
   2   6 -13   53.38    4.32
  -2  -6 -13   68.75    4.38
   3   6  13   -0.06    3.14
  -3   6  13    8.98    3.14
  -3  -6 -13    6.96    2.69
  -3   6 -13    3.37    2.92
   3  -6  13    0.51    2.81
   3   6 -13    3.31    2.75
   3  -6 -13    8.59    3.37
  -3  -6  13    1.29    2.19
  -3   6  13    6.90    3.09
  -4  -6  13   17.40    3.82
  -4   6  13    6.45    3.48
  -4  -6  13   18.35    4.88
   4   6  13    9.65    5.44
  -4   6  13    9.88    3.82
  -4   6 -13   13.41    4.32
   4  -6 -13   13.47    3.82
   4   6 -13   16.11    4.10
   4  -6  13    6.23    3.82
   0  -6  14  192.90    6.06
   0   6 -14  197.45    5.11
   0   6 -14  189.59    5.78
   0  -6 -14  197.73    6.29
   1  -6  14    4.77    1.91
   1   6  14    5.78    1.29
  -1   6  14    7.91    1.91
  -1   6  14    1.68    1.23
   1   6  14    2.30    2.30
  -1   6 -14    5.44    1.80
  -1  -6 -14    3.87    1.85
   1  -6 -14    6.90    1.96
  -1   6 -14    4.04    1.40
   1   6 -14    3.42    1.96
  -1  -6  14    5.50    1.91
  -1   6  14    3.65    1.80
   2  -6  14   22.56    2.86
  -2   6  14   18.80    3.09
   2   6  14   21.38    3.42
  -2   6  14   24.75    3.31
  -2  -6  14   25.20    3.09
  -2   6 -14   22.62    3.14
   2  -6 -14   31.54    3.37
   2   6 -14   19.92    3.31
  -2  -6 -14   23.85    3.03
  -3  -6  14    7.75    2.97
  -3   6  14    4.83    3.20
  -3  -6 -14    4.38    2.75
   3   6  14    1.63    3.59
  -3   6  14    8.31    3.48
  -3   6 -14    5.50    2.97
   3   6 -14    5.39    3.14
   3  -6 -14   -1.01    2.58
   3  -6  14    2.97    2.86
  -4   6  14    9.09    3.93
  -4  -6  14    7.63    3.42
  -4   6 -14    9.37    4.49
   4   6 -14    7.13    4.04
   4  -6 -14    4.77    3.54
   4   6  14    3.76    4.60
  -4   6  14   15.04    4.55
   0  -6 -15   10.50    2.19
   0   6  15    3.87    1.63
   0   6  15    8.98    1.74
   0   6 -15    6.62    1.57
   0   6 -15   11.34    2.02
   0  -6  15    6.62    1.80
   1  -6  15   29.30    3.03
   1   6  15   27.56    2.19
   1   6  15   29.19    3.42
  -1   6  15   28.79    2.97
  -1   6  15   21.05    1.74
  -1   6 -15   25.48    2.64
   1  -6 -15   25.71    2.81
  -1  -6 -15   21.05    2.58
   1   6 -15   23.63    2.86
  -1   6 -15   19.08    2.02
  -1   6  15   30.53    2.92
  -1  -6  15   28.46    2.97
   2  -6  15   12.07    2.53
  -2  -6  15    4.88    2.13
  -2   6  15    1.07    2.19
   2   6  15    1.23    2.25
  -2   6  15    2.86    2.19
  -2   6 -15    5.22    2.69
   2   6 -15    8.03    2.81
   2  -6 -15   -0.45    2.13
  -2  -6 -15    8.98    2.30
   3  -6  15   20.77    3.70
  -3  -6  15   22.06    3.59
  -3   6  15   24.36    4.32
   3   6  15   23.63    4.77
  -3   6  15   27.00    4.27
  -3   6 -15   22.34    3.82
   3  -6 -15   23.24    3.93
   3   6 -15   20.65    4.21
  -3  -6 -15   27.45    3.76
  -4   6 -15    1.74    3.76
   4   6  15    5.00    4.55
  -4   6  15   10.27    4.21
   4   6 -15   20.37    4.60
   4  -6 -15   14.70    4.43
  -4  -6  15   -1.85    3.09
  -4   6  15    6.62    3.98
   0  -6  16  245.66    7.18
   0   6  16  257.67    6.51
   0   6 -16  257.73    6.06
   0   6 -16  233.26    6.85
   0  -6 -16  234.72    7.35
   1  -6  16   19.87    2.69
   1   6  16   18.24    1.96
  -1   6  16   18.63    2.41
  -1  -6  16   24.19    2.69
   1   6  16   14.37    2.75
  -1   6  16   31.15    3.03
  -1   6 -16   20.43    2.47
  -1   6 -16   21.83    2.30
   1   6 -16   21.78    2.81
   1  -6 -16   20.49    2.69
  -1  -6 -16   14.82    2.53
   2  -6  16   10.16    2.64
  -2  -6  16    9.20    2.58
  -2   6  16   13.30    3.03
  -2   6  16   16.95    3.20
   2   6  16    3.54    2.75
  -2   6 -16   17.51    3.09
   2   6 -16   10.10    3.03
   2  -6 -16   13.81    2.92
  -2  -6 -16    9.37    2.64
   3  -6  16   18.47    3.65
  -3   6  16   37.72    4.77
  -3  -6  16   22.62    3.76
   3   6  16   20.43    4.60
  -3   6  16   27.84    4.21
  -3   6 -16   18.18    3.93
   3  -6 -16   13.13    3.70
   3   6 -16   29.24    4.60
  -3  -6 -16   23.12    3.93
  -4   6 -16    6.51    4.43
   4   6  16    2.75    4.77
  -4   6  16   15.49    4.55
   4   6 -16    9.09    3.59
   4  -6 -16    8.76    4.27
  -4  -6  16    2.13    3.48
  -4   6  16    2.13    3.82
   0  -6  17  214.79    6.90
   0   6  17  215.35    6.17
   0   6  17  246.22    7.18
   0   6 -17  235.78    5.89
   0   6 -17  220.29    6.90
   0  -6 -17  210.36    7.07
   1  -6  17  249.48    7.91
   1   6  17  242.63    5.95
  -1   6  17  253.46    7.52
  -1  -6  17  242.57    7.52
   1   6  17  272.94    8.70
  -1   6 -17  255.31    7.63
   1   6 -17  223.94    7.80
  -1   6 -17  253.74    6.45
   1  -6 -17  234.83    7.80
  -1  -6 -17  262.72    8.03
   2  -6  17    9.20    2.64
  -2  -6  17    5.72    2.47
  -2   6  17   11.51    2.92
   2   6  17    3.87    2.58
  -2   6  17   -0.06    2.30
  -2   6 -17    4.15    2.36
   2   6 -17    1.29    2.53
  -2  -6 -17    3.93    2.41
   2  -6 -17   10.05    2.86
   3  -6  17   33.90    4.38
  -3   6  17   20.60    4.04
  -3  -6  17   35.64    4.43
  -3   6  17   23.52    4.15
   3   6  17   24.53    4.71
  -3   6 -17   20.99    4.10
   3  -6 -17   26.94    4.38
   3   6 -17   27.73    4.83
  -3  -6 -17   25.82    3.93
  -4   6 -17    5.72    3.93
   4   6  17   10.66    5.16
  -4   6  17    8.59    4.15
   4   6 -17    6.68    3.98
   4  -6 -17    8.42    3.82
  -4   6  17   -0.95    3.70
  -4  -6  17   10.16    4.15
   0  -6  18  147.83    6.06
   0   6  18  124.88    4.94
   0   6  18  142.45    5.61
   0   6 -18  143.57    4.77
   0   6 -18  126.06    5.72
   0  -6 -18  114.83    5.39
   1  -6  18   13.64    2.69
   1   6  18   10.55    1.85
  -1   6  18   16.67    2.69
  -1  -6  18    6.40    2.13
  -1   6  18   14.93    3.09
   1   6  18    6.57    2.53
  -1   6 -18    8.53    2.13
  -1   6 -18   10.16    2.08
   1   6 -18   11.34    2.64
   1  -6 -18   10.16    2.53
  -1  -6 -18   14.82    2.58
   2  -6  18   11.00    2.69
  -2   6  18   22.28    3.37
  -2  -6  18   15.77    3.03
  -2   6  18   13.92    3.09
   2   6  18   10.94    3.54
  -2   6 -18   18.41    3.31
   2   6 -18   10.16    3.31
   2  -6 -18   18.52    3.54
  -2  -6 -18   13.64    2.92
   3  -6  18   14.99    3.54
  -3   6  18   24.81    4.71
  -3  -6  18   13.53    3.54
  -3   6  18   20.26    4.15
   3   6  18    8.98    4.10
  -3   6 -18   19.36    4.27
   3   6 -18    7.63    3.37
   3  -6 -18    9.71    3.70
  -3  -6 -18   16.05    3.70
  -4   6 -18    8.36    4.66
   4   6  18   12.96    5.28
  -4   6  18    3.26    3.93
   4   6 -18    9.65    4.55
   4  -6 -18   14.48    4.27
  -4   6  18    6.51    4.38
  -4  -6  18    9.43    3.93
   0  -6  19  198.29    7.13
   0   6  19  168.94    5.84
   0   6  19  183.87    6.45
   0   6 -19  187.46    5.50
   0   6 -19  159.62    6.40
   0  -6 -19  174.77    6.79
   1   6  19   50.91    3.20
   1  -6  19   50.57    4.04
  -1   6  19   49.28    4.10
  -1  -6  19   36.54    3.59
   1   6  19   48.83    4.21
  -1   6 -19   51.58    3.93
  -1   6 -19   49.00    3.42
   1  -6 -19   46.47    4.04
   1   6 -19   44.73    4.10
  -1  -6 -19   44.79    3.82
   2  -6  19   37.66    4.10
  -2   6  19   45.97    4.43
  -2  -6  19   37.04    3.98
   2   6  19   41.48    4.88
  -2   6 -19   35.64    4.10
   2   6 -19   41.53    4.71
   2  -6 -19   48.21    4.83
  -2  -6 -19   49.39    4.38
   3  -6  19    4.66    3.31
  -3   6  19    7.97    3.65
   3   6  19   -1.07    3.87
  -3   6 -19    1.85    3.54
  -3   6  19    8.81    3.82
  -3  -6  19    0.90    3.20
   3   6 -19   10.05    3.93
   3  -6 -19    1.68    3.20
  -3  -6 -19   -0.56    2.64
  -4   6  19    8.98    4.60
  -4  -6  19    6.45    3.65
  -4   6 -19    2.92    4.55
   4   6 -19    3.93    4.21
   4  -6 -19   -4.43    3.65
   4   6  19   18.30    5.95
  -4   6  19    8.19    4.49
   0  -6 -20    9.26    2.81
   0   6  20    1.85    1.91
   0  -6  20    9.71    2.53
   0   6 -20    7.18    2.53
   0   6  20    6.90    1.96
   1  -6  20   14.82    3.14
  -1   6  20   30.53    3.54
  -1  -6  20   27.16    3.26
   1   6  20   24.19    3.65
  -1   6 -20   21.05    2.92
  -1   6 -20   24.81    3.09
   1   6 -20   14.59    3.03
   1  -6 -20   26.15    3.42
  -1  -6 -20   24.81    3.09
   2  -6  20    9.09    2.97
  -2  -6  20    7.63    2.86
  -2   6  20    6.79    3.09
  -2   6  20   12.07    3.70
   2   6  20    7.52    3.42
  -2   6 -20    5.00    2.81
   2   6 -20    3.48    2.86
  -2  -6 -20    3.93    2.53
   2  -6 -20    9.49    3.09
   3  -6  20   15.38    3.76
  -3   6  20   15.72    4.15
  -3  -6  20    8.31    3.20
   3   6  20   11.62    4.27
  -3   6  20    7.46    3.54
  -3   6 -20   17.29    4.38
   3   6 -20   14.31    3.98
   3  -6 -20   23.80    4.38
  -3  -6 -20   12.57    3.59
  -4   6 -20    4.43    4.49
   4   6 -20   17.85    4.94
   4  -6 -20   17.68    5.00
  -4   6  20   11.11    4.66
  -4  -6  20    4.94    3.98
   4   6  20    8.31    4.88
  -4   6  20    8.31    4.77
   0  -6 -21   11.67    2.92
   0   6 -21    6.90    2.53
   0  -6  21   14.70    2.86
   0   6  21   11.06    2.19
   1  -6  21    3.76    2.64
  -1   6  21    1.01    2.13
  -1  -6  21    4.66    2.25
   1   6  21    1.46    2.69
  -1   6 -21    7.75    2.47
   1   6 -21   -0.73    2.47
  -1   6 -21    4.88    2.30
  -1  -6 -21    9.37    2.69
   1  -6 -21    3.20    2.64
   2  -6  21   16.28    3.37
  -2   6  21   18.63    3.59
  -2  -6  21   18.52    3.48
   2   6  21   12.29    3.98
  -2   6  21   31.09    4.77
  -2   6 -21   17.79    3.65
   2   6 -21   20.21    3.87
   2  -6 -21   28.90    4.43
  -2  -6 -21   17.17    3.42
   3  -6  21   11.79    3.65
  -3   6  21   18.91    4.27
  -3  -6  21   18.63    4.10
   3   6  21   18.52    4.94
  -3   6  21    9.43    3.98
  -3   6 -21   15.88    4.55
   3   6 -21   17.34    4.15
   3  -6 -21   13.98    4.04
  -3  -6 -21   15.88    3.59
  -4   6 -21    6.40    4.83
   4   6 -21    7.97    4.88
   4  -6 -21    0.17    4.49
   4   6  21    7.63    4.88
  -4   6  21    7.86    4.88
  -4  -6  21    8.47    4.04
  -4   6  21    3.37    4.27
   0   6  22   60.00    3.98
   0  -6 -22   49.45    4.43
   0   6 -22   51.52    4.38
   0  -6  22   55.96    4.55
   1  -6  22   46.70    4.21
  -1  -6  22   48.94    4.32
  -1   6  22   51.13    4.43
   1   6  22   59.66    5.16
  -1   6 -22   61.34    4.43
   1  -6 -22   47.43    4.66
   1   6 -22   37.15    4.38
  -1  -6 -22   65.67    5.00
   2  -6  22   11.17    3.26
  -2  -6  22    9.71    2.97
  -2   6  22   10.10    3.54
   2   6  22    6.68    3.70
  -2   6  22   14.54    4.66
  -2   6 -22    5.84    3.09
   2  -6 -22   16.00    3.87
   2   6 -22    7.63    3.26
  -2  -6 -22    9.88    3.20
  -3  -6  22    7.30    3.70
  -3   6  22   17.96    4.27
   3   6  22   -2.30    4.38
  -3   6  22    7.97    4.21
  -3   6 -22    7.24    3.98
   3   6 -22    1.80    3.54
   3  -6 -22   12.40    3.76
   3  -6  22    7.13    3.59
   4  -6 -22   11.95    5.05
  -4  -6  22   19.59    4.88
   0  -6 -23   86.71    5.72
   0   6 -23   80.60    5.50
   0  -6  23   85.31    5.56
   1  -6  23    6.68    3.03
  -1   6  23   -0.73    2.69
  -1  -6  23    4.60    2.30
   1   6  23    1.23    2.86
  -1   6 -23   -0.62    2.19
   1   6 -23   -2.97    2.69
  -1  -6 -23    2.64    2.75
   1  -6 -23    1.23    2.81
   2  -6  23    7.91    3.03
  -2  -6  23    2.08    2.92
   2   6  23    7.80    3.76
  -2   6 -23    6.57    3.09
   2   6 -23    8.03    3.54
   2  -6 -23   10.16    3.37
  -2  -6 -23    4.04    2.75
  -3   6 -23    2.92    3.76
   3  -6 -23    4.55    4.04
   3   6 -23    8.25    3.87
   3   6  23    0.39    4.21
  -3   6  23    0.62    4.38
  -3   6  23    5.05    3.70
  -3  -6  23   10.33    3.76
   4  -6 -23    8.19    5.22
   0   6  24  117.41    5.78
   0  -6 -24   99.96    6.34
   0   6 -24  121.46    6.68
   0  -6  24  113.60    6.62
   1  -6  24   10.78    3.26
  -1   6  24    8.08    3.20
  -1  -6  24    4.94    2.81
   1   6  24   -1.23    2.81
  -1   6 -24    8.59    2.81
   1   6 -24    5.28    3.42
   1  -6 -24    7.07    3.14
  -1  -6 -24    1.57    2.69
   2  -6  24   15.72    3.82
  -2   6  24    6.51    3.76
  -2  -6  24   13.75    3.54
   2   6  24    2.58    3.76
  -2   6 -24   10.72    3.59
   2   6 -24    8.36    3.48
   2  -6 -24    5.78    3.42
  -2  -6 -24    6.74    3.20
  -3   6 -24    8.76    4.27
   3  -6 -24    5.39    3.98
   3   6 -24    2.41    3.76
   3   6  24    5.16    4.49
  -3   6  24    8.70    5.16
  -3   6  24    5.44    4.27
  -3  -6  24    2.86    3.54
   0  -6 -25   60.90    5.28
   0   6 -25   72.01    5.67
   0  -6  25   77.79    5.89
   0   6  25   62.41    4.66
   1  -6  25   10.66    3.42
  -1  -6  25   11.90    3.20
  -1   6  25    5.28    2.75
   1   6  25    2.58    3.09
   1  -6 -25   14.31    3.98
   1   6 -25   -0.51    2.75
  -1  -6 -25    7.63    2.97
   2  -6  25    9.65    3.59
  -2  -6  25    3.31    3.26
  -2   6  25    6.79    3.54
   2   6  25    2.97    3.87
  -2   6 -25    1.74    3.14
   2   6 -25    5.50    3.82
   2  -6 -25    5.89    3.87
  -2  -6 -25    3.65    3.09
  -3   6 -25    3.54    4.32
   3  -6 -25   12.46    4.66
   3   6 -25    5.56    4.49
   3   6  25   13.02    5.33
  -3   6  25    8.19    4.32
  -3  -6  25    7.75    3.98
   0   6  26    5.50    2.92
   0  -6  26    4.83    3.26
   0  -6 -26    9.26    3.93
   0   6 -26    4.83    3.26
  -1  -6  26   86.21    6.06
  -1   6  26   91.37    6.06
  -1  -6 -26   81.44    6.01
   1   6 -26   86.21    6.51
   1  -6 -26   86.55    6.68
   1  -6  26  106.58    6.85
   2  -6  26   23.29    4.38
  -2  -6  26   28.68    4.66
  -2   6  26   22.39    4.55
   2   6  26   14.03    4.27
  -2   6 -26   25.76    4.43
   2  -6 -26   38.11    5.28
   2   6 -26   22.51    4.88
  -2  -6 -26   31.60    4.38
  -3   6 -26    6.34    4.21
   3  -6 -26    4.88    4.27
   3   6 -26    3.76    4.38
   3   6  26    3.20    4.71
  -3   6  26    8.64    4.88
  -3  -6  26    4.10    3.65
   0   6  27   78.01    5.28
   0   6 -27   97.83    6.68
   0  -6  27   88.17    6.29
   0  -6 -27  101.76    6.90
  -1  -6  27   63.03    5.56
  -1   6  27   77.90    5.89
  -1  -6 -27   72.57    6.01
   1  -6 -27   69.65    6.57
   1   6 -27   73.80    6.45
   1  -6  27   67.41    5.72
   2  -6  27   11.45    4.04
  -2  -6  27   14.37    4.38
  -2   6  27   13.47    4.15
   2   6  27   16.61    4.60
  -2   6 -27    6.85    3.82
   2  -6 -27   26.94    5.56
   2   6 -27    3.59    3.82
  -2  -6 -27    2.36    3.09
  -3   6 -27    0.95    4.38
   3  -6 -27    8.03    4.77
   3   6 -27    8.19    4.60
  -3  -6  27   13.19    4.21
  -3   6  27    4.04    4.43
   0  -6  28    7.41    3.59
   0   6  28    6.23    2.92
   0   6 -28    7.35    3.37
   0  -6 -28    4.32    3.37
  -1  -6  28   33.39    4.77
  -1   6  28   34.80    4.55
  -1  -6 -28   13.30    4.04
   1   6 -28   23.46    4.77
   1  -6 -28   22.62    5.00
   1  -6  28   23.57    4.27
   2  -6  28    8.08    3.98
  -2  -6  28    2.25    3.54
  -2   6  28    2.69    3.65
   2   6  28    5.39    4.04
  -2   6 -28    2.36    3.65
   2   6 -28    1.23    4.21
   2  -6 -28    8.14    4.04
  -2  -6 -28    7.35    4.04
  -3   6 -28   13.75    5.16
   3  -6 -28   11.00    5.28
   3   6 -28   24.75    5.67
   3   6  28   24.47    6.51
  -3   6  28   23.68    5.67
   0   6 -29   -0.06    3.14
   0  -6 -29    6.45    3.82
   0  -6  29   11.95    3.93
  -1  -6 -29    6.12    3.42
   1  -6 -29    8.98    4.04
   1   6 -29    2.13    3.48
   1  -6  29    7.46    3.70
  -1   6  29    7.86    3.31
  -1  -6  29    6.62    3.42
   2  -6  29   56.35    6.01
  -2  -6  29   57.08    6.12
  -2   6  29   59.44    6.23
   2   6  29   66.40    7.07
   2  -6 -29   31.15    5.78
   2   6 -29   24.64    5.61
  -2  -6 -29   40.07    5.33
  -3   6 -29   12.52    5.39
   3   6  29    2.58    5.84
   0   6 -30    1.01    3.48
   0  -6  30    7.86    3.87
   0  -6 -30    7.35    4.49
  -1  -6  30   37.21    5.39
  -1   6  30   36.09    4.83
   1  -6 -30   31.88    5.67
   1   6 -30   37.94    5.44
   1  -6  30   41.93    5.33
  -1  -6 -30   21.61    4.66
   2  -6 -30   23.63    5.67
   2   6 -30   19.76    5.61
  -2   6  30   17.34    4.71
  -2  -6  30   10.21    4.27
  -2  -6 -30   15.27    4.38
   0  -6 -31   47.93    6.06
   0  -6  31   40.69    5.39
  -1   6  31    7.97    3.54
   1   6 -31    8.42    4.38
   1  -6  31    5.50    3.98
  -1  -6  31   19.87    4.32
  -1  -6 -31    9.65    4.49
   1  -6 -31    9.32    4.55
   2  -6 -31    8.36    4.55
   2   6 -31   15.49    5.56
  -2   6  31    8.47    4.60
  -2  -6  31    7.24    4.32
   0  -6  32   12.74    4.32
   0  -6 -32    6.90    4.43
  -1   6  32    9.26    3.87
  -1  -6  32   12.01    4.27
   1   6 -32    3.87    4.04
   1  -6  32   13.25    4.38
  -1  -6 -32    1.29    3.82
   1  -6 -32    0.34    4.32
   2   6 -32    6.45    4.55
  -2   6  32    9.77    4.83
   0  -6  33   13.86    4.32
   0  -6 -33    6.85    4.71
  -1  -6  33    6.06    4.10
  -1   6  33    8.53    3.87
   1   6 -33    2.36    4.15
   1  -6  33   -0.56    3.65
  -1  -6 -33    8.14    5.00
   1  -6 -33   -0.67    3.98
   0  -6  34   10.83    4.55
   0  -6 -34    5.56    4.66
  -1   6  34   18.41    4.60
   1   6 -34    7.75    4.77
  -1  -6  34   22.84    5.28
   1  -6  34   16.05    4.66
   1  -6 -34   19.92    5.61
  -1  -6 -34    3.93    4.66
   0  -6  35    1.23    4.32
   0  -6 -35    3.54    4.77
  -1  -6 -35    2.58    4.77
   1   6 -35    3.59    4.10
   1  -6  35   -0.22    4.27
   0   7   0    0.79    1.01
   0  -7   0    1.68    0.56
   0  -7   0    0.00    0.84
   1   7   0    7.30    1.46
   1   7   0    4.66    1.57
  -1   7   0    8.19    1.52
  -1  -7   0    5.39    0.73
   1  -7   0    4.83    0.90
   1  -7   0    4.32    1.63
   2  -7   0   14.09    2.64
  -2  -7   0    6.79    1.35
   2   7   0   16.56    2.30
  -2   7   0    4.94    1.85
   2   7   0    4.83    2.08
   2  -7   0    8.64    1.63
  -2  -7   0    7.75    1.40
   3   7   0   45.52    4.49
  -3   7   0   40.07    3.93
   3  -7   0   45.85    4.71
  -3  -7   0   43.44    3.26
  -3  -7   0   31.37    2.81
   3   7   0   35.81    3.54
   4   7   0   17.79    4.04
  -4   7   0   14.20    3.70
   4  -7   0   25.93    4.66
   5  -7   0   11.90    4.66
  -5  -7   0    7.07    4.15
   0   7  -1    0.73    0.95
   0   7   1    0.34    0.95
   0  -7  -1    0.51    0.79
   0  -7   1    0.28    0.56
   0  -7  -1    0.51    0.90
   0  -7   1    0.95    1.01
   1  -7   1    7.07    1.74
   1   7   1   13.02    1.85
   1   7  -1    9.93    1.52
   1   7  -1    4.27    1.68
  -1   7   1   13.25    1.74
  -1   7  -1   10.33    1.63
  -1  -7   1   15.72    1.18
  -1  -7  -1   14.03    0.90
   1  -7   1   10.50    0.84
   1  -7  -1    9.54    1.12
   1  -7  -1    5.61    1.80
  -1  -7  -1    9.77    1.68
  -2  -7  -1    3.26    1.23
  -2  -7   1    3.42    1.23
   2   7   1   12.12    2.36
   2   7  -1   13.08    2.19
  -2  -7   1    2.97    1.35
  -2  -7  -1    0.84    1.12
  -2   7   1    4.83    1.80
  -2   7  -1    6.85    2.08
   2   7   1    5.67    2.13
   2  -7   1    1.12    1.29
   2   7  -1   -1.23    2.08
   2  -7  -1    6.96    1.57
   2  -7  -1    6.51    2.53
   2  -7   1    5.28    2.02
   3   7   1   27.56    3.82
  -3   7  -1   34.91    3.76
   3   7  -1   31.71    4.10
  -3   7   1   35.02    3.65
  -3  -7   1   31.43    2.92
   3   7  -1   42.60    3.76
   3   7   1   38.39    3.76
  -3  -7   1   29.69    2.86
   3  -7  -1   32.33    4.21
   3  -7   1   49.61    4.71
  -4   7  -1   11.17    3.59
  -4   7   1    7.46    3.37
   4  -7   1   16.00    3.98
   4  -7  -1   15.15    4.15
  -4  -7  -1    5.28    3.14
   4   7   1   15.72    3.76
   4   7  -1    7.52    3.20
  -5  -7  -1    6.85    3.93
  -5  -7   1    8.25    4.21
   5  -7   1    8.36    4.32
   5  -7  -1   15.60    4.88
   0   7   2    0.11    0.95
   0   7  -2   -0.11    1.07
   0  -7  -2    2.69    0.95
   0  -7  -2    0.95    0.90
   1  -7   2   36.93    3.03
   1   7   2   44.00    2.81
   1   7  -2   45.01    2.53
  -1   7  -2   42.21    2.81
  -1   7   2   32.33    2.30
  -1  -7  -2   24.81    2.47
   1  -7  -2   31.71    2.86
   1   7  -2   28.57    2.86
   1  -7  -2   40.52    2.13
  -1  -7   2   54.44    2.08
   2   7   2   15.94    2.36
  -2  -7   2   11.73    1.74
  -2  -7  -2   12.12    1.52
   2   7  -2   16.44    2.13
  -2   7  -2   12.18    2.41
  -2   7   2   14.03    2.02
   2  -7   2   11.34    2.53
   2  -7  -2    7.97    2.53
  -2  -7  -2    7.63    2.19
   2  -7  -2   12.68    1.80
   2  -7   2    7.86    1.46
   2   7  -2    8.08    2.53
  -2  -7  -2    9.37    1.40
  -2  -7   2    9.49    1.74
  -3  -7   2    7.80    2.13
   3   7  -2   16.00    2.47
   3   7   2   17.12    3.03
  -3   7   2    8.98    2.64
  -3   7  -2    3.87    2.41
   3  -7   2   13.47    3.37
   3  -7  -2    6.06    3.03
  -3  -7  -2    9.15    2.75
   3   7  -2    8.47    3.14
  -3  -7   2    6.90    2.19
   4  -7  -2    5.78    3.76
   4  -7   2   18.52    4.10
  -4  -7  -2    5.05    3.20
   4   7  -2   11.39    3.59
   4   7   2    6.62    3.48
  -4   7  -2    6.12    3.37
   5  -7   2   11.00    4.94
   5  -7  -2   13.02    4.88
  -5  -7   2    2.69    3.48
   0   7   3    1.46    1.07
   0  -7  -3    0.73    0.84
   0   7  -3    1.23    0.90
   0   7  -3    0.95    0.90
   0  -7  -3   -0.28    0.79
   0  -7   3    1.57    1.12
  -1  -7   3   86.10    2.75
   1  -7  -3   57.42    2.81
   1   7   3   71.39    3.70
   1   7  -3   79.70    2.97
  -1  -7  -3   53.09    3.20
   1  -7  -3   49.45    3.48
  -1   7  -3   65.11    3.48
  -1   7   3   52.25    2.64
   1   7  -3   54.10    3.42
   1  -7   3   53.04    3.37
   2   7   3    7.91    2.19
  -2  -7   3    8.70    1.63
  -2  -7  -3    6.90    1.23
   2   7  -3    2.64    1.35
  -2   7   3    2.30    1.57
   2  -7   3    6.45    1.35
  -2   7  -3    5.05    1.96
  -2  -7  -3    7.02    2.36
   2  -7   3    6.34    2.36
   2  -7  -3    1.35    2.25
   2  -7  -3    8.42    1.80
   2   7  -3    2.97    2.30
  -2  -7   3    4.94    1.40
  -2  -7  -3    4.60    1.12
  -3  -7   3   59.27    3.70
   3   7   3   64.32    4.71
  -3   7   3   51.24    4.15
  -3   7  -3   63.53    4.77
   3  -7   3   70.44    5.33
   3  -7  -3   60.45    5.33
  -3  -7  -3   48.77    4.43
   3   7  -3   64.77    5.28
   3  -7  -3   63.08    4.27
  -3  -7   3   54.27    3.82
  -4  -7  -3    5.22    3.03
   4  -7  -3    5.28    3.82
   4  -7   3    8.42    3.93
   4   7  -3    8.76    3.76
   4   7   3    8.25    3.54
  -4   7  -3   13.75    3.93
   5  -7  -3    1.52    4.15
   5  -7   3    2.30    4.04
   0  -7  -4    0.39    1.01
   0   7   4    0.79    0.95
   0  -7  -4    0.51    0.95
   0   7  -4    1.68    1.01
   0   7  -4    0.17    0.90
   0  -7   4    1.57    1.01
  -1  -7   4   31.54    2.02
   1  -7  -4    0.95    0.56
   1   7  -4    2.75    0.73
   1   7   4   22.67    2.13
  -1   7  -4   26.77    2.64
  -1   7   4   15.32    1.63
   1  -7   4   17.96    2.30
   1   7  -4   23.40    2.47
  -1  -7  -4   21.61    2.36
   1  -7  -4   17.68    2.41
   2   7  -4   98.89    4.10
  -2  -7   4   91.43    3.98
   2   7   4  118.87    5.61
  -2   7  -4  105.23    5.00
  -2   7   4   52.36    3.37
   2  -7  -4   59.10    4.71
  -2   7  -4   49.95    2.53
  -2  -7  -4   61.79    4.21
   2  -7   4   79.47    4.83
   2   7  -4   58.03    4.27
   2  -7  -4   66.85    3.59
  -2  -7   4   71.84    3.31
   3   7  -4   60.62    3.98
   3   7   4   86.55    5.56
  -3  -7   4   73.13    4.15
  -3   7   4   55.90    4.32
  -3   7  -4   81.33    5.28
   3  -7  -4   74.59    5.89
   3  -7   4   83.85    5.89
  -3  -7  -4   73.47    5.11
   3   7  -4   67.63    5.67
   3  -7  -4   86.99    5.00
  -3  -7   4   70.83    4.27
   4  -7  -4   18.58    4.43
   4  -7   4   14.14    4.21
  -4  -7  -4    6.96    3.20
   4   7  -4    9.77    3.82
   4   7   4    7.07    3.20
  -4   7  -4   11.34    3.65
   5   7  -4    6.23    4.10
   5  -7   4    3.70    4.83
   5  -7  -4   14.59    5.39
   0  -7  -5    0.51    0.95
   0   7   5   -0.11    0.90
   0  -7  -5   -0.11    0.84
   0   7  -5    0.90    1.07
   0   7  -5    1.01    0.95
   0  -7   5    1.23    1.07
  -1  -7   5   79.87    2.97
   1  -7  -5   90.81    3.20
   1   7   5   89.30    3.82
   1   7  -5   98.28    3.03
  -1   7   5   48.72    2.53
  -1   7  -5   78.80    3.65
   1  -7   5   67.07    3.65
   1   7  -5   59.10    3.54
   1  -7  -5   47.82    3.48
  -1  -7  -5   55.17    3.20
  -2  -7   5  139.98    5.28
   2   7  -5  128.08    4.60
   2   7   5  165.12    6.68
  -2   7  -5  124.71    5.50
  -2   7   5   88.40    4.27
  -2   7  -5   67.18    2.69
   2   7   5   89.30    2.97
  -2  -7  -5   78.74    4.77
   2  -7   5   86.21    5.05
   2  -7  -5   86.77    5.28
   2   7  -5   79.19    4.71
   2  -7  -5    3.09    1.07
  -2  -7   5  104.00    4.04
   3   7  -5   42.60    3.42
   3   7   5   42.15    4.38
  -3  -7   5   40.75    3.37
  -3   7   5   35.02    3.48
  -3   7  -5   45.18    4.21
  -3  -7  -5   37.38    3.98
   3  -7   5   45.35    4.60
   3  -7  -5   37.83    4.55
   3   7  -5   42.82    4.71
   3  -7  -5   52.65    3.98
  -3  -7   5   46.08    3.59
   4  -7   5   15.55    4.49
   4  -7  -5   16.95    4.49
  -4  -7  -5   11.39    3.59
   4   7  -5   15.21    3.76
   4   7   5   19.76    4.43
  -4   7  -5   15.55    3.93
  -5   7  -5    1.18    3.82
   5   7  -5    6.01    4.32
   5  -7  -5    9.04    5.00
   0  -7  -6    1.01    1.07
   0   7   6    0.34    1.01
   0  -7  -6    2.08    0.95
   0   7  -6    2.25    1.07
   0   7  -6    1.40    0.95
   0  -7   6    0.51    1.12
  -1  -7   6   88.96    3.42
   1  -7  -6  108.66    3.70
  -1  -7  -6   71.39    3.65
   1   7   6   77.79    3.76
  -1   7   6   65.89    2.92
   1   7  -6   95.02    3.03
   1  -7  -6   63.87    3.82
  -1   7  -6   91.32    4.04
   1   7  -6   64.43    3.54
   1  -7   6   67.07    3.76
   2  -7   6   50.68    4.04
  -2  -7   6   65.67    3.54
   2   7   6   52.76    2.41
  -2  -7  -6   46.08    3.87
   2  -7  -6   53.04    4.55
  -2  -7   6   92.94    4.88
   2   7  -6   79.92    3.54
   2   7   6   81.83    5.05
  -2   7  -6   79.59    4.60
  -2   7   6   45.29    3.20
   2   7  -6   62.07    4.27
   2  -7  -6   56.07    3.59
  -2   7  -6   37.38    1.85
   3   7   6    8.98    3.09
  -3  -7   6   10.38    2.30
  -3   7  -6   15.04    3.03
  -3   7   6   11.34    2.58
  -3  -7  -6    9.37    3.09
   3  -7  -6    5.61    3.09
   3  -7   6   17.85    3.59
   3  -7  -6    2.13    1.63
   3   7  -6    9.43    3.20
  -3  -7   6    9.99    2.36
  -4   7  -6    8.59    3.87
   4  -7   6   16.61    4.49
  -4  -7  -6   10.89    3.54
   4  -7  -6   13.30    4.32
   4   7  -6   10.61    3.65
   4   7   6   16.67    4.15
   5   7   6    5.84    5.05
  -5   7   6    6.79    4.83
  -5   7  -6    0.34    4.27
   5   7  -6   11.17    4.66
  -5   7   6    7.24    4.38
   0  -7   7    1.18    1.23
   0   7   7    1.57    0.95
   0   7   7    1.35    0.84
   0   7   7    0.45    1.01
   0   7  -7    0.84    1.07
   0   7  -7    2.19    1.12
   0  -7  -7    1.85    1.23
  -1  -7   7  187.96    4.83
  -1  -7  -7  148.96    5.05
   1  -7  -7  199.13    5.22
   1   7   7  159.68    5.39
  -1   7   7  127.07    3.70
   1   7  -7  173.60    4.10
  -1   7  -7  207.72    5.84
   1  -7   7  145.87    5.22
   1   7  -7  147.27    5.22
   1  -7  -7  146.66    5.33
  -2  -7   7   78.07    3.98
   2  -7  -7   47.54    4.27
  -2  -7  -7   44.62    3.93
   2   7  -7   77.34    3.48
   2   7   7   71.90    4.77
  -2   7   7   46.13    3.09
  -2   7  -7   91.54    5.00
   2   7  -7   57.14    4.32
   2  -7  -7   59.04    3.76
   2  -7   7   66.90    4.55
  -3  -7   7    6.96    2.25
   3  -7  -7    5.22    3.03
  -3  -7  -7    7.69    2.92
   3   7   7    3.76    2.69
  -3  -7   7   13.13    2.47
  -3   7  -7    7.75    2.64
   3   7  -7    6.57    3.03
   3  -7  -7   13.47    2.86
   3  -7   7    6.57    2.69
  -4   7  -7    5.78    3.42
   4  -7  -7    5.16    3.93
  -4  -7  -7    7.63    3.26
   4  -7   7   12.40    4.27
   4   7  -7    2.41    3.59
   4   7   7    9.04    3.98
   5   7   7   16.16    6.40
  -5   7   7   -2.13    3.93
  -5   7  -7    3.82    4.77
   5   7  -7    5.39    4.27
  -5   7   7    6.17    3.87
   0  -7   8    1.01    1.23
   0   7   8    1.35    0.90
   0   7   8    1.40    0.90
   0   7   8   -0.06    0.95
   0   7  -8    1.40    1.01
   0   7  -8   -0.34    1.12
   0  -7  -8    2.08    1.23
  -1  -7   8   44.84    2.81
   1  -7  -8   49.22    2.97
  -1  -7  -8   37.66    3.03
   1   7  -8   50.23    2.30
   1   7   8   44.17    3.26
  -1   7   8   26.21    2.02
  -1   7  -8   58.26    3.37
   1  -7   8   45.80    3.20
   1   7   8   22.28    1.18
  -1   7  -8   33.68    1.40
   1   7  -8   45.57    3.42
   1  -7  -8   36.71    3.09
  -2  -7   8   94.51    4.43
   2  -7  -8   65.89    4.77
  -2  -7  -8   60.67    4.38
   2   7  -8   89.58    3.59
   2   7   8  101.87    5.61
  -2   7   8   60.56    3.31
  -2   7  -8   95.36    5.05
   2   7  -8   86.15    5.16
   2  -7  -8   83.07    4.60
   2  -7   8   90.81    5.11
  -3  -7   8   10.72    2.41
  -3  -7  -8   18.47    3.42
   3  -7  -8    5.33    3.20
  -3  -7   8    7.97    2.53
   3   7   8    6.68    2.97
  -3   7  -8    9.04    3.09
   3  -7  -8   10.94    2.69
   3   7  -8    2.19    2.41
   3  -7   8   10.38    3.20
   4  -7  -8   10.44    4.04
  -4  -7  -8   10.66    3.65
   4   7   8   13.92    4.88
  -4   7  -8    3.48    3.48
   4   7  -8   12.35    3.98
   4  -7   8    2.64    3.54
  -5   7   8    2.53    4.43
   5   7   8    2.19    5.67
   5   7  -8   14.70    4.71
  -5   7   8    7.02    5.05
   0  -7   9    1.46    1.35
   0   7   9    0.90    1.07
   0   7   9    0.90    0.90
   0   7   9    0.67    1.18
   0   7  -9    2.81    1.18
   0   7  -9    0.56    1.12
   0  -7  -9    0.84    1.18
   1  -7   9  109.72    4.71
   1   7   9   83.63    2.13
  -1  -7   9  119.38    4.32
   1   7   9   91.43    4.71
   1   7  -9  111.18    3.26
  -1   7   9   58.31    2.69
   1  -7  -9   63.98    3.87
  -1   7  -9  137.79    5.05
  -1   7  -9   98.56    2.47
   1   7  -9   97.60    4.55
   1  -7  -9  119.49    4.49
  -1  -7  -9   84.58    4.10
   2  -7   9   13.02    2.58
   2   7   9   16.78    2.92
   2   7  -9    8.47    1.46
   2  -7  -9    9.77    2.64
  -2  -7   9   13.69    2.36
  -2   7  -9   10.94    2.53
  -2   7   9    5.72    1.63
   2   7  -9   10.21    2.81
   2  -7  -9   13.13    2.30
  -2  -7  -9    7.18    2.30
  -3  -7  -9    9.49    2.81
   3  -7  -9   16.05    3.70
   3  -7   9   17.79    3.65
  -3  -7   9   16.05    3.14
   3   7   9    7.80    3.42
  -3   7  -9   12.91    3.26
   3  -7  -9   11.00    2.69
   3   7  -9   10.83    3.09
  -3  -7   9   11.90    2.36
  -4  -7   9    9.77    2.97
  -4   7   9    4.21    3.76
  -4  -7  -9    7.91    3.37
  -4  -7   9    3.82    3.09
   4   7   9    9.26    4.38
  -4   7   9    6.85    3.82
  -4   7  -9    0.90    2.86
   4   7  -9    1.29    3.70
   4  -7   9    5.39    3.82
  -5   7   9    1.68    3.82
  -5   7  -9    7.69    5.67
   5   7  -9    5.00    4.49
  -5   7   9    4.71    4.27
   5   7   9    5.05    5.72
   0   7  10    2.69    1.07
   0   7  10    1.80    1.46
   0   7  10    3.65    1.12
   0  -7  10    1.52    1.35
   0   7 -10    0.67    0.90
   0   7 -10    0.62    1.12
   0  -7 -10    1.91    1.35
   1  -7  10  385.64    8.64
   1   7  10  312.11    4.43
  -1   7  10  286.24    7.41
  -1  -7  10  357.91    7.41
   1   7  10  326.99    8.59
  -1   7  10  278.27    7.41
  -1   7  10  241.23    5.28
   1   7 -10  368.01    5.72
  -1   7 -10  394.84    8.53
   1   7 -10  313.29    7.91
  -1   7 -10  305.38    4.94
  -1  -7 -10  294.55    7.58
   1  -7 -10  350.22    7.97
   2  -7  10    6.01    2.13
   2   7  10    0.56    2.08
  -2   7 -10    2.92    1.85
  -2   7  10    0.28    1.35
   2  -7 -10    2.53    2.36
  -2  -7 -10    3.20    1.91
   2  -7 -10    4.77    1.91
   2   7 -10    4.21    2.30
  -2  -7  10    4.88    1.74
   3   7  10   -0.17    3.09
  -3  -7  10   12.12    3.03
  -3   7 -10    7.07    2.81
   3  -7 -10   13.92    3.59
  -3  -7 -10    1.18    2.41
   3  -7  10   11.39    3.14
   3   7 -10    1.85    2.53
   3  -7 -10   10.05    2.97
  -3  -7  10    3.82    2.13
  -4  -7  10    3.65    3.09
   4   7  10    1.35    4.15
  -4   7  10    1.23    3.37
  -4   7 -10    6.34    3.70
  -4  -7 -10   11.23    3.37
   4   7 -10    6.12    3.70
  -4   7  10    1.68    3.65
  -4  -7  10    3.37    2.69
  -5   7 -10    7.52    5.16
   5   7 -10   10.44    5.22
   5   7  10    3.93    5.72
   0   7  11    0.84    1.18
   0   7  11    0.17    1.18
   0   7  11    0.39    0.90
   0  -7  11    0.84    1.52
   0   7 -11    0.67    0.84
   0   7 -11    1.91    1.40
   0  -7 -11    3.14    1.52
   1   7  11  219.34    3.87
   1  -7  11  245.32    7.13
  -1   7  11  174.38    6.06
   1   7  11  213.95    7.07
  -1   7  11  149.52    4.10
   1   7 -11  230.73    4.32
  -1   7 -11  242.41    6.79
   1  -7 -11  199.41    6.17
  -1  -7 -11  163.27    6.01
   1   7 -11  215.02    6.85
  -1   7 -11  169.27    4.04
  -1  -7  11  227.70    6.17
  -1   7  11  168.54    5.84
   2  -7  11   16.56    2.69
   2   7  11    9.32    2.81
  -2   7  11   11.67    2.53
  -2   7  11    8.14    2.25
  -2  -7  11    7.86    2.02
  -2   7 -11    7.69    2.13
   2  -7 -11   11.11    2.36
   2   7 -11    8.25    2.41
  -2  -7 -11    7.02    2.30
   3   7  11   20.65    3.93
  -3   7  11   10.66    3.59
   3  -7  11   23.97    3.87
  -3  -7  11   12.68    2.92
  -3   7  11   16.73    3.87
  -3   7 -11   15.21    3.42
   3   7 -11    6.74    3.09
   3  -7 -11   21.22    3.54
  -3  -7 -11   13.64    3.26
  -4   7  11    1.63    3.48
  -4  -7  11    4.27    2.64
  -4  -7  11   14.37    3.98
   4   7  11    9.43    4.88
  -4   7  11    4.04    3.82
  -4  -7 -11    9.09    3.42
  -4   7 -11    5.78    4.04
   4   7 -11    6.34    3.48
   4  -7  11   15.15    4.10
   0   7  12    0.95    1.29
   0   7  12    0.67    1.01
   0  -7  12   -0.39    1.57
   0   7 -12    1.07    1.01
   0   7 -12    0.95    1.40
   0  -7 -12    2.97    1.63
   1   7  12   17.68    1.40
   1  -7  12   17.01    2.53
   1   7  12    9.37    2.41
  -1   7  12   15.15    2.36
   1   7 -12   18.58    1.40
  -1   7  12    5.78    1.35
  -1   7 -12   24.08    2.53
   1  -7 -12   22.11    2.47
  -1  -7 -12   11.56    2.25
   1   7 -12   15.38    2.36
  -1   7 -12    7.58    1.29
  -1   7  12    7.52    1.91
  -1  -7  12   14.99    2.02
   2  -7  12   17.40    2.69
  -2   7  12   12.96    2.58
  -2  -7  12    9.71    2.36
   2   7  12   16.22    3.14
  -2   7  12   10.94    2.47
  -2   7 -12   13.08    2.41
   2  -7 -12    8.87    2.25
   2   7 -12   11.11    2.81
  -2  -7 -12   10.50    2.47
  -3   7  12   11.45    3.42
   3   7  12   13.75    3.70
  -3   7 -12   16.56    3.65
  -3  -7 -12    8.92    3.14
   3  -7  12   11.79    3.37
   3   7 -12   22.45    3.98
   3  -7 -12    7.58    3.09
  -3  -7  12   19.53    3.20
  -3   7  12   20.43    4.04
   4   7  12    3.93    4.77
  -4   7  12    7.97    3.76
  -4  -7 -12   14.70    3.76
   4  -7  12   16.78    4.32
  -4   7 -12    7.52    4.32
   4   7 -12    3.70    3.20
  -4  -7  12    7.07    3.37
  -4   7  12    6.12    3.65
   0  -7 -13    0.51    1.46
   0   7  13   -0.06    1.29
   0   7  13    2.02    1.40
   0   7 -13    0.73    1.35
   0   7 -13    0.84    1.52
   0  -7  13    3.31    1.63
   1   7  13   84.52    2.86
   1  -7  13   91.48    4.71
   1   7  13   68.75    4.60
  -1   7  13   69.93    3.98
   1   7 -13   92.94    2.81
  -1   7  13   53.49    2.64
  -1   7  13   63.70    3.87
  -1  -7  13   75.15    3.98
  -1   7 -13   87.33    4.32
   1   7 -13   81.16    4.60
  -1   7 -13   68.75    2.97
  -1  -7 -13   70.16    4.15
   1  -7 -13   66.00    4.21
  -2   7  13    6.34    2.25
  -2  -7  13    6.29    2.02
  -2   7  13    5.61    2.36
   2   7  13    2.86    2.69
  -2   7 -13    5.22    2.13
   2   7 -13    4.04    2.41
   2  -7 -13    5.16    1.96
  -2  -7 -13    7.13    2.41
  -3  -7  13   11.34    3.09
  -3   7  13    2.97    3.03
  -3  -7 -13    7.13    2.81
   3   7  13    5.28    3.59
  -3   7  13    6.06    3.20
  -3   7 -13   11.11    3.48
   3   7 -13    5.22    3.14
   3  -7 -13    7.35    3.03
   3  -7  13   17.51    3.59
  -4  -7  13    8.08    3.20
  -4   7  13    4.27    3.87
   4   7  13    1.12    4.71
  -4   7  13    7.58    4.10
  -4  -7 -13    1.35    2.97
  -4   7 -13    6.74    3.76
   4  -7 -13   -0.90    3.54
   4   7 -13    8.87    3.82
   4  -7  13    4.49    3.59
   0  -7 -14    0.62    1.52
   0   7  14    2.47    1.74
   0   7  14    0.00    1.01
   0   7 -14    1.01    1.35
   0   7 -14    2.25    1.85
   0  -7  14    4.32    1.91
   1   7  14  157.88    4.21
   1  -7  14  171.13    6.34
  -1   7  14  153.33    6.01
  -1  -7  14  150.08    5.56
  -1   7  14  142.56    5.67
   1   7  14  150.19    6.57
  -1   7  14  108.10    3.82
   1   7 -14  161.58    3.70
  -1   7 -14  183.70    6.23
   1   7 -14  146.04    6.17
  -1   7 -14  149.69    4.43
   1  -7 -14  141.10    5.67
  -1  -7 -14  122.80    5.44
  -2   7  14    4.43    2.19
  -2  -7  14    6.79    2.13
  -2   7  14    2.30    2.36
   2   7  14    0.45    2.36
  -2  -7 -14    4.43    2.36
  -2   7 -14    6.34    2.30
   2  -7 -14   10.66    2.58
   2   7 -14    3.54    2.30
   2  -7  14    5.39    2.13
   3  -7  14   14.99    3.48
  -3   7  14    9.65    3.42
  -3  -7  14    5.22    2.69
   3   7  14    6.06    3.42
  -3   7  14    7.07    3.14
  -3   7 -14   16.39    3.87
   3   7 -14   10.61    3.48
   3  -7 -14    6.40    3.20
  -3  -7 -14   13.92    3.37
   4   7  14    5.05    4.88
  -4   7  14    1.63    3.82
  -4  -7  14   10.72    3.65
  -4   7  14    7.02    4.21
  -4   7 -14    9.15    4.38
   4  -7 -14    1.35    3.42
   4   7 -14    5.89    4.04
   4  -7  14   14.26    4.32
   0  -7 -15    2.19    1.57
   0   7  15    2.58    1.63
   0   7  15    1.52    0.73
   0   7 -15    2.02    1.23
   0   7 -15    1.57    1.74
   0  -7  15    3.42    1.85
   1   7  15   67.52    3.14
   1  -7  15   83.91    4.71
  -1   7  15   59.44    3.98
   1   7  15   83.63    5.22
  -1   7  15   56.80    2.97
  -1  -7  15   69.65    4.15
  -1   7  15   75.43    4.38
  -1   7 -15   74.48    4.21
   1   7 -15   76.05    4.66
  -1   7 -15   65.22    3.20
   1  -7 -15   77.40    4.38
  -1  -7 -15   69.54    4.21
   2  -7  15    8.81    2.41
  -2   7  15   14.26    2.97
  -2  -7  15   15.43    2.64
  -2   7  15   17.34    3.09
   2   7  15    9.43    3.20
  -2   7 -15    5.44    2.30
   2  -7 -15   16.84    3.14
   2   7 -15   10.89    3.09
  -2  -7 -15   10.33    2.64
  -3   7  15   19.19    3.98
  -3  -7  15   12.40    3.14
  -3  -7 -15    3.03    2.92
   3   7  15    0.51    3.65
  -3   7  15   12.24    3.70
  -3   7 -15   17.85    3.93
   3   7 -15   13.81    3.76
   3  -7 -15    1.12    2.86
   3  -7  15   13.47    3.59
  -4   7  15    9.15    4.43
  -4  -7  15    2.25    3.42
  -4   7 -15    8.25    4.21
   4   7 -15    2.75    3.48
   4  -7 -15   11.34    4.38
   4   7  15   13.25    5.11
  -4   7  15   17.96    4.77
   0  -7 -16   -0.51    1.74
   0   7  16    0.00    1.68
   0   7 -16    2.30    1.29
   0  -7  16    3.37    1.85
   0   7 -16    0.00    1.57
   0   7  16    2.41    0.90
   1   7  16   38.05    2.53
   1  -7  16   66.40    4.38
  -1  -7  16   46.53    3.59
  -1   7  16   36.48    3.20
  -1   7  16   47.82    3.70
   1   7  16   29.24    3.65
  -1   7 -16   52.81    3.76
   1   7 -16   59.16    4.32
  -1   7 -16   32.78    2.53
  -1  -7 -16   50.06    3.87
   1  -7 -16   39.34    3.54
   2  -7  16   33.45    3.76
  -2   7  16   19.76    3.42
   2   7  16   25.03    3.70
  -2  -7  16   24.98    3.09
  -2   7  16   22.79    3.37
  -2   7 -16   31.37    3.65
   2  -7 -16   26.04    3.70
   2   7 -16   27.89    3.93
  -2  -7 -16   28.23    3.59
  -3   7  16   16.39    3.76
  -3  -7  16    9.37    3.31
  -3  -7 -16   10.21    3.09
   3   7  16    3.98    3.76
  -3   7  16    8.98    3.42
  -3   7 -16   19.36    4.27
   3   7 -16   13.86    3.98
   3  -7 -16    6.90    3.09
   3  -7  16   12.68    3.48
  -4   7  16    0.67    3.54
  -4  -7  16    6.51    3.48
  -4   7 -16   -0.95    3.87
   4   7 -16   12.07    4.15
   4  -7 -16   18.07    4.38
   4   7  16    0.90    4.55
  -4   7  16    6.62    4.10
   0  -7 -17    4.77    1.91
   0   7  17    0.84    1.74
   0   7 -17    3.48    1.68
   0  -7  17    4.88    2.08
   0   7 -17    1.07    1.85
   0   7  17    1.52    1.12
   1   7  17    8.14    1.68
   1  -7  17    6.74    2.25
  -1   7  17   14.26    2.36
  -1  -7  17    8.70    2.25
   1   7  17    8.70    2.75
  -1   7  17    9.82    2.47
  -1   7 -17    8.47    2.13
   1   7 -17   11.17    2.58
  -1   7 -17    5.11    1.91
   1  -7 -17    6.12    2.41
  -1  -7 -17    9.32    2.47
   2  -7  17   16.11    3.14
  -2  -7  17   14.76    2.81
  -2   7  17   11.51    2.92
  -2   7  17   10.33    3.03
   2   7  17   16.16    3.42
  -2   7 -17   20.54    3.20
   2   7 -17   14.14    3.37
   2  -7 -17   15.72    3.14
  -2  -7 -17   18.91    3.20
   3  -7  17   23.24    3.98
  -3   7  17   16.73    3.93
   3   7  17   17.01    4.77
  -3   7 -17   15.21    4.21
  -3  -7  17   13.81    3.37
  -3   7  17   18.35    4.15
   3   7 -17   22.34    4.27
   3  -7 -17   15.43    3.98
  -3  -7 -17   18.35    3.70
  -4   7  17   11.39    4.55
  -4   7 -17    7.35    4.21
   4   7 -17   11.95    4.55
   4  -7 -17   16.73    4.55
   4   7  17    9.65    5.33
  -4   7  17    3.03    3.98
   0   7  18    1.63    2.08
   0   7  18    0.95    1.35
   0  -7  18    0.51    1.85
   0   7 -18    1.40    1.46
   0   7 -18    3.09    2.08
   0  -7 -18    6.23    2.30
   1  -7  18    3.37    2.25
  -1   7  18    9.04    2.53
   1   7  18    1.96    2.02
  -1   7 -18   10.83    2.36
  -1   7 -18    4.10    1.85
  -1  -7 -18    7.58    2.36
   1  -7 -18    2.25    2.02
   1   7 -18    8.19    2.53
  -1  -7  18    5.50    2.25
  -1   7  18    3.37    1.91
   2  -7  18    4.15    2.41
  -2  -7  18   12.74    3.03
  -2   7  18    6.23    2.81
  -2   7  18   11.51    3.14
   2   7  18    6.51    3.31
  -2   7 -18    9.54    3.03
   2   7 -18   11.51    3.37
  -2  -7 -18    7.46    2.69
   2  -7 -18    3.65    2.64
   3  -7  18   10.61    3.76
   3   7  18   11.34    4.55
  -3   7  18    4.21    3.20
  -3   7 -18    7.75    3.70
  -3   7  18   13.81    3.93
  -3  -7  18    7.35    3.20
   3   7 -18    6.57    3.59
   3  -7 -18    3.87    3.14
  -3  -7 -18   13.98    3.70
  -4   7  18    5.95    4.49
  -4  -7  18    7.30    3.87
  -4   7 -18    8.98    4.55
   4   7 -18   -1.91    3.87
   4  -7 -18    8.25    4.15
   4   7  18   -0.28    4.27
  -4   7  18    7.69    4.32
   0   7  19   -0.22    1.96
   0   7  19    3.82    1.57
   0  -7  19    3.42    2.30
   0   7 -19    3.42    1.52
   0   7 -19    5.39    2.25
   0  -7 -19    5.22    2.36
   1  -7  19    6.90    2.69
   1   7  19    1.74    2.02
  -1   7 -19    3.65    2.02
   1  -7 -19    5.89    2.30
  -1   7 -19    2.25    1.91
  -1  -7 -19    2.92    2.25
   1   7 -19    2.81    2.30
  -1  -7  19    6.96    2.41
  -1   7  19    2.58    2.13
   2  -7  19   18.02    3.37
  -2  -7  19    8.47    2.64
  -2   7  19   13.30    3.37
  -2   7  19   21.33    3.65
   2   7  19   12.18    3.70
  -2   7 -19   21.10    3.65
   2   7 -19   14.93    3.54
   2  -7 -19   19.87    3.59
  -2  -7 -19   12.68    3.09
   3  -7  19   13.86    3.59
  -3   7  19    5.16    3.31
   3   7  19    7.02    4.43
  -3   7 -19    4.21    3.65
  -3  -7  19    5.72    3.03
  -3   7  19   13.19    4.04
   3  -7 -19    1.68    3.26
   3   7 -19    8.08    3.93
  -3  -7 -19    7.69    3.03
  -4  -7  19   10.16    3.87
  -4   7  19    7.97    4.60
  -4   7 -19   17.29    5.16
   4   7 -19    8.70    4.32
   4  -7 -19    7.30    4.27
   4   7  19    7.69    5.22
  -4   7  19    1.74    3.87
   0   7  20    0.28    2.02
   0   7  20    2.36    1.74
   0  -7  20    0.39    1.96
   0   7 -20    1.85    2.25
   0  -7 -20    1.96    2.02
   1  -7 -20    5.56    2.41
  -1  -7 -20    2.86    2.19
   1   7  20    3.70    2.47
  -1   7 -20    8.59    2.41
   1  -7  20    3.20    2.58
   1   7 -20    0.28    2.13
  -1   7  20    6.17    2.69
  -1  -7  20    2.41    2.25
   2  -7  20   24.86    3.93
  -2  -7  20   20.65    3.37
  -2   7  20   22.11    3.65
  -2   7  20   21.16    3.93
   2   7  20   17.74    3.98
  -2   7 -20   19.87    3.76
   2   7 -20   25.20    4.15
   2  -7 -20   25.42    3.98
  -2  -7 -20   25.76    3.70
   3  -7  20   13.25    3.59
  -3   7  20    9.15    3.65
  -3  -7  20    8.47    3.26
  -3   7  20    6.34    3.54
   3   7  20    1.40    3.59
  -3   7 -20   11.00    4.15
   3  -7 -20    6.79    3.14
   3   7 -20    7.35    4.10
  -3  -7 -20   12.80    3.37
  -4   7 -20    9.32    5.00
   4   7 -20    3.82    3.82
   4  -7 -20   12.57    4.66
  -4   7  20    4.94    3.76
  -4  -7  20    4.94    4.04
   4   7  20   -2.13    4.49
  -4   7  20    3.31    3.70
   0  -7 -21   -1.07    2.25
   0   7 -21    2.75    2.25
   0  -7  21    5.56    2.58
   0   7  21    1.63    1.68
   1  -7  21    9.93    3.09
  -1  -7  21    2.69    2.25
  -1   7  21    2.64    2.41
   1   7  21    5.05    2.86
  -1   7 -21    9.60    2.25
   1   7 -21    7.24    2.75
   1  -7 -21    8.47    2.64
  -1  -7 -21    4.88    2.53
   2  -7  21   14.26    3.37
  -2  -7  21   10.16    3.03
  -2   7  21   10.89    3.37
   2   7  21    9.71    3.65
  -2   7  21   10.27    3.70
  -2   7 -21   10.33    3.42
   2   7 -21    9.99    3.42
  -2  -7 -21   11.51    3.09
   2  -7 -21   10.78    3.65
   3  -7  21   17.79    4.10
  -3  -7  21    9.37    3.82
  -3   7  21   13.30    3.98
  -3   7  21   12.85    4.21
   3   7  21   15.72    5.00
  -3   7 -21    7.30    3.98
   3   7 -21   10.78    4.38
   3  -7 -21   11.06    4.10
  -3  -7 -21    6.40    3.37
  -4   7 -21    9.71    5.11
   4   7 -21    9.93    4.88
   4  -7 -21    6.96    4.77
  -4   7  21    2.86    4.38
  -4  -7  21   10.66    4.43
   4   7  21   13.92    5.78
  -4   7  21    3.59    4.38
   0  -7 -22    2.13    2.47
   0   7 -22    5.28    2.47
   0   7  22    3.87    2.02
   0  -7  22    5.72    2.75
   1  -7  22   10.33    3.03
  -1  -7  22   13.41    2.81
  -1   7  22    7.13    2.81
   1   7  22    4.04    3.09
  -1   7 -22    8.87    2.69
   1  -7 -22   12.35    3.20
   1   7 -22    8.25    3.31
  -1  -7 -22   12.74    3.09
   2  -7  22    7.41    3.14
  -2  -7  22    4.49    2.92
  -2   7  22    5.95    3.03
   2   7  22    1.85    3.09
  -2   7  22    8.14    3.98
  -2   7 -22   -2.69    2.75
   2   7 -22   11.62    3.48
  -2  -7 -22    7.69    3.09
   2  -7 -22    5.95    3.37
   3  -7  22   12.57    3.93
  -3  -7  22    8.36    3.48
  -3   7  22    3.54    3.54
   3   7  22    4.60    4.66
  -3   7  22    2.36    3.76
  -3   7 -22    2.13    3.87
  -3  -7 -22   13.36    3.82
   3  -7 -22    3.98    3.76
   3   7 -22   13.36    4.38
  -4  -7  22    2.75    3.82
   4  -7 -22    8.36    4.77
   0  -7 -23    1.80    2.97
   0   7 -23    3.03    2.64
   0   7  23    2.58    2.13
   0  -7  23    2.92    2.53
   1  -7  23   11.95    3.20
  -1  -7  23    8.53    2.58
  -1   7  23   14.76    3.37
   1   7  23   10.83    3.37
  -1   7 -23   13.69    3.03
   1  -7 -23   15.83    3.76
   1   7 -23   13.98    3.48
  -1  -7 -23    5.89    3.03
   2  -7  23   10.66    3.54
  -2  -7  23   10.27    3.42
  -2   7  23    7.46    3.26
   2   7  23    1.63    3.48
  -2   7  23    2.25    4.04
  -2   7 -23   13.86    3.65
   2   7 -23    2.75    3.37
  -2  -7 -23   14.26    3.54
   2  -7 -23    3.93    2.86
   3  -7  23   11.39    3.87
  -3  -7  23    7.35    3.93
  -3   7  23    5.67    3.93
   3   7  23    5.56    4.49
  -3   7  23    4.04    4.66
  -3   7 -23   15.32    4.71
  -3  -7 -23   10.55    3.82
   3  -7 -23   22.45    5.00
   3   7 -23    6.06    4.10
   4  -7 -23    3.82    4.66
   0  -7 -24    2.47    2.81
   0   7 -24    0.84    2.36
   0   7  24    2.30    2.30
   0  -7  24    5.84    2.97
   1  -7  24    5.67    3.26
  -1   7  24    1.63    2.64
  -1  -7  24    6.96    3.03
   1   7  24    7.75    3.37
  -1   7 -24    2.08    2.81
   1   7 -24    4.71    3.14
  -1  -7 -24    5.33    3.03
   1  -7 -24    5.11    3.37
   2  -7  24    9.15    3.20
  -2  -7  24   11.90    3.59
  -2   7  24   10.10    3.93
   2   7  24    0.06    3.65
  -2   7 -24    2.97    3.54
   2   7 -24    9.04    3.65
   2  -7 -24   14.82    3.76
  -2  -7 -24   11.45    3.26
  -3   7 -24   10.05    4.55
   3  -7 -24   16.56    4.77
   3   7 -24   13.98    4.71
   3   7  24   18.47    5.33
  -3   7  24   19.03    5.56
  -3  -7  24   13.75    4.15
  -3   7  24   13.98    4.27
   0   7 -25    4.83    3.20
   0  -7 -25   -1.07    2.64
   0  -7  25    5.61    3.48
   0   7  25    2.75    2.36
   1  -7  25    4.71    2.97
  -1   7  25   10.10    3.14
  -1  -7  25    8.42    2.97
   1   7  25    3.82    3.26
   1   7 -25    3.37    3.09
  -1  -7 -25    8.19    3.31
   1  -7 -25    6.74    3.31
   2  -7  25   15.60    4.04
  -2  -7  25    6.34    3.42
  -2   7  25   12.80    4.04
   2   7  25    2.41    3.59
  -2   7 -25    0.34    3.31
   2   7 -25    8.36    3.70
   2  -7 -25    5.61    3.54
  -2  -7 -25    4.55    3.14
  -3   7 -25    4.21    4.10
   3  -7 -25    9.60    4.55
   3   7 -25   21.50    5.78
   3   7  25   10.05    5.11
  -3   7  25   16.22    7.13
  -3  -7  25   15.94    4.04
  -3   7  25   19.19    5.22
   0   7 -26    0.62    2.75
   0  -7  26    3.09    3.03
   0   7  26    2.97    2.75
   0  -7 -26    5.67    3.42
  -1   7  26   13.13    3.48
  -1  -7  26    8.42    3.31
  -1  -7 -26    9.04    3.54
   1  -7 -26    0.22    3.09
   1   7 -26   10.10    3.48
   1  -7  26   14.26    3.76
   2  -7  26   11.34    3.82
  -2  -7  26   11.34    3.87
  -2   7  26    7.46    3.98
   2   7  26    1.01    3.93
  -2   7 -26   10.78    3.82
   2   7 -26    8.53    4.04
  -2  -7 -26   11.45    3.70
   2  -7 -26    6.74    4.04
  -3   7 -26    9.32    4.43
   3  -7 -26    4.21    4.55
   3   7 -26    4.77    4.21
   3   7  26    3.65    5.00
  -3   7  26    6.96    4.88
  -3  -7  26    3.09    3.70
   0   7 -27    1.57    3.31
   0  -7  27    4.66    3.37
  -1  -7  27    0.84    2.92
  -1   7  27    7.18    3.31
  -1  -7 -27    7.80    3.48
   1  -7 -27    5.28    3.59
   1   7 -27    6.23    3.82
   1  -7  27    8.25    3.82
   2  -7  27    8.87    3.70
  -2   7  27   15.77    4.10
  -2  -7  27    6.62    3.48
   2   7  27   -3.48    4.10
  -2   7 -27    7.30    3.82
   2   7 -27    8.19    4.43
  -2  -7 -27    9.49    3.70
   2  -7 -27    7.58    4.15
  -3   7 -27    3.87    4.15
   3  -7 -27   11.45    5.11
   3   7 -27    1.57    4.38
   3   7  27    6.34    4.88
  -3   7  27    5.78    4.71
  -3  -7  27    0.73    3.70
   0   7 -28    7.52    3.65
   0  -7  28    5.56    3.65
   0  -7 -28    7.35    3.65
  -1   7  28   42.21    4.94
  -1  -7  28   27.16    4.71
  -1  -7 -28   21.27    4.38
   1   7 -28   35.13    5.11
   1  -7 -28   24.53    4.88
   1  -7  28   28.74    4.88
   2  -7  28   16.28    4.27
  -2   7  28    7.52    3.70
  -2  -7  28   10.33    4.10
   2   7  28   11.06    4.83
  -2   7 -28    5.28    3.54
   2  -7 -28   25.87    5.84
   2   7 -28    9.54    4.21
  -2  -7 -28    9.82    4.10
  -3   7 -28    6.23    4.43
   3  -7 -28   13.53    5.44
   3   7 -28    8.92    4.83
   3   7  28   -0.11    4.88
  -3  -7  28    0.90    4.10
  -3   7  28    5.84    4.88
   0   7 -29   -2.75    3.03
   0  -7 -29   -1.01    3.48
   0  -7  29    0.11    3.37
  -1  -7 -29   22.73    4.66
   1   7 -29   30.93    5.11
   1  -7 -29   22.67    5.28
  -1  -7  29   24.75    4.60
   1  -7  29   23.35    4.88
  -1   7  29   31.49    4.43
   2  -7  29   27.61    4.88
  -2  -7  29   43.50    5.72
  -2   7  29   56.57    6.40
   2   7  29   33.00    5.89
   2  -7 -29   53.54    7.18
   2   7 -29   31.32    5.78
  -2  -7 -29   47.43    5.89
   3   7  29    4.60    6.01
  -3   7 -29    6.96    4.83
   0  -7  30   16.73    4.27
   0  -7 -30    3.65    3.93
  -1   7  30   10.05    3.59
   1   7 -30    3.03    3.48
   1  -7  30   17.29    4.27
  -1  -7  30   18.35    4.55
  -1  -7 -30   17.34    4.60
   1  -7 -30   15.27    5.16
  -2  -7  30   25.71    5.16
  -2   7  30   27.78    5.39
   2  -7 -30   24.92    6.01
   2   7 -30   13.30    4.94
   2  -7  30   17.17    4.83
  -2  -7 -30   33.51    5.33
   0  -7  31   21.10    4.60
   0  -7 -31    4.10    3.87
  -1   7  31   13.53    3.82
  -1  -7  31   11.06    3.82
   1   7 -31    4.10    4.10
   1  -7  31    6.68    3.98
   1  -7 -31    4.21    4.27
  -1  -7 -31   -4.27    4.04
  -2   7  31    7.80    4.38
  -2  -7  31   14.14    4.32
   2   7 -31    9.60    5.05
   2  -7  31   18.75    4.77
  -2  -7 -31    9.71    4.49
   2  -7 -31    8.03    4.83
   0  -7  32    5.78    3.98
   0  -7 -32   -2.30    3.82
  -1   7  32    0.95    3.48
  -1  -7  32    4.77    3.93
   1   7 -32    5.39    4.38
   1  -7  32    7.30    4.21
   1  -7 -32    8.53    4.83
  -1  -7 -32    0.17    3.54
   2   7 -32   18.75    5.72
  -2   7  32   20.88    5.33
   0  -7  33   -2.86    3.54
   0  -7 -33    7.41    4.60
  -1  -7  33    3.70    4.38
  -1   7  33   -2.08    3.76
   1   7 -33   -1.35    4.10
   1  -7  33    3.09    4.27
   1  -7 -33    2.97    4.55
  -1  -7 -33    7.30    4.21
   0  -7  34    8.47    4.38
   0  -7 -34    9.32    5.28
  -1  -7  34    3.14    4.60
   1   7 -34    2.30    4.49
   1  -7  34    5.00    4.32
  -1  -7 -34    8.14    4.77
   0  -7  35   10.78    5.05
   0  -7 -35   14.65    5.50
  -1  -7 -35   -3.65    5.00
   1   7 -35    1.85    4.10
   1  -7  35    3.82    4.43
   0   8   0  988.20    9.93
   0  -8   0  959.12    9.15
   1   8   0   73.92    3.20
   1   8   0   65.55    3.48
  -1   8   0   64.54    3.03
   1  -8   0   66.17    3.54
   1  -8   0   65.50    1.96
  -1  -8   0   63.20    1.80
  -2  -8   0   79.64    2.97
   2   8   0   77.68    4.15
  -2   8   0   84.19    4.21
   2   8   0   86.49    4.83
   2  -8   0   92.89    5.05
   2  -8   0   95.08    3.48
  -2  -8   0   73.52    2.75
  -3   8   0  103.05    5.61
   3   8   0   92.16    5.72
   3   8   0   94.96    5.39
   3  -8   0   93.11    6.12
  -4   8   0   24.64    4.15
  -4  -8   0   29.69    4.38
   4  -8   0   38.00    5.22
   4   8   0   28.96    4.60
   5  -8   0   10.61    4.71
  -5  -8   0   -0.45    3.48
   0   8   1  330.07    5.84
   0   8  -1  328.00    5.84
   0  -8  -1  319.18    5.16
   0  -8  -1  321.65    5.33
   0  -8   1  320.36    5.44
  -1  -8   1    7.24    0.90
   1  -8  -1   10.66    1.12
   1   8   1   11.73    1.68
   1   8  -1    6.96    1.35
   1   8  -1    8.36    1.74
  -1   8  -1    9.26    1.74
  -1   8   1   10.72    1.63
   1  -8   1    6.51    1.68
  -1  -8  -1    8.53    0.73
   1  -8   1    8.08    0.79
   1  -8  -1    7.75    1.85
  -1  -8  -1   13.64    1.85
  -2  -8   1  201.88    4.88
  -2  -8  -1  189.31    4.15
   2   8   1  178.25    6.12
   2   8  -1  184.48    5.95
   2   8  -1  174.21    6.62
  -2   8   1  197.39    6.01
  -2   8  -1  218.33    6.57
   2   8   1  212.71    7.07
   2  -8  -1  182.46    6.90
   2  -8   1  215.07    7.46
   2  -8  -1  215.97    5.33
   2  -8   1  207.83    4.83
  -2  -8  -1  175.39    3.98
  -2  -8   1  194.87    4.49
  -3   8  -1   32.22    3.65
   3   8  -1   22.34    3.59
  -3   8   1   32.16    3.59
   3   8   1   35.58    3.76
   3   8  -1   33.51    3.48
  -3  -8  -1   33.73    3.65
   3  -8   1   25.03    3.76
   3  -8  -1   27.61    4.10
   4   8  -1   31.54    4.60
  -4   8  -1   36.37    4.66
  -4   8   1   28.68    4.04
   4  -8  -1   42.66    5.50
  -4  -8  -1   25.37    4.10
   4  -8   1   32.50    5.11
   4   8   1   30.20    4.55
  -5  -8  -1   19.19    4.71
  -5  -8   1    5.00    3.76
   5  -8  -1   18.97    5.00
   5  -8   1    6.85    5.00
   0   8   2  386.37    6.34
   0   8  -2  395.74    6.51
   0  -8  -2  410.00    5.78
   0  -8   2  367.56    5.33
   0  -8  -2  428.24    6.12
   0  -8   2  384.29    6.23
   1  -8  -2  404.49    5.56
   1   8  -2  396.19    6.79
   1   8   2  385.24    7.35
   1   8  -2  392.09    7.86
  -1   8   2  409.10    7.07
  -1   8  -2  417.85    7.46
   1  -8   2  423.97    8.31
  -1  -8   2  394.17    5.16
  -1  -8  -2  416.00    7.80
   1  -8  -2  411.62    8.47
  -2  -8   2    8.25    1.40
  -2  -8  -2    2.86    1.07
   2  -8   2   14.87    2.53
  -2  -8  -2    8.08    2.25
   2   8   2    6.51    2.02
   2   8  -2   10.94    1.91
  -2  -8  -2    5.56    1.07
  -2  -8   2    3.14    1.40
  -2   8  -2    5.16    1.91
  -2   8   2    8.76    2.08
   2  -8  -2   11.11    1.80
   2  -8   2    8.14    1.29
   2   8  -2    3.31    2.36
   2  -8  -2    5.56    2.64
  -3  -8   2    6.68    2.02
   3   8   2    9.54    2.86
   3   8  -2   11.67    2.41
  -3   8   2    9.15    2.69
  -3   8  -2    7.46    2.75
  -3  -8  -2    8.70    2.41
   3  -8   2   14.31    3.31
   3  -8  -2    7.91    3.37
   3   8  -2   11.11    3.03
  -3  -8   2    9.15    2.19
   4  -8   2    3.37    3.37
  -4  -8  -2    8.31    3.42
   4  -8  -2   10.94    3.98
   4   8  -2    5.44    3.42
   4   8   2   12.85    3.82
  -4   8  -2    2.25    3.09
  -5  -8   2    5.39    3.98
  -5  -8  -2    7.69    4.15
   5  -8  -2   16.61    5.56
   5  -8   2   -0.73    4.55
   0   8   3  437.05    6.85
   0  -8  -3  474.48    6.29
   0   8  -3  446.98    6.01
   0   8  -3  452.43    7.02
   0  -8  -3  473.70    6.62
   0  -8   3  419.87    6.68
  -1  -8   3    1.80    0.90
   1  -8  -3    3.59    1.01
   1   8  -3    4.43    1.23
   1   8   3    3.20    1.40
  -1   8   3    3.48    1.18
  -1   8  -3    4.21    1.46
   1  -8   3    3.48    1.63
   1   8  -3    3.93    1.63
   1  -8  -3    5.78    1.85
  -1  -8  -3    6.01    1.46
   2   8  -3   32.78    2.64
  -2  -8   3   35.47    2.64
  -2  -8  -3   30.53    1.68
   2   8   3   33.79    3.20
   2  -8   3   37.21    1.96
  -2   8   3   31.60    2.75
  -2   8  -3   22.06    2.69
   2  -8   3   47.76    3.76
  -2  -8  -3   34.91    3.26
   2  -8  -3   29.35    3.42
   2   8  -3   30.98    3.26
   2  -8  -3   31.77    2.53
  -2  -8   3   19.36    1.80
  -2  -8  -3   28.85    1.68
  -3  -8   3   10.05    2.19
   3   8   3   14.82    3.03
   3   8  -3   13.36    2.41
  -3   8   3   16.28    2.75
  -3   8  -3    9.32    2.64
   3  -8  -3   12.29    3.42
   3  -8   3   15.21    3.48
  -3  -8  -3   16.89    3.14
   3   8  -3    9.77    3.09
  -3  -8   3   11.51    2.25
  -4   8  -3   11.90    3.59
   4   8  -3   19.14    4.04
   4  -8  -3   17.74    4.38
  -4  -8  -3   16.39    3.76
   4  -8   3   13.92    4.38
   4   8   3   15.15    4.10
  -5  -8   3    5.11    3.87
   5  -8  -3    9.32    4.94
   5  -8   3    6.62    4.71
   0  -8  -4   20.99    1.80
   0   8   4   24.70    1.85
   0  -8  -4   23.97    1.63
   0   8  -4   25.42    1.91
   0   8  -4   18.97    1.52
   0  -8   4   25.31    1.91
  -1  -8   4    1.96    1.01
   1  -8  -4    1.52    0.67
   1   8  -4    1.29    0.95
   1   8   4    3.76    1.46
  -1  -8  -4    4.60    1.46
   1  -8  -4    0.34    1.57
  -1   8  -4    1.01    1.18
  -1   8   4    3.09    1.18
   1   8  -4    1.91    1.52
   1  -8   4    0.95    1.46
   2   8   4    5.67    2.19
  -2  -8  -4    1.01    0.84
   2   8  -4    1.29    1.01
  -2   8  -4    3.87    2.08
  -2   8   4    2.58    1.80
  -2   8  -4    0.90    1.07
   2  -8  -4   -0.51    2.13
  -2  -8  -4    6.40    2.19
   2  -8   4    5.00    2.25
   2  -8  -4    6.74    1.57
   2   8  -4    4.94    2.02
  -2  -8   4    3.31    1.46
  -2  -8  -4    2.08    0.95
  -3  -8   4   42.60    3.31
   3   8   4   42.09    4.38
   3   8  -4   38.89    3.31
  -3   8  -4   50.34    4.38
  -3   8   4   58.82    4.15
   3  -8  -4   55.62    5.05
   3  -8   4   56.63    5.05
  -3  -8  -4   43.44    4.10
   3   8  -4   34.97    4.38
   3  -8  -4   53.88    3.93
  -3  -8   4   38.45    3.09
  -4   8  -4    9.77    3.59
   4   8  -4   19.81    4.21
   4  -8  -4   20.32    4.60
   4  -8   4   13.58    4.15
  -4  -8  -4    2.30    2.86
   4   8   4   15.21    4.10
   5  -8   4    7.91    4.49
   5  -8  -4    4.10    4.15
   0   8   5 1146.02   11.17
   0   8  -5 1126.66   11.06
   0   8  -5 1141.53    9.99
   0  -8   5 1147.65   11.39
  -1  -8   5    1.07    1.01
   1  -8  -5    1.40    1.07
   1   8  -5    0.06    0.45
   1   8   5    2.25    1.46
  -1  -8  -5    1.29    1.40
   1  -8  -5    0.11    1.57
  -1   8  -5    4.71    1.35
  -1   8   5    0.39    1.07
   1   8  -5   -1.07    1.52
   1  -8   5    3.70    1.57
  -2  -8   5   50.51    3.03
  -2  -8  -5   38.56    1.74
  -2  -8  -5   47.76    1.91
   2   8   5   57.47    4.04
   2   8  -5   50.46    2.97
  -2  -8  -5   52.03    3.87
   2  -8  -5   51.52    4.27
  -2   8  -5   46.70    3.59
  -2   8   5   50.63    3.20
   2   8  -5   47.43    3.82
   2  -8  -5   53.82    3.20
   2  -8   5   52.65    3.98
  -3  -8   5    2.47    1.85
  -3  -8   5    4.83    2.13
   3   8  -5    8.42    2.36
   3   8   5   -0.73    2.30
  -3   8  -5    7.07    2.69
  -3   8   5    1.07    2.08
   3  -8  -5    5.78    2.92
  -3  -8  -5    5.33    2.47
   3  -8  -5    7.30    2.53
   3   8  -5   -0.62    2.41
   3  -8   5    9.93    3.09
   4  -8   5    8.87    4.10
   4  -8  -5    8.64    4.04
  -4  -8  -5    2.36    2.92
   4   8  -5    9.71    3.70
   4   8   5    6.62    3.98
  -4   8  -5    2.97    3.31
  -5   8  -5    4.10    4.83
   5   8  -5    1.40    3.82
   5  -8  -5    4.94    4.60
   5  -8   5    4.55    4.10
   0  -8  -6   11.11    1.57
   0   8   6    6.62    1.29
   0  -8  -6    8.25    1.23
   0   8  -6    6.74    1.29
   0   8  -6    8.25    1.29
   0  -8   6    5.05    1.57
  -1  -8   6   13.86    1.63
   1  -8  -6   15.72    1.68
  -1  -8  -6   12.01    1.91
   1   8   6   11.73    1.96
   1   8  -6   12.07    1.40
  -1   8   6   15.43    1.74
   1  -8  -6   14.48    2.25
  -1   8  -6   17.06    1.96
   1   8  -6   12.74    2.02
  -2  -8   6   78.29    3.82
   2   8   6   73.36    4.60
   2   8  -6   61.46    3.14
  -2   8  -6   59.77    3.98
  -2   8   6   70.66    3.65
   2  -8   6   72.85    4.49
   2   8  -6   67.01    4.43
   2  -8  -6   70.10    4.88
  -2  -8  -6   70.61    4.32
  -3  -8   6    8.76    2.36
   3   8   6   17.79    3.48
  -3   8   6   13.53    2.75
  -3   8  -6   14.31    3.09
   3  -8   6   15.49    3.37
  -3  -8  -6   20.26    3.26
   3  -8  -6   13.19    3.59
   3   8  -6    4.55    2.64
   3  -8  -6   12.63    2.53
  -3  -8   6    9.49    2.13
   4  -8   6    1.23    3.65
  -4  -8  -6    3.98    3.14
   4  -8  -6   17.34    4.43
  -4   8  -6   14.37    4.10
   4   8   6   11.17    3.87
   4   8  -6   13.81    4.10
  -5   8  -6    5.72    4.32
   5   8  -6   16.11    5.11
   5   8   6    8.76    4.94
   0  -8  -7 1063.41   11.51
   0   8  -7 1078.78   10.55
   0  -8   7 1060.54   11.67
  -1  -8   7  154.23    4.43
   1  -8  -7  159.12    4.71
  -1  -8  -7  172.14    5.44
   1   8   7  151.09    5.11
   1   8  -7  149.12    3.87
  -1   8   7  184.37    4.66
   1  -8  -7  163.38    5.61
  -1   8  -7  158.55    5.16
   1   8  -7  160.35    5.50
   1  -8   7  168.88    5.61
  -2  -8   7  192.12    5.84
   2   8   7  207.83    7.69
   2   8  -7  186.50    5.22
  -2   8   7  217.60    5.78
  -2   8  -7  187.40    6.74
   2  -8   7  188.52    6.96
   2   8  -7  186.45    7.02
   2  -8  -7  197.95    6.40
  -2  -8  -7  228.60    7.52
   2  -8  -7  189.82    7.52
  -3  -8   7    3.93    2.08
   3  -8  -7    9.32    3.26
  -3  -8  -7    7.52    2.75
   3   8   7    2.13    2.53
  -3  -8   7   10.83    2.69
  -3   8  -7    7.75    2.81
   3   8  -7    7.18    2.92
   3  -8  -7    3.54    1.74
   3  -8   7    5.95    2.53
  -4  -8  -7    9.49    3.54
   4  -8  -7    1.07    3.20
   4   8   7    6.06    3.70
  -4   8  -7   12.80    3.93
   4   8  -7    5.39    3.54
   4  -8   7    1.18    3.26
  -5   8   7    3.42    4.32
  -5   8  -7   -0.22    4.66
   5   8  -7   -0.62    3.82
   5   8   7    9.09    4.94
  -5   8   7    3.09    4.49
   0  -8   8    3.59    1.35
   0   8   8    4.43    1.18
   0   8   8    4.10    1.07
   0   8   8    3.42    1.40
   0   8  -8    2.92    1.40
   0   8  -8    4.71    1.35
   0  -8  -8    3.14    1.23
  -1  -8   8  421.56    7.41
  -1  -8  -8  490.59    9.09
   1  -8  -8  411.96    7.75
  -1   8   8  488.85    7.46
   1   8  -8  437.66    6.51
   1   8   8  413.08    8.59
   1  -8  -8  461.69    9.26
  -1   8  -8  458.32    8.70
   1   8  -8  437.95    8.98
   1  -8   8  455.57    9.20
   2   8   8   17.40    2.97
   2   8  -8   16.56    2.02
  -2   8  -8   14.14    2.58
  -2   8   8   17.06    2.13
   2  -8   8   17.34    2.81
   2   8  -8   14.42    2.81
   2  -8  -8   19.03    2.47
   2  -8  -8   13.36    2.97
  -2  -8  -8   17.23    2.58
  -3  -8   8    5.78    2.08
   3  -8  -8    9.49    3.09
  -3  -8  -8   11.62    3.09
  -3  -8   8    7.35    2.64
   3   8   8   11.90    3.37
  -3   8  -8    8.36    2.97
   3  -8  -8    9.26    2.69
   3   8  -8    6.34    3.03
   3  -8   8    6.57    2.81
   4  -8  -8    6.51    3.54
  -4  -8  -8   13.58    4.04
   4   8   8    0.56    3.42
  -4   8  -8    7.24    3.98
   4   8  -8    5.33    3.93
   4  -8   8    1.74    3.42
  -5   8   8   10.66    5.22
  -5   8  -8    1.80    5.00
   5   8  -8   10.78    4.94
   5   8   8    3.09    6.01
  -5   8   8    1.57    4.49
   0  -8   9  297.69    6.74
   0   8   9  316.77    5.61
   0   8   9  309.59    6.51
   0   8  -9  297.01    6.17
   0   8  -9  314.86    6.17
   0  -8  -9  291.46    6.57
  -1  -8   9  234.15    5.89
  -1  -8  -9  243.92    6.68
   1  -8  -9  223.15    6.01
  -1   8   9  261.04    5.50
   1   8   9  214.01    6.51
   1   8  -9  230.00    4.71
   1  -8  -9  233.48    6.79
  -1   8  -9  236.85    6.45
  -1   8  -9  247.18    3.48
   1   8  -9  239.43    6.85
   1  -8   9  265.08    7.30
   1   8   9  239.94    2.97
   2  -8   9   84.08    4.94
  -2  -8   9   87.89    4.21
   2   8   9  108.88    5.95
   2   8  -9   90.08    3.48
   2  -8  -9   86.10    5.33
  -2   8  -9   82.84    4.83
  -2   8   9  107.54    4.10
   2  -8  -9   89.63    4.60
   2   8  -9   84.24    5.05
  -2  -8  -9   98.16    5.05
   3  -8   9   15.60    3.31
   3   8   9   13.58    3.42
  -3   8  -9   14.26    3.14
   3  -8  -9   22.45    3.37
   3   8  -9   19.14    3.59
  -3  -8   9   18.41    2.86
   4   8   9    2.47    3.82
  -4   8  -9    3.59    3.42
   4  -8  -9    8.70    4.38
  -4  -8  -9   11.45    3.59
   4   8  -9    6.85    3.70
   4  -8   9    3.14    3.76
  -5   8  -9    2.36    4.77
   5   8  -9    6.79    4.27
   5   8   9    1.91    5.00
   0  -8  10  381.99    7.91
   0   8  10  416.90    6.62
   0   8  10  402.87    7.63
   0   8  10  425.88    6.74
   0   8 -10  410.56    7.24
   0   8 -10  408.26    7.30
   0  -8 -10  377.61    7.86
   1  -8  10  285.12    7.63
   1   8  10  285.00    3.70
  -1   8  10  285.96    7.41
  -1  -8  10  273.16    6.57
  -1   8  10  298.53    7.58
  -1   8  10  301.28    5.95
   1   8  10  274.12    7.69
   1   8 -10  285.45    5.16
  -1   8 -10  279.62    7.18
  -1   8 -10  311.94    4.49
   1   8 -10  273.61    7.41
  -1  -8 -10  292.75    7.52
   1  -8 -10  284.89    7.07
   2  -8  10   18.18    2.81
  -2  -8  10   24.58    2.69
   2   8  10   19.25    3.20
  -2   8  10   21.44    2.19
   2  -8 -10   18.30    3.09
  -2   8 -10   25.14    2.92
   2  -8 -10   25.65    2.86
   2   8 -10   17.74    2.97
  -2  -8 -10   27.89    3.14
   3   8  10    8.64    3.26
   3  -8  10   15.72    3.37
   3  -8 -10   10.05    3.37
  -3  -8  10   16.44    2.81
  -3   8 -10   12.63    3.31
   3   8 -10    8.19    3.09
   3  -8 -10   15.94    2.97
  -3  -8 -10   10.66    3.20
  -4   8  10    8.19    3.93
   4   8  10    4.49    5.00
  -4   8  10    7.30    3.82
  -4  -8 -10   12.29    3.59
  -4   8 -10   12.74    4.10
   4   8 -10   14.03    4.10
   4  -8  10    6.57    3.76
   0  -8  11  132.74    4.94
   0   8  11  141.04    4.21
   0   8  11  131.84    4.66
   0   8  11  148.51    4.10
   0   8 -11  142.61    4.60
   0  -8 -11  121.23    4.66
   1   8  11   21.33    1.29
   1  -8  11   17.01    2.41
  -1  -8  11   21.33    2.19
  -1   8  11   22.28    2.53
   1   8  11   16.61    2.58
  -1   8  11   24.58    2.58
  -1   8  11   18.47    1.85
   1   8 -11   22.51    1.74
  -1   8 -11   24.19    2.41
  -1   8 -11   20.21    1.57
   1   8 -11   19.36    2.58
  -1  -8 -11   19.76    2.53
   1  -8 -11   16.33    2.30
   2  -8  11   40.52    3.59
   2   8  11   50.06    4.43
   2  -8 -11   45.01    4.15
  -2  -8  11   47.65    3.59
  -2   8 -11   46.47    3.76
   2  -8 -11   49.61    3.76
   2   8 -11   33.45    3.70
  -2  -8 -11   42.60    3.70
  -3  -8  11    3.20    2.41
  -3  -8 -11    8.64    2.86
   3   8  11    1.40    3.20
  -3   8  11    1.23    2.64
  -3   8 -11    7.41    3.20
   3   8 -11    6.29    2.92
   3  -8 -11    3.82    2.64
   3  -8  11    5.05    2.81
  -4  -8  11    7.13    3.20
  -4   8  11    4.38    3.59
   4   8  11    5.28    4.49
  -4   8  11    4.71    3.65
  -4  -8 -11    4.88    3.20
  -4   8 -11    8.53    4.15
   4  -8  11   10.94    4.15
   0  -8  12    3.31    1.91
   0   8  12    6.17    1.57
   0   8  12    7.75    1.80
   0   8  12    2.86    1.18
   0   8 -12    0.17    0.79
   0   8 -12    4.27    1.57
   0  -8 -12    4.60    1.74
   1  -8  12   48.83    3.54
   1   8  12   54.10    2.02
  -1   8  12   53.32    3.54
   1   8  12   43.67    3.59
   1   8 -12   49.11    2.25
  -1   8  12   50.46    2.58
  -1   8 -12   57.08    3.48
  -1  -8 -12   44.56    3.37
   1  -8 -12   47.65    3.37
   1   8 -12   46.36    3.54
  -1   8 -12   45.85    2.25
  -1  -8  12   45.97    3.14
  -1   8  12   53.38    3.42
   2  -8  12   24.58    2.97
   2   8  12   25.20    3.59
  -2   8  12   28.74    3.42
  -2   8  12   23.52    3.26
  -2  -8  12   15.66    2.47
  -2   8 -12   23.24    2.97
   2  -8 -12   32.83    3.26
   2   8 -12   26.94    3.48
  -2  -8 -12   23.46    2.92
   3   8  12   14.37    3.82
  -3   8  12    6.96    3.14
  -3  -8 -12    9.37    2.92
  -3  -8  12   11.11    2.97
  -3   8  12    4.88    3.20
  -3   8 -12    1.18    2.64
   3   8 -12    9.32    3.37
   3  -8 -12   10.61    3.03
   3  -8  12    6.45    3.14
  -4  -8  12   22.90    3.98
  -4   8  12   18.13    4.77
   4   8  12   14.14    5.28
  -4   8  12   18.97    4.66
   4  -8  12   33.79    5.33
  -4   8 -12   19.03    4.66
   4   8 -12   17.74    4.55
  -4  -8 -12   24.41    4.32
   0  -8 -13 1382.65   15.94
   0   8  13 1394.88   14.99
   0   8 -13 1391.79   14.70
   0  -8  13 1422.21   16.39
   1   8  13    1.85    1.01
   1  -8  13    4.60    1.80
  -1   8  13    3.76    1.52
   1   8 -13    3.26    1.18
  -1   8  13    0.11    1.23
   1   8  13    4.49    2.13
  -1  -8  13    3.87    1.63
  -1   8  13    5.95    1.96
  -1   8 -13    3.54    1.68
   1   8 -13    3.31    1.74
  -1   8 -13    2.19    1.29
   1  -8 -13    5.33    1.91
  -1  -8 -13    4.04    2.13
   2  -8  13   19.25    2.92
  -2  -8  13   22.23    2.75
  -2   8  13   11.73    2.75
  -2   8  13   17.23    3.03
   2   8  13   10.83    2.86
  -2   8 -13   22.45    3.03
   2  -8 -13   18.80    2.75
   2   8 -13   20.82    3.14
  -2  -8 -13   22.34    3.09
  -3   8  13    1.57    2.58
  -3  -8  13    4.66    2.53
  -3  -8 -13    2.13    2.41
   3   8  13    3.48    3.14
  -3   8  13    4.49    3.03
  -3   8 -13    4.04    3.03
   3   8 -13    3.03    2.97
   3  -8 -13    7.75    3.14
   3  -8  13   -0.95    2.75
  -4   8  13    8.08    4.15
  -4  -8  13    9.15    3.42
   4   8  13    3.93    4.71
  -4   8  13   10.10    4.49
  -4  -8 -13   16.67    3.87
  -4   8 -13    5.00    3.48
   4   8 -13    1.23    3.70
   4  -8  13   11.95    3.98
   0  -8 -14   72.68    4.15
   0   8  14   72.40    3.87
   0   8 -14   79.59    3.76
   0   8 -14   69.99    3.70
   0  -8  14   76.27    4.27
   1   8  14   91.65    3.03
   1  -8  14   89.80    4.77
   1   8  14  102.82    5.50
  -1   8  14  103.21    4.83
  -1   8  14   89.07    3.48
   1   8 -14   92.72    2.97
  -1   8 -14   94.51    4.55
   1  -8 -14   99.34    4.83
  -1  -8 -14   91.76    4.71
   1   8 -14   75.60    4.55
  -1   8 -14  104.79    3.65
  -1  -8  14   96.82    4.49
  -1   8  14  108.10    4.94
   2  -8  14   22.23    3.14
  -2   8  14   31.77    3.65
  -2  -8  14   22.56    2.81
   2   8  14   24.86    3.70
  -2   8  14   37.38    3.87
  -2   8 -14   16.95    2.92
   2  -8 -14   24.02    3.14
   2   8 -14   24.47    3.59
  -2  -8 -14   22.06    3.03
   3  -8  14   13.36    3.37
   3   8  14   10.16    3.48
  -3   8  14    9.60    3.26
  -3   8  14    8.64    3.26
  -3  -8  14   11.51    2.81
  -3   8 -14    7.13    2.97
   3   8 -14   12.46    3.82
   3  -8 -14    5.11    3.03
  -3  -8 -14   13.19    3.31
  -4  -8  14   16.78    4.04
  -4   8  14    4.10    4.04
   4   8  14   15.10    5.56
  -4   8  14    7.13    4.15
  -4  -8 -14    4.21    3.37
  -4   8 -14    4.88    4.04
   4   8 -14   11.45    4.10
   4  -8  14    3.98    3.93
   0  -8 -15  152.77    5.89
   0   8  15  157.15    5.61
   0   8  15  165.06    5.22
   0   8 -15  175.34    5.39
   0   8 -15  156.42    5.56
   0  -8  15  171.52    6.17
   1  -8  15   48.04    3.70
  -1   8  15   36.82    3.14
   1   8  15   51.07    4.27
  -1   8  15   52.98    2.92
  -1   8 -15   48.49    3.54
  -1  -8 -15   45.57    3.59
   1  -8 -15   46.75    3.65
   1   8 -15   46.25    3.70
  -1   8 -15   44.84    2.75
  -1  -8  15   52.87    3.70
  -1   8  15   51.97    3.87
   2  -8  15   64.82    4.83
   2   8  15   44.68    4.55
  -2   8  15   74.76    5.16
  -2   8  15   75.43    5.22
  -2  -8  15   57.70    4.15
  -2   8 -15   64.26    4.71
   2  -8 -15   64.60    4.77
   2   8 -15   60.50    4.83
  -2  -8 -15   61.12    4.55
  -3   8  15    8.59    3.42
   3   8  15    5.61    3.42
  -3  -8 -15    5.05    2.75
  -3   8 -15    8.81    3.37
   3  -8  15    6.79    3.09
   3   8 -15   18.30    3.93
   3  -8 -15    6.51    3.20
  -3  -8  15   11.67    3.14
  -3   8  15   18.02    3.70
  -4   8  15   15.21    4.66
  -4  -8  15   13.13    3.93
   4   8  15    3.09    4.88
  -4   8  15    6.23    4.21
  -4   8 -15    2.69    3.70
   4   8 -15    3.54    3.76
   4  -8  15   11.67    4.32
   0  -8  16  122.47    5.44
   0   8  16  109.16    5.05
   0   8 -16  122.41    4.60
   0   8 -16  121.74    5.11
   0  -8 -16  111.80    5.39
   1  -8  16   69.76    4.49
  -1   8  16   59.10    3.87
  -1  -8  16   53.09    3.70
  -1   8  16   59.55    3.93
   1   8  16   66.45    4.83
  -1   8 -16   61.79    3.98
   1   8 -16   54.89    4.15
  -1   8 -16   60.05    3.14
  -1  -8 -16   61.01    4.15
   1  -8 -16   49.45    3.82
   2  -8  16   12.18    2.75
  -2   8  16   21.10    3.48
  -2  -8  16   13.13    2.69
  -2   8  16   15.43    3.14
   2   8  16   21.83    3.59
  -2   8 -16   16.16    3.03
   2  -8 -16   16.84    3.26
   2   8 -16    8.47    3.03
  -2  -8 -16    8.36    2.58
   3  -8  16   41.36    4.71
  -3   8  16   45.35    5.11
  -3  -8  16   44.56    4.43
  -3   8  16   35.70    4.77
   3   8  16   36.71    5.28
  -3   8 -16   45.01    5.00
   3  -8 -16   48.83    5.05
   3   8 -16   41.64    4.94
  -3  -8 -16   35.30    4.27
   4   8  16   15.04    5.67
  -4   8  16   13.92    4.60
  -4  -8  16    5.61    3.54
  -4   8  16    7.24    4.43
  -4   8 -16   13.47    4.71
   4   8 -16    5.22    3.70
   4  -8 -16   10.38    4.04
   4  -8  16   15.88    4.21
   0   8  17    1.35    1.85
   0  -8  17    1.96    1.63
   0   8  17    5.39    1.23
   0   8 -17    1.35    1.40
   0   8 -17    2.25    1.74
   1  -8  17   17.06    2.75
  -1   8  17   19.25    2.64
   1   8  17    4.71    2.69
  -1  -8  17   13.81    2.41
  -1   8  17    6.51    2.02
  -1   8 -17    6.12    2.02
   1   8 -17    9.77    2.47
  -1  -8 -17   10.27    2.41
   1  -8 -17   11.45    2.58
   2  -8  17    4.77    2.41
  -2   8  17    1.85    2.25
   2   8  17    4.27    2.81
  -2   8 -17    8.87    2.97
  -2  -8 -17    3.98    2.41
   2  -8 -17    2.19    2.30
   2   8 -17    4.38    2.75
  -2  -8  17    9.26    2.41
  -2   8  17    5.89    2.75
   3  -8  17    3.31    2.92
  -3  -8  17    3.54    2.81
  -3   8  17    5.00    3.31
   3   8  17    3.20    3.82
  -3   8  17    2.86    3.20
  -3   8 -17   -2.69    2.92
   3  -8 -17    6.40    3.42
   3   8 -17    8.59    3.59
  -3  -8 -17    5.67    3.26
  -4   8 -17   -0.56    3.87
   4   8  17    4.94    4.88
  -4   8  17   -0.84    3.87
   4   8 -17    8.53    4.10
   4  -8 -17   11.67    4.38
  -4  -8  17    3.48    3.48
  -4   8  17   13.53    4.77
   0  -8  18   24.98    2.97
   0   8  18   16.28    2.69
   0   8 -18   22.73    2.41
   0   8 -18   16.11    2.69
   0  -8 -18   17.45    2.75
   1  -8  18    4.27    2.36
  -1   8  18    7.13    2.30
   1   8  18    6.51    2.69
  -1   8 -18    3.09    1.91
  -1  -8 -18    4.88    2.53
   1  -8 -18    4.21    2.41
   1   8 -18    5.05    2.58
  -1   8  18    3.93    1.85
  -1  -8  18   -0.28    1.96
   2  -8  18    8.36    2.75
  -2   8  18    2.86    2.75
  -2  -8  18    9.43    2.53
   2   8  18    2.25    2.97
  -2   8  18    4.10    2.58
  -2   8 -18    1.74    2.53
   2   8 -18    2.75    2.41
   2  -8 -18    9.04    2.86
  -2  -8 -18    4.71    2.41
   3  -8  18    5.22    3.31
  -3  -8  18    6.90    3.20
  -3   8  18    0.67    3.37
   3   8  18    0.06    3.98
  -3   8  18    7.46    3.65
  -3   8 -18    0.84    3.37
   3  -8 -18    6.29    3.31
   3   8 -18    8.36    3.59
  -3  -8 -18    1.29    3.09
  -4   8 -18    6.45    4.32
   4   8  18   10.50    5.33
  -4   8  18    9.20    4.55
   4   8 -18    2.92    3.76
   4  -8 -18    3.76    4.27
  -4   8  18    4.88    4.27
  -4  -8  18   10.50    3.93
   0  -8  19   38.39    3.59
   0   8  19   36.43    3.54
   0   8 -19   37.15    2.92
   0   8 -19   34.40    3.59
   0  -8 -19   26.94    3.20
   1  -8  19   33.96    3.48
  -1   8  19   32.16    3.26
  -1  -8  19   16.00    2.75
   1   8  19   35.13    3.87
  -1   8  19   35.86    4.15
  -1   8 -19   25.82    3.03
   1   8 -19   25.20    3.48
  -1  -8 -19   34.12    3.54
   1  -8 -19   25.42    3.37
   2  -8  19   17.74    3.37
  -2   8  19   18.30    3.54
  -2  -8  19   11.28    3.03
  -2   8  19    6.79    2.86
   2   8  19   11.67    3.76
  -2   8 -19   14.48    3.26
   2   8 -19    8.59    3.26
   2  -8 -19   12.63    3.26
  -2  -8 -19   10.66    3.09
   3  -8  19   14.20    3.93
   3   8  19    6.12    4.15
  -3   8  19    2.81    3.48
  -3   8 -19    6.85    3.70
  -3  -8  19    8.81    3.20
  -3   8  19   18.52    4.66
   3  -8 -19   14.65    4.04
   3   8 -19    8.47    4.04
  -3  -8 -19    8.14    3.20
  -4   8  19    7.13    4.38
  -4  -8  19   11.95    4.04
  -4   8 -19    1.07    4.10
   4   8 -19   13.86    5.16
   4  -8 -19   11.28    4.38
   4   8  19    3.76    4.83
  -4   8  19    5.00    3.93
   0   8  20    4.55    2.30
   0  -8 -20    5.72    2.47
   0   8 -20    0.39    1.91
   0   8  20    2.64    1.52
   0  -8  20    3.03    2.30
   1  -8  20   31.32    3.59
  -1   8  20   15.83    2.92
  -1  -8  20   23.57    3.14
   1   8  20   21.38    3.42
  -1   8 -20   22.67    2.97
   1   8 -20   13.41    3.03
   1  -8 -20   16.22    2.92
  -1  -8 -20   31.15    3.65
   2  -8  20    7.30    3.09
  -2  -8  20    2.58    2.25
  -2   8  20    3.54    3.03
   2   8  20    2.86    3.09
  -2   8  20   12.24    3.42
  -2   8 -20    8.59    3.09
   2   8 -20    2.30    2.81
   2  -8 -20    8.64    3.03
  -2  -8 -20    1.85    2.64
   3  -8  20    6.06    3.65
  -3   8  20   10.72    4.27
  -3  -8  20    1.91    3.09
   3   8  20    6.34    4.21
  -3   8  20    3.93    3.65
  -3   8 -20    6.79    4.04
   3   8 -20    2.64    3.42
   3  -8 -20    5.89    3.42
  -3  -8 -20    1.80    3.03
  -4   8 -20   -2.64    4.21
   4   8 -20    1.01    4.15
   4  -8 -20    4.94    3.93
   4   8  20    4.49    5.28
  -4   8  20    2.30    4.21
  -4  -8  20    4.38    3.65
   0   8  21    9.32    2.08
   0  -8 -21   15.77    3.14
   0   8 -21   15.10    3.03
   1  -8  21   22.90    3.65
  -1   8  21   34.63    3.82
  -1  -8  21    8.53    2.53
   1   8  21   21.61    3.54
  -1   8 -21   22.06    3.03
   1   8 -21   10.78    3.14
   1  -8 -21   20.43    3.31
  -1  -8 -21   13.98    2.92
   2  -8  21    6.85    2.97
  -2  -8  21    3.37    2.53
  -2   8  21    6.17    3.09
   2   8  21    0.51    2.97
  -2   8  21    7.18    3.37
  -2   8 -21   -1.18    2.75
   2   8 -21    4.21    3.14
  -2  -8 -21    5.78    2.92
   2  -8 -21    6.45    3.09
   3  -8  21    4.55    3.82
  -3   8  21   12.57    4.43
  -3  -8  21    3.70    3.59
  -3   8  21    4.55    3.70
   3   8  21   10.38    4.49
  -3   8 -21    7.30    4.15
   3  -8 -21   13.53    4.32
   3   8 -21    9.26    3.87
  -3  -8 -21    9.15    3.54
   4   8 -21    3.03    4.32
   4  -8 -21    5.72    4.83
  -4  -8  21   17.06    4.60
   0  -8 -22   45.35    4.21
   0   8 -22   60.22    4.83
   0  -8  22   55.90    4.71
   1  -8  22   28.74    4.10
  -1  -8  22   19.76    3.26
  -1   8  22   23.07    3.54
   1   8  22   20.43    3.65
  -1   8 -22   25.14    3.42
   1  -8 -22   29.69    4.04
  -1  -8 -22   23.24    3.37
   2  -8  22    4.88    3.37
  -2  -8  22   11.73    3.42
  -2   8  22    3.48    3.09
  -2   8  22    5.84    3.54
   2   8  22    2.13    3.20
  -2   8 -22    4.60    3.09
   2   8 -22   11.28    4.15
  -2  -8 -22    2.86    2.75
   2  -8 -22    4.83    3.26
   3  -8  22    5.50    3.87
  -3  -8  22    6.51    3.54
  -3   8  22    7.80    3.87
  -3   8  22    5.78    3.82
   3   8  22    6.57    4.32
  -3   8 -22    1.35    3.31
  -3  -8 -22    5.67    3.31
   3  -8 -22   13.41    4.10
   3   8 -22    6.34    3.98
  -4  -8  22    7.63    3.93
   4  -8 -22    3.54    4.38
   0  -8 -23    3.98    2.75
   0   8 -23    0.34    2.53
   0   8  23    0.84    2.02
   0  -8  23    1.63    2.58
   1  -8  23   43.72    4.83
  -1  -8  23   48.60    4.60
  -1   8  23   47.43    4.55
   1   8  23   43.78    4.49
  -1   8 -23   49.00    4.38
   1  -8 -23   44.56    4.77
   1   8 -23   44.51    4.71
  -1  -8 -23   36.48    4.21
   2  -8  23   31.88    4.60
  -2   8  23   20.32    3.70
  -2  -8  23   19.64    3.59
   2   8  23   19.98    4.49
  -2   8  23   15.94    4.38
  -2   8 -23   17.23    3.70
   2   8 -23   15.49    4.04
  -2  -8 -23   32.61    4.38
   2  -8 -23   19.19    4.32
   3  -8  23    4.94    3.70
  -3  -8  23    6.96    3.82
  -3   8  23    9.88    4.15
  -3   8  23    0.62    4.43
   3   8  23    8.19    4.77
  -3   8 -23    3.03    4.21
   3  -8 -23    6.29    3.87
   3   8 -23    3.14    3.93
  -3  -8 -23   16.28    4.27
   0   8  24   28.34    3.31
   0  -8 -24   31.49    4.32
   0   8 -24   27.50    3.87
   0  -8  24   25.37    3.65
   1  -8  24   26.10    3.98
  -1  -8  24   29.41    4.04
  -1   8  24   37.32    4.27
   1   8  24   35.70    4.49
  -1   8 -24   31.37    3.87
   1   8 -24   21.38    3.93
   1  -8 -24   24.53    3.98
  -1  -8 -24   44.40    4.77
   2  -8  24   15.15    3.70
  -2   8  24   24.75    4.55
  -2  -8  24   18.58    4.21
   2   8  24    7.69    4.32
  -2   8 -24   21.61    4.10
   2   8 -24   14.20    4.21
   2  -8 -24   15.60    4.21
  -2  -8 -24   18.80    3.93
   3  -8  24    9.32    4.04
  -3  -8  24    8.08    3.87
  -3   8  24    3.76    4.10
  -3   8 -24   16.33    4.77
   3   8 -24    5.28    4.27
   3  -8 -24    9.20    4.21
  -3  -8 -24    7.58    3.76
   3   8  24   -4.66    4.77
  -3   8  24    3.70    4.88
   0  -8 -25   30.87    4.38
   0   8 -25   33.06    4.38
   0  -8  25   39.51    4.71
   1  -8  25   36.14    4.43
  -1  -8  25   41.08    4.71
  -1   8  25   28.90    4.10
   1   8  25   31.26    4.71
   1   8 -25   31.65    4.55
   1  -8 -25   43.44    5.11
  -1  -8 -25   36.71    4.49
   2  -8  25   19.59    3.98
  -2  -8  25    6.01    3.48
  -2   8  25   11.79    3.87
   2   8  25   13.81    4.49
  -2   8 -25   14.42    3.93
   2   8 -25   14.09    4.15
   2  -8 -25   27.84    5.05
  -2  -8 -25   18.07    3.87
  -3   8 -25   28.29    5.56
   3  -8 -25   27.22    5.50
   3   8 -25   24.58    5.33
   3   8  25   34.07    6.57
  -3   8  25   18.58    6.34
  -3   8  25   17.23    4.88
  -3  -8  25   25.03    4.66
   0   8 -26   87.33    6.23
   0  -8 -26   85.76    6.51
  -1   8  26    8.25    3.14
  -1  -8  26    4.55    3.09
  -1  -8 -26    2.30    3.26
   1  -8 -26    6.17    3.70
   1   8 -26    5.22    3.42
   1  -8  26    6.34    3.70
   2  -8  26    2.97    3.14
  -2   8  26    9.93    4.21
  -2  -8  26    4.49    3.48
   2   8  26    2.69    4.32
  -2   8 -26    8.03    3.87
   2   8 -26    1.07    3.76
   2  -8 -26    6.96    4.10
  -2  -8 -26    5.28    3.37
  -3   8 -26    9.43    4.83
   3  -8 -26    5.56    4.27
   3   8 -26    3.37    4.38
   3   8  26    2.75    4.66
  -3  -8  26    2.64    4.04
  -3   8  26    8.76    4.94
   0   8 -27   17.45    3.76
   0  -8  27   21.89    4.10
   0  -8 -27   15.72    4.04
  -1  -8  27   14.82    3.87
  -1   8  27   24.36    4.15
  -1  -8 -27   19.59    4.04
   1  -8 -27   20.93    4.66
   1   8 -27   11.00    3.76
   1  -8  27   12.35    3.48
   2  -8  27   12.85    4.10
  -2  -8  27    6.96    3.31
  -2   8  27   21.10    4.55
   2   8  27   24.41    5.56
  -2   8 -27    3.93    3.42
   2   8 -27   14.70    4.60
   2  -8 -27   16.44    4.60
  -2  -8 -27   26.27    4.60
  -3   8 -27    9.32    4.83
   3  -8 -27   18.24    5.22
   3   8 -27    2.58    4.55
   3   8  27    3.03    5.00
  -3   8  27   -1.96    4.71
  -3  -8  27   19.98    5.39
   0  -8  28    4.43    3.37
   0  -8 -28    4.38    3.59
  -1   8  28   11.95    3.70
  -1  -8  28   11.39    3.93
   1  -8 -28   14.26    4.27
  -1  -8 -28    7.30    3.70
   1   8 -28    9.65    3.98
   1  -8  28    7.13    3.42
   2  -8  28   37.72    5.39
  -2  -8  28   30.36    4.83
  -2   8  28   46.58    5.78
  -2   8 -28   41.42    5.44
   2   8  28   41.31    6.45
   2   8 -28   44.62    6.34
   2  -8 -28   36.93    5.89
  -2  -8 -28   33.11    5.22
   3  -8 -28    5.16    4.88
   3   8  28    7.63    5.33
  -3   8 -28    9.09    4.77
   0  -8 -29   32.66    5.11
   0  -8  29   38.00    4.94
  -1   8  29   27.95    4.32
  -1  -8 -29   30.48    4.83
   1   8 -29   35.25    5.28
   1  -8 -29   38.56    5.61
  -1  -8  29   50.96    5.78
   1  -8  29   52.42    5.56
   2  -8  29   11.28    4.32
  -2  -8  29   14.09    4.49
  -2   8  29    7.63    3.93
   2   8 -29   18.86    4.88
  -2  -8 -29   15.83    4.60
   2  -8 -29    8.64    4.66
   2   8  29   20.37    5.22
   0  -8  30   14.42    3.98
   0  -8 -30   29.91    5.05
  -1   8  30   13.30    3.76
  -1  -8  30   13.41    4.15
   1   8 -30   13.58    4.71
   1  -8  30   12.29    4.55
   1  -8 -30    5.05    4.32
  -1  -8 -30    8.53    4.15
  -2   8  30   16.00    4.66
  -2  -8  30    3.82    3.82
   2   8 -30    3.37    4.32
   2  -8  30    8.98    4.21
  -2  -8 -30   12.18    4.27
   2  -8 -30    3.37    5.44
   0  -8  31   45.52    5.61
   0  -8 -31   36.20    5.28
  -1   8  31    2.69    3.59
  -1  -8  31    4.43    3.93
   1   8 -31    2.30    4.10
   1  -8  31    8.03    3.98
   1  -8 -31    0.51    3.98
  -2   8  31    6.40    4.43
  -2  -8  31    5.67    4.21
   2   8 -31    4.15    4.55
   2  -8  31    9.32    4.66
  -2  -8 -31    3.31    3.87
   2  -8 -31    6.40    4.88
   0  -8  32   19.81    4.77
   0  -8 -32   30.42    5.78
  -1   8  32    9.88    3.76
  -1  -8  32   10.61    4.55
   1   8 -32    1.80    3.65
   1  -8  32   14.09    4.71
   1  -8 -32    3.26    5.00
  -1  -8 -32   10.94    4.88
  -2   8  32   13.08    5.05
   2   8 -32    5.28    4.88
   2  -8  32   11.23    4.83
  -2  -8 -32   14.93    5.05
   0  -8  33   11.73    4.49
   0  -8 -33    3.54    4.71
  -1  -8  33   11.90    4.88
   1   8 -33    5.33    4.10
   1  -8  33    1.68    4.55
   1  -8 -33    0.73    4.88
  -1  -8 -33   15.27    5.33
   0  -8  34    8.19    4.55
   0  -8 -34   10.83    5.00
  -1  -8 -34    1.85    4.60
   1   8 -34    3.03    5.05
   1  -8  34    3.37    4.27
   0  -9   0    0.34    0.56
   0  -9   0    2.25    1.18
   0   9   0    0.84    1.18
   1   9   0   20.04    2.13
   1  -9   0   18.47    2.58
  -1  -9   0   14.42    2.02
  -1   9   0   19.25    2.25
   1  -9   0   15.94    1.29
  -1  -9   0   12.96    1.18
  -2   9   0   61.74    4.04
   2   9   0   58.76    4.32
  -2  -9   0   68.98    2.81
   2  -9   0   61.74    2.92
   2  -9   0   70.61    4.71
  -3   9   0   11.51    2.97
   3   9   0   16.61    2.92
   3   9   0    3.98    2.58
   3  -9   0   23.57    3.93
  -4   9   0    7.63    3.37
  -4  -9   0    4.94    3.31
   4  -9   0    7.46    3.76
   4   9   0    9.09    3.87
   5  -9   0    2.92    4.55
   0  -9   1    0.67    0.73
   0   9  -1    1.18    1.01
   0   9   1   -0.17    0.90
   0  -9  -1    1.85    0.90
   0  -9  -1    0.28    0.95
   0  -9   1    1.12    1.01
   1  -9  -1    4.77    1.07
   1  -9   1    2.13    0.79
   1   9  -1    5.78    1.46
   1   9   1    3.26    1.57
  -1  -9  -1    7.02    1.68
  -1   9   1    2.97    1.40
  -1   9  -1    2.02    1.52
   1   9  -1    1.52    1.68
  -1  -9  -1    3.48    0.79
  -1  -9   1    3.37    0.95
   1  -9  -1    3.20    1.74
   1  -9   1    6.51    1.91
  -2  -9  -1  100.46    3.87
   2   9   1  109.22    5.05
   2   9  -1  110.96    4.77
  -2   9   1   77.17    4.27
  -2   9  -1   79.81    4.49
   2   9  -1   76.27    4.88
  -2  -9   1   98.44    3.48
  -2  -9  -1   80.43    2.86
   2  -9  -1   75.94    3.31
   2  -9   1   63.98    2.81
  -2  -9  -1   66.56    4.10
   2  -9   1   96.09    5.39
   2  -9  -1   74.76    4.71
   3   9   1   25.03    3.54
   3   9  -1   19.19    2.97
   3  -9   1   19.03    3.87
  -3  -9  -1   13.41    2.92
   3  -9  -1   21.61    3.76
  -3   9   1   13.02    2.86
  -3   9  -1   17.74    3.31
   3   9  -1   19.64    3.54
  -4   9  -1    4.49    3.20
  -4   9   1    9.77    3.59
  -4  -9  -1   13.13    3.76
  -4  -9   1   14.09    3.65
   4  -9   1   11.73    4.15
   4  -9  -1   13.25    4.21
  -5  -9   1    1.80    3.87
   5  -9  -1    6.45    5.05
   5  -9   1    6.29    4.83
  -5  -9  -1   12.24    4.38
   0   9   2    0.62    1.12
   0   9  -2    0.79    1.12
   0  -9   2    1.63    0.90
   0  -9  -2    0.28    0.90
   0  -9   2    0.39    1.12
   0  -9  -2    2.08    1.01
  -1  -9   2    8.42    1.18
   1  -9  -2    7.41    1.23
   1   9  -2   10.10    1.63
   1   9   2    7.41    1.63
  -1  -9  -2    9.82    1.91
   1  -9  -2    4.21    2.02
   1   9  -2    6.12    1.80
  -1   9   2    6.06    1.57
  -1   9  -2    6.06    1.63
   1  -9   2    4.04    0.67
  -1  -9  -2    2.02    0.67
   1  -9   2    7.24    1.96
  -2  -9   2   15.10    1.74
  -2  -9  -2   11.39    1.29
   2   9   2   17.62    2.47
  -2  -9  -2   12.07    1.57
   2   9  -2   20.65    2.30
  -2   9  -2   11.51    2.47
   2   9  -2   10.33    2.36
  -2   9   2   13.41    2.36
  -2  -9  -2   12.40    2.47
   2  -9   2   12.24    2.53
   2  -9  -2    9.88    1.68
   2  -9   2    9.71    1.40
   2  -9  -2    5.28    2.41
   3   9   2   18.41    3.31
   3   9  -2   17.06    2.75
  -3   9   2   12.74    2.64
  -3   9  -2   13.47    3.14
  -3  -9  -2   10.72    2.86
   3  -9  -2   14.09    3.54
   3   9  -2    5.67    3.20
   3  -9   2   11.23    3.14
   4  -9  -2   19.76    4.71
   4  -9   2   26.83    4.66
  -4  -9  -2   20.88    4.32
   4   9  -2   13.64    3.54
  -4   9  -2   11.34    3.98
   4   9   2   17.34    3.93
   5  -9  -2    9.99    4.71
   5  -9   2    0.45    4.43
  -5  -9   2    4.38    4.10
  -5  -9  -2   17.51    4.60
   0   9  -3    1.12    1.07
   0  -9  -3    0.45    1.01
   0   9  -3    0.95    1.18
   0   9   3    1.07    1.18
   0  -9  -3    0.62    0.95
   0  -9   3    0.84    1.23
  -1  -9   3   30.42    1.91
   1  -9  -3   32.38    2.08
   1   9   3   25.93    2.53
   1   9  -3   36.03    2.30
   1  -9  -3   17.68    2.58
  -1  -9  -3   22.00    2.41
  -1   9   3   22.28    2.19
  -1   9  -3   35.47    2.81
   1   9  -3   29.07    2.81
   1  -9   3   29.19    2.81
  -2  -9  -3    3.26    1.01
  -2  -9   3    3.65    1.35
  -2  -9  -3    4.77    1.12
   2   9  -3   11.23    1.91
   2   9   3    6.57    1.91
  -2   9   3   16.39    2.92
  -2   9  -3    4.38    2.02
   2  -9   3    7.75    2.19
   2  -9  -3    7.30    1.63
   2   9  -3    6.01    2.13
  -2  -9  -3    6.68    2.13
   2  -9  -3    0.56    2.19
  -3   9   3    7.69    2.58
  -3   9  -3   10.66    2.92
   3   9  -3   14.82    3.26
   3  -9  -3    9.49    3.26
  -3  -9  -3    7.46    2.69
   3  -9   3   18.58    3.70
   3   9   3   14.93    3.09
   3   9  -3   14.37    2.58
  -3  -9   3   10.21    2.19
  -3  -9   3    8.31    1.96
   4  -9   3    6.34    3.70
   4  -9  -3    8.25    4.15
  -4  -9  -3   17.40    3.93
   4   9  -3   12.01    3.87
   4   9   3   14.48    4.32
  -4   9  -3    9.54    3.59
  -5  -9   3    7.63    3.98
  -5  -9  -3    5.16    4.04
   5  -9   3   -1.35    4.55
   5  -9  -3    7.63    4.88
   0  -9  -4    3.76    1.12
   0   9   4    0.17    1.07
   0  -9  -4    1.07    1.07
   0   9  -4    1.29    1.23
   0   9  -4    0.67    0.95
   0  -9   4    1.63    1.23
  -1  -9   4   39.12    2.19
   1  -9  -4   34.24    2.30
   1   9  -4   45.35    2.47
   1   9   4   35.08    2.81
  -1  -9  -4   27.05    2.92
   1  -9  -4   21.94    2.75
  -1   9  -4   49.73    3.09
  -1   9   4   24.41    2.30
   1   9  -4   35.64    2.92
   1  -9   4   26.32    2.75
   2   9   4   17.68    2.64
   2   9  -4    8.25    1.40
  -2   9  -4   10.16    2.41
  -2   9   4    9.49    1.96
   2  -9  -4    7.02    2.58
   2  -9   4   11.28    2.36
  -2  -9  -4   14.09    2.58
   2   9  -4   11.90    2.53
   2  -9  -4    9.77    1.74
  -2  -9   4    8.92    1.74
   3   9   4   33.62    4.15
  -3  -9   4   26.60    3.03
  -3   9   4   28.51    3.42
  -3   9  -4   35.75    3.93
  -3  -9  -4   32.89    3.82
   3  -9   4   34.69    4.21
   3  -9  -4   28.79    4.43
   3   9  -4   25.48    3.87
  -3  -9   4   23.35    2.58
   4  -9   4    4.10    3.48
  -4  -9  -4    2.47    3.14
   4   9  -4    8.08    3.37
   4   9   4    5.05    3.42
  -4   9  -4    2.08    3.48
  -5  -9   4    7.13    4.10
  -5  -9  -4    6.34    4.04
   5  -9   4   -0.73    4.55
   5  -9  -4    4.32    4.71
   0  -9  -5    2.30    1.12
   0   9   5    0.34    1.18
   0  -9  -5    1.80    1.07
   0   9  -5    3.03    1.35
   0   9  -5    0.51    1.01
   0  -9   5    1.23    1.29
  -1  -9   5  111.63    3.65
   1  -9  -5   35.70    2.41
  -1   9   5   94.63    3.87
   1   9   5  132.51    5.05
   1   9  -5  128.08    3.82
  -1  -9  -5   91.15    4.27
   1  -9  -5   75.60    4.32
  -1   9  -5  151.65    5.00
   1   9  -5   92.05    4.49
   1  -9   5  104.22    4.88
  -2  -9   5   23.35    2.30
   2   9   5   27.73    3.09
   2   9  -5   25.59    2.36
  -2   9   5   19.31    2.58
  -2   9  -5   23.74    2.97
   2  -9   5   21.66    2.86
   2   9  -5   19.87    3.14
   2  -9  -5   18.86    2.25
  -2  -9  -5   26.66    3.14
   2  -9  -5   16.44    3.54
   3   9   5   13.75    3.31
   3   9  -5   25.09    2.97
  -3  -9   5   12.12    2.75
  -3   9   5   13.58    2.97
  -3   9  -5   13.75    3.03
  -3  -9  -5   17.23    3.14
   3  -9   5   18.35    3.70
   3  -9  -5   18.24    4.10
   3   9  -5   14.93    3.26
  -3  -9   5   15.83    2.47
   4  -9  -5    1.40    3.14
   4  -9   5   13.98    4.21
  -4  -9  -5    2.19    3.26
   4   9  -5    6.74    3.65
   4   9   5   10.83    3.87
  -4   9  -5    7.18    3.42
  -5   9  -5   23.24    6.68
   5   9  -5   10.55    4.83
   5  -9  -5    5.05    4.66
   5  -9   5    7.02    4.66
   0  -9  -6    1.80    1.12
   0   9   6    1.23    1.29
   0  -9  -6    0.39    1.07
   0   9  -6    0.90    1.12
   0   9  -6    1.74    1.12
   0  -9   6    0.39    1.18
  -1  -9   6  132.62    4.10
   1  -9  -6  123.42    4.38
  -1  -9  -6  103.66    4.49
   1   9   6  127.74    4.94
  -1   9   6   99.90    3.87
   1  -9  -6   93.11    4.66
  -1   9  -6  153.67    5.22
   1   9  -6   86.15    4.32
   1  -9   6  106.30    4.83
  -2  -9   6   16.39    2.19
   2   9   6   26.60    3.09
   2   9  -6   27.16    2.30
   2  -9  -6   12.63    3.09
  -2  -9  -6   14.65    2.64
  -2   9   6   14.31    2.25
  -2   9  -6   26.77    3.09
   2  -9  -6   13.19    2.08
   2   9  -6    6.34    2.58
   2  -9   6   23.80    2.92
  -3  -9   6   19.36    3.31
   3   9   6   10.05    3.14
  -3   9  -6   15.10    3.09
  -3   9   6   11.34    2.92
   3  -9   6   19.48    3.65
  -3  -9  -6   11.90    2.97
   3  -9  -6   17.17    3.59
   3   9  -6    7.80    3.03
   3  -9  -6   14.70    2.75
  -3  -9   6   11.84    2.41
   4  -9  -6    3.48    3.26
  -4  -9  -6   14.09    3.82
   4  -9   6    6.57    3.82
   4   9  -6    9.15    3.59
   4   9   6    4.88    3.59
  -4   9  -6    3.37    3.37
   5  -9   6   17.68    5.28
   5  -9  -6   18.47    5.56
  -5   9  -6    1.80    4.66
   5   9  -6    3.26    4.27
   5   9   6    5.28    4.94
   0  -9  -7    1.01    1.18
   0   9   7    0.22    1.12
   0  -9  -7    3.65    1.23
   0   9  -7    0.95    1.01
   0   9  -7    1.29    1.23
   0  -9   7    0.51    1.35
  -1  -9   7   48.27    2.64
   1  -9  -7   54.05    3.03
  -1  -9  -7   42.37    3.09
   1   9   7   40.47    3.14
  -1   9   7   40.80    2.53
   1   9  -7   45.80    2.53
   1  -9  -7   31.99    3.14
  -1   9  -7   51.47    3.26
   1   9  -7   37.60    3.20
   1  -9   7   37.88    3.31
  -2  -9   7   31.54    2.81
   2   9   7   44.84    3.87
   2   9  -7   52.48    2.97
   2  -9  -7   22.90    3.48
  -2  -9  -7   31.54    3.59
  -2   9   7   24.81    2.53
  -2   9  -7   34.12    3.37
   2  -9  -7   31.15    2.75
   2   9  -7   29.19    3.59
   2  -9   7   31.32    3.31
   3   9   7   12.35    3.31
  -3   9  -7    8.59    2.75
  -3  -9   7   10.94    2.41
   3  -9  -7    5.67    2.19
   3   9  -7   15.21    3.37
  -3  -9  -7    9.77    2.97
   3  -9  -7   16.33    3.70
   4  -9  -7    8.98    4.10
  -4  -9  -7    7.02    3.20
   4   9   7   14.14    4.71
  -4   9  -7    7.52    3.82
   4   9  -7   -3.09    3.37
   4  -9   7    8.59    4.27
   5   9   7    6.12    4.83
  -5   9   7    8.25    5.16
   5  -9   7   13.58    5.11
  -5   9  -7    2.47    4.83
   5   9  -7   12.91    5.44
  -5   9   7    5.39    4.60
   0  -9   8    0.51    1.23
   0   9   8    2.92    1.23
   0   9   8    1.46    1.01
   0   9   8    0.67    1.23
   0   9  -8    2.47    1.23
   0   9  -8    0.34    1.18
   0  -9  -8    1.63    1.29
  -1  -9   8   65.05    3.14
  -1  -9  -8   60.95    3.82
   1  -9  -8   81.55    3.76
   1   9   8   57.81    3.59
   1   9  -8   75.77    3.14
  -1   9   8   47.82    2.75
   1  -9  -8   47.43    3.59
  -1   9  -8   81.72    3.98
   1   9  -8   59.32    3.93
   1  -9   8   64.60    3.93
  -2  -9   8   43.72    3.20
   2   9   8   51.19    4.15
   2   9  -8   49.11    2.81
  -2   9  -8   44.62    3.93
  -2   9   8   32.66    2.75
   2  -9   8   48.44    4.04
   2  -9  -8   45.29    3.42
   2   9  -8   35.98    3.82
   2  -9  -8   36.31    4.10
  -2  -9  -8   36.99    3.54
   3  -9  -8   37.49    4.66
   3  -9   8   39.68    4.71
  -3  -9  -8   41.48    4.43
   3   9   8   38.28    4.71
  -3   9  -8   44.34    4.49
   3  -9  -8   22.23    3.09
   3   9  -8   36.59    4.60
  -3  -9   8   35.02    3.48
   4   9   8    7.69    4.32
  -4   9  -8    6.17    3.76
   4  -9  -8    4.83    3.98
  -4  -9  -8    7.63    3.54
   4   9  -8    5.56    3.87
   4  -9   8    4.21    3.65
  -5   9  -8    8.08    5.33
   5   9  -8    7.80    4.88
   5   9   8    4.27    5.22
   0   9   9    1.80    1.01
   0  -9   9    0.39    1.23
   0   9   9    0.67    1.07
   0   9   9    0.22    1.29
   0   9  -9    2.13    1.29
   0   9  -9    0.45    1.18
   0  -9  -9    2.64    1.46
  -1  -9   9   11.34    1.85
   1  -9  -9   10.94    1.80
  -1   9   9    8.53    1.63
   1   9   9    5.44    1.96
   1   9  -9   11.17    1.68
  -1  -9  -9    5.89    1.80
   1  -9  -9    4.83    2.13
  -1   9  -9   10.33    2.02
   1   9  -9    6.96    2.19
  -1   9  -9    5.44    0.95
   1  -9   9   15.94    2.47
   2  -9   9   53.21    4.21
  -2  -9   9   47.48    3.37
   2   9   9   44.40    4.10
   2   9  -9   39.40    2.58
   2  -9  -9   32.55    3.93
  -2   9  -9   45.91    3.93
  -2   9   9   30.93    2.86
   2  -9  -9   44.51    3.54
   2   9  -9   44.40    4.04
  -2  -9  -9   39.18    3.70
   3  -9   9   24.70    3.93
   3  -9  -9   19.48    3.98
  -3  -9  -9   23.52    3.93
   3   9   9   25.03    4.10
  -3   9  -9   25.65    3.82
   3  -9  -9   18.41    3.31
   3   9  -9   16.89    3.70
  -3  -9   9   13.69    2.75
   4   9   9    7.02    4.55
  -4   9  -9    6.96    3.87
  -4  -9  -9   21.94    4.15
   4  -9  -9   11.62    3.98
   4   9  -9    8.59    3.59
   4  -9   9    5.50    3.82
  -5   9  -9   -1.18    4.71
   5   9   9    1.07    5.39
   0  -9  10    2.58    1.46
   0   9  10    1.96    1.12
   0   9  10    2.58    1.18
   0   9  10    0.45    1.46
   0   9 -10    1.29    1.23
   0   9 -10    0.67    1.29
   0  -9 -10    3.54    1.57
  -1  -9  10   10.50    1.80
  -1  -9 -10   10.94    2.25
   1  -9 -10   15.94    2.08
  -1   9  10    3.76    1.46
   1   9  10    6.79    2.25
   1   9 -10   15.55    1.63
   1  -9 -10    8.92    2.30
  -1   9 -10   16.39    2.41
  -1   9 -10    4.94    1.12
   1   9 -10    9.26    2.19
   1  -9  10   11.28    2.30
   1   9  10   10.27    0.84
   2  -9  10   21.72    3.09
  -2  -9  10   12.74    2.25
   2   9  10   15.43    3.09
   2  -9 -10    6.79    2.86
  -2   9 -10   19.31    2.81
  -2   9  10    4.94    1.80
   2  -9 -10   12.91    2.30
   2   9 -10   15.77    2.97
  -2  -9 -10   14.26    2.75
   3   9  10    7.41    3.42
  -3   9 -10    7.07    3.20
  -3  -9  10    6.57    2.30
   3  -9 -10    5.28    2.64
   3   9 -10    8.76    3.03
  -3  -9 -10    7.69    2.86
   3  -9  10   16.78    3.54
   3  -9 -10    3.93    3.14
  -4   9  10   10.89    4.43
   4   9  10    2.58    4.43
  -4   9  10   12.52    4.43
  -4  -9 -10   10.50    3.54
  -4   9 -10    4.32    3.70
   4   9 -10   13.08    4.32
   4  -9  10   12.01    3.87
   0   9  11    1.68    1.23
   0   9  11    1.18    1.46
   0  -9  11    2.97    1.74
   0   9  11    1.74    1.23
   0   9 -11    1.01    1.35
   0   9 -11    1.46    1.46
   0  -9 -11    1.74    1.46
   1   9  11   22.39    1.23
   1  -9  11   26.32    2.86
  -1   9  11   16.73    2.41
  -1  -9  11   20.49    2.30
  -1   9  11   19.48    2.53
   1   9 -11   24.81    1.85
   1   9  11   14.48    2.81
  -1   9  11   15.49    2.02
  -1   9 -11   30.31    2.86
  -1   9 -11   20.15    1.52
   1   9 -11   19.81    2.64
  -1  -9 -11   22.90    2.81
   1  -9 -11   23.24    2.58
  -2  -9  11    7.46    2.08
  -2  -9 -11   11.84    2.58
   2   9  11    2.92    2.64
   2  -9 -11    5.84    2.81
  -2   9 -11   12.18    2.64
   2  -9 -11   14.42    2.58
   2   9 -11   14.09    3.14
   2  -9  11   14.26    2.64
   3   9  11   27.73    4.32
   3  -9  11   18.52    3.82
   3  -9 -11   16.00    3.87
  -3   9 -11   22.00    3.82
  -3  -9 -11   16.39    3.37
   3   9 -11   10.50    3.31
   3  -9 -11   23.57    3.70
  -3  -9  11   17.62    3.14
   4  -9  11   16.78    4.27
   4   9  11   15.10    4.94
  -4   9  11   11.73    4.60
  -4   9  11   16.11    4.66
  -4   9 -11   16.95    4.77
   4   9 -11   10.33    4.15
  -4  -9 -11   19.87    4.10
   0   9  12    0.79    1.12
   0   9  12   -0.11    1.40
   0  -9  12    0.90    1.57
   0   9  12    1.57    1.12
   0   9 -12    1.46    1.29
   0   9 -12    0.34    1.46
   0  -9 -12    0.90    1.52
   1  -9  12   30.20    3.14
  -1   9  12   17.23    2.47
   1   9  12   13.64    2.86
   1   9 -12   24.81    1.85
  -1   9  12   16.33    1.96
  -1  -9  12   20.26    2.30
  -1   9  12   14.48    2.30
  -1   9 -12   26.38    2.64
  -1   9 -12   11.84    1.52
   1   9 -12   17.96    2.58
   1  -9 -12   23.63    2.75
  -1  -9 -12   15.38    2.64
   2  -9  12   13.53    2.81
  -2   9  12   12.85    2.81
  -2  -9  12   12.96    2.41
  -2   9  12   19.53    3.26
   2   9  12    4.66    2.75
  -2   9 -12   14.99    2.81
   2  -9 -12   11.28    2.30
   2   9 -12   13.36    3.09
  -2  -9 -12   15.04    2.75
  -3   9  12   20.04    3.93
  -3  -9  12   28.74    3.65
   3  -9  12   30.98    4.49
  -3   9  12   12.91    3.82
   3   9  12   30.98    4.66
  -3   9 -12   29.91    4.15
   3  -9 -12   24.02    3.93
   3   9 -12   22.96    3.98
  -3  -9 -12   32.38    4.21
  -4   9  12   11.62    4.43
   4   9  12    7.24    5.16
  -4   9  12    9.09    4.32
   4  -9  12   27.95    5.00
  -4   9 -12   25.99    5.11
   4   9 -12   15.66    4.38
  -4  -9 -12   30.98    4.77
   0   9  13    2.97    1.46
   0   9  13    0.45    1.68
   0   9  13    0.73    1.23
   0  -9  13    2.75    1.96
   0   9 -13    0.17    0.90
   0   9 -13    3.31    1.68
   0  -9 -13    4.60    1.85
   1  -9  13   84.86    4.77
  -1   9  13   48.94    3.59
   1   9  13   57.98    4.55
   1   9 -13   77.28    2.97
  -1   9  13   51.69    3.03
  -1   9 -13   93.00    4.60
   1  -9 -13   65.95    4.04
  -1  -9 -13   65.72    4.27
  -1   9 -13   68.02    2.92
   1   9 -13   71.56    4.38
  -1   9  13   57.30    3.82
  -1  -9  13   68.81    3.82
   2  -9  13   32.27    3.65
  -2  -9  13   25.65    2.92
  -2   9  13   38.73    3.93
   2   9  13   24.53    3.87
  -2   9  13   23.07    3.37
  -2   9 -13   29.97    3.54
   2  -9 -13   31.26    3.42
   2   9 -13   22.67    3.42
  -2  -9 -13   29.07    3.48
   3  -9  13   17.62    3.93
  -3  -9  13   17.34    3.03
  -3   9  13   16.33    3.82
   3   9  13   19.59    4.21
  -3   9  13    7.13    3.37
  -3   9 -13   12.07    3.59
   3   9 -13   13.58    3.31
   3  -9 -13   14.20    3.54
  -3  -9 -13   21.44    3.59
  -4   9  13   16.16    4.77
   4   9  13    7.63    5.56
  -4  -9 -13    4.94    3.31
   4  -9  13   23.46    4.77
  -4   9 -13   10.16    4.21
   4   9 -13   14.31    4.77
  -4  -9  13    9.09    3.54
  -4   9  13    9.54    4.32
   0  -9 -14    3.54    1.96
   0   9  14    1.63    1.80
   0   9  14    1.85    1.52
   0   9 -14    0.17    0.90
   0   9 -14    3.42    1.91
   0  -9  14    4.77    2.13
   1  -9  14   34.18    3.31
  -1   9  14   18.41    2.41
   1   9  14   17.45    3.09
   1   9 -14   25.31    1.91
  -1   9  14   10.21    1.80
  -1   9 -14   24.98    2.75
  -1  -9 -14   19.19    2.75
   1  -9 -14   23.85    2.81
   1   9 -14   30.03    3.26
  -1   9 -14   21.72    2.08
  -1   9  14   21.50    2.64
  -1  -9  14   29.63    2.81
   2  -9  14   16.44    3.09
   2   9  14   12.46    3.37
  -2   9  14   14.76    3.20
  -2   9  14   25.82    3.70
  -2  -9  14   13.53    2.47
  -2   9 -14   15.21    3.09
   2  -9 -14   15.04    2.92
   2   9 -14   17.90    3.26
  -2  -9 -14   14.14    2.86
  -3  -9  14    3.54    2.47
  -3   9  14    0.17    3.14
  -3  -9 -14    3.42    2.69
   3   9  14    8.19    3.37
  -3   9  14    2.69    3.20
  -3   9 -14    8.87    3.37
   3   9 -14    9.26    3.31
   3  -9 -14    6.74    3.42
   3  -9  14    7.24    3.37
  -4   9  14   -1.18    3.70
  -4  -9  14   16.67    3.76
  -4   9  14   -4.55    3.87
   4   9  14    3.48    5.11
  -4  -9 -14   11.67    3.93
  -4   9 -14    9.93    4.43
   4   9 -14    2.36    3.82
   4  -9  14    9.93    4.04
   0   9  15    2.86    1.74
   0  -9  15    2.53    1.80
   0   9  15    0.79    1.35
   0   9 -15    2.53    1.52
   0   9 -15    1.91    1.68
   0  -9 -15    1.07    1.74
   1  -9  15   32.55    3.37
   1   9  15   14.87    3.14
  -1   9  15   25.09    2.81
  -1   9  15   12.18    2.13
  -1  -9  15   19.87    2.58
  -1   9  15   22.45    2.81
  -1   9 -15   24.53    2.86
   1   9 -15   31.21    3.54
   1  -9 -15   24.02    2.86
  -1  -9 -15   24.19    2.97
   2  -9  15    5.05    2.58
  -2   9  15    5.44    2.69
  -2  -9  15    6.01    2.41
  -2   9  15    9.32    2.86
   2   9  15    9.88    3.31
  -2   9 -15    6.45    2.41
   2   9 -15   13.30    3.26
  -2  -9 -15   11.39    2.81
   2  -9 -15    2.19    2.36
  -3   9  15   11.34    3.54
  -3  -9  15    7.91    2.92
  -3  -9 -15    8.64    3.20
   3   9  15   11.00    3.65
  -3   9  15    8.70    3.59
  -3   9 -15    9.09    3.54
   3  -9 -15    7.24    3.48
   3   9 -15   12.96    3.65
   3  -9  15   11.67    3.48
  -4   9  15    3.54    3.93
  -4  -9  15   15.10    3.70
   4   9  15   13.86    5.84
  -4   9  15    5.72    3.98
  -4  -9 -15   12.29    3.76
  -4   9 -15    5.95    4.27
   4   9 -15    2.47    3.42
   4  -9  15    7.91    3.82
   0  -9 -16    3.87    1.91
   0   9  16    0.95    1.85
   0   9 -16    1.18    1.46
   0  -9  16    5.16    1.96
   0   9 -16    1.29    1.80
   0   9  16    3.26    1.63
   1  -9  16   60.62    4.38
  -1  -9  16   46.64    3.65
  -1   9  16   52.87    3.93
   1   9  16   39.18    4.21
  -1   9  16   45.41    3.65
  -1   9 -16   55.51    3.93
   1   9 -16   60.22    4.49
   1  -9 -16   51.07    4.04
  -1  -9 -16   47.93    4.04
   2  -9  16    8.25    2.69
   2   9  16   16.39    3.48
  -2   9  16    8.25    2.97
  -2   9  16   11.51    2.92
  -2  -9  16   15.55    2.81
  -2   9 -16   18.41    3.31
   2   9 -16    5.84    2.64
  -2  -9 -16    8.19    2.81
   2  -9 -16   10.21    2.69
  -3   9  16    2.92    3.20
  -3  -9  16    0.45    2.58
  -3  -9 -16   12.52    3.42
   3   9  16    2.86    3.54
  -3   9  16   16.61    4.21
  -3   9 -16    7.86    3.37
   3  -9 -16    3.76    3.31
   3   9 -16    5.72    3.37
   3  -9  16   14.76    3.54
  -4  -9  16    8.31    3.59
  -4   9  16   10.89    4.32
   4   9  16   19.98    5.44
  -4   9  16   12.57    4.77
  -4  -9 -16    7.46    3.48
  -4   9 -16    8.59    4.60
   4   9 -16   11.45    4.38
   4  -9  16   13.02    4.55
   0   9  17    0.39    1.96
   0   9 -17    4.66    1.80
   0  -9 -17    1.52    1.91
   0   9 -17    2.36    2.08
   0  -9  17    3.98    2.02
   0   9  17    2.86    1.68
   1  -9  17   17.74    2.86
  -1  -9  17    9.93    2.36
  -1   9  17   14.26    2.47
  -1   9  17    7.80    2.08
   1   9  17   14.93    3.26
  -1   9 -17   10.33    2.25
   1   9 -17   20.99    3.20
  -1  -9 -17   15.38    2.75
   1  -9 -17    6.45    2.41
   2  -9  17   14.70    3.14
  -2   9  17    9.04    3.26
   2   9  17   14.26    3.76
  -2   9  17   13.08    3.26
  -2   9 -17   14.59    3.31
   2   9 -17    9.99    3.26
   2  -9 -17    6.79    2.75
  -2  -9 -17   17.96    3.31
   3  -9  17    8.76    3.65
  -3  -9  17    5.78    2.86
  -3   9  17    8.81    3.87
  -3   9  17    4.83    3.54
   3   9  17    1.96    3.70
  -3   9 -17   -2.53    3.26
   3  -9 -17   11.39    3.76
   3   9 -17    8.42    3.98
  -3  -9 -17    6.12    3.09
   4   9  17    1.52    4.66
  -4   9  17    9.71    4.60
  -4  -9  17    8.31    3.42
  -4   9  17    6.68    4.55
  -4   9 -17    9.71    4.66
   4   9 -17    5.61    4.04
   4  -9  17    0.17    3.59
   0   9  18    2.19    1.96
   0  -9  18    3.59    2.19
   0   9  18    3.26    1.63
   0   9 -18    2.69    1.68
   0   9 -18    2.02    2.19
   0  -9 -18    3.03    2.13
   1  -9  18   10.27    2.81
  -1   9  18   13.30    2.53
   1   9  18    2.69    2.64
  -1   9  18    7.69    2.02
  -1  -9  18    4.77    2.30
  -1   9 -18    7.41    2.30
   1   9 -18    8.25    2.64
  -1  -9 -18    9.65    2.58
   1  -9 -18    7.58    2.36
   2  -9  18    7.86    2.86
  -2   9  18    3.14    2.75
   2   9  18    0.17    2.75
  -2   9 -18    4.66    2.75
   2  -9 -18    5.05    2.69
  -2  -9 -18    3.54    2.53
   2   9 -18    3.20    2.86
  -2  -9  18    9.32    2.75
  -2   9  18    3.20    2.81
   3  -9  18   14.20    3.93
   3   9  18    7.91    4.43
  -3   9  18   12.96    4.15
  -3   9 -18    8.92    3.98
  -3   9  18   17.79    4.49
  -3  -9  18   19.31    3.65
   3   9 -18   10.55    3.87
   3  -9 -18   12.80    3.65
  -3  -9 -18    8.59    3.37
  -4  -9  18    8.31    3.70
  -4   9  18   21.50    5.39
  -4   9 -18    9.43    4.55
   4   9 -18    5.84    4.55
   4  -9 -18    3.48    3.70
   4   9  18    7.13    5.16
  -4   9  18    3.20    4.04
   0   9  19    3.76    2.02
   0   9 -19    4.27    1.80
   0  -9 -19    3.48    2.30
   0   9 -19    2.64    2.19
   0  -9  19    2.25    2.13
   0   9  19    8.08    1.63
   1  -9  19    8.87    2.86
  -1   9  19    8.98    2.36
  -1  -9  19   10.38    2.47
   1   9  19   10.27    3.31
  -1   9  19    7.97    2.69
  -1   9 -19   10.94    2.64
   1   9 -19   11.00    2.92
  -1  -9 -19    3.48    2.30
   1  -9 -19    7.97    2.47
   2  -9  19   21.16    3.82
  -2  -9  19   26.44    3.65
  -2   9  19   30.03    4.43
  -2   9  19   25.42    3.98
   2   9  19   22.79    4.49
  -2   9 -19   34.24    4.15
   2  -9 -19   25.26    3.98
   2   9 -19   36.65    4.60
  -2  -9 -19   32.10    4.04
   3  -9  19   32.78    4.83
  -3   9  19   18.91    4.27
   3   9  19   14.48    4.66
  -3   9 -19   16.78    4.21
  -3  -9  19   22.62    4.10
  -3   9  19   18.63    4.49
   3  -9 -19   13.92    4.04
   3   9 -19   31.71    5.00
  -3  -9 -19   21.66    4.10
  -4   9  19    6.57    4.38
  -4  -9  19   18.52    4.27
  -4   9 -19    5.05    3.98
   4   9 -19    7.24    4.27
   4  -9 -19    8.19    4.55
   4   9  19   -1.01    4.66
  -4   9  19    7.52    4.32
   0   9  20    1.01    2.30
   0   9  20    3.65    1.57
   0  -9  20    0.95    2.08
   0   9 -20    2.53    1.96
   0  -9 -20    0.56    2.08
   1  -9  20    3.20    2.53
  -1   9  20    9.60    2.97
   1   9  20    8.19    2.86
  -1   9 -20   14.31    2.75
   1  -9 -20   19.48    3.20
  -1  -9 -20   11.23    2.75
   1   9 -20    6.90    2.86
  -1   9  20   14.42    2.97
  -1  -9  20    4.32    2.30
   2  -9  20   35.25    4.55
  -2   9  20   19.98    4.04
  -2  -9  20   35.58    4.04
  -2   9  20   20.43    3.76
   2   9  20   24.02    4.38
  -2   9 -20   19.53    3.93
   2  -9 -20   33.00    4.38
   2   9 -20   34.24    4.55
  -2  -9 -20   41.98    4.43
   3  -9  20   10.27    3.98
   3   9  20   21.38    5.33
  -3   9  20    9.49    3.76
  -3   9 -20   11.95    3.87
  -3   9  20   15.32    4.43
  -3  -9  20   17.96    3.93
   3  -9 -20   11.00    4.04
   3   9 -20   23.01    4.88
  -3  -9 -20   17.90    4.04
  -4   9 -20    2.58    4.43
   4  -9 -20   12.85    4.71
   4   9 -20    9.93    4.71
   4   9  20    5.33    5.50
  -4   9  20    7.69    4.10
  -4  -9  20    4.94    3.70
   0   9  21    2.19    1.40
   0  -9  21    0.11    1.96
   0   9 -21   -0.11    2.25
   0  -9 -21    3.54    2.58
   1  -9 -21    2.30    2.64
  -1  -9 -21    6.34    2.47
   1   9  21    5.61    2.97
  -1   9 -21    7.41    2.53
   1  -9  21    6.29    2.69
   1   9 -21    4.94    2.75
  -1   9  21   13.36    2.97
  -1  -9  21    7.86    2.69
   2  -9  21   23.80    3.98
  -2   9  21   13.47    3.54
  -2  -9  21   22.23    3.76
  -2   9  21   18.63    3.98
   2   9  21   14.54    4.21
  -2   9 -21   17.17    3.76
   2  -9 -21   13.75    3.59
   2   9 -21   18.24    3.98
  -2  -9 -21   29.63    4.27
   3  -9  21    8.19    3.54
   3   9  21   16.33    4.83
  -3   9  21   12.46    4.27
  -3   9  21   15.38    4.55
  -3  -9  21   18.30    4.10
   3   9 -21   13.64    4.27
   3  -9 -21    9.60    3.87
  -3  -9 -21    5.56    3.20
  -3   9 -21    6.96    4.10
  -4  -9  21    9.54    4.21
   4  -9 -21   -1.40    4.21
   0   9  22   -1.07    1.23
   0  -9  22    1.07    2.36
   0  -9 -22    3.31    2.64
   1  -9 -22   22.56    3.70
  -1  -9 -22   19.03    3.42
   1   9  22   10.50    3.20
  -1   9 -22   15.21    3.03
   1  -9  22   18.24    3.70
   1   9 -22   17.90    3.59
  -1   9  22   17.23    3.65
  -1  -9  22   11.28    3.14
   2  -9  22    8.25    3.31
  -2  -9  22    8.14    2.97
  -2   9  22   15.49    3.76
  -2   9  22   12.74    4.15
   2   9  22    4.43    3.59
  -2   9 -22    4.10    2.86
   2   9 -22   12.46    3.98
   2  -9 -22    2.75    3.09
  -2  -9 -22    6.51    3.20
   3  -9  22    7.52    3.70
  -3   9  22    9.60    4.38
  -3  -9  22    6.17    3.48
   3   9  22    9.37    4.49
  -3   9  22   17.01    4.83
  -3   9 -22   13.02    4.32
  -3  -9 -22   -0.34    2.97
   3   9 -22   11.45    4.77
   3  -9 -22    5.61    3.59
  -4  -9  22   -0.56    4.21
   4  -9 -22    3.65    4.43
   0  -9 -23   -1.63    2.41
   0   9 -23    7.18    3.09
   0   9  23    1.07    1.12
   0  -9  23    4.43    2.81
   1  -9  23   20.49    3.70
  -1  -9  23   19.92    3.54
  -1   9  23   25.48    4.04
   1   9  23   20.99    3.93
  -1   9 -23   26.49    3.65
   1   9 -23   20.15    3.82
   1  -9 -23   21.33    3.87
  -1  -9 -23   24.30    3.76
   2  -9  23    4.43    2.92
  -2  -9  23    9.71    3.37
  -2   9  23    1.01    2.86
  -2   9  23    4.60    4.04
   2   9  23    3.76    3.76
  -2   9 -23    0.67    2.75
   2   9 -23    5.05    3.59
   2  -9 -23    8.87    3.76
  -2  -9 -23   11.95    3.59
   3  -9  23    7.75    3.70
  -3  -9  23    6.96    3.54
  -3   9  23   13.75    4.27
  -3   9 -23    3.93    4.04
   3  -9 -23   10.44    4.15
   3   9 -23    7.91    4.27
  -3  -9 -23   10.78    4.04
  -3   9  23   11.39    4.66
   3   9  23   -0.56    4.32
   0  -9 -24    1.46    2.75
   0   9 -24    0.11    2.53
   1  -9  24   14.03    3.59
  -1   9  24   10.61    3.03
  -1  -9  24    7.80    3.03
   1   9  24    6.68    3.26
  -1   9 -24   13.86    3.20
   1   9 -24    1.74    3.03
   1  -9 -24   11.73    3.48
  -1  -9 -24   16.78    3.54
   2  -9  24    5.84    3.42
  -2   9  24    4.94    3.31
  -2  -9  24    3.87    3.20
   2   9  24    5.05    4.15
  -2   9 -24    9.15    3.37
   2   9 -24    7.41    3.54
  -2  -9 -24    6.40    3.37
   2  -9 -24    9.43    3.70
   3  -9  24    5.89    3.70
  -3  -9  24    2.02    3.26
  -3   9  24    0.56    3.82
  -3   9  24    7.46    4.55
   3   9  24   -0.11    4.66
  -3   9 -24    7.07    4.38
   3   9 -24    6.45    4.43
   3  -9 -24   10.55    4.49
  -3  -9 -24   10.10    3.87
   0   9 -25    0.34    2.75
   0  -9 -25    1.63    2.97
   0  -9  25    2.02    3.09
  -1  -9  25   16.78    3.70
   1  -9  25   18.13    3.93
  -1   9  25   14.70    3.37
   1   9  25    7.75    3.54
   1   9 -25   10.83    3.76
  -1  -9 -25   12.24    3.54
   1  -9 -25   11.11    3.76
   2  -9  25    8.53    3.37
  -2   9  25    8.64    3.65
  -2  -9  25   13.58    3.70
   2   9  25    3.20    4.21
  -2   9 -25   15.38    3.70
   2   9 -25    4.38    3.70
   2  -9 -25    3.93    3.37
  -2  -9 -25    9.77    3.54
   3  -9  25    0.73    4.04
  -3  -9  25   12.35    4.27
  -3   9  25    7.69    4.27
   3   9  25   13.69    5.56
  -3   9 -25    1.01    3.93
   3   9 -25    6.01    4.71
   3  -9 -25   17.01    5.16
  -3  -9 -25   11.06    4.21
   0  -9  26    6.12    3.20
   0  -9 -26    1.29    3.03
  -1   9  26   18.35    3.54
  -1  -9 -26   24.08    4.38
   1  -9 -26   19.81    4.55
   1   9 -26   22.39    4.32
  -1  -9  26   26.72    4.38
   1  -9  26   21.72    3.98
   2  -9  26    8.59    3.93
  -2   9  26   13.30    4.27
  -2  -9  26    9.15    3.42
   2   9  26    8.25    4.83
  -2   9 -26    6.74    3.54
   2   9 -26    4.04    4.04
   2  -9 -26    6.12    3.98
  -2  -9 -26    6.74    3.48
  -3   9 -26   11.95    5.00
   3  -9 -26    8.14    4.49
   3   9 -26    5.84    4.32
   3   9  26    4.66    5.05
  -3   9  26    9.04    6.45
  -3  -9  26   15.49    4.32
  -3   9  26    9.09    5.22
   0  -9  27    0.06    3.26
   0  -9 -27   10.94    3.82
  -1  -9  27    7.86    3.59
  -1   9  27   16.73    3.42
  -1  -9 -27    6.90    3.48
   1  -9 -27    4.21    3.54
   1   9 -27   11.67    3.87
   1  -9  27    5.67    3.26
   2  -9  27    5.00    4.21
  -2   9  27   -1.52    3.65
  -2  -9  27    9.26    3.93
   2   9  27    5.78    4.55
  -2   9 -27    2.13    3.59
   2   9 -27    2.81    3.70
   2  -9 -27    5.50    4.15
  -2  -9 -27    4.83    3.54
  -3   9 -27    5.78    4.71
   3  -9 -27    1.68    4.49
   3   9 -27   11.95    4.66
   3   9  27    8.08    5.67
  -3  -9  27   16.50    4.77
  -3   9  27   15.43    5.67
   0  -9  28    2.75    3.14
   0  -9 -28    3.42    3.65
  -1   9  28    8.64    3.37
  -1  -9  28   10.78    3.98
  -1  -9 -28   10.05    3.98
   1  -9 -28   10.55    4.21
   1   9 -28    7.18    3.82
   1  -9  28    0.79    3.31
   2  -9  28    2.25    3.93
  -2   9  28   -0.62    3.65
  -2  -9  28    4.77    3.70
   2   9  28    2.53    4.60
   2  -9 -28   18.86    5.28
   2   9 -28    6.29    4.60
  -2   9 -28    5.28    3.82
  -2  -9 -28   10.05    4.04
   3   9  28   15.04    5.78
  -3   9 -28   12.52    5.44
   0  -9  29    2.53    3.26
   0  -9 -29    5.50    3.82
  -1   9  29    7.30    3.42
  -1  -9  29    9.04    3.82
  -1  -9 -29   -2.19    3.20
   1  -9 -29    4.66    4.15
   1   9 -29    5.33    4.10
   1  -9  29    9.88    3.87
   2  -9  29   11.45    4.27
  -2   9  29   10.78    4.27
  -2  -9  29    6.79    4.21
   2   9  29    7.91    4.60
   2   9 -29   20.71    5.39
   2  -9 -29   12.07    4.60
  -2  -9 -29    1.23    3.59
   0  -9  30   12.46    4.15
   0  -9 -30    4.94    3.82
  -1   9  30    6.96    3.59
   1   9 -30    9.77    3.98
  -1  -9  30   16.11    4.60
   1  -9  30   11.84    4.27
  -1  -9 -30   12.63    4.55
   1  -9 -30   11.62    4.66
  -2   9  30   12.07    4.60
  -2  -9  30    2.75    3.26
   2   9 -30    6.79    4.55
   2  -9  30   14.20    4.71
   2  -9 -30   -3.37    4.27
  -2  -9 -30    8.25    4.55
   0  -9  31   -0.84    3.37
   0  -9 -31    6.23    4.32
  -1  -9  31   10.61    4.27
   1   9 -31    6.68    4.27
   1  -9  31    4.38    3.82
  -1  -9 -31    3.37    4.10
   1  -9 -31    6.01    4.43
  -2   9  31    5.16    4.49
  -2  -9  31   11.39    4.49
   2   9 -31    2.13    4.49
   2  -9  31    7.58    4.38
   2  -9 -31    5.84    4.94
  -2  -9 -31    5.11    3.87
   0  -9  32    8.08    4.04
   0  -9 -32    0.73    4.49
  -1  -9  32    1.18    3.70
   1   9 -32    5.89    4.60
  -1  -9 -32   -3.03    3.65
   1  -9 -32    9.99    5.11
  -2   9  32   10.83    4.83
   2   9 -32    0.45    4.32
  -2  -9 -32    5.56    4.55
   0  -9  33    2.25    3.76
   0  -9 -33    8.19    4.60
  -1  -9  33   18.24    5.11
   1   9 -33   13.58    4.94
   1  -9  33    8.98    4.60
   1  -9 -33    3.93    5.05
  -1  -9 -33    1.63    4.32
   2  -9  33    8.25    4.38
  -2  -9 -33   14.99    4.94
   0  -9 -34    5.67    4.71
   0  -9  34    7.69    4.55
  -1  -9 -34   10.21    5.00
   1  -9  34   13.02    5.11
   0  10   0    1.01    1.12
   0 -10   0    0.22    1.07
   0 -10   0    0.45    0.62
   1  10   0    5.84    1.80
   1 -10   0    5.11    2.19
  -1 -10   0    4.49    1.80
  -1  10   0    5.78    1.85
   1 -10   0    5.72    1.01
  -1 -10   0    6.06    1.01
   2  10   0    4.55    1.63
   2  10   0    7.46    2.30
  -2  10   0    4.32    1.91
   2 -10   0    8.76    2.25
   2 -10   0    2.41    1.35
  -2 -10   0    2.41    1.12
   3 -10   0    3.70    2.86
   3  10   0    7.13    2.81
   3  10   0   11.67    2.69
  -3  10   0    7.75    2.69
  -4  10   0    3.31    2.75
  -4 -10   0    3.09    3.14
   4 -10   0    0.28    3.37
   4  10   0    5.72    3.48
  -5 -10   0    3.48    3.82
   5 -10   0    6.85    4.88
   0  10  -1    4.60    1.40
   0  10   1    5.95    1.52
   0 -10   1    4.10    0.95
   0 -10  -1    5.22    1.18
   0 -10  -1    7.97    1.35
   0 -10   1    6.79    1.35
   1  10   1 1262.99   13.81
   1  10  -1 1289.53   13.47
   1 -10  -1 1287.91   15.55
  -1 -10  -1 1318.78   14.65
   1  10  -1 1315.46   14.87
  -1  10  -1 1383.15   14.31
  -1  10   1 1304.24   13.64
   1 -10  -1 1280.11    9.49
   1 -10   1 1311.09    7.86
  -1 -10  -1 1326.91    8.14
   1 -10   1 1339.21   15.55
  -1 -10   1 1257.49    9.49
   2 -10   1    5.95    2.19
   2 -10  -1    6.23    2.47
   2  10   1    3.09    1.57
   2  10  -1    1.85    1.46
  -2 -10  -1    4.60    1.96
  -2  10  -1    2.02    1.85
  -2  10   1    2.47    1.91
   2  10  -1    2.69    1.85
   2 -10  -1    3.20    1.35
  -2 -10   1    1.80    1.07
  -2 -10  -1    1.29    1.01
   3  10   1    8.42    2.97
   3  10  -1   10.44    2.69
  -3  10   1    3.65    2.19
  -3  10  -1    6.29    2.64
  -3 -10  -1    4.55    2.47
   3 -10  -1    3.98    3.09
   3  10  -1    3.09    2.53
   3 -10   1    4.15    2.92
  -4  10   1    1.18    3.03
  -4  10  -1    7.46    3.20
  -4 -10  -1   -0.84    2.97
  -4 -10   1    3.14    3.03
   4 -10   1    6.79    3.82
   4 -10  -1    8.36    4.10
   4  10   1    2.81    3.14
  -5 -10   1   -2.19    3.76
   5 -10  -1   11.45    5.28
   5 -10   1    2.30    4.77
  -5 -10  -1   10.27    4.43
   0  10   2  609.58    8.81
   0  10  -2  634.44    9.09
   0 -10   2  615.25    7.58
   0 -10   2  634.83    8.70
   0 -10  -2  614.12    7.97
   1  10   2   18.75    2.25
   1  10  -2   16.67    1.96
   1 -10  -2   14.31    2.41
  -1 -10  -2   11.06    2.02
   1  10  -2   17.45    2.36
  -1  10   2   16.22    2.08
  -1  10  -2   15.94    2.08
   1 -10   2   13.58    0.95
   1 -10  -2   12.24    1.35
   1 -10   2   19.64    2.69
  -1 -10   2   11.39    1.29
  -1 -10  -2   14.70    1.07
   2 -10  -2    7.75    2.69
   2  10   2    7.35    1.80
   2  10  -2   10.10    1.96
  -2  10  -2    6.17    1.91
  -2  10   2    7.86    2.19
  -2 -10   2    6.90    1.29
  -2 -10  -2    8.14    1.12
   2 -10  -2    9.37    1.68
   2  10  -2    5.11    2.08
  -2 -10  -2    7.07    2.30
   2 -10   2    8.98    2.41
   3  10   2   10.55    3.09
   3  10  -2   12.12    2.64
  -3  10  -2    5.84    2.53
  -3  10   2    7.35    2.58
   3 -10  -2    3.48    2.75
  -3 -10  -2    8.08    2.69
   3  10  -2    0.67    2.41
   3 -10   2    9.43    3.14
  -4 -10  -2    7.91    3.70
   4 -10   2   15.55    4.49
   4 -10  -2   12.57    4.38
   4  10  -2   12.57    3.76
   4  10   2    7.69    3.09
  -4  10  -2    8.76    3.59
  -5 -10   2    3.31    3.82
   5 -10  -2    2.81    4.83
   5 -10   2    4.71    4.43
  -5 -10  -2   10.61    4.49
   0  10  -3 1106.17   12.01
   0  10   3 1086.36   11.84
   0 -10   3 1117.73   10.27
   0 -10  -3 1117.06   10.72
   0 -10  -3 1109.88   11.06
   1  10  -3  562.99    8.53
   1  10   3  605.98   10.05
   1 -10  -3  631.07   11.11
  -1 -10  -3  637.08   10.33
  -1  10   3  655.43    9.60
   1  10  -3  610.53   10.33
  -1  10  -3  683.66   10.55
   1 -10  -3  630.90    7.63
  -1 -10   3  606.88    7.41
   1 -10   3  645.89   11.06
   2  10  -3    4.10    1.80
   2  10   3    4.27    1.80
  -2 -10  -3    3.31    2.02
   2 -10  -3    1.01    2.25
   2 -10   3    7.91    2.30
  -2  10  -3    2.19    1.85
  -2  10   3    3.70    1.91
   2 -10  -3    3.93    1.40
   2  10  -3    2.92    2.36
  -2 -10   3    3.87    1.40
   3  10  -3   11.67    2.58
   3  10   3    3.70    2.58
  -3  10   3    9.99    2.47
  -3  10  -3   12.35    2.97
  -3 -10  -3   12.80    2.92
   3 -10  -3    6.51    3.31
   3  10  -3    5.11    2.86
   3 -10   3   10.72    3.26
   4 -10   3   10.16    3.98
   4 -10  -3    8.47    3.87
  -4 -10  -3    9.09    3.48
   4  10  -3   11.95    3.70
   4  10   3   10.38    3.76
  -4  10  -3   11.00    3.76
   5 -10  -3    8.14    4.94
  -5 -10  -3    9.99    4.49
  -5 -10   3    0.79    3.87
   5 -10   3    5.72    4.77
   0  10   4   30.59    2.36
   0  10  -4   22.79    2.08
   0 -10  -4   22.90    1.85
   0  10  -4   25.87    1.85
   0 -10  -4   24.08    2.02
   0 -10   4   27.84    2.36
  -1 -10   4  210.08    4.60
   1 -10  -4  221.69    4.88
   1  10  -4  212.49    5.16
   1  10   4  219.67    6.23
  -1 -10  -4  266.03    7.02
   1 -10  -4  248.58    7.07
  -1  10   4  249.76    6.06
  -1  10  -4  253.57    6.68
   1  10  -4  230.23    6.57
   1 -10   4  233.76    6.68
   2  10   4   16.22    2.64
   2  10  -4   11.67    1.85
  -2  10  -4   12.35    2.30
  -2  10   4   14.03    2.25
   2 -10   4   14.82    2.58
   2 -10  -4    7.63    2.81
  -2 -10  -4   12.80    2.47
   2 -10  -4   12.24    1.91
   2  10  -4    4.77    2.36
  -2 -10   4    9.32    1.63
   3 -10  -4   30.64    4.10
  -3 -10  -4   18.97    3.14
   3 -10   4   31.15    4.27
   3  10   4   18.58    3.31
   3  10  -4   13.25    2.25
  -3  10  -4   28.34    3.65
   3  10  -4   28.57    3.93
  -3  10   4   29.02    3.31
   4 -10   4    9.15    3.82
   4 -10  -4    8.08    3.93
  -4 -10  -4   10.33    3.70
   4  10  -4    8.03    3.65
   4  10   4    4.43    3.14
  -4  10  -4    5.50    3.20
  -5 -10   4   11.00    4.49
   5 -10   4    8.53    5.11
  -5 -10  -4    3.59    3.59
   5 -10  -4    8.64    4.94
   0  10   5  485.99    8.14
   0 -10  -5  515.01    7.24
   0  10  -5  500.81    8.19
   0  10  -5  508.38    7.35
   0 -10  -5  502.43    8.08
   0 -10   5  476.45    8.14
  -1 -10   5   42.66    2.30
   1  10  -5   41.59    2.47
  -1  10   5   45.07    2.86
   1  10   5   42.60    3.03
  -1 -10  -5   47.99    3.14
   1 -10  -5   46.36    3.42
  -1  10  -5   40.75    2.92
   1  10  -5   40.13    3.09
   1 -10   5   47.43    3.31
  -2 -10   5   37.77    2.53
   2  10   5   39.85    3.54
  -2 -10  -5   33.56    3.31
   2 -10  -5   28.79    3.65
  -2  10   5   36.87    2.97
  -2  10  -5   35.13    3.37
   2  10  -5   34.07    3.59
   2 -10  -5   45.41    3.09
   2 -10   5   34.24    3.37
  -3 -10   5    4.71    2.02
   3  10   5   11.84    3.37
   3  10  -5    9.60    2.41
  -3  10   5    8.31    2.75
  -3  10  -5   10.78    2.81
   3 -10  -5   15.49    3.82
  -3 -10  -5    9.26    2.86
   3  10  -5   10.72    3.09
   3 -10   5    6.01    3.14
   4 -10   5    9.65    3.59
   4 -10  -5   14.20    4.15
  -4 -10  -5   14.99    3.82
   4  10  -5   12.29    3.98
   4  10   5   14.26    4.04
  -4  10  -5   14.93    3.93
  -5  10  -5    1.12    4.04
   5 -10   5    4.83    4.77
   5 -10  -5    5.28    5.11
  -5 -10  -5    2.92    3.98
   0 -10  -6  396.02    7.35
   0  10   6  390.91    7.35
   0 -10  -6  417.63    6.62
   0  10  -6  387.38    7.18
   0  10  -6  399.44    6.68
   0 -10   6  371.49    7.46
  -1 -10   6   73.97    3.09
  -1 -10  -6   79.92    3.93
   1 -10  -6   79.70    3.42
   1  10   6   76.44    4.04
   1  10  -6   62.75    2.86
  -1  10   6   93.67    3.82
   1 -10  -6   76.89    4.27
  -1  10  -6   87.05    3.98
   1  10  -6   67.07    3.82
   1 -10   6   77.28    4.10
  -2 -10   6   37.49    2.75
   2  10   6   42.26    3.76
   2  10  -6   43.67    2.81
  -2 -10  -6   49.78    3.93
   2 -10  -6   40.63    4.15
  -2  10  -6   42.99    3.70
  -2  10   6   51.07    3.37
   2 -10  -6   51.41    3.31
   2  10  -6   28.34    3.42
   2 -10   6   42.54    3.76
   3 -10   6    5.50    2.97
   3  10   6   10.50    3.26
  -3  10   6    6.34    2.53
  -3  10  -6    5.28    2.64
  -3 -10   6    7.52    2.02
   3  10  -6    1.68    2.81
   3 -10  -6   17.68    3.70
  -3 -10  -6   12.91    3.14
   4  10   6    1.46    3.37
  -4  10  -6    4.94    3.37
   4 -10  -6    5.78    3.93
  -4 -10  -6    2.47    3.03
   4  10  -6    5.16    3.65
   4 -10   6    2.19    3.59
   5 -10   6   -1.23    4.15
  -5 -10  -6    9.60    4.55
  -5  10  -6    5.05    4.49
   5  10  -6   16.22    5.16
   5  10   6   17.96    5.61
   0 -10  -7   41.31    2.64
   0  10   7   39.96    2.69
   0 -10  -7   44.40    2.36
   0  10  -7   47.15    2.81
   0  10  -7   41.64    2.41
   0 -10   7   49.33    2.97
  -1 -10   7   63.03    3.03
   1 -10  -7   71.28    3.37
  -1 -10  -7   71.73    3.82
  -1  10   7   70.61    3.31
   1  10   7   63.42    3.82
   1 -10  -7   65.16    3.98
  -1  10  -7   73.75    3.82
   1 -10   7   66.90    3.87
  -2 -10   7    2.92    1.52
   2 -10  -7    0.56    0.79
   2  10   7    5.44    2.19
   2  10  -7    5.33    1.52
  -2  10  -7    0.79    1.74
  -2  10   7    5.67    1.80
   2 -10   7    8.08    2.30
   2  10  -7    3.76    2.25
  -2 -10  -7    7.46    2.47
   2 -10  -7    0.84    2.36
  -3 -10   7    5.11    2.08
  -3  10  -7   10.44    2.92
   3 -10  -7    9.09    3.54
  -3 -10  -7    6.01    2.86
   3  10  -7    6.57    3.03
   3 -10   7    7.46    2.86
   4  10   7    8.36    4.32
  -4  10  -7   -0.95    3.20
   4 -10  -7    5.61    3.70
  -4 -10  -7    5.11    3.48
   4  10  -7    3.87    3.42
   4 -10   7   10.83    4.27
  -5  10  -7    1.07    4.49
   5 -10   7    7.30    5.05
   5  10   7    4.66    5.00
   0 -10  -8  223.10    5.95
   0  10   8  239.04    6.12
   0 -10  -8  236.01    5.11
   0  10  -8  234.94    5.78
   0  10  -8  218.16    5.22
   0 -10   8  231.12    6.12
  -1 -10   8   35.64    2.47
  -1 -10  -8   33.62    2.81
   1 -10  -8   38.56    2.64
  -1  10   8   33.62    2.47
   1  10   8   32.22    2.81
   1  10  -8   29.91    2.19
   1 -10  -8   38.95    3.26
  -1  10  -8   35.64    2.81
   1  10  -8   28.51    2.92
   1 -10   8   30.93    2.92
  -2 -10   8    3.54    1.68
   2  10   8    9.82    2.53
   2  10  -8    3.65    1.35
   2 -10  -8    6.74    3.03
  -2 -10  -8    6.40    2.25
  -2  10  -8    2.92    1.96
  -2  10   8    4.88    1.91
   2 -10  -8    7.91    1.91
   2  10  -8    5.72    2.53
   2 -10   8    4.38    2.25
   3  10   8    3.65    2.92
  -3  10  -8   22.39    3.59
  -3 -10   8   18.41    2.81
   3 -10  -8    7.13    2.19
   3  10  -8   10.33    3.14
  -3 -10  -8   16.67    3.26
   3 -10  -8   13.30    3.54
   3 -10   8   15.55    3.70
   4  10   8    1.40    3.87
  -4  10  -8    0.11    3.26
  -4 -10  -8    9.15    3.54
   4 -10  -8    6.45    4.04
   4  10  -8    8.36    3.82
   4 -10   8   10.55    4.10
  -5  10  -8    2.36    4.66
   5 -10   8    5.67    5.22
   5  10   8   -4.71    5.16
   0 -10   9   48.27    3.31
   0  10   9   55.34    2.64
   0  10   9   55.96    2.58
   0  10   9   58.88    3.37
   0  10  -9   58.31    3.09
   0  10  -9   46.86    2.69
   0 -10  -9   50.57    3.14
  -1 -10   9  186.11    5.33
   1 -10  -9  205.03    5.89
  -1 -10  -9  226.75    6.74
   1  10   9  205.42    6.57
  -1  10   9  222.31    5.67
   1  10  -9  208.34    5.05
   1 -10  -9  200.37    6.62
  -1  10  -9  226.63    6.45
   1  10  -9  226.35    6.96
   1 -10   9  217.32    6.96
   2 -10   9   95.24    5.44
  -2 -10   9   79.08    4.10
   2  10   9   97.83    5.72
   2  10  -9   78.41    3.48
  -2  10   9  105.07    4.43
   2 -10  -9   79.08    5.50
  -2  10  -9   92.33    5.11
   2  10  -9   71.62    4.77
   2 -10  -9  100.24    4.77
  -2 -10  -9   93.17    5.05
   3 -10   9   51.92    5.00
  -3 -10  -9   41.93    4.43
   3 -10  -9   36.87    4.77
   3  10   9   35.86    4.77
  -3  10  -9   31.09    4.04
   3 -10  -9   35.75    3.87
   3  10  -9   49.56    4.88
  -3 -10   9   29.02    3.14
   4  10   9   17.17    5.05
  -4 -10  -9   28.68    4.38
   4 -10  -9   16.56    4.60
  -4  10  -9   19.87    4.49
   4  10  -9   20.09    4.60
   4 -10   9   21.27    4.55
   0 -10  10   29.07    2.75
   0  10  10   34.52    2.25
   0  10  10   34.74    2.25
   0  10  10   31.04    2.64
   0  10 -10   27.50    2.36
   0  10 -10   26.10    2.25
   0 -10 -10   27.39    2.64
  -1 -10  10   10.21    1.80
  -1 -10 -10   13.81    2.36
   1 -10 -10    9.93    2.02
   1  10  10    7.52    2.08
   1  10 -10    9.04    1.52
  -1  10  10    9.15    1.80
   1 -10 -10    9.71    2.25
  -1  10 -10    7.75    1.80
  -1  10 -10    9.49    1.07
   1  10 -10   14.93    2.41
   1 -10  10   14.26    2.53
   2 -10  10   27.33    3.42
  -2 -10  10   19.92    2.53
   2  10  10   21.27    3.48
  -2  10  10   19.48    2.36
   2 -10 -10   22.39    3.48
  -2  10 -10   22.62    3.09
   2 -10 -10   29.24    2.92
   2  10 -10   17.45    3.26
  -2 -10 -10   23.18    3.03
   3 -10  10    7.80    3.26
   3  10  10    5.67    3.31
  -3  10 -10   10.89    3.31
  -3 -10  10   10.27    2.64
   3 -10 -10   12.24    3.09
   3  10 -10   13.64    3.31
  -3 -10 -10    8.31    2.97
   3 -10 -10    2.02    3.03
   4  10  10   -0.06    3.37
  -4 -10 -10    5.28    3.37
   4 -10 -10    5.00    4.43
  -4  10 -10    7.35    3.87
   4  10 -10    7.52    4.43
   4 -10  10    7.07    4.10
   0 -10  11  304.37    7.69
   0  10  11  335.80    6.29
   0  10  11  320.76    7.63
   0  10  11  354.43    6.62
   0  10 -11  328.16    7.13
   0  10 -11  323.67    7.02
   0 -10 -11  347.13    7.91
   1 -10  11  331.48    8.76
  -1 -10  11  310.77    7.30
  -1  10  11  326.99    8.31
   1  10 -11  317.84    6.12
   1  10  11  328.84    8.81
  -1  10  11  313.63    6.85
  -1  10 -11  300.10    7.75
   1  10 -11  295.22    8.08
  -1  10 -11  334.23    4.88
  -1 -10 -11  329.46    8.53
   1 -10 -11  312.39    7.80
  -2 -10  11    5.11    1.91
   2 -10 -11    5.22    1.91
   2  10  11    3.76    2.92
  -2 -10 -11    5.84    2.25
   2 -10 -11   -1.07    2.30
  -2  10  11    3.09    1.85
  -2  10 -11    2.36    2.47
   2  10 -11    1.85    2.36
   2 -10  11    4.10    2.41
   3 -10  11   12.57    3.59
   3  10  11    1.46    3.14
  -3  10 -11    5.84    2.92
   3 -10 -11    9.43    3.70
  -3 -10 -11    8.14    3.14
   3 -10 -11    4.38    2.64
   3  10 -11    3.98    2.58
  -3 -10  11    6.96    2.36
   4  10  11   12.85    5.05
  -4  10  11    0.22    3.14
  -4 -10 -11   11.79    3.76
   4 -10  11   27.73    5.11
  -4  10 -11   14.76    4.43
   4  10 -11   20.77    4.71
  -4  10  11   13.25    4.32
   0 -10  12   54.67    3.70
   0  10  12   59.32    2.86
   0  10  12   49.28    3.42
   0  10  12   53.71    2.81
   0  10 -12   45.07    2.86
   0  10 -12   52.87    3.20
   0 -10 -12   48.66    3.37
   1 -10  12   45.57    3.65
  -1 -10  12   46.25    3.20
  -1  10  12   45.52    3.31
  -1  10  12   53.99    3.65
   1  10 -12   49.28    2.58
   1  10  12   51.35    3.98
  -1  10  12   40.58    2.75
  -1  10 -12   48.72    3.37
   1  10 -12   46.42    3.59
   1 -10 -12   42.82    3.20
  -1 -10 -12   42.99    3.59
   2 -10  12   97.66    5.61
  -2 -10  12   83.29    4.43
   2  10  12  117.58    6.90
   2 -10 -12  108.83    6.29
  -2  10 -12  102.65    5.61
   2 -10 -12  115.56    5.56
   2  10 -12   89.97    5.61
  -2 -10 -12  106.92    5.67
  -3 -10  12    7.13    2.47
  -3  10  12    3.20    3.20
   3  10  12   11.23    3.98
  -3  10 -12    1.07    2.75
   3 -10  12    6.57    3.20
   3  10 -12    7.86    3.42
   3 -10 -12    9.15    3.26
  -3 -10 -12    4.49    2.86
  -4  10  12    6.57    4.49
   4  10  12    6.40    5.05
  -4  10  12    3.54    4.10
  -4 -10 -12    5.56    3.54
  -4  10 -12    9.04    4.38
   4  10 -12    2.47    3.76
   4 -10  12    9.88    4.38
   0 -10  13  279.95    7.69
   0  10  13  292.81    6.51
   0  10  13  280.74    7.58
   0  10  13  261.04    5.72
   0  10 -13  223.94    6.01
   0  10 -13  261.21    6.79
   0 -10 -13  242.91    7.07
   1 -10  13   88.73    4.77
  -1 -10  13   82.00    4.15
  -1  10  13   93.17    4.66
  -1  10  13   87.16    4.55
   1  10 -13   84.86    3.20
  -1  10  13   91.88    3.93
   1  10  13   86.32    5.11
  -1  10 -13   90.92    4.49
   1  10 -13   94.68    4.94
   1 -10 -13   83.23    4.49
  -1 -10 -13   95.30    4.88
   2  10  13    9.54    3.65
  -2  10  13    2.75    2.58
  -2 -10 -13    6.40    2.47
  -2  10 -13    1.80    2.02
   2 -10  13    8.53    2.64
   2  10 -13    1.29    2.36
   2 -10 -13   10.33    2.47
  -2  10  13    0.73    2.36
  -2 -10  13    3.93    1.91
   3 -10  13   22.96    3.93
  -3  10  13   26.32    4.55
   3  10  13   23.63    4.49
  -3  10  13   20.04    4.15
  -3 -10  13   30.31    3.59
  -3  10 -13   24.30    4.04
   3  10 -13   24.47    4.10
   3 -10 -13   38.22    4.38
  -3 -10 -13   28.40    3.98
  -4  10  13    7.69    4.32
   4  10  13    5.28    4.71
  -4  10  13    5.78    3.87
  -4 -10 -13   11.11    3.93
  -4  10 -13   21.16    4.94
   4  10 -13    8.70    4.27
   4 -10  13   12.01    4.32
   0 -10  14   77.96    4.38
   0  10  14   86.66    4.10
   0  10  14   66.73    4.04
   0  10  14   70.04    3.26
   0  10 -14   57.02    3.48
   0 -10 -14   59.21    3.87
   1 -10  14   49.28    3.82
  -1  10  14   42.94    3.42
   1  10  14   35.64    3.65
   1  10 -14   33.96    2.19
  -1  10  14   40.47    2.92
  -1  10 -14   44.34    3.37
   1 -10 -14   32.44    3.03
  -1 -10 -14   37.49    3.48
   1  10 -14   41.59    3.59
  -1  10  14   34.80    3.09
  -1 -10  14   33.34    3.03
   2 -10  14   25.82    3.48
  -2 -10  14   27.84    3.09
  -2  10  14   26.77    3.48
   2  10  14   24.47    4.10
  -2  10  14   35.98    3.87
  -2  10 -14   16.00    2.97
   2 -10 -14   17.34    2.69
   2  10 -14   14.54    3.09
  -2 -10 -14   12.18    2.64
   3 -10  14    7.24    3.09
  -3  10  14   10.05    3.59
   3  10  14   13.53    3.76
  -3  10  14   10.83    3.37
  -3 -10  14    8.81    2.69
  -3  10 -14   15.10    3.59
   3 -10 -14    6.51    2.92
   3  10 -14    4.66    3.03
  -3 -10 -14   16.39    3.48
  -4  10  14   12.07    4.49
   4  10  14    7.24    4.94
  -4  10  14   15.72    4.66
  -4 -10 -14    8.31    3.76
  -4  10 -14    9.20    4.27
   4  10 -14    5.33    4.04
   4 -10  14    9.26    4.10
   0  10  15    4.88    1.74
   0  10  15   10.83    1.80
   0 -10  15    7.69    2.02
   0  10 -15    1.80    1.07
   0  10 -15    5.44    1.80
   0 -10 -15    7.24    1.85
   1 -10  15   98.28    5.39
   1  10  15   91.54    5.44
  -1  10  15   98.33    4.94
  -1  10  15   84.24    3.87
  -1 -10  15   74.20    4.21
  -1  10  15  104.39    5.11
  -1  10 -15  103.89    4.94
   1  10 -15   91.26    5.11
   1 -10 -15   97.88    5.11
  -1 -10 -15   93.00    5.00
   2 -10  15   12.46    3.09
  -2  10  15    6.79    2.58
   2  10  15    5.05    3.03
  -2  10 -15    3.87    2.25
  -2 -10 -15    4.77    2.41
   2  10 -15    4.21    2.69
   2 -10 -15    9.99    2.64
  -2 -10  15    2.58    1.96
  -2  10  15    1.46    2.19
   3 -10  15    2.19    3.37
   3  10  15    6.17    3.59
  -3  10  15   19.70    4.21
  -3 -10  15   11.06    2.75
  -3  10  15    7.35    3.54
  -3  10 -15    6.90    3.37
   3  10 -15   11.34    3.54
   3 -10 -15    6.01    3.03
  -3 -10 -15   16.78    3.65
  -4  10  15   10.83    4.71
  -4 -10  15    9.60    3.59
  -4  10  15    3.09    3.98
   4  10  15    9.60    5.22
  -4 -10 -15    4.66    3.65
  -4  10 -15    0.39    3.70
   4  10 -15    6.12    3.93
   4 -10  15    6.62    4.43
   0  10  16    1.96    1.85
   0  10 -16    1.68    1.40
   0 -10 -16    6.45    2.25
   0  10 -16    1.46    1.91
   0 -10  16    5.05    2.02
   0  10  16    2.08    1.52
   1 -10  16   24.98    3.26
  -1  10  16   31.15    3.09
   1  10  16   32.22    3.70
  -1 -10  16   26.04    2.86
  -1  10  16   25.31    2.86
  -1  10 -16   34.07    3.14
   1  10 -16   31.43    3.48
   1 -10 -16   20.21    2.92
  -1 -10 -16   19.42    2.86
   2 -10  16    6.34    2.58
  -2 -10  16    2.30    2.13
  -2  10  16   13.02    3.09
  -2  10  16    4.60    2.64
   2  10  16   12.96    3.59
  -2  10 -16   11.28    2.86
   2  10 -16    1.46    2.58
   2 -10 -16    5.11    2.58
  -2 -10 -16    3.59    2.47
  -3 -10  16    4.66    2.92
  -3  10  16    2.97    3.31
  -3 -10 -16    6.74    3.14
  -3  10  16    3.31    3.54
   3  10  16    0.06    3.59
  -3  10 -16    6.62    3.42
[truncated: 411,905 more chars]
