# Supplementary material for: Switchable synthesis of natural-product-like lawsones and indenopyrazoles through regioselective ring-expansion of indantrione
Source: Commun Chem. 2023 Jan 18;6:17. doi: 10.1038/s42004-022-00807-z (PMC9849474; doi:10.1038/s42004-022-00807-z)
Supplement: Supplementary file 5 — Supplementary Data 2 [file 42004_2022_807_MOESM5_ESM.cif]

data_21hongse_0m
_audit_creation_date              2021-12-09
_audit_creation_method
;
Olex2 1.2
(compiled 2014.09.19 svn.r3010 for OlexSys, GUI svn.r4874)
;
_publ_contact_author_address      ?
_publ_contact_author_email        ?
_publ_contact_author_name         ''
_publ_contact_author_phone        ?
_publ_section_references
;
Dolomanov, O.V., Bourhis, L.J., Gildea, R.J, Howard, J.A.K. & Puschmann, H.
 (2009), J. Appl. Cryst. 42, 339-341.
;
_chemical_name_common             ?
_chemical_name_systematic         ?
_chemical_formula_moiety          'C20 H12 O3'
_chemical_formula_sum             'C20 H12 O3'
_chemical_formula_weight          300.30
_chemical_melting_point           ?
loop_
  _atom_type_symbol
  _atom_type_description
  _atom_type_scat_dispersion_real
  _atom_type_scat_dispersion_imag
  _atom_type_scat_source
 'C' 'C' 0.0033 0.0016 'International Tables Vol C Tables 4.2.6.8 and 6.1.1.4'
 'H' 'H' 0.0000 0.0000 'International Tables Vol C Tables 4.2.6.8 and 6.1.1.4'
 'O' 'O' 0.0106 0.0060 'International Tables Vol C Tables 4.2.6.8 and 6.1.1.4'

_shelx_space_group_comment
;
The symmetry employed for this shelxl refinement is uniquely defined
by the following loop, which should always be used as a source of
symmetry information in preference to the above space-group names.
They are only intended as comments.
;
_space_group_crystal_system       'monoclinic'
_space_group_IT_number            14
_space_group_name_H-M_alt         'P 1 21/n 1'
_space_group_name_Hall            '-P 2yn'
loop_
  _space_group_symop_operation_xyz
 'x, y, z'
 '-x+1/2, y+1/2, -z+1/2'
 '-x, -y, -z'
 'x-1/2, -y-1/2, z-1/2'

_cell_length_a                    6.984(4)
_cell_length_b                    6.878(4)
_cell_length_c                    29.840(16)
_cell_angle_alpha                 90
_cell_angle_beta                  96.585(7)
_cell_angle_gamma                 90
_cell_volume                      1423.8(13)
_cell_formula_units_Z             4
_cell_measurement_reflns_used     576
_cell_measurement_temperature     296(2)
_cell_measurement_theta_max       24.12
_cell_measurement_theta_min       2.75
_shelx_estimated_absorpt_T_max    0.991
_shelx_estimated_absorpt_T_min    0.983
_exptl_absorpt_coefficient_mu     0.094
_exptl_absorpt_correction_T_max   ?
_exptl_absorpt_correction_T_min   ?
_exptl_absorpt_correction_type    'none'
_exptl_absorpt_process_details    ?
_exptl_absorpt_special_details    ?
_exptl_crystal_colour             red
_exptl_crystal_density_diffrn     1.401
_exptl_crystal_density_meas       ?
_exptl_crystal_density_method     ?
_exptl_crystal_description        block
_exptl_crystal_F_000              624
_exptl_crystal_size_max           0.18
_exptl_crystal_size_mid           0.16
_exptl_crystal_size_min           0.1
_exptl_transmission_factor_max    ?
_exptl_transmission_factor_min    ?
_diffrn_reflns_av_R_equivalents   0.0657
_diffrn_reflns_av_unetI/netI      0.1603
_diffrn_reflns_Laue_measured_fraction_full 0.968
_diffrn_reflns_Laue_measured_fraction_max 0.949
_diffrn_reflns_limit_h_max        8
_diffrn_reflns_limit_h_min        -8
_diffrn_reflns_limit_k_max        8
_diffrn_reflns_limit_k_min        -8
_diffrn_reflns_limit_l_max        38
_diffrn_reflns_limit_l_min        -26
_diffrn_reflns_number             6074
_diffrn_reflns_point_group_measured_fraction_full 0.968
_diffrn_reflns_point_group_measured_fraction_max 0.949
_diffrn_reflns_theta_full         25.242
_diffrn_reflns_theta_max          27.513
_diffrn_reflns_theta_min          1.374
_diffrn_ambient_temperature       296(2)
_diffrn_detector_area_resol_mean  ?
_diffrn_measured_fraction_theta_full 0.968
_diffrn_measured_fraction_theta_max 0.949
_diffrn_measurement_device_type   'Bruker APEX-II CCD'
_diffrn_measurement_method        '\f and \w scans'
_diffrn_radiation_type            MoK\a
_diffrn_radiation_wavelength      0.71073
_diffrn_source                    ?
_diffrn_standards_number          0
_reflns_Friedel_coverage          0.000
_reflns_Friedel_fraction_full     .
_reflns_Friedel_fraction_max      .
_reflns_number_gt                 1390
_reflns_number_total              3098
_reflns_special_details
;
 Reflections were merged by SHELXL according to the crystal
 class for the calculation of statistics and refinement.
 
 _reflns_Friedel_fraction is defined as the number of unique
 Friedel pairs measured divided by the number that would be
 possible theoretically, ignoring centric projections and
 systematic absences.
;
_reflns_threshold_expression      'I > 2\s(I)'
_computing_cell_refinement        ?
_computing_data_collection        ?
_computing_data_reduction         ?
_computing_molecular_graphics     'Olex2 (Dolomanov et al., 2009)'
_computing_publication_material   'Olex2 (Dolomanov et al., 2009)'
_computing_structure_refinement   'SHELXL-2016/6 (Sheldrick, 2016)'
_computing_structure_solution     'SHELXT 2014/5 (Sheldrick, 2014)'
_refine_diff_density_max          0.218
_refine_diff_density_min          -0.295
_refine_diff_density_rms          0.060
_refine_ls_extinction_coef        ?
_refine_ls_extinction_method      none
_refine_ls_goodness_of_fit_ref    0.907
_refine_ls_hydrogen_treatment     mixed
_refine_ls_matrix_type            full
_refine_ls_number_parameters      210
_refine_ls_number_reflns          3098
_refine_ls_number_restraints      0
_refine_ls_R_factor_all           0.1627
_refine_ls_R_factor_gt            0.0781
_refine_ls_restrained_S_all       0.907
_refine_ls_shift/su_max           0.000
_refine_ls_shift/su_mean          0.000
_refine_ls_structure_factor_coef  Fsqd
_refine_ls_weighting_details
'w=1/[\s^2^(Fo^2^)+(0.1000P)^2^] where P=(Fo^2^+2Fc^2^)/3'
_refine_ls_weighting_scheme       calc
_refine_ls_wR_factor_gt           0.1952
_refine_ls_wR_factor_ref          0.2413
_refine_special_details           ?
_olex2_refinement_description
;
1. Others
 Fixed Uiso: H3A(0.082) H2(0.071) H3(0.087) H4(0.089) H5(0.073) H7(0.061)
 H8(0.057) H10(0.055) H17(0.06) H18(0.068) H19(0.07) H20(0.063)
 Fixed X: H2(-0.149895) H3(-0.218866) H4(-0.009378) H5(0.262119) H7(0.484372)
 H8(0.561647) H10(0.070103) H17(0.89418) H18(0.994615) H19(0.78996) H20(0.49195)
 Fixed Y: H2(0.915524) H3(1.172175) H4(1.434881) H5(1.446351) H7(1.282666)
 H8(1.024955) H10(0.756798) H17(0.406125) H18(0.154039) H19(0.036545)
 H20(0.17341)
 Fixed Z: H2(0.697464) H3(0.742486) H4(0.752919) H5(0.7182) H7(0.670186)
 H8(0.627716) H10(0.648403) H17(0.626091) H18(0.583461) H19(0.522409)
 H20(0.503727)
;
_atom_sites_solution_hydrogens    geom
_atom_sites_solution_primary      ?
_atom_sites_solution_secondary    ?
loop_
  _atom_site_label
  _atom_site_type_symbol
  _atom_site_fract_x
  _atom_site_fract_y
  _atom_site_fract_z
  _atom_site_U_iso_or_equiv
  _atom_site_adp_type
  _atom_site_occupancy
  _atom_site_site_symmetry_order
  _atom_site_calc_flag
  _atom_site_refinement_flags_posn
  _atom_site_refinement_flags_adp
  _atom_site_refinement_flags_occupancy
  _atom_site_disorder_assembly
  _atom_site_disorder_group
 O1 O 0.6716(4) 0.6595(4) 0.65199(9) 0.0652(9) Uani 1 1 d . . . . .
 O2 O 0.1977(4) 0.3913(4) 0.51336(8) 0.0559(8) Uani 1 1 d . . . . .
 O3 O 0.0854(4) 0.6979(4) 0.55825(8) 0.0548(8) Uani 1 1 d . . . . .
 H3A H 0.025(4) 0.627(5) 0.5369(15) 0.082 Uiso 1 1 calc R U . . .
 C1 C 0.1034(6) 1.0209(5) 0.68042(11) 0.0432(9) Uani 1 1 d . . . . .
 C2 C -0.0654(6) 1.0202(6) 0.70156(13) 0.0595(12) Uani 1 1 d . . . . .
 H2 H -0.149895 0.915524 0.697464 0.071 Uiso 1 1 calc R U . . .
 C3 C -0.1069(7) 1.1737(7) 0.72837(15) 0.0726(14) Uani 1 1 d . . . . .
 H3 H -0.218866 1.172175 0.742486 0.087 Uiso 1 1 calc R U . . .
 C4 C 0.0194(7) 1.3324(7) 0.73448(15) 0.0740(15) Uani 1 1 d . . . . .
 H4 H -0.009378 1.434881 0.752919 0.089 Uiso 1 1 calc R U . . .
 C5 C 0.1809(7) 1.3390(6) 0.71418(13) 0.0611(12) Uani 1 1 d . . . . .
 H5 H 0.262119 1.446351 0.718200 0.073 Uiso 1 1 calc R U . . .
 C6 C 0.2284(6) 1.1803(5) 0.68622(11) 0.0456(10) Uani 1 1 d . . . . .
 C7 C 0.4005(6) 1.1775(5) 0.66608(11) 0.0508(11) Uani 1 1 d . . . . .
 H7 H 0.484372 1.282666 0.670186 0.061 Uiso 1 1 calc R U . . .
 C8 C 0.4468(6) 1.0241(5) 0.64070(11) 0.0477(10) Uani 1 1 d . . . . .
 H8 H 0.561647 1.024955 0.627716 0.057 Uiso 1 1 calc R U . . .
 C9 C 0.3196(6) 0.8618(5) 0.63394(11) 0.0404(9) Uani 1 1 d . . . . .
 C10 C 0.1536(6) 0.8621(5) 0.65308(11) 0.0460(10) Uani 1 1 d . . . . .
 H10 H 0.070103 0.756798 0.648403 0.055 Uiso 1 1 calc R U . . .
 C11 C 0.3755(6) 0.6952(5) 0.60645(10) 0.0408(9) Uani 1 1 d . . . . .
 C12 C 0.5669(6) 0.6051(5) 0.61882(12) 0.0449(10) Uani 1 1 d . . . . .
 C13 C 0.6323(6) 0.4433(5) 0.59102(11) 0.0417(9) Uani 1 1 d . . . . .
 C14 C 0.5082(6) 0.3708(5) 0.55424(11) 0.0391(9) Uani 1 1 d . . . . .
 C15 C 0.3148(6) 0.4541(5) 0.54372(11) 0.0427(9) Uani 1 1 d . . . . .
 C16 C 0.2624(6) 0.6211(5) 0.57114(11) 0.0398(9) Uani 1 1 d . . . . .
 C17 C 0.8128(6) 0.3597(5) 0.60157(13) 0.0503(10) Uani 1 1 d . . . . .
 H17 H 0.894180 0.406125 0.626091 0.060 Uiso 1 1 calc R U . . .
 C18 C 0.8732(7) 0.2087(6) 0.57621(13) 0.0565(11) Uani 1 1 d . . . . .
 H18 H 0.994615 0.154039 0.583461 0.068 Uiso 1 1 calc R U . . .
 C19 C 0.7503(7) 0.1388(6) 0.53953(14) 0.0584(12) Uani 1 1 d . . . . .
 H19 H 0.789960 0.036545 0.522409 0.070 Uiso 1 1 calc R U . . .
 C20 C 0.5716(6) 0.2198(5) 0.52855(13) 0.0525(11) Uani 1 1 d . . . . .
 H20 H 0.491950 0.173410 0.503727 0.063 Uiso 1 1 calc R U . . .

loop_
  _atom_site_aniso_label
  _atom_site_aniso_U_11
  _atom_site_aniso_U_22
  _atom_site_aniso_U_33
  _atom_site_aniso_U_23
  _atom_site_aniso_U_13
  _atom_site_aniso_U_12
 O1 0.079(2) 0.0534(17) 0.0560(17) -0.0179(14) -0.0217(15) 0.0047(15)
 O2 0.066(2) 0.0565(16) 0.0417(15) -0.0153(12) -0.0098(14) 0.0009(14)
 O3 0.063(2) 0.0521(16) 0.0461(15) -0.0176(12) -0.0060(13) 0.0080(15)
 C1 0.056(3) 0.040(2) 0.0340(19) -0.0017(15) 0.0028(17) 0.0021(19)
 C2 0.063(3) 0.063(3) 0.053(2) -0.019(2) 0.005(2) -0.010(2)
 C3 0.060(3) 0.092(4) 0.065(3) -0.033(3) 0.008(2) 0.003(3)
 C4 0.077(4) 0.068(3) 0.074(3) -0.033(2) -0.003(3) 0.009(3)
 C5 0.074(3) 0.055(3) 0.051(2) -0.0160(19) -0.005(2) 0.010(2)
 C6 0.063(3) 0.038(2) 0.0342(19) -0.0031(15) -0.0016(19) 0.0034(19)
 C7 0.080(3) 0.0315(19) 0.040(2) -0.0008(15) 0.003(2) -0.012(2)
 C8 0.063(3) 0.038(2) 0.043(2) 0.0016(16) 0.0075(19) -0.0066(19)
 C9 0.060(3) 0.0307(18) 0.0297(17) -0.0005(14) 0.0016(17) 0.0002(18)
 C10 0.067(3) 0.0376(19) 0.0333(18) -0.0032(15) 0.0027(18) -0.0081(19)
 C11 0.059(3) 0.0332(18) 0.0311(18) -0.0005(14) 0.0083(17) 0.0005(18)
 C12 0.065(3) 0.0341(19) 0.0341(19) 0.0013(15) 0.0003(18) -0.0048(19)
 C13 0.053(3) 0.0331(19) 0.0391(19) 0.0033(15) 0.0039(18) -0.0017(18)
 C14 0.054(3) 0.0278(17) 0.0359(19) 0.0010(14) 0.0083(17) -0.0036(17)
 C15 0.057(3) 0.043(2) 0.0294(18) 0.0021(15) 0.0075(18) -0.0015(19)
 C16 0.050(3) 0.0344(19) 0.0350(18) -0.0007(15) 0.0060(17) -0.0001(18)
 C17 0.060(3) 0.041(2) 0.049(2) 0.0020(17) -0.0018(19) -0.002(2)
 C18 0.066(3) 0.047(2) 0.058(2) 0.007(2) 0.012(2) 0.006(2)
 C19 0.078(3) 0.043(2) 0.055(2) -0.0007(19) 0.013(2) 0.007(2)
 C20 0.068(3) 0.039(2) 0.050(2) -0.0058(18) 0.006(2) -0.007(2)

_geom_special_details
;
 All esds (except the esd in the dihedral angle between two l.s. planes)
 are estimated using the full covariance matrix.  The cell esds are taken
 into account individually in the estimation of esds in distances, angles
 and torsion angles; correlations between esds in cell parameters are only
 used when they are defined by crystal symmetry.  An approximate (isotropic)
 treatment of cell esds is used for estimating esds involving l.s. planes.
;
loop_
  _geom_bond_atom_site_label_1
  _geom_bond_atom_site_label_2
  _geom_bond_distance
  _geom_bond_site_symmetry_2
  _geom_bond_publ_flag
 O1 C12 1.220(4) . ?
 O2 C15 1.227(4) . ?
 O3 H3A 0.87(4) . ?
 O3 C16 1.359(4) . ?
 C1 C2 1.399(5) . ?
 C1 C6 1.400(5) . ?
 C1 C10 1.431(5) . ?
 C2 H2 0.9300 . ?
 C2 C3 1.375(5) . ?
 C3 H3 0.9300 . ?
 C3 C4 1.402(6) . ?
 C4 H4 0.9300 . ?
 C4 C5 1.341(6) . ?
 C5 H5 0.9300 . ?
 C5 C6 1.436(5) . ?
 C6 C7 1.404(5) . ?
 C7 H7 0.9300 . ?
 C7 C8 1.359(5) . ?
 C8 H8 0.9300 . ?
 C8 C9 1.427(5) . ?
 C9 C10 1.349(5) . ?
 C9 C11 1.487(4) . ?
 C10 H10 0.9300 . ?
 C11 C12 1.481(5) . ?
 C11 C16 1.343(5) . ?
 C12 C13 1.490(5) . ?
 C13 C14 1.409(5) . ?
 C13 C17 1.389(5) . ?
 C14 C15 1.468(5) . ?
 C14 C20 1.393(5) . ?
 C15 C16 1.481(5) . ?
 C17 H17 0.9300 . ?
 C17 C18 1.379(5) . ?
 C18 H18 0.9300 . ?
 C18 C19 1.397(6) . ?
 C19 H19 0.9300 . ?
 C19 C20 1.372(6) . ?
 C20 H20 0.9300 . ?

loop_
  _geom_angle_atom_site_label_1
  _geom_angle_atom_site_label_2
  _geom_angle_atom_site_label_3
  _geom_angle
  _geom_angle_site_symmetry_1
  _geom_angle_site_symmetry_3
  _geom_angle_publ_flag
 C16 O3 H3A 109.5 . . ?
 C2 C1 C6 119.5(3) . . ?
 C2 C1 C10 121.9(4) . . ?
 C6 C1 C10 118.6(4) . . ?
 C1 C2 H2 119.9 . . ?
 C3 C2 C1 120.3(4) . . ?
 C3 C2 H2 119.9 . . ?
 C2 C3 H3 119.9 . . ?
 C2 C3 C4 120.1(5) . . ?
 C4 C3 H3 119.9 . . ?
 C3 C4 H4 119.4 . . ?
 C5 C4 C3 121.1(4) . . ?
 C5 C4 H4 119.4 . . ?
 C4 C5 H5 120.0 . . ?
 C4 C5 C6 119.9(4) . . ?
 C6 C5 H5 120.0 . . ?
 C1 C6 C5 119.0(4) . . ?
 C1 C6 C7 119.3(3) . . ?
 C7 C6 C5 121.7(4) . . ?
 C6 C7 H7 119.4 . . ?
 C8 C7 C6 121.3(4) . . ?
 C8 C7 H7 119.4 . . ?
 C7 C8 H8 119.9 . . ?
 C7 C8 C9 120.1(4) . . ?
 C9 C8 H8 119.9 . . ?
 C8 C9 C11 118.8(3) . . ?
 C10 C9 C8 119.4(3) . . ?
 C10 C9 C11 121.8(3) . . ?
 C1 C10 H10 119.3 . . ?
 C9 C10 C1 121.4(3) . . ?
 C9 C10 H10 119.3 . . ?
 C12 C11 C9 118.2(3) . . ?
 C16 C11 C9 123.8(4) . . ?
 C16 C11 C12 118.0(3) . . ?
 O1 C12 C11 120.9(3) . . ?
 O1 C12 C13 119.2(4) . . ?
 C11 C12 C13 119.9(3) . . ?
 C14 C13 C12 119.8(3) . . ?
 C17 C13 C12 120.7(3) . . ?
 C17 C13 C14 119.4(3) . . ?
 C13 C14 C15 119.8(3) . . ?
 C20 C14 C13 119.1(4) . . ?
 C20 C14 C15 121.1(3) . . ?
 O2 C15 C14 122.7(3) . . ?
 O2 C15 C16 119.7(4) . . ?
 C14 C15 C16 117.7(3) . . ?
 O3 C16 C15 114.8(3) . . ?
 C11 C16 O3 120.6(3) . . ?
 C11 C16 C15 124.6(4) . . ?
 C13 C17 H17 119.5 . . ?
 C18 C17 C13 121.0(4) . . ?
 C18 C17 H17 119.5 . . ?
 C17 C18 H18 120.3 . . ?
 C17 C18 C19 119.3(4) . . ?
 C19 C18 H18 120.3 . . ?
 C18 C19 H19 119.7 . . ?
 C20 C19 C18 120.5(4) . . ?
 C20 C19 H19 119.7 . . ?
 C14 C20 H20 119.7 . . ?
 C19 C20 C14 120.6(4) . . ?
 C19 C20 H20 119.7 . . ?

loop_
  _geom_torsion_atom_site_label_1
  _geom_torsion_atom_site_label_2
  _geom_torsion_atom_site_label_3
  _geom_torsion_atom_site_label_4
  _geom_torsion
  _geom_torsion_site_symmetry_1
  _geom_torsion_site_symmetry_2
  _geom_torsion_site_symmetry_3
  _geom_torsion_site_symmetry_4
  _geom_torsion_publ_flag
 O1 C12 C13 C14 176.1(3) . . . . ?
 O1 C12 C13 C17 -2.3(5) . . . . ?
 O2 C15 C16 O3 -2.9(5) . . . . ?
 O2 C15 C16 C11 176.6(3) . . . . ?
 C1 C2 C3 C4 0.4(7) . . . . ?
 C1 C6 C7 C8 0.7(5) . . . . ?
 C2 C1 C6 C5 0.6(5) . . . . ?
 C2 C1 C6 C7 178.0(3) . . . . ?
 C2 C1 C10 C9 -178.0(4) . . . . ?
 C2 C3 C4 C5 0.6(7) . . . . ?
 C3 C4 C5 C6 -1.0(7) . . . . ?
 C4 C5 C6 C1 0.4(6) . . . . ?
 C4 C5 C6 C7 -177.0(4) . . . . ?
 C5 C6 C7 C8 178.1(4) . . . . ?
 C6 C1 C2 C3 -0.9(6) . . . . ?
 C6 C1 C10 C9 1.5(5) . . . . ?
 C6 C7 C8 C9 0.2(5) . . . . ?
 C7 C8 C9 C10 -0.2(5) . . . . ?
 C7 C8 C9 C11 -179.3(3) . . . . ?
 C8 C9 C10 C1 -0.7(5) . . . . ?
 C8 C9 C11 C12 53.0(4) . . . . ?
 C8 C9 C11 C16 -127.2(4) . . . . ?
 C9 C11 C12 O1 3.6(5) . . . . ?
 C9 C11 C12 C13 -177.4(3) . . . . ?
 C9 C11 C16 O3 0.3(5) . . . . ?
 C9 C11 C16 C15 -179.3(3) . . . . ?
 C10 C1 C2 C3 178.6(4) . . . . ?
 C10 C1 C6 C5 -179.0(3) . . . . ?
 C10 C1 C6 C7 -1.5(5) . . . . ?
 C10 C9 C11 C12 -126.0(4) . . . . ?
 C10 C9 C11 C16 53.7(5) . . . . ?
 C11 C9 C10 C1 178.4(3) . . . . ?
 C11 C12 C13 C14 -2.9(5) . . . . ?
 C11 C12 C13 C17 178.7(3) . . . . ?
 C12 C11 C16 O3 180.0(3) . . . . ?
 C12 C11 C16 C15 0.5(5) . . . . ?
 C12 C13 C14 C15 -0.4(5) . . . . ?
 C12 C13 C14 C20 179.9(3) . . . . ?
 C12 C13 C17 C18 179.4(3) . . . . ?
 C13 C14 C15 O2 -176.8(3) . . . . ?
 C13 C14 C15 C16 3.5(5) . . . . ?
 C13 C14 C20 C19 1.7(5) . . . . ?
 C13 C17 C18 C19 -0.3(6) . . . . ?
 C14 C13 C17 C18 0.9(5) . . . . ?
 C14 C15 C16 O3 176.8(3) . . . . ?
 C14 C15 C16 C11 -3.7(5) . . . . ?
 C15 C14 C20 C19 -177.9(3) . . . . ?
 C16 C11 C12 O1 -176.1(3) . . . . ?
 C16 C11 C12 C13 2.8(5) . . . . ?
 C17 C13 C14 C15 178.0(3) . . . . ?
 C17 C13 C14 C20 -1.6(5) . . . . ?
 C17 C18 C19 C20 0.4(6) . . . . ?
 C18 C19 C20 C14 -1.1(6) . . . . ?
 C20 C14 C15 O2 2.9(5) . . . . ?
 C20 C14 C15 C16 -176.8(3) . . . . ?

_shelx_res_file
;
TITL 21hongse_0m_a.res in P2(1)/n
    21hongse_0m.res
    created by SHELXL-2016/6 at 16:52:01 on 09-Dec-2021
CELL 0.71073 6.9835 6.8778 29.8404 90.000 96.585 90.000
ZERR 4.00 0.0038 0.0037 0.0159 0.000 0.007 0.000
LATT 1
SYMM -x+1/2, y+1/2, -z+1/2
SFAC C H O
UNIT 80 48 12
LIST 4 ! automatically inserted. Change 6 to 4 for CHECKCIF!!
TEMP 23.000
ACTA
L.S. 40
SIZE 0.18 0.16 0.10
FMAP 2
PLAN -3 0 0.00
HTAB
BOND $H
CONF
WGHT    0.100000
FVAR       0.71028
O1    3    0.671634    0.659527    0.651992    11.00000    0.07935    0.05340 =
         0.05605   -0.01793   -0.02172    0.00467
O2    3    0.197684    0.391291    0.513360    11.00000    0.06565    0.05653 =
         0.04174   -0.01527   -0.00977    0.00086
O3    3    0.085389    0.697905    0.558254    11.00000    0.06338    0.05208 =
         0.04611   -0.01758   -0.00603    0.00800
AFIX 148
H3A   2    0.025447    0.626643    0.536901    11.00000   -1.50000
AFIX   0
C1    1    0.103419    1.020934    0.680423    11.00000    0.05556    0.03953 =
         0.03397   -0.00174    0.00283    0.00207
C2    1   -0.065406    1.020204    0.701563    11.00000    0.06310    0.06267 =
         0.05257   -0.01885    0.00545   -0.01045
AFIX  43
H2    2   -0.149895    0.915524    0.697464    11.00000   -1.20000
AFIX   0
C3    1   -0.106852    1.173689    0.728374    11.00000    0.06019    0.09228 =
         0.06542   -0.03265    0.00792    0.00270
AFIX  43
H3    2   -0.218866    1.172175    0.742486    11.00000   -1.20000
AFIX   0
C4    1    0.019389    1.332440    0.734480    11.00000    0.07702    0.06837 =
         0.07390   -0.03319   -0.00344    0.00906
AFIX  43
H4    2   -0.009378    1.434881    0.752919    11.00000   -1.20000
AFIX   0
C5    1    0.180936    1.339047    0.714176    11.00000    0.07440    0.05496 =
         0.05109   -0.01599   -0.00463    0.01032
AFIX  43
H5    2    0.262119    1.446351    0.718200    11.00000   -1.20000
AFIX   0
C6    1    0.228424    1.180307    0.686220    11.00000    0.06289    0.03806 =
         0.03417   -0.00311   -0.00159    0.00343
C7    1    0.400462    1.177520    0.666083    11.00000    0.07970    0.03145 =
         0.04019   -0.00079    0.00272   -0.01214
AFIX  43
H7    2    0.484372    1.282666    0.670186    11.00000   -1.20000
AFIX   0
C8    1    0.446784    1.024101    0.640701    11.00000    0.06320    0.03755 =
         0.04262    0.00161    0.00755   -0.00659
AFIX  43
H8    2    0.561647    1.024955    0.627716    11.00000   -1.20000
AFIX   0
C9    1    0.319552    0.861778    0.633942    11.00000    0.05996    0.03074 =
         0.02967   -0.00049    0.00155    0.00019
C10   1    0.153605    0.862051    0.653080    11.00000    0.06654    0.03757 =
         0.03333   -0.00319    0.00269   -0.00813
AFIX  43
H10   2    0.070103    0.756798    0.648403    11.00000   -1.20000
AFIX   0
C11   1    0.375545    0.695214    0.606453    11.00000    0.05895    0.03322 =
         0.03111   -0.00047    0.00829    0.00054
C12   1    0.566933    0.605065    0.618817    11.00000    0.06517    0.03406 =
         0.03409    0.00134    0.00033   -0.00480
C13   1    0.632275    0.443342    0.591016    11.00000    0.05263    0.03313 =
         0.03914    0.00326    0.00389   -0.00171
C14   1    0.508210    0.370784    0.554240    11.00000    0.05425    0.02778 =
         0.03594    0.00103    0.00833   -0.00359
C15   1    0.314782    0.454076    0.543716    11.00000    0.05668    0.04260 =
         0.02941    0.00206    0.00751   -0.00147
C16   1    0.262431    0.621111    0.571143    11.00000    0.05031    0.03437 =
         0.03497   -0.00065    0.00605   -0.00005
C17   1    0.812838    0.359673    0.601568    11.00000    0.05963    0.04052 =
         0.04885    0.00205   -0.00180   -0.00237
AFIX  43
H17   2    0.894180    0.406125    0.626091    11.00000   -1.20000
AFIX   0
C18   1    0.873229    0.208742    0.576211    11.00000    0.06621    0.04665 =
         0.05775    0.00724    0.01159    0.00599
AFIX  43
H18   2    0.994615    0.154039    0.583461    11.00000   -1.20000
AFIX   0
C19   1    0.750304    0.138818    0.539529    11.00000    0.07793    0.04338 =
         0.05505   -0.00074    0.01262    0.00739
AFIX  43
H19   2    0.789960    0.036545    0.522409    11.00000   -1.20000
AFIX   0
C20   1    0.571553    0.219775    0.528549    11.00000    0.06782    0.03929 =
         0.05038   -0.00578    0.00628   -0.00652
AFIX  43
H20   2    0.491950    0.173410    0.503727    11.00000   -1.20000
AFIX   0
HKLF 4 1 1 0 0 0 1 0 0 0 1


REM  21hongse_0m_a.res in P2(1)/n
REM R1 =  0.0781 for    1390 Fo > 4sig(Fo)  and  0.1627 for all    3098 data
REM    210 parameters refined using      0 restraints

END

WGHT      0.0853      0.0000

REM Instructions for potential hydrogen bonds
HTAB O3 O2
EQIV $1 -x, -y+1, -z+1
HTAB O3 O2_$1

REM Highest difference peak  0.218,  deepest hole -0.295,  1-sigma level  0.060
Q1    1   0.5810  0.6903  0.2046  11.00000  0.05    0.22
Q2    1   0.1376  1.5327  0.7223  11.00000  0.05    0.20
Q3    1   0.0992  0.0789  0.2338  11.00000  0.05    0.20
;
_shelx_res_checksum               54571
_shelx_hkl_file
;
  -1   0   0    0.10    0.70
  -2   0   0  176.18   23.60
  -3   0   0    1.10    2.20
  -4   0   0  203.48   28.30
   6   0   0    0.00    4.80
   7   0   0    6.60    7.10
   8   0   0    2.80    7.80
   0  -1   0    0.00    1.10
   0   1   0    3.50    1.20
   1  -1   0  724.73   90.59
   1   1   0  658.63   90.29
   2  -1   0  780.32  103.69
   2   1   0  796.72  103.59
   3  -1   0  163.68   22.70
   3   1   0  166.68   22.90
   4  -1   0   88.69   13.90
   4   1   0  103.89   15.00
   5  -1   0   36.70    9.20
   5   1   0   64.99   10.40
   6  -1   0   32.30    8.90
   6   1   0   27.20    8.40
   7  -1   0    4.30    6.50
   7   1   0    0.70    6.60
   0  -2   0  874.71  110.99
   0   2   0  813.42  110.89
   1  -2   0 1255.27  160.88
  -1   2   0 1194.08  160.88
   1   2   0 1225.38  160.48
   2  -2   0    9.50    3.00
   2   2   0    5.20    2.00
   3  -2   0   51.39    8.10
   3   2   0   39.00    7.10
   4  -2   0   21.80    5.20
   4   2   0   15.60    4.30
   5  -2   0   49.90   10.00
   5   2   0   44.40    9.20
   6  -2   0    0.30    5.00
   6   2   0   19.10    6.10
   7  -2   0   31.00    8.80
   0  -3   0   -1.50    1.80
   0   3   0    2.80    2.30
   1  -3   0  114.39   15.00
  -1   3   0  100.49   15.00
   1   3   0   97.89   14.40
   2  -3   0   17.40    4.80
   2   3   0   14.50    3.60
   3  -3   0   23.30    5.40
   3   3   0   20.50    4.80
   4  -3   0   41.50    8.30
   5  -3   0    4.90    4.30
   5   3   0   -2.30    5.00
   6  -3   0    1.90    3.90
   0  -4   0 1057.99  142.39
   0   4   0 1101.29  142.29
  -1  -4   0   -1.10    1.80
   1  -4   0    0.50    2.90
  -1   4   0   -0.80    3.20
   1   4   0    0.30    2.80
   2  -4   0  566.64   78.19
   2   4   0  598.94   77.59
   3  -4   0    4.30    4.60
   3   4   0    7.50    4.10
   4  -4   0  115.99   20.20
   5  -4   0   28.80    8.70
   6  -4   0   27.00    8.80
   7  -4   0   -7.40    6.70
   0  -5   0   -2.20    3.90
   0   5   0   -3.10    3.60
  -1  -5   0   48.30    9.70
   1  -5   0   61.99   11.20
  -1   5   0   59.29   11.10
   1   5   0   57.49    9.90
   2  -5   0   31.10    8.20
   2   5   0   28.60    7.00
   3  -5   0  185.28   29.80
   4  -5   0    3.90    6.10
   5  -5   0    8.30    8.00
   6  -5   0   27.60   11.40
   0  -6   0  432.86   60.09
   0   6   0  447.66   60.09
   1  -6   0   92.59   16.80
  -1  -6   0   97.89   16.10
   1   6   0   95.99   16.30
   2  -6   0    5.70    5.50
   3  -6   0   44.10   11.40
   4  -6   0    6.40    6.30
   5  -6   0    0.50    6.80
   6  -6   0    0.20    6.90
   0  -7   0   -0.90    5.90
   0   7   0    2.50    7.70
   1  -7   0    4.60    7.00
   2  -7   0   -3.00    5.80
   3  -7   0   25.80   10.10
   4  -7   0   -5.00    6.90
   5  -7   0    3.00   10.60
   1  -8   0   -0.20    7.30
   2  -8   0   -7.00    7.60
   3  -8   0   14.20    9.40
   8   0  -1   -1.60    7.10
   7   0  -1    2.10    6.40
  -5   0   1   -2.60    4.50
  -4   0   1    1.00    3.60
  -3   0   1  320.07   42.70
  -2   0   1   -0.60    1.60
  -1   0   1   10.10    2.00
   6   0   1    2.60    5.20
   7   0   1    3.00    6.90
   8   0   1   -2.30    7.30
   7  -1  -1   19.90    9.00
   7   1  -1   20.60    8.00
   6  -1  -1   45.20   10.50
   6   1  -1   41.00    9.80
   5  -1  -1  109.69   16.20
   5   1  -1   91.49   16.10
   4   1  -1  115.09   17.00
   3   1  -1    4.50    2.60
   2   1  -1   80.19   11.20
   1  -1  -1 3662.13  475.75
  -1   1   1 3618.04  475.75
   0  -1   1 1387.26  181.18
   0   1  -1 1378.66  181.08
   0   1   1 1390.96  181.18
   1  -1   1   72.39   10.40
   1   1   1   73.99   10.20
   2  -1   1 1435.26  186.78
   2   1   1 1414.76  186.68
   3  -1   1 1393.96  189.38
   3   1   1 1494.75  189.58
   4  -1   1   58.69    9.70
   4   1   1   53.29    9.80
   5  -1   1   43.20    9.00
   5   1   1   44.50    9.20
   6   1   1   -1.50    5.30
   7  -1   1    2.80    6.40
   7   1   1    4.50    7.00
   8  -2  -1    2.90    6.20
   7  -2  -1   -3.20    4.40
   6   2  -1  123.69   20.30
   5  -2  -1    1.80    4.10
   5   2  -1    6.70    4.10
   4  -2  -1   66.09    9.50
   4   2  -1   39.50    8.00
   3  -2  -1    6.60    3.10
   3   2  -1   11.00    2.90
   2  -2  -1    1.80    2.50
   2   2  -1    6.30    1.80
   1  -2  -1  216.78   28.50
  -1   2   1  205.98   28.50
   0  -2  -1  196.38   24.10
   0  -2   1  178.18   24.10
   0   2  -1  174.58   24.00
   0   2   1  167.58   24.00
   1  -2   1    7.60    2.70
   1   2   1    6.50    2.00
   2  -2   1    8.20    2.90
   2   2   1    6.70    2.30
   3  -2   1   71.69    9.70
   3   2   1   46.60    8.60
   4  -2   1   -0.80    2.60
   4   2   1    3.00    3.10
   5  -2   1    0.30    3.90
   5   2   1    5.50    4.40
   6  -2   1   60.69   12.10
   7  -3  -1   30.90   10.00
   6  -3  -1    8.80    5.50
   5  -3  -1    4.40    4.20
   4  -3  -1    3.20    3.40
   4   3  -1   -0.20    3.10
   3  -3  -1  136.69   21.50
   3   3  -1  168.88   21.60
   2  -3  -1  836.12  110.49
  -1  -3   1   18.90    3.50
   1  -3  -1   19.70    4.50
  -1   3   1   17.40    4.50
   1   3  -1    9.50    3.20
   0  -3   1  300.77   40.50
   0  -3  -1  321.87   40.50
   0   3   1  292.57   40.40
   0   3  -1  293.27   40.30
   1  -3   1  175.48   23.40
   1   3   1  162.38   22.90
   2  -3   1   62.19    9.80
   2   3   1   47.10    8.20
   3  -3   1  248.78   35.30
   3   3   1  265.57   35.20
   4  -3   1   18.90    5.20
   4   3   1   19.80    5.90
   5  -3   1    2.00    3.50
   5   3   1   -5.10    5.00
   6  -3   1    0.40    4.70
   7  -3   1    6.30    5.30
   7  -4  -1    7.20    6.80
   6  -4  -1   16.30    7.10
   5  -4  -1    8.30    5.30
   4  -4  -1   64.49   12.80
   3  -4  -1  153.18   23.80
   3   4  -1  167.78   23.10
   2  -4  -1  127.79   20.00
   2   4  -1  144.89   19.50
  -1  -4   1    1.40    2.70
   1  -4  -1    0.60    3.00
  -1   4   1    0.90    3.40
   1   4  -1    6.30    2.70
   0  -4   1  178.08   24.50
   0  -4  -1  172.88   24.20
   0   4  -1  167.18   24.10
   0   4   1  178.38   24.30
   1  -4   1   30.60    6.30
  -1   4  -1   23.30    5.90
   1   4   1   14.90    4.60
   2  -4   1   54.09   10.10
   2   4   1   50.39    8.80
   3  -4   1    5.90    4.70
   3   4   1   11.00    4.90
   4  -4   1   28.00    8.40
   5  -4   1   21.80    8.80
   6  -4   1   10.50    7.60
   7  -4   1   -3.70    7.10
   6  -5  -1   -3.20    6.20
   5  -5  -1   61.89   15.10
   4  -5  -1    9.50    6.00
   3  -5  -1  218.18   32.00
   2  -5  -1    4.60    4.40
   2   5  -1    6.70    4.60
   1  -5  -1  185.88   26.70
  -1  -5   1  192.08   26.20
  -1   5   1  173.68   26.60
   1   5  -1  190.68   26.20
   0  -5  -1  249.28   37.00
   0  -5   1  286.87   37.40
   0   5   1  280.07   37.20
   0   5  -1  261.67   37.00
   1  -5   1   -6.10    3.60
  -1  -5  -1   -3.60    2.00
   1   5   1   -0.90    3.80
   2  -5   1   24.40    7.20
   2   5   1   14.80    5.50
   3  -5   1   -0.90    4.80
   4  -5   1   29.30    9.00
   5  -5   1   34.00   12.00
   6  -6  -1    6.30    9.50
   5  -6  -1   -4.20    5.50
   4  -6  -1   13.20    7.90
   3  -6  -1   21.40    8.30
   2  -6  -1   13.40    6.50
   1  -6  -1   54.59   11.70
  -1  -6   1   49.30   10.90
   1   6  -1   64.19   11.70
  -1   6   1   83.19   13.30
   0  -6   1  168.68   25.30
   0  -6  -1  173.58   26.10
   0   6   1  167.38   25.40
   0   6  -1  169.58   25.10
  -1  -6  -1   12.00    5.50
   1  -6   1   26.30    8.10
   1   6   1   29.30    7.50
   2  -6   1    2.90    6.50
   3  -6   1   15.20    7.80
   4  -6   1   12.90    7.80
   5  -6   1    3.30    6.90
   5  -7  -1    1.90    7.50
   4  -7  -1    8.30    7.70
   3  -7  -1   -1.50    7.50
   2  -7  -1    4.90    7.00
   1  -7  -1    4.00    7.10
  -1  -7   1    9.70    7.70
   0  -7  -1    7.90    6.60
   0  -7   1   -3.10    5.60
   0   7   1   -7.70    6.00
   1  -7   1    3.80    6.90
   2  -7   1    8.50    7.80
   3  -7   1   10.50    8.60
   4  -7   1    2.00    9.40
   5  -7   1    2.90   10.00
   4  -8  -1   24.30   13.60
   3  -8  -1   16.50   10.70
   2  -8  -1  -12.30    6.60
   1  -8  -1    0.50    7.20
   0  -8   1   -4.70    6.80
   1  -8   1    2.00    7.90
   2  -8   1    2.90    8.70
   3  -8   1   19.10   10.30
   8   0  -2   -4.70    7.00
  -5   0   2   -5.90    4.20
  -4   0   2  170.08   24.10
  -3   0   2    1.90    2.50
  -2   0   2  187.58   25.80
  -1   0   2    1.10    1.10
   0   0   2  288.27   34.40
   0   0   2  234.38   34.40
   6   0   2   -1.90    5.30
   6   0   2   -0.10    5.60
   7   0   2   -0.70    6.50
   8   0   2   -5.80    7.40
   7  -1  -2   23.00    9.00
   7   1  -2   10.00    7.70
   6  -1  -2   -1.50    4.30
   6   1  -2    3.40    4.90
   5   1  -2    2.50    3.60
   4   1  -2   39.60    7.40
  -3   1   2  665.93   91.09
   3   1  -2  710.63   90.99
  -2   1   2    6.40    2.80
   2   1  -2   11.70    2.30
  -1  -1   2  319.47   43.60
  -1   1   2  342.77   43.80
   0  -1   2   36.50    5.10
   0   1   2   32.70    4.90
   1  -1   2  774.72  100.29
   1   1   2  752.82  100.19
   2  -1   2  116.79   15.90
   2   1   2  113.39   15.80
   3  -1   2  100.49   14.00
   3   1   2   95.99   14.50
   4  -1   2   86.89   13.30
   4   1   2   95.39   14.50
   5  -1   2  105.99   17.20
   5   1   2  108.19   17.50
   6  -1   2    4.50    5.10
   6   1   2    5.90    6.40
   7   1   2   -2.60    6.70
   8  -1   2    6.60    8.20
   7  -2  -2    3.40    5.40
   6  -2  -2   20.50    6.70
   5  -2  -2    6.50    4.00
   5   2  -2    4.40    3.70
   4  -2  -2   23.10    5.30
   4   2  -2   11.90    3.80
   3  -2  -2   -0.50    2.30
   3   2  -2    1.50    1.90
   2  -2  -2  255.87   34.50
   1  -2  -2  130.79   18.10
  -1  -2   2  131.79   17.80
  -1   2   2  132.09   18.10
   0  -2   2   39.90    6.40
   0  -2  -2   47.70    6.40
   0   2   2   38.70    6.10
   0   2  -2   30.80    5.80
   1  -2   2  182.18   25.60
   1   2   2  193.58   25.30
   2  -2   2  896.71  115.39
   2   2   2  856.81  115.19
   3  -2   2  758.92   99.49
   3   2   2  747.13   99.49
   4  -2   2   72.79   11.10
   4   2   2   53.39   10.30
   5  -2   2   10.10    5.20
   5   2   2    8.30    4.90
   6  -2   2  262.27   34.20
   6   2   2  197.98   32.90
   8  -3  -2    1.80    6.30
   7  -3  -2   52.89   12.40
   6  -3  -2   -1.80    4.90
   5  -3  -2   16.00    6.30
   4  -3  -2    2.10    3.30
   4   3  -2    6.30    4.10
   3  -3  -2   -0.80    2.50
   2  -3  -2    4.70    3.20
   1  -3  -2  160.78   20.10
  -1  -3   2  137.79   19.50
   1   3  -2  137.39   19.30
  -1   3   2  136.99   19.90
   0  -3   2   70.19    9.60
   0  -3  -2   70.29    9.50
   0   3  -2   53.29    8.80
   0   3   2   42.10    8.60
   1  -3   2   80.39   11.10
   1   3   2   55.39    9.60
   2  -3   2  103.59   14.70
   2   3   2   85.09   13.20
   3  -3   2  574.14   76.59
   3   3   2  566.54   75.89
   4  -3   2   29.60    7.00
   4   3   2   33.50    7.80
   5  -3   2   17.40    6.50
   5   3   2   26.50    7.70
   6  -3   2    2.20    4.60
   7  -3   2   18.40    9.60
   8  -4  -2    2.80    7.90
   7  -4  -2   19.90    8.90
   6  -4  -2    1.20    5.40
   5  -4  -2   14.50    6.60
   4  -4  -2  174.58   25.50
   3  -4  -2   81.69   14.40
   2  -4  -2   -1.10    3.30
  -2   4   2    5.00    3.90
   2   4  -2    1.40    2.70
   1  -4  -2  168.28   25.00
  -1  -4   2  185.18   24.80
  -1   4   2  176.78   25.10
   1   4  -2  182.98   24.60
   0  -4  -2   86.59   13.50
   0  -4   2   82.19   13.60
   0   4   2   87.69   13.20
   0   4  -2   81.99   13.30
   1  -4   2   10.30    4.50
   1   4   2   13.00    4.10
   2  -4   2  112.29   16.10
   2   4   2   84.59   14.30
   3  -4   2  222.78   32.90
   3   4   2  243.98   33.30
   4  -4   2   52.69   12.10
   5  -4   2   10.40    6.80
   6  -4   2    6.90    8.00
   7  -4   2   -3.70    7.10
   6  -5  -2   -1.70    5.70
   5  -5  -2   51.39   13.30
   4  -5  -2  121.69   21.70
   3  -5  -2  297.67   42.00
   2  -5  -2   -2.00    3.90
  -1  -5   2   93.29   14.90
   1  -5  -2   93.09   15.50
   1   5  -2   83.79   14.50
  -1   5   2  105.99   16.10
   0  -5   2  187.48   28.60
   0  -5  -2  194.08   28.30
   0   5   2  214.28   28.50
   0   5  -2  210.68   28.50
  -1  -5  -2    5.70    3.90
   1  -5   2    6.80    5.10
   1   5   2    9.70    4.70
   2  -5   2   25.00    7.50
   2   5   2   16.30    5.70
   3  -5   2   28.60    8.90
   3   5   2   29.90    7.50
   4  -5   2   28.50    8.80
   5  -5   2    2.80    5.70
   6  -5   2   13.30    9.40
   6  -6  -2   -4.30    8.40
   5  -6  -2    5.60    7.50
   4  -6  -2    6.00    6.70
   3  -6  -2   64.39   13.80
   2  -6  -2   10.20    6.20
  -1  -6   2   52.99    9.60
   1  -6  -2   19.50    8.50
  -1   6   2   68.29   11.70
   0  -6   2  180.08   27.30
   0  -6  -2  172.48   27.10
   0   6  -2  200.68   27.30
   0   6   2  192.98   27.60
   1  -6   2    0.50    5.70
   1   6   2    6.50    5.60
   2  -6   2   23.00    8.20
   3  -6   2   48.40   12.30
   4  -6   2   17.10    8.70
   5  -6   2   -0.50    6.70
   5  -7  -2    3.80    8.20
   4  -7  -2    3.30    7.70
   3  -7  -2   68.69   15.30
   2  -7  -2    5.20    6.60
  -1  -7   2   56.89   12.50
   1  -7  -2   68.39   13.60
  -1   7   2   75.69   14.40
   0  -7  -2  101.49   17.00
   0  -7   2   96.29   17.20
   0   7   2   75.59   16.10
   1  -7   2   41.60   11.50
   2  -7   2    0.30    7.20
   3  -7   2   12.00    8.70
   4  -7   2    8.30   10.70
   5  -7   2   12.30   11.40
   4  -8  -2   24.50   12.50
   3  -8  -2   10.00    9.80
   2  -8  -2   -8.90    6.20
   1  -8  -2   -3.40    6.90
   0  -8   2   10.80    7.70
   1  -8   2    5.80    8.10
   2  -8   2   15.00    9.40
   3  -8   2   -3.00    8.90
  -5   0   3   10.70    6.70
  -4   0   3   20.00    5.90
  -3   0   3   35.00    6.30
  -2   0   3    2.00    1.80
   0   0   3    0.60    0.50
   0   0   3    0.60    0.60
   1   0   3   10.40    2.50
   5   0   3    6.00    4.90
   6   0   3   -1.00    6.20
   7   0   3   12.30    7.70
   8   0   3   -5.60    7.30
   7  -1  -3    1.60    6.80
   6   1  -3   14.30    5.90
  -4  -1   3   12.20    4.20
  -4   1   3   12.80    4.60
  -3  -1   3  122.59   17.90
  -3   1   3  137.69   18.30
  -2  -1   3   70.89   10.40
  -2   1   3   76.19   10.70
  -1  -1   3   13.40    3.00
  -1   1   3   18.20    3.40
  -1   1   3   17.40    3.30
   0  -1   3 3347.87  433.76
   0   1   3 3291.37  433.76
   1  -1   3 2047.10  268.57
   1   1   3 2056.99  268.57
   2  -1   3    5.60    2.20
   2   1   3    7.50    2.30
   3  -1   3  693.53   94.59
   3   1   3  746.63   95.09
   4  -1   3   92.89   14.40
   4   1   3   94.89   15.20
   5  -1   3   51.69   10.30
   5   1   3   56.29   11.10
   6  -1   3    2.80    4.90
   6   1   3    5.20    6.40
   7   1   3   26.60   10.50
   8  -1   3   -5.90    7.60
   8   1   3    3.20    9.30
   8  -2  -3    9.80    6.60
   6  -2  -3    6.70    5.30
   5  -2  -3   63.79   11.20
   5   2  -3   44.60    9.10
   4  -2  -3  102.79   14.20
   4   2  -3   72.99   12.50
   3  -2  -3   -0.50    2.30
   2  -2  -3   72.19   10.90
  -2   2   3   72.69   11.40
   1  -2  -3   12.70    3.40
  -1  -2   3   17.50    3.40
  -1   2   3   12.10    3.20
   0  -2   3  284.27   37.80
   0   2   3  282.97   37.70
   1  -2   3   97.19   13.90
   1   2   3   99.99   13.70
   2  -2   3   26.10    5.20
   2   2   3   22.40    4.60
   3  -2   3  394.36   50.19
   3   2   3  355.06   50.09
   4  -2   3  367.76   46.80
   4   2   3  320.47   46.80
   5  -2   3    4.90    4.20
   5   2   3    0.70    4.50
   6  -2   3  150.68   24.10
   6   2   3  128.99   22.60
   7   2   3    7.70    8.70
   8  -3  -3    2.60    6.10
   7  -3  -3   47.60   12.00
   6  -3  -3    9.90    5.40
   5  -3  -3   25.60    7.50
   3  -3  -3   18.70    5.30
   2  -3  -3  149.39   20.80
  -2   3   3  146.19   21.10
  -1  -3   3  360.36   46.00
   1  -3  -3  332.97   46.10
  -1   3   3  338.17   46.20
   0  -3   3  163.68   22.70
   0  -3  -3  166.08   22.50
   0   3   3  161.38   22.60
   0   3  -3  166.68   22.50
   1  -3   3  110.49   16.10
   1   3   3  110.69   15.70
   2  -3   3   17.00    4.80
   2   3   3   15.70    4.30
   3  -3   3    2.30    3.30
   3   3   3    9.60    3.90
   4  -3   3    1.50    4.00
   4   3   3   -1.20    3.50
   5  -3   3   10.10    5.20
   5   3   3    6.20    5.90
   8  -4  -3    5.80    7.70
   7  -4  -3   42.00   11.80
   6  -4  -3   24.00    8.90
   5  -4  -3   14.70    6.20
   4  -4  -3  242.08   34.10
   3  -4  -3  118.59   18.90
   2  -4  -3   46.10    8.60
  -2   4   3   33.30    7.90
  -1  -4   3   27.60    5.50
   1  -4  -3   28.50    6.20
  -1   4   3   24.10    5.60
   1   4  -3   16.50    4.50
   0  -4  -3  625.74   87.29
   0  -4   3  655.43   87.59
   0   4   3  688.53   87.49
   0   4  -3  666.53   87.29
   1  -4   3   61.49   10.50
   1   4   3   51.69    9.50
   2  -4   3  122.79   18.50
   2   4   3  125.29   18.20
   3  -4   3   15.00    5.80
   3   4   3   18.10    5.70
   4  -4   3    6.10    5.10
   5  -4   3   -1.00    5.30
   6  -4   3    0.00    6.00
   7  -5  -3    4.70    8.90
   6  -5  -3   41.10   13.10
   5  -5  -3   13.60    7.70
   4  -5  -3    9.70    6.50
   3  -5  -3  178.68   26.60
   2  -5  -3   31.50    7.80
  -2   5   3   19.10    6.60
   1  -5  -3   72.49   11.40
  -1  -5   3   55.89   10.30
   1   5  -3   51.09    9.70
  -1   5   3   56.19   10.90
   0  -5  -3   16.20    4.90
   0  -5   3   17.30    5.90
   0   5   3    7.40    4.70
   0   5  -3   19.60    5.70
   1  -5   3    6.10    5.20
   1   5   3    3.90    4.00
   2  -5   3   73.79   13.10
   2   5   3   62.69   11.50
   3  -5   3   19.80    8.30
   3   5   3   39.00    8.20
   4  -5   3    0.70    5.00
   5  -5   3    6.30    7.40
   6  -5   3   20.80   11.20
   6  -6  -3   -4.80    6.00
   5  -6  -3   -5.60    6.30
   4  -6  -3   34.30   10.90
   3  -6  -3   72.09   15.00
   2  -6  -3   12.80    6.30
  -2  -6   3    0.60    3.70
   1  -6  -3    2.00    4.60
  -1  -6   3   -5.10    4.20
  -1   6   3    2.20    5.20
   0  -6  -3   35.30    8.50
   0  -6   3   28.10    8.70
   0   6   3   37.60    8.80
   1  -6   3   12.80    7.40
   1   6   3   16.70    6.90
   2  -6   3  272.97   41.60
   2   6   3  287.77   40.30
   3  -6   3   54.69   13.40
   4  -6   3   -3.80    6.70
   5  -6   3    8.10    8.00
   5  -7  -3   -4.60    7.60
   4  -7  -3    4.10    6.90
   3  -7  -3    8.30    8.50
   2  -7  -3    3.40    7.40
   1  -7  -3    3.40    5.70
  -1  -7   3    0.40    5.20
  -1   7   3    8.00    8.10
   0  -7   3   33.50    9.90
   0  -7  -3   32.10    9.50
   0   7   3   33.00   10.10
   1  -7   3  131.19   23.00
   2  -7   3   72.79   16.40
   3  -7   3    7.50    8.80
   4  -7   3    2.20    9.60
   3  -8  -3    0.30    8.40
   2  -8  -3    4.10    6.70
   1  -8  -3   -1.80    7.30
   0  -8   3   58.49   13.30
   1  -8   3   35.90   12.10
   2  -8   3    1.80    8.40
   3  -8   3    9.40   10.50
  -5   0   4    1.30    4.90
  -4   0   4 3108.19  407.46
  -3   0   4    9.20    3.30
  -2   0   4    3.80    1.90
  -1   0   4    0.80    0.90
  -1   0   4   -1.40    1.30
   0   0   4  794.92  107.29
   0   0   4  843.72  107.29
   1   0   4   -0.90    1.20
   2   0   4   17.40    3.90
   4   0   4  129.69   19.40
   5   0   4    0.10    3.60
   5   0   4   -1.10    4.80
   6   0   4    1.30    6.70
   7   0   4    4.00    7.30
   8   0   4   -1.70    7.90
   7  -1  -4   -2.10    6.20
   6   1  -4    6.20    5.20
  -5  -1   4    7.70    6.30
  -5   1   4    9.60    6.20
  -4  -1   4   10.10    4.10
  -4   1   4    8.10    4.10
  -3  -1   4  194.38   27.90
  -3   1   4  218.18   28.20
  -2  -1   4  610.14   79.79
  -2   1   4  601.04   79.99
  -1  -1   4 2179.78  294.37
  -1   1   4 2298.47  294.37
  -1   1   4 2273.27  294.47
   0  -1   4   31.40    5.00
   0   1   4   30.80    5.00
   1  -1   4  821.72  110.79
   1   1   4  864.71  110.79
   2  -1   4  233.98   31.60
   2   1   4  238.38   31.70
   3  -1   4    1.30    2.00
   3   1   4    4.80    3.00
   4  -1   4   11.30    3.60
   4   1   4   18.60    5.60
   5  -1   4   -2.30    3.50
   5   1   4   -1.20    4.70
   6   1   4  244.18   35.90
   7  -1   4   20.90    9.50
   8  -1   4    6.70    8.50
   8   1   4    2.90    8.60
   7  -2  -4    2.70    5.80
   6  -2  -4   24.50    7.30
   5  -2  -4   12.30    4.70
   5   2  -4    9.20    4.20
   4  -2  -4  118.39   18.30
  -3  -2   4    4.50    1.80
   2  -2  -4  412.76   56.39
  -2  -2   4  423.96   56.19
  -2   2   4  431.66   56.49
  -1  -2   4 3004.90  389.76
   1  -2  -4 3034.20  389.96
  -1   2   4 2902.61  389.86
   0  -2   4   30.30    5.40
   0   2   4   29.70    5.30
   1  -2   4   24.00    5.10
   1   2   4   27.20    4.70
   2  -2   4  305.97   41.30
   2   2   4  309.47   41.30
   3  -2   4   14.80    4.40
   3   2   4   19.20    4.60
   4  -2   4   18.40    5.40
   4   2   4   26.50    7.00
   5  -2   4    4.90    4.90
   5   2   4    6.50    5.40
   6  -2   4   11.60    7.50
   6   2   4   22.60    8.70
   7   2   4   28.00   11.60
   8  -3  -4   -1.40    6.50
   7  -3  -4   13.60    7.40
   6  -3  -4   16.50    7.10
   5  -3  -4   56.69   11.70
   4  -3  -4    0.90    3.20
   3  -3  -4    8.70    3.80
  -2  -3   4  113.09   15.50
   2  -3  -4   96.29   15.70
  -2   3   4  120.79   16.20
  -1  -3   4 2568.24  331.87
   1  -3  -4 2528.25  331.97
  -1   3   4 2506.85  332.07
   0  -3   4  339.47   44.90
   0   3   4  330.37   44.80
   1  -3   4   47.10    8.60
   1   3   4   44.20    7.70
   2  -3   4   -0.20    2.80
   2   3   4   -1.30    2.40
   3  -3   4    8.20    4.00
   3   3   4    5.10    3.70
   4  -3   4    0.20    4.00
   4   3   4    3.20    4.50
   5  -3   4    1.50    5.30
   5   3   4   -0.20    5.10
   6   3   4   39.10   12.50
   8  -4  -4    3.40    8.20
   7  -4  -4    5.10    6.50
   6  -4  -4   25.70    8.80
   5  -4  -4    2.30    4.70
   4  -4  -4   47.20   10.10
   3  -4  -4   57.09   10.70
   2  -4  -4    4.90    3.40
  -2  -4   4    0.10    2.50
  -2   4   4   -0.70    3.00
  -1  -4   4   30.30    6.70
   1  -4  -4   55.09    8.30
  -1   4   4   31.40    6.90
   1   4  -4   34.10    6.20
   0  -4  -4   53.69    8.90
   0  -4   4   52.69    9.40
   0   4   4   40.30    8.40
   1  -4   4  166.38   23.30
   1   4   4  156.88   22.60
   2  -4   4   47.50   10.40
   2   4   4   64.49   10.60
   3  -4   4   29.00    8.30
   3   4   4   37.10    9.10
   4  -4   4    6.80    4.70
   4   4   4   11.80    6.20
   5  -4   4   24.90    7.90
   6  -4   4    2.00    6.50
   7  -5  -4    6.70    8.70
   6  -5  -4   20.30    9.30
   5  -5  -4    4.60    5.40
   4  -5  -4   59.29   13.00
   3  -5  -4  124.29   21.30
  -2  -5   4   20.20    5.80
   2  -5  -4   28.70    7.40
  -2   5   4   20.40    6.70
  -1  -5   4   48.70    8.90
   1  -5  -4   49.50    9.10
  -1   5   4   42.00    9.10
   1   5  -4   35.70    7.90
   0  -5   4   -2.30    3.70
   0  -5  -4    3.10    3.10
   0   5   4    0.90    4.00
   1  -5   4   88.99   14.70
   1   5   4   69.99   12.90
   2  -5   4   96.39   17.60
   2   5   4  104.89   16.90
   3  -5   4  170.68   30.80
   3   5   4  214.48   29.70
   4  -5   4   20.90    8.50
   5  -5   4    2.50    6.40
   6  -5   4   11.90    8.70
   6  -6  -4    3.80    9.50
   5  -6  -4    4.60    8.10
   4  -6  -4   52.79   13.00
   3  -6  -4   14.30    7.00
  -2  -6   4    5.30    4.90
   2  -6  -4   13.50    5.80
  -2   6   4    3.80    6.10
  -1  -6   4   22.40    6.70
   1  -6  -4    3.20    5.10
  -1   6   4   20.50    7.20
   0  -6   4   15.70    7.10
   0  -6  -4   25.10    6.80
   0   6   4   26.00    7.40
   1  -6   4   30.00    9.60
   1   6   4   28.40    8.40
   2  -6   4   82.09   16.10
   2   6   4   58.69   12.80
   3  -6   4  171.08   29.10
   4  -6   4   14.20    9.80
   5  -6   4    9.20   10.60
   5  -7  -4   10.00    9.70
   4  -7  -4   -1.70    6.00
   3  -7  -4   19.50    8.40
   2  -7  -4   -4.50    5.70
  -1  -7   4    7.40    6.80
   1  -7  -4   13.10    6.90
  -1   7   4   19.90    8.00
   0  -7   4   81.79   15.40
   0  -7  -4   60.99   16.00
   0   7   4   68.99   14.80
   1  -7   4   33.70   11.40
   1   7   4   65.69   14.60
   2  -7   4   52.59   14.40
   3  -7   4   22.90   11.30
   4  -7   4    3.80   10.60
   5  -7   4    6.10    8.60
   3  -8  -4    4.30    7.90
   2  -8  -4    9.50    9.00
   1  -8  -4    3.40   10.10
  -1   8   4    7.50    8.60
   0  -8   4    0.30    6.30
   1  -8   4   -4.90    7.50
   2  -8   4    7.20    9.10
   3  -8   4    5.80   10.80
  -5   0   5    3.00    5.20
  -4   0   5    8.40    3.60
  -3   0   5 1313.57  172.58
  -2   0   5   -0.90    1.60
  -1   0   5 1121.79  145.29
  -1   0   5 1096.39  145.09
   0   0   5   -0.30    0.90
   0   0   5    0.90    1.10
   1   0   5 3342.97  436.96
   2   0   5    0.50    2.10
   3   0   5   -1.80    2.50
   4   0   5   -0.50    3.70
   5   0   5   -1.10    3.40
   5   0   5    1.00    4.70
   6   0   5   -3.70    5.40
   7   0   5   18.50    8.80
   8   0   5    2.40    8.30
   8  -1  -5   -3.40    8.50
   6   1  -5    1.80    4.40
  -5  -1   5   21.00    8.10
  -5   1   5   30.80    8.40
  -4  -1   5  161.48   24.90
  -4   1   5  194.28   25.30
  -3  -1   5   73.59   11.00
  -3   1   5   63.99   10.90
  -2  -1   5   64.99    9.90
  -2   1   5   70.09   10.10
  -2   1   5   71.29   10.20
  -1  -1   5 4074.39  546.75
  -1   1   5 4274.77  546.75
  -1   1   5 4202.48  546.75
   0  -1   5 1932.71  254.87
   0   1   5 1963.80  254.87
   1  -1   5 2098.39  279.37
   1   1   5 2171.18  279.37
   2  -1   5  142.19   19.10
   2   1   5  137.39   19.30
   3  -1   5   71.49   10.20
   3   1   5   56.99   10.40
   4  -1   5   17.60    5.70
   4   1   5   36.80    7.20
   5  -1   5   46.70    9.90
   5   1   5   46.70   10.80
   6   1   5  167.58   27.10
   7  -1   5   10.40    9.20
   7   1   5   14.70    8.60
   8  -1   5    2.20    8.40
   8   1   5   -0.60    9.30
   8  -2  -5    8.10    7.40
   7  -2  -5    6.80    7.60
   6  -2  -5    1.80    4.80
   5   2  -5   58.49   11.80
  -4  -2   5   45.80    9.10
  -3  -2   5   36.20    6.90
  -2  -2   5   15.70    3.50
  -2   2   5    8.40    3.30
  -1  -2   5 1418.86  183.78
  -1   2   5 1384.46  183.88
   0  -2   5   69.39    9.90
   0   2   5   58.89    9.10
   1  -2   5  338.07   44.50
   1   2   5  328.57   44.40
   2  -2   5  933.31  124.39
   2   2   5  955.30  124.39
   3  -2   5   62.59   10.10
   3   2   5   56.39    9.80
   4  -2   5    0.20    3.90
   4   2   5    5.90    4.50
   5  -2   5   26.50    7.60
   5   2   5   30.40    8.10
   6  -2   5  124.69   19.80
   6   2   5   82.69   17.80
   7   2   5   21.70    9.90
   8  -3  -5    7.00    8.00
   6  -3  -5   24.20    7.80
   5  -3  -5   -1.40    4.10
   4  -3  -5   -1.40    3.30
   3  -3  -5  103.29   16.40
  -2  -3   5  149.19   20.30
   2  -3  -5  140.09   20.50
  -2   3   5  148.19   20.80
   1  -3  -5  410.16   54.99
  -1  -3   5  399.56   54.99
  -1   3   5  430.16   55.19
   0  -3   5   65.39   11.00
   0   3   5   69.89   10.80
   1  -3   5  143.29   20.70
   1   3   5  133.39   19.10
   2  -3   5   10.80    4.10
   2   3   5    2.80    2.80
   3  -3   5   50.79    9.90
   3   3   5   59.49   10.00
   4  -3   5   38.10   10.00
   4   3   5   62.09   10.70
   5  -3   5   19.60    7.10
   5   3   5   19.10    8.00
   6  -3   5   -0.30    5.40
   6   3   5    2.40    7.70
   8  -4  -5    4.20    8.10
   7  -4  -5    1.20    6.10
   6  -4  -5   13.20    6.70
   5  -4  -5   77.99   15.70
   4  -4  -5   58.39   12.00
   3  -4  -5   11.00    4.20
  -3  -4   5    0.50    2.20
   2  -4  -5   43.80    8.50
  -2  -4   5   38.40    7.90
  -2   4   5   43.20    8.50
   1  -4  -5   26.70    6.10
  -1  -4   5   23.70    5.60
  -1   4   5   20.50    5.40
   0  -4   5  269.97   35.80
   0   4   5  252.07   35.70
   1  -4   5    2.60    3.70
   1   4   5   -0.60    2.80
   2  -4   5    0.80    3.50
   2   4   5   -2.70    3.40
   3  -4   5   56.79   11.80
   3   4   5   78.09   14.10
   4  -4   5    9.00    5.30
   7  -5  -5   -4.20    7.60
   6  -5  -5    0.30    5.10
   5  -5  -5   25.50    9.00
   4  -5  -5   16.40    6.90
   3  -5  -5    5.70    5.00
   2  -5  -5   32.00    7.90
  -2  -5   5   23.70    6.60
  -2   5   5   27.70    7.30
  -1  -5   5   35.60    8.20
   1  -5  -5   62.79    9.80
  -1   5   5   54.59    9.70
   1   5  -5   34.10    7.80
   0  -5  -5   87.49   15.30
   0  -5   5  123.99   17.40
   0   5   5   94.69   16.00
   1  -5   5   80.79   15.60
   1   5   5   89.89   14.60
   2  -5   5    4.40    5.30
   2   5   5    3.60    4.70
   3  -5   5   68.49   14.60
   3   5   5   80.09   15.30
   4  -5   5    7.20    6.90
   5  -5   5    4.20    7.30
   6  -5   5   17.80    9.70
   6  -6  -5   -3.40    5.50
   5  -6  -5    1.00    7.30
   4  -6  -5    5.60    7.10
   3  -6  -5    0.70    5.10
  -2  -6   5   -0.40    4.40
   2  -6  -5    5.60    5.30
  -2   6   5    2.30    5.50
   1  -6  -5    5.50    4.90
  -1  -6   5    3.80    5.30
  -1   6   5    6.60    5.90
   0  -6  -5   23.50    7.00
   0  -6   5   39.70    9.40
   0   6   5   29.00    9.00
   1  -6   5   74.19   14.90
   1   6   5   63.29   12.80
   2  -6   5  578.74   76.49
   2   6   5  537.25   74.99
   3  -6   5   14.60    9.00
   4  -6   5    9.30    7.60
   5  -6   5    3.60    9.60
   6  -6   5   -2.60   10.50
   5  -7  -5    0.30    8.60
   4  -7  -5   -5.90    6.10
   3  -7  -5    1.20    6.10
   2  -7  -5   -5.70    5.20
  -2   7   5   -0.30    7.20
  -1  -7   5   -2.10    5.20
   1  -7  -5   -3.50    5.20
  -1   7   5   10.30    7.90
   0  -7   5    1.50    5.60
   0   7   5    4.80    6.60
   1  -7   5   75.99   15.40
   1   7   5   58.49   13.30
   2  -7   5    2.50    7.90
   3  -7   5   96.09   21.20
   4  -7   5    1.20    8.20
   3  -8  -5    8.50    8.40
   2  -8  -5   -0.70    7.40
  -1   8   5   -4.70    8.10
   0  -8   5   25.10    9.30
   1  -8   5   -1.00    7.50
   2  -8   5   30.10   11.40
   3  -8   5    9.10   10.40
  -5   0   6    3.40    5.40
  -4   0   6    2.40    3.40
  -3   0   6    3.30    2.60
  -2   0   6   -0.70    1.90
  -1   0   6    0.60    1.60
  -1   0   6    1.70    1.10
   0   0   6   19.20    3.40
   0   0   6   19.80    3.30
   1   0   6   -1.10    1.20
   2   0   6 1059.49  139.39
   3   0   6    0.30    3.00
   4   0   6   -3.40    3.40
   5   0   6    3.00    4.90
   5   0   6    3.60    3.80
   6   0   6   12.60    7.50
   7   0   6    2.20    7.10
   8   0   6    6.50    8.60
   8  -1  -6   15.20   10.20
  -6   1   6    2.50    7.80
  -5  -1   6    9.50    6.10
  -5   1   6   15.90    6.70
  -4  -1   6    4.60    3.70
  -4   1   6    0.70    3.20
  -3  -1   6   23.70    5.00
  -3   1   6   19.10    5.10
  -2  -1   6  135.89   19.40
  -2   1   6  142.99   19.40
  -2   1   6  145.49   19.60
  -1  -1   6 4999.80  657.33
  -1   1   6 5085.99  657.33
  -1   1   6 5004.90  657.33
   0  -1   6 6869.51  915.61
   0  -1   6 7092.89  915.41
   0   1   6 7064.89  915.61
   1  -1   6 2915.71  384.66
   1   1   6 2967.40  384.76
   2  -1   6   98.39   13.50
   2   1   6   94.09   13.80
   3  -1   6   39.60    6.60
   3   1   6   33.90    7.20
   4  -1   6    6.90    4.60
   4   1   6    8.70    4.70
   5  -1   6   12.20    5.80
   5   1   6   10.70    6.20
   6   1   6   42.10   11.60
   7  -1   6   36.40   11.50
   7   1   6   16.10   10.10
   8  -1   6   10.90    8.60
   8   1   6    3.80   10.20
   8  -2  -6    2.70    6.60
   7  -2  -6    7.50    6.60
   6  -2  -6   15.90    6.90
  -5  -2   6   98.09   18.70
  -4  -2   6   39.30    8.50
  -3  -2   6   90.59   12.60
  -3   2   6   75.09   13.30
  -2  -2   6   83.59   12.30
  -2   2   6   87.09   12.60
  -2   2   6   83.89   12.50
  -1  -2   6 4031.30  529.35
  -1   2   6 4065.19  529.35
   0  -2   6  193.48   25.50
   0   2   6  183.48   25.40
   1  -2   6   31.40    5.90
   1   2   6   29.90    5.50
   2  -2   6  802.22  106.59
   2   2   6  812.52  106.59
   3  -2   6  172.38   24.60
   3   2   6  180.18   24.80
   4  -2   6    8.30    4.30
   4   2   6   17.60    5.80
   5  -2   6   -4.90    4.40
   5   2   6   10.00    6.00
   6  -2   6   -2.20    5.90
   6   2   6   22.00    9.10
   7   2   6    2.40    9.00
   8  -2   6   10.00    9.50
   8  -3  -6    4.40    6.00
   7  -3  -6    4.50    6.40
   6  -3  -6    8.60    5.60
   5  -3  -6  138.99   22.70
   4  -3  -6   56.89   10.90
  -3  -3   6   14.50    4.20
   3  -3  -6    5.10    3.40
   2  -3  -6    8.70    3.50
  -2  -3   6    5.20    2.80
  -2   3   6    8.90    3.60
  -1  -3   6  843.82  111.19
   1  -3  -6  821.52  111.19
  -1   3   6  867.31  111.49
   0  -3   6  289.77   38.90
   0   3   6  285.77   38.80
   1  -3   6  489.05   68.69
   1   3   6  538.65   68.49
   2  -3   6   69.59   11.60
   2   3   6   61.59   10.50
   3  -3   6    5.90    3.80
   3   3   6    3.00    3.70
   4  -3   6   11.50    5.00
   4   3   6    3.40    5.10
   5  -3   6    9.50    5.60
   5   3   6   21.00    9.20
   6   3   6   12.80    9.70
   7  -3   6   14.50    7.90
   8  -4  -6    2.30    7.10
   7  -4  -6   20.90    8.80
   6  -4  -6   59.09   13.40
   5  -4  -6    3.10    4.80
   4  -4  -6  256.57   36.30
   3  -4  -6   14.20    4.70
  -3  -4   6    7.20    4.00
  -3   4   6    4.90    4.00
  -2  -4   6   96.69   15.50
   2  -4  -6  122.49   17.10
  -2   4   6  108.19   16.90
  -1  -4   6   45.20    7.80
   1  -4  -6   35.40    7.20
  -1   4   6   28.10    6.80
   0  -4   6    8.10    4.30
   0   4   6    8.10    3.40
   1  -4   6   13.40    5.30
   1   4   6   18.00    4.90
   2  -4   6   95.59   18.00
   2   4   6  136.99   18.60
   3  -4   6   54.79   12.20
   4  -4   6    4.50    5.00
   4   4   6   21.90    7.90
   5  -4   6    8.90    5.90
   5   4   6    1.40    7.20
   6  -4   6    1.60    6.90
   7  -4   6    0.30    7.70
   7  -5  -6    6.20    9.40
   6  -5  -6   -2.10    5.60
   5  -5  -6    9.10    6.00
   4  -5  -6    7.60    5.50
  -3  -5   6   23.50    6.90
   3  -5  -6   43.30    9.00
   2  -5  -6    0.10    4.00
  -2  -5   6   -5.30    2.80
  -2   5   6   -0.10    4.00
  -1  -5   6   37.30    8.10
   1  -5  -6   38.80    8.20
  -1   5   6   34.50    8.20
   0  -5   6  173.68   26.60
   0   5   6  198.38   26.90
   1  -5   6   16.90    6.60
   1   5   6   14.50    5.40
   2  -5   6   31.20    8.80
   2   5   6   30.00    8.30
   3  -5   6   47.10   12.20
   3   5   6   81.19   14.10
   4  -5   6    0.60    5.90
   4   5   6    3.50    6.20
   5  -5   6   41.30   13.20
   7  -5   6   -7.80    8.20
   6  -6  -6   -8.80    7.40
   5  -6  -6    0.30    7.50
   4  -6  -6    0.90    5.70
   3  -6  -6    3.00    5.60
  -2  -6   6    4.10    4.60
   2  -6  -6   12.50    6.30
  -2   6   6    7.50    6.20
  -1  -6   6   46.80   10.80
   1  -6  -6   58.09   10.90
  -1   6   6   56.29   11.60
   0  -6   6   25.10    8.90
   0   6   6   47.60    9.50
   1  -6   6  191.88   30.20
   1   6   6  185.38   28.10
   2  -6   6   59.79   13.50
   2   6   6   37.70   10.20
   3  -6   6  136.49   24.80
   4  -6   6   -6.70    8.80
   5  -6   6   -6.90    8.80
   5  -7  -6   -4.70    8.00
   4  -7  -6   -3.60    6.10
   3  -7  -6   13.70    7.00
  -2  -7   6    2.00    6.00
   2  -7  -6    2.90    5.90
  -2   7   6   12.70    8.90
  -1  -7   6   -0.80    5.50
   1  -7  -6    0.10    5.20
  -1   7   6   -2.30    6.70
   0  -7   6    0.90    5.60
   0   7   6    6.00    7.30
   1  -7   6  130.79   22.40
   1   7   6  110.99   20.50
   2  -7   6  136.89   25.10
   3  -7   6  151.08   27.70
   4  -7   6    0.20   10.00
   5  -7   6   -1.00   10.30
   3  -8  -6    9.20    8.90
   2  -8  -6    3.10    7.50
  -1  -8   6   -2.80    6.00
  -1   8   6    7.60    8.60
   0  -8   6   -2.80    6.50
   0   8   6    3.60    9.40
   1  -8   6   -5.00    7.30
   2  -8   6    9.00    9.60
   3  -8   6    9.90   10.80
  -5   0   7   43.20   10.60
  -4   0   7    0.70    2.80
  -3   0   7  197.18   27.10
  -2   0   7    2.80    1.70
  -2   0   7    1.00    2.20
  -1   0   7  395.26   52.29
   0   0   7   -0.40    1.30
   0   0   7    1.60    1.60
   1   0   7 9999.00 1305.97
   2   0   7    7.80    3.00
   3   0   7   21.90    5.40
   4   0   7    0.20    4.00
   4   0   7   -3.90    2.90
   5   0   7  144.89   23.60
   5   0   7  148.09   22.00
   6   0   7   -1.90    5.70
   7   0   7   20.50    9.40
   8   0   7   -1.20    8.80
   8  -1  -7    2.70    6.90
  -5  -1   7   10.40    6.50
  -5   1   7   15.10    6.70
  -4  -1   7   31.30    7.30
  -4   1   7   35.90    7.60
  -3  -1   7  246.68   32.40
  -3   1   7  228.38   32.40
  -2  -1   7  172.58   23.80
  -2   1   7  176.88   24.00
  -2   1   7  174.18   23.70
  -1  -1   7 6809.72  885.41
  -1   1   7 6718.83  885.41
  -1   1   7 6800.92  885.31
   0  -1   7  776.02  102.59
   0  -1   7  794.42  102.39
   0   1   7  770.92  102.59
   1  -1   7  847.92  109.89
   1   1   7  823.72  109.89
   2  -1   7   67.59   10.70
   2   1   7   77.19   11.30
   3  -1   7   95.09   14.10
   3   1   7  108.99   15.20
   4  -1   7    1.70    3.50
   4   1   7   -1.40    3.90
   5  -1   7   54.59   11.20
   5   1   7   59.69   12.30
   6  -1   7   20.50    8.90
   6   1   7   18.30    8.70
   7  -1   7   19.50    8.80
   7   1   7   25.40   11.20
   8  -1   7   10.40    9.50
   8   1   7    3.30    9.10
   8  -2  -7   11.00    8.20
   7  -2  -7   11.70    6.60
  -5  -2   7   22.50    9.80
  -4  -2   7   39.10    8.50
  -4   2   7   40.10    8.40
  -3  -2   7  141.89   20.80
  -3   2   7  155.58   21.10
  -2  -2   7  528.05   68.69
  -2   2   7  510.45   68.69
  -2   2   7  512.25   68.69
  -1  -2   7  611.94   80.39
  -1   2   7  623.64   80.49
  -1   2   7  590.74   80.39
   0  -2   7  326.17   43.10
   0   2   7  319.07   43.10
   1  -2   7   35.70    6.70
   1   2   7   37.60    6.50
   2  -2   7   45.60    6.20
   2   2   7    9.60    3.90
   3  -2   7  649.54   88.59
   3   2   7  685.13   88.89
   4  -2   7    3.20    3.70
   4   2   7   -0.60    4.00
   5  -2   7    9.60    5.50
   5   2   7    4.90    7.40
   6   2   7    7.70    8.10
   7   2   7    6.00    7.50
   8  -2   7  -15.10    9.60
   8  -3  -7    5.60    7.20
   7  -3  -7   10.80    9.10
   6  -3  -7    9.30    6.70
  -4  -3   7   57.39   11.50
   4  -3  -7   62.29   11.60
   3  -3  -7    1.20    2.80
  -3  -3   7   -0.20    2.80
  -3   3   7    1.20    3.10
  -2  -3   7   98.89   14.80
   2  -3  -7   88.59   13.90
  -2   3   7   97.59   14.90
   1  -3  -7    6.40    3.10
  -1  -3   7   13.80    3.70
  -1   3   7    9.80    3.50
   0  -3   7  114.29   15.40
   0   3   7   86.79   13.80
   1  -3   7  164.58   23.10
   1   3   7  164.08   23.00
   2  -3   7  486.25   63.79
   2   3   7  466.05   63.49
   3  -3   7   77.29   14.00
   3   3   7   81.09   13.20
   4  -3   7    1.80    3.70
   4   3   7    3.90    4.60
   5  -3   7    3.20    5.30
   5   3   7   -9.30    5.30
   6  -3   7    3.20    5.60
   6   3   7   -1.20    8.00
   7  -3   7    3.70    6.80
   8  -4  -7   17.80   10.10
   7  -4  -7    4.30    6.50
   6  -4  -7   13.10    7.20
   5  -4  -7    1.20    4.60
  -4  -4   7   82.99   14.20
  -3  -4   7   62.89   12.30
   3  -4  -7   87.59   13.50
  -3   4   7   71.79   13.20
  -2  -4   7   99.79   14.10
   2  -4  -7   95.39   14.10
  -2   4   7   62.89   13.10
   1  -4  -7   98.19   14.90
  -1  -4   7   86.49   14.90
  -1   4   7   98.79   15.00
   0  -4   7  225.88   30.90
   0   4   7  219.18   30.70
   1  -4   7   32.10    7.80
   1   4   7   29.80    6.80
   2  -4   7    4.20    4.80
   2   4   7   -1.60    3.50
   3  -4   7    1.60    4.40
   3   4   7    4.20    5.50
   4  -4   7    1.20    5.50
   5  -4   7    3.70    5.40
   6  -4   7   -3.70    5.70
   7  -5  -7    3.10    6.60
   6  -5  -7    8.30    6.70
   5  -5  -7    5.40    5.30
   4  -5  -7   22.10    7.10
   3  -5  -7    3.10    4.50
  -3  -5   7    2.90    3.90
  -3   5   7   -0.80    4.80
   2  -5  -7    6.90    4.50
  -2  -5   7    2.10    3.90
  -2   5   7    6.20    4.70
   1  -5  -7  121.99   15.80
  -1  -5   7   80.59   14.80
  -1   5   7   74.09   14.40
   0  -5   7   -1.10    4.00
   0  -5  -7    0.70    2.30
   0   5   7    1.20    4.00
   1  -5   7  117.09   18.60
   1   5   7   97.59   16.90
   2  -5   7   61.49   13.30
   2   5   7   63.49   11.90
   3  -5   7   18.70    8.10
   3   5   7   22.70    8.10
   4  -5   7   20.20    9.30
   5  -5   7   31.50   12.00
   6  -5   7   10.50    9.50
   7  -5   7   -5.10    8.90
   6  -6  -7   -3.20    7.20
   5  -6  -7   -0.10    7.20
   4  -6  -7    7.40    7.40
  -3  -6   7   22.40    7.70
   3  -6  -7   36.50    9.80
  -2  -6   7   69.19   13.80
   2  -6  -7   79.79   14.60
  -2   6   7   85.89   15.60
   1  -6  -7   68.69   13.80
  -1  -6   7   84.39   15.00
  -1   6   7   99.69   15.90
   0  -6   7   42.10    9.90
   0   6   7   38.30    9.70
   1  -6   7  123.09   21.30
   1   6   7  116.69   20.50
   2  -6   7  115.39   19.40
   2   6   7   76.89   15.80
   3  -6   7   27.00   10.90
   3   6   7   33.60   10.00
   4  -6   7    0.30    8.00
   5  -6   7    7.00   11.40
   5  -7  -7    8.90   10.70
   4  -7  -7   12.00    8.40
   3  -7  -7   38.80   12.00
  -2  -7   7    2.70    6.30
   2  -7  -7    8.90    6.40
  -2   7   7   14.00    8.80
   1  -7  -7   -0.50    5.00
  -1  -7   7    0.50    5.50
  -1   7   7   -2.50    7.50
   0  -7   7   42.40   10.80
   0   7   7   42.60   11.90
   1  -7   7   -1.20    7.20
   1   7   7   13.80    7.50
   2  -7   7    2.60    8.40
   3  -7   7  114.59   23.30
   4  -7   7   -3.10   10.50
   3  -8  -7    8.80    8.90
   2  -8  -7    6.40    8.00
  -1  -8   7   11.20    7.00
  -1   8   7  -10.60    8.30
   0  -8   7   27.40   10.60
   0   8   7   24.40   10.60
   1  -8   7   13.00    9.50
   2  -8   7   -3.30    8.70
   3  -8   7    0.70   10.50
  -5   0   8    1.10    4.50
  -4   0   8   26.60    6.80
  -3   0   8    5.20    2.80
  -2   0   8 1083.89  144.59
  -2   0   8 1114.59  144.19
  -1   0   8    0.60    0.90
  -1   0   8   -0.70    1.60
   0   0   8  346.87   47.10
   0   0   8  366.76   47.20
   1   0   8    9.80    2.70
   2   0   8  763.72  101.09
   3   0   8    3.50    3.20
   4   0   8    3.40    4.20
   5   0   8   13.10    6.40
   6   0   8  101.89   19.30
   7   0   8    5.00    8.30
   8   0   8   12.80    9.20
  -6   1   8   32.60   11.70
  -5  -1   8   61.39   12.30
  -5   1   8   45.30   10.60
  -4  -1   8   63.59   11.20
  -4   1   8   56.59   11.00
  -3  -1   8  470.55   62.89
  -3   1   8  471.95   62.99
  -2  -1   8   96.19   13.40
  -2   1   8   91.89   13.50
  -2   1   8   92.39   13.30
  -1  -1   8  659.93   88.19
  -1   1   8  674.03   88.09
  -1   1   8  672.73   88.19
   0  -1   8  325.17   42.40
   0  -1   8  319.47   42.60
   0   1   8  315.87   42.60
   1  -1   8 1116.69  145.29
   1  -1   8 1085.59  145.39
   1   1   8 1118.69  145.39
   2  -1   8  548.25   76.29
   2   1   8  615.94   76.89
   3  -1   8   68.29   10.90
   3   1   8   88.99   12.70
   4  -1   8  152.68   21.00
   4   1   8  126.39   21.80
   5  -1   8  100.19   15.90
   5  -1   8   54.89   12.50
   5   1   8   76.89   14.70
   6  -1   8  110.99   20.80
   6   1   8  108.59   20.50
   7  -1   8    1.90    7.00
   7   1   8    0.60    8.20
   8  -1   8    7.00    9.70
   8   1   8    1.90    9.90
   8  -2  -8    5.50    7.10
   7  -2  -8   -0.80    5.10
  -5  -2   8  237.38   34.70
  -5   2   8  231.58   33.90
  -4  -2   8   10.40    4.50
  -4   2   8    6.30    3.80
  -3  -2   8  146.19   18.70
  -3   2   8  114.79   18.70
  -3   2   8  126.09   18.60
  -2  -2   8  554.84   71.09
  -2   2   8  529.15   71.09
  -2   2   8  520.65   71.09
  -1  -2   8  564.14   73.69
  -1   2   8  575.84   73.79
  -1   2   8  531.05   73.59
   0  -2   8   22.40    5.10
   0   2   8   31.60    5.40
   1  -2   8 1348.17  180.38
   1   2   8 1398.46  180.28
   2  -2   8  556.44   72.19
   2   2   8  529.15   72.19
   3  -2   8  102.99   16.10
   3   2   8  120.69   17.30
   4  -2   8    3.00    3.80
   4   2   8    2.00    5.00
   5  -2   8    3.00    5.10
   5   2   8    2.80    6.50
   6   2   8   14.70    9.00
   7  -2   8    0.50    8.40
   7   2   8    6.10    7.80
   8  -2   8    1.60    9.00
   8   2   8    0.20    8.90
   7  -3  -8    7.60    7.90
   6  -3  -8   23.60    8.50
  -5  -3   8  556.84   82.19
   5  -3  -8  642.24   81.59
   4  -3  -8  314.87   44.50
  -4  -3   8  333.67   44.60
   3  -3  -8    9.70    4.30
  -3  -3   8   19.00    5.00
  -3   3   8    6.90    4.10
  -2  -3   8   56.39    9.20
   2  -3  -8   51.29    9.10
  -2   3   8   43.10    8.70
  -1  -3   8 1130.09  153.88
   1  -3  -8 1153.68  153.78
  -1   3   8 1228.18  154.18
   0  -3   8    4.80    2.80
   0   3   8   -2.10    2.10
   1  -3   8   39.90    8.30
   1   3   8   49.80    8.30
   2  -3   8  248.38   32.60
   2   3   8  222.38   32.30
   3  -3   8   36.20    7.70
   3   3   8   29.30    7.30
   4  -3   8    9.20    5.10
   4   3   8   17.50    6.70
   5  -3   8   -1.90    5.70
   5   3   8    8.90    7.00
   6   3   8    0.30    7.80
   8  -4  -8   -2.50    7.80
   7  -4  -8    8.60    7.70
   6  -4  -8    2.60    5.30
   5  -4  -8   65.49   13.50
   4  -4  -8  451.75   61.69
   3  -4  -8   19.70    5.70
  -3  -4   8   13.30    4.90
  -3   4   8   12.00    5.40
  -2  -4   8   -3.60    2.50
   2  -4  -8   -3.00    2.70
  -2   4   8    2.40    3.30
   1  -4  -8   37.50    6.70
  -1  -4   8   22.30    6.20
  -1   4   8   31.30    6.70
   0  -4   8  114.89   16.10
   0   4   8  101.09   15.90
   1  -4   8   37.00    8.80
   1   4   8   46.60    8.60
   2  -4   8   24.00    7.10
   2   4   8   21.10    6.50
   3  -4   8    4.80    5.30
   3   4   8   -4.20    4.00
   4  -4   8   -0.70    5.30
   4   4   8   -2.00    4.50
   6  -4   8   -4.90    6.40
   7  -5  -8   -1.00    6.80
   6  -5  -8   17.70    8.30
   5  -5  -8    0.90    4.80
  -4  -5   8    2.70    4.90
   4  -5  -8   -3.30    3.90
   3  -5  -8    0.20    3.70
  -3  -5   8    0.70    3.70
  -3   5   8   -0.50    4.90
  -2  -5   8    5.40    4.60
   2  -5  -8    6.70    4.40
  -2   5   8    9.00    5.20
   1  -5  -8  107.39   14.20
  -1  -5   8   52.99   12.80
  -1   5   8   78.89   13.50
   0  -5   8  124.49   19.30
   0   5   8  112.09   18.70
   1  -5   8  160.28   24.90
   1   5   8  150.08   23.70
   2  -5   8   14.60    7.20
   2   5   8   20.00    6.30
   3  -5   8   59.79   15.10
   3   5   8  107.89   18.20
   4  -5   8    9.00    8.10
   5  -5   8    2.70    8.10
   6  -5   8   27.10   13.00
   6  -6  -8   -2.60    5.90
   5  -6  -8   -1.30    5.70
   4  -6  -8    4.00    6.10
   3  -6  -8    5.20    5.80
  -3  -6   8    7.10    5.90
  -3   6   8   18.60    8.40
   2  -6  -8   15.40    6.30
  -2  -6   8   10.40    6.10
  -2   6   8   18.00    7.50
   1  -6  -8  124.39   19.90
  -1  -6   8  139.29   20.70
  -1   6   8  114.69   20.60
   0  -6   8   37.40    9.60
   0   6   8   26.20    8.50
   1  -6   8    6.60    7.80
   1   6   8    2.00    5.80
   2  -6   8   11.80    8.80
   2   6   8   12.30    6.60
   3  -6   8    3.10    7.90
   3   6   8   15.90    7.30
   4  -6   8    0.90    7.00
   5  -7  -8   -3.20    8.20
   4  -7  -8   24.40   10.40
   3  -7  -8   31.70   10.00
  -2  -7   8   -1.60    5.70
   2  -7  -8    3.90    5.60
  -2   7   8    1.40    8.30
  -1  -7   8    7.70    5.80
   1  -7  -8   -0.40    5.00
  -1   7   8    6.50    7.20
   0  -7   8    6.70    6.80
   0   7   8    5.10    7.60
   1  -7   8   85.99   17.70
   1   7   8   85.79   16.90
   2  -7   8   18.00   10.00
   3  -7   8   21.50   10.90
   4  -7   8   -3.60    8.80
   5  -7   8   -8.90    8.10
   3  -8  -8   -2.30    7.50
   2  -8  -8    5.10    7.90
  -2   8   8    3.20   10.00
  -1  -8   8   15.60    7.90
  -1   8   8   -3.80    9.30
   0  -8   8   -7.50    6.80
   0   8   8    9.60    8.70
   1  -8   8    5.60    7.80
   2  -8   8   20.70   11.10
   3  -8   8   -0.20    9.70
  -6   0   9    2.90   10.30
  -5   0   9   69.69   14.00
  -4   0   9    1.20    3.30
  -3   0   9   97.59   15.50
  -2   0   9    0.80    2.10
  -2   0   9    0.00    1.50
  -1   0   9   72.69   10.50
   0   0   9   -0.70    1.50
   0   0   9    0.80    1.40
   1   0   9   90.89   12.90
   2   0   9    0.90    2.40
   3   0   9  263.87   36.50
   4   0   9   -1.30    3.60
   5   0   9  729.13   98.59
   6   0   9    2.80    6.70
   7   0   9   38.80   12.60
   8   0   9    5.50    8.60
  -6   1   9    8.40    8.80
  -5  -1   9   17.40    7.40
  -5   1   9   22.00    7.30
  -4  -1   9  100.79   16.30
  -4   1   9   90.79   15.60
  -3  -1   9    7.80    3.30
  -3   1   9    3.10    3.00
  -3   1   9    5.50    3.20
  -2  -1   9   21.70    4.70
  -2   1   9   17.50    4.20
  -2   1   9   22.50    4.90
  -1  -1   9   60.59    8.50
  -1   1   9   50.89    8.00
  -1   1   9   41.50    7.60
   0  -1   9  451.65   60.39
   0  -1   9  458.35   60.69
   0   1   9  466.05   60.69
   1  -1   9   37.70    6.30
   1  -1   9   28.30    6.00
   1   1   9   41.10    6.50
   2  -1   9  132.29   19.80
   2  -1   9  140.39   20.30
   2   1   9  165.78   20.50
   3  -1   9    1.60    3.30
   3  -1   9    3.70    3.40
   3   1   9    6.60    3.80
   4  -1   9    4.50    4.50
   4  -1   9    2.40    3.30
   4   1   9    2.60    4.20
   5  -1   9  133.69   20.90
   5  -1   9  102.99   18.50
   5   1   9  120.49   20.30
   6  -1   9   29.10   10.30
   6   1   9   38.10   10.60
   7  -1   9    3.00    8.90
   7   1   9   14.30   10.10
   8  -1   9    4.20   10.30
   8   1   9    3.40   10.30
   8  -2  -9   -2.20    9.90
  -5  -2   9   37.90   11.50
  -5   2   9   46.80   10.90
  -4  -2   9   77.89   14.60
  -4   2   9   95.19   14.90
  -3  -2   9    2.30    2.80
  -3   2   9   -3.80    2.50
  -3   2   9    0.30    3.00
  -2  -2   9  434.26   54.59
  -2   2   9  393.76   54.49
  -2   2   9  396.36   54.49
  -1  -2   9  301.47   40.30
  -1   2   9  297.67   40.20
  -1   2   9  299.77   40.20
   0  -2   9  153.38   20.40
   0   2   9  140.49   20.30
   1  -2   9  253.07   34.10
   1   2   9  250.17   34.10
   2  -2   9   26.20    5.80
   2   2   9   27.70    5.80
   3  -2   9   47.30    8.60
   3   2   9   40.60    9.10
   4  -2   9   -3.90    3.70
   4   2   9   -3.50    4.40
   5  -2   9   13.70    6.00
   5   2   9   16.10    8.90
   6  -2   9   -3.40    5.10
   6   2   9   -8.00    5.70
   7  -2   9   17.00    9.80
   7   2   9    3.80    8.50
   8  -2   9   11.80   11.80
   8   2   9    1.00    8.50
   8  -3  -9    8.50    8.30
   7  -3  -9    1.50    5.50
   6  -3  -9   44.40   11.10
  -5  -3   9   61.99   13.00
   5  -3  -9   45.00   10.60
  -4  -3   9  114.69   18.80
  -3  -3   9    2.50    3.30
  -3   3   9    0.80    3.60
  -2  -3   9   40.80    7.50
  -2   3   9   30.00    6.80
   1  -3  -9   11.90    3.60
  -1  -3   9    9.60    3.90
  -1   3   9   13.60    3.90
   0  -3   9  159.88   22.30
   0   3   9  159.38   22.40
   1  -3   9  170.78   24.10
   1   3   9  170.58   23.90
   2  -3   9  353.46   44.60
   2   3   9  302.07   43.90
   3  -3   9  161.68   24.00
   3   3   9  140.39   23.30
   4  -3   9  128.49   21.80
   4   3   9  131.29   21.70
   5  -3   9   -2.80    5.20
   5   3   9    5.70    7.20
   6  -3   9    3.60    5.40
   6   3   9    5.10    8.60
   7   3   9   -5.60    9.30
   7  -4  -9   10.10    8.40
   6  -4  -9    3.50    5.40
  -5  -4   9   20.10    8.80
   5  -4  -9    8.80    6.00
   4  -4  -9   39.60    9.30
  -4  -4   9   37.60    8.40
  -3  -4   9    7.70    4.70
   3  -4  -9   23.40    6.40
  -3   4   9   19.20    5.70
  -2  -4   9    1.60    3.00
   2  -4  -9   -1.30    2.50
  -2   4   9    5.10    3.60
  -1  -4   9   67.39   13.00
   1  -4  -9   89.39   13.30
  -1   4   9   87.09   13.70
   0  -4   9   15.20    4.90
   0   4   9   12.50    4.50
   1  -4   9  131.29   19.60
   1   4   9  132.99   19.30
   2  -4   9   58.09   12.70
   2   4   9   70.09   12.30
   3  -4   9   11.80    6.60
   3   4   9   13.20    6.30
   4  -4   9   15.40    7.90
   4   4   9   28.20    9.80
   5   4   9   76.69   16.20
   6  -4   9   -0.80    6.90
   7  -5  -9    6.00    7.10
   6  -5  -9   -1.50    5.50
   5  -5  -9    9.50    6.30
   4  -5  -9    1.80    5.10
  -4  -5   9    0.30    5.20
  -3  -5   9    2.50    4.60
   3  -5  -9    9.40    5.10
  -3   5   9    8.60    5.80
  -2  -5   9    4.20    4.60
   2  -5  -9   10.10    4.40
  -2   5   9    3.10    4.50
  -1  -5   9    8.30    5.90
   1  -5  -9   24.60    6.00
  -1   5   9   15.80    5.80
   0  -5   9    4.10    4.80
   0   5   9   -5.10    3.10
   1  -5   9  137.79   24.50
   1   5   9  169.28   24.30
   2  -5   9    0.00    5.10
   2   5   9    1.60    4.40
   3  -5   9    2.30    6.40
   3   5   9    8.50    7.20
   4  -5   9    4.30    6.60
   5  -5   9   -0.40   10.00
   6  -5   9    4.50   10.40
   6  -6  -9   -4.20    7.00
   5  -6  -9    5.30    7.00
   4  -6  -9    1.80    6.10
   3  -6  -9    9.70    6.30
  -3  -6   9    3.90    5.80
  -3   6   9   30.40    9.70
  -2  -6   9   63.09   14.80
   2  -6  -9  108.99   16.40
  -2   6   9  114.89   17.80
   1  -6  -9    5.40    3.80
  -1  -6   9   -3.00    4.70
  -1   6   9   -3.70    4.30
   0  -6   9   -0.20    5.80
   0   6   9    4.00    6.00
   1  -6   9   88.69   18.60
   1   6   9  109.09   18.60
   2  -6   9   97.29   19.80
   2   6   9   97.39   17.70
   3  -6   9   -2.80    8.20
   3   6   9   17.10    8.00
   4  -6   9    0.00    8.80
   5  -6   9  -10.40   10.50
   5  -7  -9   -7.40    7.90
   4  -7  -9   -2.50    8.00
   3  -7  -9   15.80    7.60
   2  -7  -9   17.80    6.80
  -2  -7   9   15.00    7.20
  -2   7   9   17.10    9.50
  -1  -7   9   23.40    8.50
  -1   7   9   34.10   10.10
   0  -7   9   -7.20    5.70
   0   7   9    3.70    7.10
   1  -7   9  104.59   20.60
   1   7   9  112.59   20.30
   2  -7   9   70.49   16.40
   2   7   9   66.19   14.60
   3  -7   9   -5.80    8.00
   4  -7   9  -14.70    8.90
   3  -8  -9    3.30    7.40
  -2   8   9   16.60   10.70
  -1  -8   9    0.90    7.10
  -1   8   9   -1.10   10.40
   0  -8   9   -4.30    6.90
   0   8   9   -8.30    8.20
   1  -8   9    8.00    8.20
   2  -8   9    4.90    9.20
   3  -8   9    1.20   10.30
  -6   0  10   13.30    8.70
  -5   0  10    4.20    5.40
  -4   0  10   20.00    5.90
  -3   0  10    2.80    3.00
  -2   0  10  403.46   53.49
  -2   0  10  398.56   52.99
  -1   0  10    0.50    1.00
  -1   0  10    0.70    1.90
   0   0  10  745.73  100.19
   0   0  10  779.32  100.29
   1   0  10   -1.50    1.70
   2   0  10   62.09   10.40
   3   0  10    2.70    3.30
   4   0  10   27.60    7.40
   5   0  10   33.20   10.00
   6   0  10   36.90   11.30
   7   0  10   13.90    8.60
   8   0  10    4.40    9.10
  -6  -1  10    6.10    9.50
  -6   1  10    9.30    8.50
  -5  -1  10   94.59   18.50
  -5   1  10  105.89   18.10
  -4  -1  10  140.99   20.00
  -4   1  10  129.29   19.90
  -3  -1  10  147.89   23.00
  -3   1  10  174.88   23.00
  -3   1  10  170.38   23.10
  -2  -1  10 1405.96  181.58
  -2   1  10 1368.66  181.38
  -2   1  10 1371.06  181.58
  -1  -1  10   35.10    6.00
  -1   1  10   25.70    5.10
  -1   1  10   29.80    5.50
   0  -1  10  215.78   28.20
   0  -1  10  199.38   27.80
   0   1  10  212.98   28.10
   1  -1  10 1068.39  144.49
   1  -1  10 1129.89  144.69
   1   1  10 1104.89  144.69
   2  -1  10  799.92  110.19
   2  -1  10  838.42  109.99
   2   1  10  864.21  110.39
   3  -1  10  270.57   37.30
   3  -1  10  266.67   36.50
   3   1  10  269.97   37.40
   4  -1  10    6.40    4.80
   4  -1  10   -0.40    3.80
   4   1  10   -0.30    4.30
   5  -1  10  311.77   45.20
   5  -1  10  336.07   44.70
   5   1  10  307.77   45.80
   6  -1  10   15.90    7.50
   6   1  10   18.50    9.50
   7  -1  10   10.80    9.60
   7   1  10    8.60    8.40
   8  -1  10   15.60   12.70
   8   1  10   20.10   13.40
   8  -2 -10    1.20    6.80
  -6  -2  10    5.40   10.40
  -5  -2  10   97.89   19.40
  -5   2  10  117.69   19.60
  -4  -2  10  102.99   16.80
  -4   2  10   94.29   16.20
  -3  -2  10   31.40    6.60
  -3   2  10   25.40    6.20
  -3   2  10   28.70    6.60
  -2  -2  10   73.09   11.40
  -2   2  10   64.59   10.80
  -2   2  10   61.79   10.90
  -1  -2  10 2211.28  288.57
  -1   2  10 2223.08  288.57
  -1   2  10 2172.18  288.57
   0  -2  10  277.67   35.40
   0   2  10  246.88   35.30
   1  -2  10   35.10    7.10
   1   2  10   28.10    5.90
   2  -2  10  533.25   69.09
   2   2  10  502.55   69.19
   3  -2  10  133.59   20.90
   3   2  10  133.59   20.70
   4  -2  10   -5.00    3.80
   4   2  10    7.20    5.80
   5  -2  10  161.98   22.90
   5   2  10  106.29   23.40
   6  -2  10   23.60    9.30
   6   2  10   11.30    8.50
   7  -2  10   10.50   10.00
   7   2  10    7.70    8.80
   8  -2  10   -5.60   10.30
   8   2  10    5.60    8.70
   8  -3 -10    5.60   10.20
   7  -3 -10    1.60    6.10
  -6  -3  10   -1.20   10.40
   6  -3 -10   -0.80    4.70
  -5  -3  10   68.59   14.70
  -4  -3  10  134.79   21.50
  -3  -3  10   51.99    9.50
  -3   3  10   38.90    8.80
  -2  -3  10  409.76   55.29
  -2   3  10  412.76   55.49
  -1  -3  10  183.88   24.80
  -1   3  10  170.48   24.60
   0  -3  10   26.70    6.50
   0   3  10   32.90    6.60
   1  -3  10   27.40    6.90
   1   3  10   33.20    6.70
   2  -3  10  153.18   22.10
   2   3  10  154.08   22.00
   3  -3  10   16.80    6.60
   3   3  10   18.80    6.40
   4  -3  10    5.40    5.70
   4   3  10    5.10    5.90
   5  -3  10    4.70    6.40
   5   3  10    4.90    6.90
   6  -3  10   -4.10    6.90
   6   3  10   -1.30    7.90
   7   3  10    2.50   10.40
   7  -4 -10    0.80    6.50
   6  -4 -10    4.30    5.50
  -5  -4  10   38.30   11.60
   5  -4 -10   45.90   10.80
   4  -4 -10    0.40    4.60
  -4  -4  10    5.60    5.10
   3  -4 -10   31.10    7.10
  -3  -4  10    9.90    5.20
  -3   4  10   25.00    6.90
  -2  -4  10    0.90    3.00
   2  -4 -10    2.30    3.40
  -2   4  10    3.00    3.30
  -1  -4  10   67.19   11.80
   1  -4 -10   66.19   11.40
  -1   4  10   70.29   12.00
   0  -4  10   82.29   14.00
   0   4  10   82.49   13.90
   1  -4  10   34.20    8.70
   1   4  10   48.40    8.70
   2  -4  10   34.90    8.60
   2   4  10   31.70    7.90
   3  -4  10   22.70    7.80
   3   4  10   31.90    8.80
   4  -4  10   -0.90    6.40
   4   4  10    2.00    6.10
   5  -4  10   11.70    8.10
   5   4  10    6.60    8.30
   6  -4  10    4.80    7.40
   6   4  10   10.40    9.20
   7  -5 -10    1.60    7.20
   6  -5 -10    4.40    6.50
   5  -5 -10   15.10    7.70
  -4  -5  10   -2.80    5.20
   4  -5 -10   -0.90    4.80
   3  -5 -10   16.80    6.00
  -3  -5  10    7.50    5.30
  -3   5  10    9.00    5.90
  -2  -5  10   16.60    6.00
   2  -5 -10   17.40    5.40
  -2   5  10   28.80    7.30
  -1  -5  10   57.99   11.60
   1  -5 -10   64.39   11.20
  -1   5  10   59.89   11.70
   0  -5  10   10.10    6.00
   0   5  10   15.00    5.70
   1  -5  10  432.36   60.09
   1   5  10  444.36   59.89
   2  -5  10    9.50    6.40
   2   5  10   10.50    5.40
   3  -5  10    0.60    7.40
   3   5  10    8.80    6.70
   4  -5  10    1.10    7.30
   5  -5  10   -1.20    8.30
   6  -5  10   -0.30    9.70
   6  -6 -10   -2.30    7.10
   5  -6 -10   22.20    9.40
   4  -6 -10   -0.60    5.30
  -3  -6  10   22.90    7.50
   3  -6 -10   28.90    8.20
  -3   6  10   16.30    8.80
   2  -6 -10   33.90    8.30
  -2  -6  10   21.80    7.70
  -2   6  10   32.90    9.40
  -1  -6  10   13.90    6.30
   1  -6 -10   18.20    5.70
  -1   6  10   19.60    7.10
   0  -6  10   38.50   10.40
   0   6  10   35.40    9.50
   1  -6  10   46.10   11.80
   1   6  10   50.89   11.50
   2  -6  10   18.30    9.10
   2   6  10   19.40    6.90
   3  -6  10   11.00    8.00
   3   6  10   19.30    8.00
   4  -6  10   12.90   10.80
   5  -7 -10   -1.90    8.50
   4  -7 -10   -0.40    7.80
   3  -7 -10   12.10    7.80
  -3   7  10   18.90   10.00
  -2  -7  10   13.70    7.10
   2  -7 -10    0.80    5.00
  -2   7  10   23.00   10.50
  -1  -7  10   18.70    7.70
  -1   7  10   25.40   10.30
   0  -7  10    8.20    7.50
   0   7  10   19.50    8.70
   1  -7  10   50.79   12.50
   1   7  10   37.50   12.60
   2  -7  10  126.19   24.50
   2   7  10  134.79   23.20
   3  -7  10   37.80   12.90
   4  -7  10   -2.50   11.00
   3  -8 -10    4.00    7.00
  -2   8  10   -3.10    8.70
  -1  -8  10    7.60    7.40
  -1   8  10   -0.40   10.60
   0  -8  10    6.70    8.20
   0   8  10   10.90   10.50
   1  -8  10   28.20   11.50
   1   8  10   50.59   15.30
   2  -8  10    8.50   10.50
  -8   0  11    3.00   10.30
  -6   0  11    0.50    9.00
  -5   0  11    2.50    4.60
  -4   0  11   -1.20    3.10
  -3   0  11  962.80  127.19
  -2   0  11    2.00    2.60
  -2   0  11   -0.90    1.70
  -1   0  11   36.40    6.50
   0   0  11    0.70    1.70
   0   0  11    4.50    2.20
   1   0  11  164.28   22.70
   2   0  11    0.30    2.60
   3   0  11  155.88   22.60
   4   0  11    1.50    4.10
   5   0  11  597.14   81.49
   6   0  11    2.70    6.40
   7   0  11   50.69   14.50
   8   0  11   -4.20    8.40
  -6  -1  11    5.90    8.00
  -6   1  11   -2.80    7.00
  -5  -1  11   56.89   14.00
  -5   1  11   99.59   16.10
  -4  -1  11   14.60    5.50
  -4   1  11   12.90    5.00
  -3  -1  11   93.19   15.30
  -3   1  11   90.29   13.90
  -3   1  11  103.09   15.40
  -2  -1  11   95.89   14.50
  -2   1  11  101.99   14.40
  -2   1  11  102.29   14.60
  -1  -1  11   22.50    5.10
  -1   1  11   22.00    4.80
  -1   1  11   24.30    4.60
   0  -1  11   -0.90    2.10
   0  -1  11    1.00    1.60
   0   1  11    1.60    1.90
   1  -1  11  914.81  119.29
   1  -1  11  891.11  119.19
   1   1  11  912.61  119.49
   2  -1  11  148.29   21.80
   2  -1  11  151.48   21.50
   2   1  11  166.08   22.00
   3  -1  11   52.49    9.40
   3  -1  11   37.20    8.80
   3   1  11   53.59    9.70
   4  -1  11   -2.40    3.80
   4  -1  11    0.20    4.10
   4   1  11   -0.80    4.70
   5  -1  11   29.50    9.40
   5   1  11   23.30    9.00
   6  -1  11   14.40    7.90
   6   1  11    6.10    7.90
   7  -1  11   31.60   11.20
   7   1  11   16.10   11.80
   8  -1  11   -0.10    9.20
   8   1  11    4.40   10.20
   8  -2 -11   -0.10    9.30
  -6  -2  11   12.80   12.40
  -6   2  11   -0.50    7.00
  -5  -2  11   -2.00    7.10
  -5   2  11   -0.50    4.60
  -4  -2  11    1.20    3.90
  -4   2  11    6.10    3.80
  -3  -2  11    7.20    3.80
  -3   2  11    4.50    3.70
  -3   2  11   -0.20    3.00
  -2  -2  11 1368.56  180.28
  -2   2  11 1391.36  180.18
  -2   2  11 1348.97  180.18
  -1  -2  11  280.27   38.30
  -1   2  11  286.77   38.30
  -1   2  11  283.57   38.30
   0  -2  11  398.96   52.79
   0  -2  11  403.56   53.29
   0   2  11  392.56   53.29
   1  -2  11  662.43   89.89
   1   2  11  695.93   89.99
   2  -2  11  137.29   20.90
   2   2  11  155.08   21.20
   3  -2  11    6.70    4.40
   3   2  11    7.40    4.10
   4  -2  11   40.70    9.30
   4   2  11   32.60    9.30
   5  -2  11   38.00    9.50
   5   2  11   24.70   10.10
   6  -2  11   -0.80    7.20
   6   2  11   -4.90    8.20
   7  -2  11    2.80   10.10
   7   2  11   -1.10    7.00
   8  -2  11   -3.50   12.60
   8   2  11    8.10    8.40
   8  -3 -11    6.20    7.50
   7  -3 -11    7.90    6.90
  -6  -3  11   -0.80    9.80
   6  -3 -11   -3.30    5.50
  -5  -3  11   19.30    8.90
  -4  -3  11  224.08   31.90
  -3  -3  11   47.20    9.50
  -3   3  11   44.20    9.20
  -2  -3  11 1105.09  141.59
  -2   3  11 1038.20  141.49
  -1  -3  11  166.48   24.80
  -1   3  11  189.28   24.90
   0  -3  11   12.60    4.70
   0   3  11   13.90    4.20
   1  -3  11   76.29   13.90
   1   3  11   97.09   14.10
   2  -3  11    0.70    3.50
   2   3  11    6.00    3.50
   3  -3  11   48.30   10.90
   3   3  11   53.29   10.30
   4  -3  11   -1.70    5.30
   4   3  11   -2.00    5.30
   5  -3  11    3.30    6.00
   5   3  11    1.60    6.60
   6   3  11    4.90    8.70
   7  -3  11    2.50   12.20
   7   3  11   -0.10    8.60
   7  -4 -11   10.80    7.10
   6  -4 -11    1.30    5.50
   5  -4 -11   31.90    9.30
  -5  -4  11   37.40   11.30
  -4  -4  11  168.28   25.50
   4  -4 -11  175.98   25.70
  -3  -4  11    5.50    4.10
   3  -4 -11   12.20    4.80
  -3   4  11    0.00    3.90
  -2  -4  11    3.30    3.50
   2  -4 -11    6.70    4.00
  -2   4  11    6.80    3.80
   1  -4 -11    1.10    2.30
  -1  -4  11    7.50    3.60
  -1   4  11    4.20    3.10
   0  -4  11   45.10    9.50
   0   4  11   48.90    9.50
   1  -4  11   -0.20    3.90
   1   4  11   -3.10    3.00
   2  -4  11    1.50    4.40
   2   4  11   -1.10    4.00
   3  -4  11   32.80    9.50
   3   4  11   22.20    7.40
   4  -4  11   18.80    7.80
   4   4  11    5.50    7.60
   5  -4  11   19.40    8.70
   5   4  11   20.90    9.40
   6  -4  11   12.10    8.40
   6   4  11   17.50   10.90
   7  -5 -11   -4.20    5.30
   6  -5 -11    4.60    7.50
   5  -5 -11    5.80    5.80
  -4  -5  11    2.90    6.20
   4  -5 -11    1.70    5.00
  -3  -5  11   12.20    5.70
   3  -5 -11    6.70    5.40
  -3   5  11   -4.00    4.60
  -2  -5  11    8.70    5.10
   2  -5 -11   22.90    5.30
  -2   5  11    5.80    5.10
   1  -5 -11   15.10    4.60
  -1  -5  11   15.50    6.00
  -1   5  11   17.50    6.10
   0  -5  11   96.69   18.00
   0   5  11  124.29   18.50
   1  -5  11  228.88   33.30
   1   5  11  234.38   33.20
   2  -5  11  606.04   80.19
   2   5  11  571.54   79.39
   3  -5  11   12.90    9.00
   3   5  11   17.70    8.40
   4  -5  11    4.80   10.20
   5  -5  11    1.70   11.10
   6  -5  11   -6.70    9.40
   6  -6 -11    5.60    7.60
   5  -6 -11    3.90    7.70
   4  -6 -11    1.70    5.60
  -3  -6  11    7.30    6.30
   3  -6 -11   14.20    6.20
  -3   6  11    7.70    7.80
   2  -6 -11    0.30    4.60
  -2  -6  11    2.20    5.40
  -2   6  11    2.00    5.50
   1  -6 -11   -3.20    3.20
  -1  -6  11   -3.40    4.60
  -1   6  11    3.40    5.30
   0  -6  11   -4.30    5.30
   0   6  11    4.60    6.00
   1  -6  11    6.70    6.60
   1   6  11    2.80    5.50
   2  -6  11  103.99   20.90
   2   6  11  127.39   20.80
   3  -6  11    3.90    8.50
   3   6  11    9.20    6.30
   4  -6  11    8.70   11.50
   5  -6  11    1.60   11.60
   5  -7 -11   34.10   13.50
   4  -7 -11    5.30    8.00
   3  -7 -11   -4.00    6.00
  -3  -7  11   -2.60    8.20
  -3   7  11   12.30    9.00
   2  -7 -11   -1.70    4.80
  -2  -7  11   -2.60    6.50
  -2   7  11   -3.70    7.80
  -1  -7  11   10.80    6.60
  -1   7  11    6.10    8.40
   0  -7  11    7.20    6.90
   0   7  11   11.70    8.20
   1  -7  11   16.20    8.50
   1   7  11   17.30    9.60
   2  -7  11   97.19   21.00
   2   7  11  111.39   19.90
   3  -7  11   -8.30    8.70
   4  -7  11    4.90    8.30
   3  -8 -11   -3.70    6.40
  -2  -8  11   12.50   11.20
  -2   8  11   18.00   11.00
  -1  -8  11   18.60    8.60
  -1   8  11   10.20    9.90
   0  -8  11    5.10    7.90
   0   8  11   32.40   12.10
   1  -8  11   48.80   14.90
   1   8  11   94.09   17.90
   2  -8  11   12.50   10.90
  -8   0  12   11.00   12.00
  -6   0  12   23.10   12.10
  -5   0  12   -3.80    4.40
  -4   0  12   46.70   10.20
  -3   0  12    7.10    2.90
  -3   0  12   -0.70    2.60
  -2   0  12   20.10    4.20
  -2   0  12   28.50    5.60
  -1   0  12    0.60    1.00
  -1   0  12    7.10    2.60
   0   0  12   79.19   11.80
   0   0  12   86.19   11.90
   1   0  12    2.50    2.40
   2   0  12   35.30    7.30
   3   0  12   -1.20    3.40
   4   0  12  102.09   17.70
   5   0  12   12.10    6.90
   6   0  12    1.10    6.80
   7   0  12   14.80    9.50
   8   0  12   39.30   15.20
  -8   1  12    6.80    9.50
  -6  -1  12   17.40   13.20
  -6   1  12   33.60   11.50
  -5  -1  12    1.20    5.90
  -5   1  12   11.90    6.00
  -4  -1  12   -1.60    3.80
  -4   1  12    4.70    3.70
  -3  -1  12   78.59   13.10
  -3   1  12   79.99   13.00
  -3   1  12   71.29   12.30
  -2  -1  12  134.19   18.40
  -2   1  12  114.99   18.30
  -2   1  12  139.29   18.30
  -1  -1  12   -1.30    2.30
  -1   1  12   -1.20    2.20
  -1   1  12    0.30    1.80
   0  -1  12  922.61  123.09
   0   1  12  948.31  123.09
   1  -1  12    7.60    3.20
   1  -1  12   12.00    3.60
   1   1  12    9.80    3.20
   2  -1  12 1398.06  192.98
   2  -1  12 1457.05  193.58
   2   1  12 1570.14  193.68
   3  -1  12  115.29   20.30
   3   1  12  156.08   21.60
   4  -1  12   47.20   10.70
   4  -1  12   64.29   10.60
   4   1  12   37.00   10.20
   5  -1  12   19.30    8.10
   5   1  12   14.40    7.80
   6  -1  12    2.90    6.90
   6   1  12   -1.60    7.20
   7  -1  12   49.40   15.10
   7   1  12   46.30   15.30
   8  -1  12   21.90   13.90
   8   1  12   16.10   14.20
  -6  -2  12   13.50    9.90
  -6   2  12   12.90    9.80
  -5  -2  12    9.10    8.20
  -5   2  12   18.10    7.00
  -4  -2  12   -2.80    3.60
  -4   2  12    5.80    3.80
  -3  -2  12   23.20    5.80
  -3   2  12    6.70    4.20
  -3   2  12   19.40    5.30
  -2  -2  12  153.78   22.20
  -2   2  12  149.49   22.00
  -2   2  12  164.18   22.00
  -1  -2  12  884.31  117.59
  -1   2  12  874.81  117.59
  -1   2  12  912.51  117.49
   0  -2  12  114.29   14.80
   0  -2  12   89.09   12.70
   0   2  12   81.39   13.10
   1  -2  12   40.00    7.50
   1  -2  12   47.50    8.20
   1   2  12   44.60    8.00
   2  -2  12  404.76   52.49
   2   2  12  373.06   52.69
   3  -2  12   -2.40    4.00
   3   2  12    6.20    3.80
   4  -2  12    4.60    5.70
   4   2  12    8.50    5.60
   5  -2  12   15.40    8.30
   5   2  12   13.70    9.20
   6  -2  12   13.70    8.40
   6   2  12    7.10    8.50
   7  -2  12    3.80   10.80
   7   2  12   -0.70    7.30
   8   2  12    1.10    8.70
   8  -3 -12   14.00    8.90
   7  -3 -12    2.70    6.70
  -6  -3  12   -9.60    9.70
  -5  -3  12  222.48   35.50
  -4  -3  12   50.09   10.80
  -4   3  12   50.69   11.40
  -3  -3  12  130.59   20.10
  -3   3  12  126.79   20.10
  -3   3  12  159.88   21.60
  -2  -3  12  844.72  112.09
  -2   3  12  845.32  112.09
  -2   3  12  846.22  112.29
  -1  -3  12   -2.00    2.80
  -1   3  12    2.30    2.50
   0  -3  12   90.49   15.60
   0   3  12  108.79   16.00
   1  -3  12    1.70    3.20
   1   3  12    4.00    3.30
   2  -3  12   15.90    5.60
   2   3  12   22.80    5.60
   3  -3  12  125.29   21.20
   3   3  12  132.39   20.70
   4  -3  12    6.10    6.10
   4   3  12    8.90    6.30
   5  -3  12   31.70   10.60
   5   3  12   19.70   10.40
   6   3  12    7.80    9.50
   7  -3  12   11.10   13.10
   7   3  12   10.00   10.70
   7  -4 -12    5.00    6.80
   6  -4 -12    5.50    6.30
   5  -4 -12   59.29   12.00
  -5  -4  12   49.00   13.20
   4  -4 -12    4.70    5.10
  -4  -4  12   18.90    6.80
  -4   4  12   12.00    7.30
  -3  -4  12   36.00    8.40
   3  -4 -12   37.60    8.50
  -3   4  12   35.20    8.80
  -2  -4  12   37.30    9.20
   2  -4 -12   60.09   10.00
  -2   4  12   51.79    9.80
  -1  -4  12   82.39   14.10
   1  -4 -12   81.99   13.40
  -1   4  12   81.99   14.10
   0  -4  12    0.80    3.70
   0   4  12    1.30    3.20
   1  -4  12  203.98   29.20
   1   4  12  207.88   29.10
   2  -4  12   18.40    6.30
   2   4  12   14.30    6.00
   3  -4  12   13.70    6.70
   3   4  12   12.30    6.60
   4  -4  12   -3.20    5.80
   4   4  12    8.60    5.90
   5  -4  12   96.69   18.70
   5   4  12  100.19   22.00
   6  -4  12   -5.30    6.60
   6   4  12   10.10    9.30
   7  -5 -12    2.10    6.40
   6  -5 -12    3.10    6.30
   5  -5 -12    8.90    6.50
  -4  -5  12    5.90    6.90
   4  -5 -12   20.60    7.20
  -4   5  12   11.50    8.00
  -3  -5  12    1.30    5.00
   3  -5 -12    1.20    4.30
  -3   5  12   -7.20    4.60
   2  -5 -12   -0.30    3.50
  -2  -5  12   -0.20    4.00
  -2   5  12    1.30    4.30
   1  -5 -12   54.29   10.20
  -1  -5  12   55.39   11.30
  -1   5  12   61.39   11.60
   0  -5  12   14.90    6.80
   0   5  12   34.40    7.50
   1  -5  12    2.10    4.90
   1   5  12   -0.60    4.30
   2  -5  12  660.83   93.99
   2   5  12  726.33   93.79
   3  -5  12   -1.30    6.00
   3   5  12    5.70    7.00
   4  -5  12   21.00    8.80
   5  -5  12   -7.00    9.10
   6  -6 -12   10.20    7.40
   5  -6 -12   49.10   12.70
   4  -6 -12   -1.30    5.00
  -4  -6  12    1.80    7.00
   3  -6 -12    7.50    5.70
  -3  -6  12    5.10    6.10
  -3   6  12    6.40    7.30
  -2  -6  12   -1.70    5.30
   2  -6 -12   -0.50    4.10
  -2   6  12   -0.50    5.60
   1  -6 -12    2.10    3.90
  -1  -6  12    5.70    5.00
  -1   6  12   -0.50    5.50
   0  -6  12   -3.10    4.80
   0   6  12    0.50    4.90
   1  -6  12    8.90    7.10
   1   6  12    8.70    6.50
   2  -6  12   63.89   15.80
   2   6  12   89.49   17.00
   3  -6  12   18.10    9.10
   3   6  12   22.40    8.30
   4  -6  12   14.50   11.90
   4   6  12   14.80   10.00
   5  -6  12  -10.80   10.70
   5  -7 -12   19.90   11.10
   4  -7 -12    8.80    8.80
  -3  -7  12   19.70    8.30
   3  -7 -12   16.10    8.50
  -3   7  12   27.70   13.30
   2  -7 -12    6.50    5.70
  -2  -7  12    3.70    6.50
  -2   7  12   -4.90    7.00
  -1  -7  12    2.90    5.60
  -1   7  12    9.80    8.30
   0  -7  12    4.10    6.90
   0   7  12   -0.70    7.60
   1  -7  12   -6.70    5.90
   1   7  12   10.50    7.50
   2  -7  12    0.90    8.00
   2   7  12    4.00    6.70
   3  -7  12   21.90   10.40
   4  -7  12   -3.70   10.80
   3  -8 -12    9.60    7.80
  -3   8  12   10.20   12.40
  -2  -8  12    4.90    8.10
  -2   8  12    3.20    9.40
  -1  -8  12   11.60    8.20
  -1   8  12   16.00    9.90
   0  -8  12   15.40    8.90
   0   8  12   24.90   11.90
   1  -8  12   37.40   13.60
   1   8  12   94.69   17.80
   2  -8  12   22.30   11.10
  -8   0  13   -6.90    9.70
  -6   0  13   12.30    9.70
  -5   0  13   -2.00    4.60
  -4   0  13    5.60    4.10
  -3   0  13    2.50    3.00
  -3   0  13    2.10    2.90
  -2   0  13    7.20    2.60
  -2   0  13    1.90    2.90
  -1   0  13   55.39    9.30
   0   0  13    0.00    2.20
   0   0  13    1.80    2.00
   1   0  13  946.71  124.89
   2   0  13    2.70    3.30
   3   0  13    0.90    4.10
   4   0  13    7.20    5.60
   5   0  13   13.70    7.60
   6   0  13    1.50    7.10
   7   0  13   26.30   11.30
   8   0  13    1.30   11.50
  -8  -1  13   -8.40    9.60
  -8   1  13   -1.10    9.40
  -6  -1  13   41.90   17.10
  -6   1  13   64.19   15.40
  -5  -1  13   -2.80    5.60
  -5   1  13    2.70    4.30
  -4  -1  13    2.00    4.00
  -4   1  13   -0.10    3.60
  -3  -1  13   20.60    6.10
  -3   1  13   24.20    6.30
  -3   1  13   24.60    5.70
  -2  -1  13  492.15   65.09
  -2   1  13  491.95   64.99
  -2   1  13  479.65   65.09
  -1  -1  13   77.79   10.50
  -1   1  13   58.19    9.30
  -1   1  13   45.70    8.70
   0  -1  13   74.39   11.30
   0   1  13   66.29   10.30
   1  -1  13   66.49   11.80
   1  -1  13   82.59   11.60
   1   1  13   68.99   11.70
   2  -1  13    9.60    4.60
   2  -1  13   13.00    4.50
   2   1  13   14.30    4.40
   3  -1  13   24.10    6.70
   3   1  13   20.80    6.60
   4  -1  13  215.08   29.40
   4  -1  13  191.98   29.90
   4   1  13  210.38   31.90
   5  -1  13    2.60    6.50
   5   1  13    4.20    7.00
   6  -1  13    1.30    6.90
   6   1  13   -6.10    7.80
   7  -1  13    1.60    9.00
   7   1  13    4.70   10.20
   8  -1  13    0.70   10.90
   8   1  13   12.50   14.40
  -6  -2  13   31.10   12.40
  -6   2  13   46.80   13.80
  -5  -2  13  170.88   28.20
  -5   2  13  164.68   26.40
  -4  -2  13   -3.70    3.40
  -4   2  13    3.80    4.00
  -4   2  13    2.20    4.80
  -3  -2  13   12.90    5.00
  -3   2  13    4.80    3.90
  -3   2  13    9.40    4.50
  -2  -2  13  735.63   93.19
  -2   2  13  681.13   92.99
  -2   2  13  687.53   92.99
  -1  -2  13  345.67   47.10
  -1   2  13  348.77   47.00
  -1   2  13  353.66   47.00
   0  -2  13   -0.30    1.80
   0  -2  13    1.50    2.70
   0   2  13    2.20    2.40
   1  -2  13  275.57   37.40
   1  -2  13  275.77   37.60
   1   2  13  278.37   37.60
   2  -2  13  192.68   28.20
   2  -2  13  199.78   28.20
   2   2  13  219.98   28.70
   3  -2  13   89.79   15.70
   3  -2  13   93.69   15.80
   3   2  13  100.79   16.60
   4  -2  13   -3.90    5.10
   4  -2  13   -0.50    5.10
   4   2  13    0.90    5.20
   5  -2  13   20.20    8.70
   5   2  13   19.40    9.10
   6  -2  13    2.00    8.00
   6   2  13   -6.80    6.10
   7  -2  13    3.20   12.00
   7   2  13    4.40    8.80
   8  -3 -13    3.20    8.20
   7  -3 -13   -2.80    5.80
  -6  -3  13   -1.50   10.10
  -5  -3  13   17.70    8.50
  -4  -3  13  548.95   77.19
  -4   3  13  622.04   77.49
  -4   3  13  544.25   77.49
  -3  -3  13   56.89   11.30
  -3   3  13   55.59   11.00
  -3   3  13   61.09   11.40
  -2  -3  13  593.64   76.89
  -2   3  13  574.34   76.69
  -2   3  13  553.54   76.79
  -1  -3  13   51.19   10.20
  -1   3  13   60.69   10.50
  -1   3  13   56.89   10.10
   0  -3  13    5.60    3.50
   0   3  13    5.20    3.00
   1  -3  13    0.10    3.20
   1   3  13    1.40    3.00
   2  -3  13   10.20    4.90
   2   3  13   11.10    4.30
   3  -3  13   12.60    6.50
   3   3  13   32.60    7.40
   4  -3  13   17.40    7.60
   4   3  13   28.40    9.00
   5  -3  13   31.10   10.30
   5   3  13   15.30    9.90
   6  -3  13  -11.90    8.90
   6   3  13    3.50    7.60
   7  -3  13   -1.50   12.60
   7   3  13    5.10    9.10
   7  -4 -13   11.60    8.20
   6  -4 -13    4.90    5.80
  -5  -4  13    7.60    8.40
   5  -4 -13    2.70    5.40
   4  -4 -13    5.30    5.60
  -4  -4  13    5.50    5.80
  -4   4  13   -2.60    6.00
  -3  -4  13   47.70   11.30
   3  -4 -13   61.89   11.70
  -3   4  13   77.19   13.20
  -2  -4  13   14.30    5.20
   2  -4 -13   11.20    4.70
  -2   4  13   18.90    5.50
   1  -4 -13   15.50    4.50
  -1  -4  13    8.70    4.90
  -1   4  13   16.90    5.50
   0  -4  13   74.99   15.20
   0   4  13  117.59   16.40
   1  -4  13   97.19   17.00
   1   4  13  114.59   17.20
   2  -4  13   10.60    5.60
   2   4  13    3.10    4.30
   3  -4  13    1.30    5.20
   3   4  13   -0.60    5.60
   4  -4  13   34.30   10.30
   4   4  13   28.30    9.60
   5  -4  13   28.10   10.00
   5   4  13   24.10   10.50
   6  -4  13    0.10    6.80
   6   4  13   16.60   10.40
   7  -4  13    0.90   12.60
   7  -5 -13   -0.40    5.90
   6  -5 -13    3.90    6.30
  -5  -5  13    9.90    8.30
   5  -5 -13   11.50    6.50
  -4  -5  13    1.80    6.30
   4  -5 -13    2.20    5.00
  -4   5  13    5.20    7.60
   3  -5 -13   19.40    7.30
  -3  -5  13   27.60    8.60
  -3   5  13   39.80    9.60
  -2  -5  13   16.30    6.20
   2  -5 -13   23.90    6.60
  -2   5  13   24.40    7.40
  -1  -5  13   10.70    5.50
   1  -5 -13   13.70    4.40
  -1   5  13   17.10    6.00
   0  -5  13   -1.30    4.10
   0   5  13   -2.80    3.30
   1  -5  13   29.20    8.60
   1   5  13   28.80    8.60
   2  -5  13  250.07   36.10
   2   5  13  239.28   35.40
   3  -5  13    1.60    7.20
   3   5  13    5.10    7.10
   4  -5  13   11.70    9.40
   5  -5  13   14.70   10.00
   6  -5  13   -8.60    9.00
   6  -6 -13   10.80    8.30
   5  -6 -13   -5.60    5.20
  -4  -6  13   -4.20    7.00
   4  -6 -13   -2.40    5.60
  -4   6  13    1.50    7.90
  -3  -6  13   23.00    8.60
   3  -6 -13   27.90    7.80
  -3   6  13   30.70   11.10
  -2  -6  13    8.30    6.60
   2  -6 -13   35.40    7.70
  -2   6  13   26.20    8.50
  -1  -6  13    8.60    5.40
  -1   6  13   14.50    7.10
   0  -6  13    1.30    5.60
   0   6  13    1.90    5.50
   1  -6  13    9.30    6.60
   1   6  13    9.50    6.30
   2  -6  13   64.29   15.50
   2   6  13   72.59   15.40
   3  -6  13    5.70    8.50
   3   6  13   11.40    7.40
   4  -6  13   -9.20    8.50
   4   6  13    5.90    8.60
   5  -6  13  -13.50    9.40
   5  -7 -13   -5.20    7.80
   4  -7 -13   13.30    9.00
   3  -7 -13    8.50    7.40
  -3  -7  13    3.40    7.60
  -3   7  13    3.70    8.30
  -2  -7  13   14.30    7.90
   2  -7 -13   25.00    9.40
  -2   7  13   44.90   12.20
  -1  -7  13    8.70    6.80
  -1   7  13   14.30    8.60
   0  -7  13    2.80    6.80
   0   7  13    1.40    7.80
   1  -7  13    0.60    7.60
   1   7  13   -2.90    7.10
   2  -7  13    0.50    7.80
   2   7  13    5.10    7.40
   3  -7  13   23.00   12.20
   3   7  13   26.30    9.80
   4  -7  13    7.70   11.20
  -2  -8  13   -2.60    7.30
  -2   8  13   -7.00    8.40
  -1  -8  13   -5.40    6.90
  -1   8  13   11.10    9.50
   0  -8  13   10.70    8.00
   0   8  13   21.00   11.20
   1  -8  13   10.20    9.70
   1   8  13    4.50    9.70
   2  -8  13    8.30    9.40
  -8   0  14    5.90    9.30
  -7   0  14    0.00   12.90
  -6   0  14   34.60   12.60
  -5   0  14   -0.60    5.40
  -4   0  14  287.27   39.70
  -3   0  14    0.40    2.80
  -3   0  14    0.80    3.00
  -2   0  14   15.80    3.90
  -2   0  14   26.10    5.50
  -1   0  14   -0.30    1.10
  -1   0  14    3.70    2.60
   0   0  14   38.70    6.20
   0   0  14   23.70    5.40
   1   0  14    6.70    3.30
   2   0  14  158.68   23.00
   3   0  14    1.50    4.20
   4   0  14  215.48   31.90
   5   0  14   12.10    8.20
   6   0  14   -5.60    6.80
   7   0  14    6.10   10.00
   8   0  14   -3.30   12.70
  -8  -1  14   -9.50    9.50
  -8   1  14   10.70   10.10
  -6  -1  14  173.38   31.70
  -6   1  14  120.79   24.90
  -5  -1  14   19.70    7.70
  -5   1  14   16.80    7.70
  -4  -1  14    0.90    4.50
  -4   1  14   -0.50    3.10
  -3  -1  14   84.29   14.50
  -3   1  14   78.49   13.80
  -3   1  14  100.29   15.00
  -2  -1  14  485.95   66.79
  -2   1  14  495.25   66.69
  -2   1  14  516.65   66.59
  -1  -1  14   72.79   10.50
  -1   1  14   49.60    8.90
  -1   1  14   54.89    9.40
   0  -1  14  742.23   97.29
   0   1  14  730.13   97.19
   1  -1  14  312.47   41.00
   1  -1  14  295.77   40.90
   1   1  14  303.57   41.20
   2  -1  14   12.00    4.00
   2  -1  14    7.90    4.30
   2   1  14   12.20    4.50
   3  -1  14    2.10    3.90
   3   1  14   -5.20    3.60
   4  -1  14  176.88   28.00
   4  -1  14  202.38   28.80
   4   1  14  194.38   30.40
   5  -1  14   30.10    9.80
   5   1  14   29.30   10.60
   6  -1  14   -1.60    6.90
   6   1  14   11.60    9.70
   7  -1  14    4.80    9.10
   7   1  14   -0.60   10.50
  -6  -2  14   27.90   13.10
  -6   2  14   37.20   12.60
  -5  -2  14  514.15   69.49
  -5   2  14  493.15   68.59
  -4  -2  14  106.59   18.20
  -4   2  14  116.19   17.90
  -4   2  14   91.09   17.20
  -3  -2  14  119.39   18.40
  -3   2  14  125.69   19.10
  -3   2  14  126.99   18.60
  -2  -2  14  460.15   59.59
  -2   2  14  421.06   59.29
  -2   2  14  446.16   59.39
  -1  -2  14    3.30    3.30
  -1   2  14   13.90    4.10
  -1   2  14    9.00    3.70
   0  -2  14   -2.40    1.80
   0  -2  14   -0.70    3.00
   0   2  14    0.40    2.40
   1  -2  14 1178.68  149.88
   1  -2  14 1100.09  149.59
   1   2  14 1135.09  149.88
   2  -2  14  111.99   16.80
   2  -2  14   97.89   16.50
   2   2  14  110.19   17.00
   3  -2  14   75.09   12.80
   3  -2  14   77.59   12.70
   3   2  14   49.10   11.70
   4  -2  14   30.80    8.90
   4  -2  14   27.80    8.10
   4   2  14   17.40    7.80
   5  -2  14    3.60    7.40
   5   2  14    2.50    7.40
   6  -2  14   -5.20    8.10
   6   2  14    6.10    8.60
   7  -2  14   12.80   11.70
   7   2  14    6.00    8.70
   8  -3 -14    9.00    8.40
  -6  -3  14    6.30    9.60
  -5  -3  14   15.50    8.70
  -5   3  14   11.60    6.80
  -4  -3  14   11.20    6.50
  -4   3  14   22.70    7.30
  -4   3  14   26.90    8.00
  -3  -3  14   13.00    5.50
  -3   3  14    9.60    5.20
  -3   3  14    8.00    5.20
  -2  -3  14  404.36   53.59
  -2   3  14  378.56   53.29
  -2   3  14  399.06   53.29
  -1  -3  14   29.60    7.50
  -1   3  14   46.90    8.30
  -1   3  14   36.40    7.60
   0  -3  14   10.30    3.10
   0  -3  14   14.20    4.40
   0   3  14    8.80    3.70
   1  -3  14  120.19   18.20
   1   3  14  129.79   19.10
   2  -3  14   23.70    6.20
   2   3  14   10.70    4.50
   3  -3  14   19.50    6.80
   3   3  14   14.40    5.60
   4  -3  14   11.60    5.80
   4   3  14   10.80    7.60
   5  -3  14   14.50    8.20
   5   3  14   14.60    8.70
   6  -3  14    6.80   11.30
   6   3  14   21.20   11.50
   7  -3  14    1.90   13.00
   7   3  14    3.30   10.30
   7  -4 -14    4.00    7.00
   6  -4 -14   -0.90    5.90
  -6  -4  14    0.90    9.50
   5  -4 -14   13.60    6.60
  -5  -4  14    2.70    7.10
   4  -4 -14  118.59   20.70
  -4  -4  14  130.29   21.90
  -4   4  14  143.09   23.70
  -3  -4  14    1.80    4.60
   3  -4 -14    4.50    4.70
  -3   4  14   13.00    5.70
   2  -4 -14   16.10    5.60
  -2  -4  14   15.10    6.00
  -2   4  14   20.70    6.40
  -1  -4  14    0.40    3.80
   1  -4 -14   -0.90    2.40
  -1   4  14   -0.40    2.80
   0  -4  14   42.50   10.10
   0   4  14   77.69   11.80
   1  -4  14  641.44   83.09
   1   4  14  597.34   82.79
   2  -4  14   81.89   15.40
   2   4  14   86.29   14.60
   3  -4  14    5.40    6.10
   3   4  14   16.30    6.30
   4   4  14   30.90   11.40
   5  -4  14   19.80    9.80
   5   4  14   35.70   11.90
   6  -4  14    3.90    8.70
   6   4  14   56.99   15.70
   7  -5 -14   -2.20    7.90
   6  -5 -14    3.90    6.10
  -5  -5  14   13.50    8.50
   5  -5 -14    0.10    5.80
   4  -5 -14    4.60    5.40
  -4  -5  14    7.60    7.10
  -4   5  14    1.00    7.90
   3  -5 -14   30.00    7.70
  -3  -5  14   15.20    7.30
  -3   5  14   26.50    9.60
  -2  -5  14   11.70    5.60
   2  -5 -14   12.90    5.00
  -2   5  14   11.90    6.10
  -1  -5  14    0.80    4.40
   1  -5 -14    0.00    1.90
  -1   5  14    7.20    5.10
   0  -5  14   -2.90    4.30
   0   5  14   -2.20    3.10
   1  -5  14    6.40    5.70
   1   5  14   10.80    5.70
   2  -5  14   21.40    9.70
   2   5  14   41.60    9.60
   3  -5  14    2.10    7.00
   3   5  14    6.60    7.00
   4  -5  14    9.60   10.00
   5   5  14    7.50    9.90
   6  -6 -14   11.80    8.70
   5  -6 -14   15.60    7.90
   4  -6 -14    3.70    5.40
  -4  -6  14   -3.30    7.50
  -4   6  14    8.80    9.40
  -3  -6  14    5.10    6.40
   3  -6 -14   17.10    6.20
  -3   6  14   31.10   12.10
  -2  -6  14    1.30    5.10
   2  -6 -14    1.80    4.00
  -2   6  14   -2.90    5.90
  -1  -6  14    4.50    5.90
  -1   6  14   12.60    7.20
   0  -6  14    8.30    6.40
   0   6  14   -1.20    5.00
   1  -6  14    6.90    6.60
   1   6  14    4.00    5.90
   2  -6  14   13.50    8.60
   2   6  14   29.80    9.50
   3  -6  14    1.00    7.60
   3   6  14    1.80    7.40
   4  -6  14   -8.70    8.90
   4   6  14    3.40   10.10
   5  -6  14   16.00   14.90
   4  -7 -14   -1.20    6.60
   3  -7 -14    7.60    7.00
  -3  -7  14    4.90    7.30
  -3   7  14    7.00    9.50
  -2  -7  14   40.50   11.70
  -2   7  14   75.69   15.30
  -1  -7  14    0.10    6.00
  -1   7  14   -2.30    7.30
   0  -7  14    2.50    6.60
   0   7  14    2.40    7.90
   1  -7  14    0.30    7.10
   1   7  14    2.80    7.60
   2  -7  14    4.70    7.40
   2   7  14    7.50    7.80
   3  -7  14    1.40    9.00
   3   7  14   10.70    8.40
   4  -7  14    4.60   11.70
  -2  -8  14    1.80    7.70
  -2   8  14    8.00   12.30
  -1  -8  14   -2.40    7.40
  -1   8  14    2.60    8.50
   0  -8  14    6.10    7.90
   0   8  14    5.30    9.10
   1  -8  14   16.20   10.00
   1   8  14   38.00   13.90
  -8   0  15   18.00   10.40
  -7   0  15    0.90   10.00
  -6   0  15   13.60    8.10
  -5   0  15   27.30    8.70
  -4   0  15    1.30    3.60
  -3   0  15  388.46   54.99
  -3   0  15  440.06   55.59
  -2   0  15    0.00    2.70
  -2   0  15    1.30    2.20
  -1   0  15    6.90    3.00
  -1   0  15   -0.10    1.40
   0   0  15    4.90    3.10
   0   0  15   -0.10    2.20
   1   0  15  282.77   38.50
   2   0  15    2.00    3.70
   3   0  15   19.40    6.70
   4   0  15   15.60    7.20
   5   0  15  209.68   33.70
   6   0  15   -2.30    7.40
   7   0  15   32.40   13.30
  -8  -1  15    0.50   10.70
  -8   1  15   -1.50    8.40
  -7  -1  15  253.67   46.20
  -6  -1  15   48.20   13.00
  -6   1  15   20.60   11.50
  -5  -1  15   37.00   10.90
  -5   1  15   49.60   11.40
  -4  -1  15   23.80    7.70
  -4   1  15   24.00    7.10
  -4   1  15   21.70    6.80
  -3  -1  15   14.10    5.10
  -3   1  15    8.20    4.60
  -3   1  15    6.80    4.10
  -2  -1  15  210.58   30.50
  -2   1  15  238.08   30.60
  -2   1  15  216.88   30.30
  -1  -1  15   24.30    5.70
  -1  -1  15    9.80    3.10
  -1   1  15   23.20    5.00
  -1   1  15   24.30    4.50
   0  -1  15   90.49   13.20
   0   1  15   85.59   12.90
   1  -1  15  118.59   16.30
   1  -1  15   99.39   16.10
   1   1  15  118.09   16.50
   2  -1  15  527.85   70.39
   2  -1  15  527.45   70.89
   2   1  15  531.55   71.09
   3  -1  15   89.49   16.30
   3   1  15  112.49   17.30
   4  -1  15  173.38   26.50
   4  -1  15  155.08   27.20
   4   1  15  175.88   27.70
   5  -1  15    9.80    7.50
   5   1  15   15.90    9.50
   6  -1  15   39.30   12.80
   6   1  15   10.10   10.60
   7  -1  15    5.20   10.40
   7   1  15    1.70    9.90
  -7  -2  15    4.80   10.40
  -6  -2  15   69.99   16.80
  -6   2  15   69.59   17.40
  -5  -2  15  148.79   25.50
  -5   2  15  152.48   24.90
  -4  -2  15   10.40    5.50
  -4   2  15   -2.90    5.20
  -4   2  15    2.30    4.60
  -3  -2  15   19.20    6.40
  -3   2  15   24.70    6.40
  -3   2  15   27.50    7.00
  -2  -2  15    7.70    4.10
  -2   2  15    4.30    3.40
  -2   2  15    6.30    4.00
  -1  -2  15   12.20    4.30
  -1   2  15    9.60    3.70
  -1   2  15    9.30    3.90
   0  -2  15  290.27   37.70
   0  -2  15  286.47   37.00
   0   2  15  249.97   37.40
   1  -2  15  157.28   22.90
   1  -2  15  174.78   23.20
   1   2  15  163.08   23.20
   2  -2  15  293.97   39.90
   2  -2  15  287.47   40.00
   2   2  15  293.37   40.20
   3  -2  15   47.80    9.50
   3  -2  15   35.10    8.90
   3   2  15   41.40    9.60
   4  -2  15  105.59   15.50
   4  -2  15   74.79   15.10
   4   2  15   55.39   14.70
   5  -2  15   13.90    8.20
   5   2  15   13.70    8.60
   6  -2  15   10.00    9.40
   6   2  15   10.10    9.30
   7  -2  15    8.30   11.50
   7   2  15   -4.10    8.70
   8  -3 -15   -3.90    6.90
  -6  -3  15   60.79   17.60
  -5  -3  15  153.58   26.10
  -5   3  15  140.39   25.00
  -4  -3  15  162.18   24.10
  -4   3  15  113.89   22.90
  -4   3  15  164.68   23.80
  -3  -3  15    7.80    5.10
  -3   3  15    2.80    4.60
  -3   3  15    2.50    4.70
  -2  -3  15   17.20    5.90
  -2   3  15   17.60    5.50
  -2   3  15   17.40    5.60
  -1  -3  15   22.00    6.10
  -1   3  15   24.70    6.20
  -1   3  15   28.00    6.40
   0  -3  15  136.19   19.60
   0  -3  15  150.68   20.60
   0   3  15  141.39   20.40
   1  -3  15   29.60    7.30
   1   3  15   35.70    7.30
   2  -3  15   54.49    9.70
   2  -3  15   49.10   10.20
   2   3  15   50.09    9.80
   3  -3  15   -1.30    5.30
   3   3  15    0.60    4.40
   4  -3  15  112.49   18.80
   4  -3  15  129.89   20.30
   4   3  15   86.79   19.10
   5  -3  15   45.30   10.80
   5  -3  15   64.89   16.00
   5   3  15   40.60   13.00
   6  -3  15   73.69   19.60
   6   3  15   32.70   14.00
   7  -3  15   15.90   13.50
   7   3  15    2.10   12.20
   7  -4 -15    5.30    7.20
   6  -4 -15    6.00    6.60
  -6  -4  15   -2.10    9.80
   5  -4 -15    1.40    5.50
  -5  -4  15   -1.10    7.00
  -4  -4  15   28.60    9.20
  -4   4  15   34.10   11.00
  -3  -4  15   45.10   10.00
  -3   4  15   40.40   10.40
   2  -4 -15   19.10    6.00
  -2  -4  15   10.80    5.70
  -2   4  15   22.80    6.70
  -1  -4  15   50.19   11.20
  -1   4  15   82.49   13.10
   0  -4  15    3.10    3.80
   0   4  15   -0.60    3.30
   1  -4  15  535.75   69.59
   1   4  15  492.25   68.89
   2  -4  15  178.58   26.50
   2   4  15  179.88   26.30
   3  -4  15    0.70    5.90
   3   4  15   -2.10    5.30
   4  -4  15    8.70    7.50
   4   4  15    2.40    6.40
   5   4  15   10.60    9.30
   6  -4  15   13.80   14.00
   6   4  15   10.10   12.50
   6  -5 -15    2.00    6.70
   5  -5 -15    7.00    7.00
  -5  -5  15   12.20    9.10
   4  -5 -15    4.90    5.20
  -4  -5  15    8.60    7.40
  -4   5  15   14.60    9.10
  -3  -5  15   18.10    7.60
   3  -5 -15   23.30    7.40
  -3   5  15   32.00    9.10
   2  -5 -15   67.79   11.60
  -2  -5  15   41.70   11.10
  -2   5  15   75.99   13.60
   1  -5 -15    6.10    3.20
  -1  -5  15   24.30    7.20
  -1   5  15   46.70    9.20
   0  -5  15   19.30    7.20
   0   5  15   29.10    7.80
   1  -5  15   16.00    7.40
   1   5  15   35.30    9.20
   2  -5  15   19.40    8.10
   2   5  15   29.20    8.40
   3  -5  15    6.10    6.90
   3   5  15   20.60    8.10
   4  -5  15   18.10    9.50
   4   5  15   36.90   11.70
   5  -5  15   -6.70    9.80
   5   5  15   -6.40    8.00
   6  -5  15   -2.70    9.10
   6  -6 -15    6.40    8.80
   5  -6 -15   27.70    9.60
   4  -6 -15    7.40    6.40
  -4  -6  15    9.80    9.00
  -4   6  15    4.50    9.20
   3  -6 -15   -2.70    4.70
  -3  -6  15    3.50    6.30
  -3   6  15    0.00    7.90
  -2  -6  15    3.50    5.20
   2  -6 -15   -3.10    4.00
  -2   6  15    4.80    6.40
  -1  -6  15   14.90    7.20
  -1   6  15   42.10   10.40
   0  -6  15    8.80    6.00
   0   6  15    9.70    6.90
   1  -6  15   -2.00    5.70
   1   6  15    0.30    5.80
   2  -6  15    5.50    6.70
   2   6  15    1.10    6.50
   3  -6  15    2.50    7.60
   3   6  15    3.00    6.90
   4  -6  15   -7.20    9.30
   4   6  15    9.60   10.90
   4  -7 -15    6.50    7.00
  -4   7  15   -3.80    8.80
  -3  -7  15    7.80    8.10
   3  -7 -15    4.10    7.20
  -3   7  15  -10.30    7.40
  -2  -7  15    9.20    7.50
  -2   7  15   19.10    9.50
  -1  -7  15   -7.60    5.70
  -1   7  15   -4.20    7.80
   0  -7  15    6.30    6.60
   0   7  15   17.40    8.70
   1  -7  15   -3.10    6.90
   1   7  15    5.20    8.40
   2  -7  15   12.20    8.10
   2   7  15   11.20    9.10
   3  -7  15   23.60    9.70
   3   7  15    1.10    9.30
  -2  -8  15    0.50    7.50
  -2   8  15    6.40    9.30
  -1  -8  15   -8.30    7.70
  -1   8  15    7.90    8.90
   0  -8  15    5.30    7.40
   0   8  15   -1.90    8.80
   1  -8  15   96.49   22.40
   1   8  15  155.88   24.70
  -8   0  16    1.20   10.10
  -7   0  16    0.60   10.70
  -6   0  16   74.19   17.50
  -5   0  16    2.10    4.90
  -4   0  16   67.59   13.20
  -3   0  16    3.70    3.30
  -3   0  16    6.20    4.00
  -2   0  16  238.88   32.80
  -1   0  16   -2.00    1.40
  -1   0  16    1.80    2.90
   0   0  16   44.80    8.00
   0   0  16   44.30    7.90
   1   0  16    0.70    3.20
   2   0  16   23.10    6.70
   3   0  16   -0.70    4.40
   4   0  16  700.43   95.29
   5   0  16   11.70    7.80
   6   0  16   12.10    9.80
   7   0  16   -0.70    9.90
  -8  -1  16   -8.10    9.10
  -8   1  16   -5.80    9.20
  -7  -1  16   15.60   14.60
  -7   1  16   11.10   10.50
  -6  -1  16    7.20    8.10
  -6   1  16    7.60    9.20
  -5  -1  16   10.70    7.30
  -5   1  16   12.60    7.30
  -4  -1  16    9.40    5.90
  -4   1  16   19.60    5.90
  -4   1  16   14.40    6.20
  -3  -1  16  114.09   19.30
  -3   1  16  112.89   18.60
  -3   1  16  145.39   20.10
  -2  -1  16   17.10    4.90
  -2   1  16    8.80    3.80
  -2   1  16   20.10    5.00
  -1  -1  16   11.10    4.10
  -1  -1  16    3.70    2.20
  -1   1  16   -1.60    3.30
  -1   1  16    6.30    2.80
   0  -1  16  121.99   15.40
   0   1  16   95.69   14.10
   0   1  16   77.09   13.10
   1  -1  16   11.40    4.70
   1  -1  16   20.20    5.30
   1   1  16   17.50    5.00
   2  -1  16   36.40    7.10
   2  -1  16   37.60    8.00
   2   1  16   33.80    8.00
   3  -1  16   60.09   13.30
   3   1  16   98.79   14.80
   4  -1  16  376.46   52.29
   4  -1  16  406.36   51.39
   4   1  16  325.47   52.39
   5  -1  16    8.60    7.00
   5   1  16    9.30    9.00
   6  -1  16    2.30    9.20
   6   1  16    8.40   10.60
   7  -1  16   18.80   13.20
   7   1  16   10.70   12.90
  -8  -2  16   17.40   14.80
  -7  -2  16   46.20   16.30
  -7   2  16   13.20   13.20
  -6  -2  16    7.00    8.20
  -6   2  16    6.80    8.60
  -5  -2  16   66.49   15.90
  -5   2  16   82.19   15.60
  -4  -2  16  204.88   29.20
  -4   2  16  156.38   27.50
  -4   2  16  186.88   28.00
  -3  -2  16   62.99   12.10
  -3   2  16   54.89   11.70
  -3   2  16   70.49   11.90
  -2  -2  16   31.30    7.50
  -2   2  16   32.00    7.00
  -2   2  16   25.30    6.30
  -1  -2  16  216.88   28.20
  -1   2  16  183.08   27.70
  -1   2  16  203.58   27.80
   0  -2  16   52.69   10.10
   0  -2  16   51.19    8.90
   0   2  16   65.79   10.40
   1  -2  16  190.98   27.90
   1  -2  16  221.28   28.30
   1   2  16  196.68   28.10
   2  -2  16  122.09   18.70
   2  -2  16  125.99   18.30
   2   2  16  105.09   18.30
   3  -2  16    0.70    3.60
   3  -2  16    7.80    5.20
   3   2  16    0.50    4.40
   4  -2  16   29.50    9.40
   4   2  16   16.20    8.60
   5  -2  16   12.00    9.20
   5   2  16   14.60    8.50
   6  -2  16   18.20    9.40
   6   2  16    0.50    9.00
   7  -2  16    7.30   13.50
   7   2  16    5.50    9.40
   8  -3 -16    5.30    8.50
  -7  -3  16   26.40   14.40
  -6  -3  16   10.30   10.20
  -5  -3  16   27.20   10.00
  -5   3  16   18.00    7.80
  -4  -3  16   26.00    9.00
  -4   3  16   29.90    8.60
  -4   3  16   38.00   10.10
  -3  -3  16   73.99   15.00
  -3   3  16   90.69   15.30
  -3   3  16   85.99   15.20
  -2  -3  16    1.10    3.90
  -2   3  16    5.90    4.30
  -2   3  16    0.90    3.50
  -1  -3  16    5.60    3.70
  -1   3  16    5.40    4.00
  -1   3  16   20.90    5.20
   0  -3  16   54.69    9.20
   0  -3  16   57.39   10.90
   0   3  16   70.29   11.30
   1  -3  16   -0.70    2.50
   1  -3  16    2.30    3.30
   1   3  16    1.30    3.20
   2  -3  16   60.79   10.80
   2  -3  16   58.49   10.60
   2   3  16   45.60   10.10
   3  -3  16    3.00    5.40
   3  -3  16   -2.60    5.00
   3   3  16    0.80    4.90
   4  -3  16    2.00    6.80
   4   3  16    8.50    6.70
   5  -3  16   39.20   13.50
   5   3  16   20.10   10.50
   6  -3  16    2.10   12.40
   6   3  16   -6.80    9.90
   7  -3  16   11.00   12.60
   7   3  16   -5.20    9.60
   7  -4 -16    4.70    7.50
   6  -4 -16   -0.10    5.80
  -6  -4  16    4.30   10.70
  -5  -4  16   15.00    8.70
  -4  -4  16   35.70   10.10
  -4   4  16   37.50   11.20
  -3  -4  16   37.50   10.40
  -3   4  16   65.29   12.10
  -2  -4  16  160.28   24.40
  -2   4  16  176.78   26.60
  -1  -4  16   23.90    7.20
  -1   4  16   34.30    7.80
   0  -4  16   -3.30    3.50
   0   4  16   13.00    4.90
   1  -4  16  268.67   39.50
   1   4  16  295.57   39.40
   2  -4  16   14.20    6.20
   2   4  16   17.10    6.00
   3  -4  16    4.60    7.40
   3   4  16    5.90    5.70
   4  -4  16   25.70    9.40
   4   4  16    9.60    7.90
   5  -4  16   30.20   13.00
   5   4  16   -7.70    7.10
   6  -4  16   -1.90   12.00
   6   4  16    6.00   10.80
   6  -5 -16   -6.60    6.00
  -5  -5  16    3.70    8.50
   5  -5 -16   12.40    7.30
   4  -5 -16    4.60    5.60
  -4  -5  16    7.10    7.50
  -4   5  16    1.80    7.50
   3  -5 -16   37.90    9.70
  -3  -5  16   39.00   10.10
  -3   5  16   51.59   12.20
   2  -5 -16   87.09   15.50
  -2  -5  16   68.79   15.60
  -2   5  16  147.49   19.60
  -1  -5  16   -0.10    4.70
  -1   5  16    8.50    5.60
   0  -5  16  135.19   25.00
   0   5  16  202.68   26.80
   1  -5  16   23.70    9.60
   1   5  16   71.79   11.20
   2  -5  16   24.10    8.60
   2   5  16   28.10    8.10
   3  -5  16   -5.80    7.00
   3   5  16   52.09   10.50
   4  -5  16   15.60   10.10
   4   5  16   11.50    9.10
   5  -5  16    6.50    9.90
   5   5  16   -2.20    9.50
   6  -5  16   22.30   11.30
   6   5  16   -3.90   12.20
   5  -6 -16    9.70    8.00
  -4  -6  16   -2.20    7.90
   4  -6 -16   -0.80    5.90
  -4   6  16    1.70    8.00
  -3  -6  16   10.90    7.90
   3  -6 -16   13.90    6.50
  -3   6  16    8.50    8.40
   2  -6 -16    5.40    4.30
  -2  -6  16    7.10    5.70
  -2   6  16   19.80    9.80
  -1  -6  16    1.00    5.50
  -1   6  16    0.10    6.50
   0  -6  16    4.00    5.90
   0   6  16    8.70    6.60
   1  -6  16   -5.10    6.10
   1   6  16   -3.40    5.70
   2  -6  16    0.50    5.90
   2   6  16   -4.60    6.90
   3  -6  16    6.30    8.90
   3   6  16    2.80    7.20
   4  -6  16    0.90   10.80
   4   6  16    5.70   11.20
  -4  -7  16  -11.60   10.90
   4  -7 -16    1.10    7.50
  -4   7  16    7.10   10.20
   3  -7 -16    8.70    8.00
  -3  -7  16   -0.10    7.60
  -3   7  16    2.00    9.60
  -2  -7  16    1.10    6.80
  -2   7  16   -7.30    7.20
  -1  -7  16    0.10    6.70
  -1   7  16   17.90    8.70
   0  -7  16    5.30    6.70
   0   7  16    5.90    8.20
   1  -7  16   -8.40    6.20
   1   7  16   13.90    8.60
   2  -7  16   -0.50    8.50
   2   7  16    3.00    8.50
   3  -7  16    4.10    8.10
   3   7  16    9.60    9.30
  -1  -8  16    5.50    8.10
  -1   8  16    6.10    9.60
   0  -8  16    3.90    8.40
   0   8  16    1.10    8.70
   1   8  16   37.70   13.00
  -8   0  17   -2.30    8.90
  -7   0  17   -1.20    8.60
  -6   0  17   14.60    9.10
  -5   0  17   22.80    7.80
  -4   0  17   -3.00    3.60
  -3   0  17  585.94   77.59
  -3   0  17  579.24   77.99
  -2   0  17    2.70    2.50
  -2   0  17   -0.70    2.90
  -1   0  17  234.98   31.90
   0   0  17    2.10    3.10
   0   0  17   -3.10    2.30
   1   0  17   70.29   12.00
   2   0  17   -1.10    3.90
   3   0  17  123.39   20.60
   4   0  17   22.10    8.90
   5   0  17   63.49   15.00
   6   0  17    2.70    9.30
   7   0  17   10.00   13.30
  -8  -1  17   -2.90   10.20
  -8   1  17    3.40    9.70
  -7  -1  17    8.00    8.90
  -7   1  17   -8.30   10.30
  -6  -1  17    0.50    7.40
  -6   1  17    7.80    8.90
  -5  -1  17    0.90    5.40
  -5   1  17    2.40    4.90
  -4  -1  17    1.60    4.20
  -4   1  17   -0.60    3.40
  -4   1  17    4.60    4.50
  -3  -1  17    7.20    4.40
  -3   1  17   16.00    5.50
  -3   1  17   11.50    4.90
  -2  -1  17  456.55   60.39
  -2   1  17  429.26   60.19
  -2   1  17  460.05   60.09
  -1  -1  17   45.80    8.60
  -1   1  17   37.10    7.00
  -1   1  17   34.50    7.40
   0  -1  17  106.49   15.90
   0   1  17  107.89   15.60
   1  -1  17   50.09    9.40
   1  -1  17   54.29    9.50
   1   1  17   49.90    9.50
   2  -1  17   11.60    5.40
   2  -1  17   21.60    5.30
   2   1  17   19.30    5.90
   3  -1  17    2.00    4.80
   3   1  17    1.80    4.50
   4  -1  17  191.28   28.90
   4   1  17  194.68   31.00
   5  -1  17   28.50   10.70
   5   1  17   44.40   12.80
   6  -1  17   23.40   12.00
   6   1  17   40.40   14.20
   7  -1  17   10.20   11.10
   7   1  17    0.80   12.50
  -8  -2  17    7.10   12.10
  -7  -2  17    3.60    8.70
  -7   2  17   -8.40   11.40
  -6  -2  17    5.00    9.10
  -6   2  17    0.50    6.90
  -5  -2  17   -0.40    6.60
  -5   2  17    8.90    6.40
  -4  -2  17   20.50    7.10
  -4   2  17    6.30    7.20
  -4   2  17   15.80    6.50
  -3  -2  17   44.40    8.90
  -3   2  17   30.70    8.30
  -3   2  17   34.40    8.40
  -2  -2  17   30.30    7.10
  -2   2  17   19.70    5.60
  -2   2  17   18.40    6.10
  -1  -2  17   12.70    4.40
  -1   2  17    0.00    3.80
  -1   2  17    3.70    3.00
   0  -2  17    7.50    3.40
   0  -2  17    6.70    4.20
   0   2  17    9.60    4.20
   1  -2  17   21.50    5.80
   1  -2  17   19.50    5.10
   1   2  17   15.20    5.20
   2  -2  17   30.10    7.50
   2  -2  17   30.60    7.00
   2   2  17   24.30    6.70
   3  -2  17  178.18   23.90
   3  -2  17  174.08   25.10
   3   2  17  126.79   24.90
   4  -2  17   59.89   12.80
   4  -2  17   70.59   12.20
   4   2  17   24.50   10.20
   5  -2  17    6.90    7.30
   5   2  17    2.00    7.90
   6  -2  17    3.10   10.90
   6   2  17    7.90   11.20
   7  -2  17   32.10   18.10
   7   2  17   12.10   11.20
  -7  -3  17    3.40   10.20
  -6  -3  17    5.50    9.40
  -6   3  17   20.20    9.90
  -5  -3  17   32.90   11.50
  -5   3  17   40.30   10.70
  -4  -3  17   41.20   10.60
  -4   3  17   35.90    9.90
  -4   3  17   31.40    9.80
  -3  -3  17   95.49   18.90
  -3   3  17  118.89   19.30
  -3   3  17  132.69   19.70
  -2  -3  17  101.59   20.70
  -2   3  17  145.29   21.70
  -2   3  17  164.18   22.10
  -1  -3  17   -1.90    2.70
  -1   3  17   -0.40    3.40
  -1   3  17   -0.10    3.20
   0  -3  17   83.59   12.80
   0  -3  17   50.79   10.10
   0   3  17   95.99   13.30
   1  -3  17  113.99   19.50
   1   3  17  136.59   19.90
   2  -3  17   55.09    9.50
   2  -3  17   33.50    9.00
   2   3  17   43.80    9.50
   3  -3  17    1.70    5.60
   3  -3  17   -7.80    3.80
   3   3  17    0.70    4.50
   4  -3  17    0.00    6.70
   4   3  17    2.50    6.10
   5  -3  17    2.70    9.50
   5   3  17  -13.50    7.20
   6  -3  17   11.50   11.10
   6   3  17    4.30   11.50
   7  -3  17   13.10   15.10
   7   3  17  -15.80   10.20
   7  -4 -17    2.50    7.40
   6  -4 -17    1.20    6.40
  -6  -4  17   -6.50    8.80
  -5  -4  17    0.20    7.50
  -4  -4  17   75.49   16.30
  -4   4  17   76.79   16.20
  -3  -4  17  106.39   21.20
  -3   4  17  173.88   23.70
  -2  -4  17   12.20    5.90
  -2   4  17   28.80    7.30
  -1  -4  17   37.90    9.20
  -1   4  17   58.09   10.60
   0  -4  17   42.40    9.80
   0   4  17   60.09   11.30
   1  -4  17  551.54   70.59
   1  -4  17  513.55   71.39
   1   4  17  509.55   70.89
   2  -4  17  152.58   25.20
   2   4  17  158.48   24.60
   3   4  17   43.10   10.70
   4  -4  17   -5.60    6.60
   4  -4  17    4.40    6.30
   4   4  17    5.80    7.70
   5  -4  17    7.30   10.40
   5   4  17    1.40    8.80
   6  -4  17    8.70   13.00
   6   4  17   -1.00    9.80
   6  -5 -17    3.60    7.00
   5  -5 -17    7.00    6.30
  -5  -5  17   10.20    9.00
   4  -5 -17    3.30    5.20
  -4  -5  17   10.60    8.50
  -4   5  17    7.50    8.80
   3  -5 -17   52.89   11.90
  -3  -5  17   47.90   12.10
  -3   5  17   84.89   15.30
   2  -5 -17    4.70    4.50
  -2  -5  17    2.50    5.60
  -2   5  17    7.50    6.30
  -1  -5  17   13.10    6.10
  -1   5  17    9.00    5.90
   0  -5  17    4.60    5.30
   0   5  17   -0.20    4.30
   1  -5  17   18.80    7.90
   1   5  17   43.40    9.60
   2  -5  17   12.50    7.70
   2   5  17   72.69   10.80
   3  -5  17    7.10    6.60
   3   5  17    3.90    7.80
   4  -5  17    2.40    9.60
   4   5  17   17.70   10.80
   5   5  17  -10.10   10.40
   5  -6 -17    6.90    7.10
  -5  -6  17    7.00   12.50
   4  -6 -17    1.30    6.30
  -4  -6  17   10.30    9.70
  -4   6  17   -2.00   10.40
   3  -6 -17   -1.90    5.30
  -3  -6  17   -4.50    6.50
  -3   6  17   -3.70    7.40
  -2  -6  17   18.40    9.10
   2  -6 -17   49.90    9.40
  -2   6  17   51.89   12.30
  -1  -6  17   22.20    8.00
  -1   6  17   27.00   10.40
   0  -6  17    9.00    6.40
   0   6  17    4.30    6.40
   1  -6  17    1.40    6.10
   1   6  17    4.60    6.60
   2  -6  17   -0.80    6.10
   2   6  17    5.40    7.70
   3  -6  17    3.60    9.50
   3   6  17   -1.80    8.20
   4  -6  17   -4.70    9.80
   4   6  17    7.00   11.50
   4  -7 -17    2.80    6.50
  -4  -7  17    1.90   11.90
  -4   7  17    4.50    9.10
  -3  -7  17   -1.50    8.20
   3  -7 -17   -0.70    7.20
  -3   7  17    8.20   11.50
  -2  -7  17   -4.60    6.60
  -2   7  17    4.40    9.50
  -1  -7  17   -1.70    6.60
  -1   7  17    0.10    7.00
   0  -7  17   -4.80    6.30
   0   7  17   -3.50    7.00
   1  -7  17   15.90    9.10
   1   7  17   -3.30    7.10
   2  -7  17   -7.00    8.10
   2   7  17   -1.60    8.00
   3  -7  17   -1.60    9.00
   3   7  17    2.80   10.10
  -1   8  17   11.90    9.20
   0  -8  17    3.90    8.20
   0   8  17    0.20    8.60
  -8   0  18    0.90   10.10
  -7   0  18   14.90   12.70
  -6   0  18   63.19   15.60
  -5   0  18   -0.40    5.50
  -4   0  18    3.40    4.50
  -4   0  18   11.30    6.60
  -3   0  18   -1.10    3.60
  -3   0  18    8.00    4.00
  -2   0  18  132.09   20.50
  -1   0  18   13.90    4.00
  -1   0  18   -1.90    2.20
   0   0  18   52.09    8.70
   0   0  18   42.10    8.30
   1   0  18    2.50    3.90
   2   0  18   34.40    8.30
   3   0  18   -2.90    5.20
   4   0  18  125.09   23.00
   5   0  18    8.70    8.00
   6   0  18   24.60   12.70
   7   0  18    5.40   11.90
  -8  -1  18   -1.90    9.80
  -8   1  18   -3.40    9.00
  -7  -1  18    6.20    9.10
  -7   1  18   -5.70   11.50
  -6  -1  18   20.40   10.40
  -6   1  18   39.00   12.20
  -5  -1  18   34.60   11.00
  -5   1  18   50.79   12.20
  -4  -1  18   -0.60    4.40
  -4   1  18   -0.60    4.70
  -4   1  18    9.10    5.00
  -3  -1  18   83.49   16.20
  -3   1  18   96.29   15.80
  -3   1  18  120.29   17.40
  -2  -1  18  208.58   27.10
  -2   1  18  164.18   26.50
  -2   1  18  206.28   26.90
  -1  -1  18    0.50    2.20
  -1  -1  18    3.80    3.90
  -1   1  18    1.90    3.60
  -1   1  18    1.70    2.80
   0  -1  18   95.99   15.10
   0   1  18   86.79   14.20
   1  -1  18   73.09   12.80
   1  -1  18   85.59   13.30
   1   1  18   75.39   13.30
   2  -1  18  125.49   17.80
   2   1  18   88.49   17.40
   3  -1  18    2.80    5.30
   3   1  18   -5.70    4.00
   4  -1  18   76.09   15.60
   4   1  18   63.69   14.20
   5  -1  18    2.20    8.10
   5   1  18   10.30    8.70
   6  -1  18   12.60   11.00
   6   1  18   10.20   11.20
   7  -1  18   -2.10   13.50
   7   1  18   -8.40   12.40
  -8  -2  18    9.30   12.00
  -8   2  18    2.80    9.50
  -7  -2  18   -6.00    8.40
  -7   2  18   20.00   13.60
  -6  -2  18   12.50    9.90
  -6   2  18   22.90    9.50
  -5  -2  18    2.30    6.20
  -5   2  18   -4.80    5.50
  -4  -2  18   39.00   10.30
  -4   2  18   42.70   10.50
  -4   2  18   44.20   10.30
  -3  -2  18  271.47   37.50
  -3   2  18  289.07   37.60
  -3   2  18  244.68   37.10
  -2  -2  18   11.50    5.40
  -2   2  18   10.10    4.40
  -2   2  18    6.10    4.90
  -1  -2  18   -3.90    3.20
  -1   2  18    0.30    3.80
  -1   2  18   -4.50    2.30
   0  -2  18  127.69   19.30
   0  -2  18  145.89   18.90
   0   2  18  119.79   19.20
   1  -2  18   71.09   12.20
   1  -2  18   69.69   11.30
   1   2  18   58.59   11.40
   2  -2  18  269.17   38.70
   2  -2  18  275.37   38.70
   2   2  18  299.27   39.30
   3  -2  18   52.69   11.20
   3  -2  18   78.39   12.10
   3   2  18   40.50   10.70
   4  -2  18   43.80   10.60
   4   2  18   20.60    9.30
   5  -2  18   -0.20    9.20
   5   2  18   -0.50    8.10
   6  -2  18  -11.70   10.20
   6   2  18    9.50   10.90
   7  -2  18   22.30   14.60
   7   2  18    3.60   12.10
  -7  -3  18    6.40   10.40
  -6  -3  18   -2.90    8.70
  -6   3  18    1.60    8.60
  -5  -3  18    1.10    7.30
  -5   3  18   17.20    7.60
  -4  -3  18   76.39   16.40
  -4   3  18   80.49   16.80
  -4   3  18   99.59   16.30
  -3  -3  18   21.20    7.50
  -3   3  18   27.70    7.60
  -3   3  18   25.50    7.90
  -2  -3  18   12.10    5.60
  -2   3  18   20.80    6.60
  -2   3  18   31.10    7.70
  -1   3  18  159.98   23.90
  -1   3  18  150.08   24.00
   0  -3  18  111.59   18.30
   0  -3  18  118.79   16.80
   0   3  18  113.59   17.30
   1  -3  18  123.09   19.70
   1   3  18  123.49   19.70
   2  -3  18    2.70    4.60
   2  -3  18    7.40    4.60
   2   3  18    0.80    3.70
   3  -3  18   37.00   10.00
   3  -3  18   79.59   15.00
   3   3  18   29.00    9.20
   4  -3  18   13.50    8.00
   4  -3  18   12.60    6.10
   4   3  18   11.80    7.90
   5  -3  18   -4.50    9.30
   5  -3  18    4.40    7.00
   5   3  18    5.40    9.10
   6  -3  18   17.00   11.80
   6   3  18    1.70   11.00
   7  -4 -18   -1.20    7.20
  -6  -4  18   -2.50    8.60
   6  -4 -18   -2.40    5.70
  -5  -4  18   13.20    9.00
  -4  -4  18    6.70    7.10
  -4   4  18    9.50    8.20
  -3  -4  18  508.35   77.59
  -3   4  18  640.84   78.09
  -2  -4  18   20.60    7.30
  -2   4  18   33.90    8.50
  -1  -4  18    6.70    4.60
  -1   4  18   -1.10    3.60
   0  -4  18   71.39   15.40
   0   4  18  131.19   17.60
   1  -4  18  309.77   41.10
   1  -4  18  274.57   39.90
   1   4  18  274.77   39.70
   2  -4  18  199.68   30.60
   2  -4  18  221.58   31.90
   2   4  18  242.18   31.90
   3  -4  18    9.20    6.40
   3   4  18    8.30    6.90
   4  -4  18   -3.30    7.80
   4  -4  18    5.60    7.20
   4   4  18    5.50    7.40
   5  -4  18   -3.30    7.40
   5   4  18    0.70    9.30
   6  -4  18   -0.40   13.20
   6   4  18   -2.90   10.30
   6  -5 -18   22.00    9.90
  -6  -5  18    9.90   14.00
   5  -5 -18    8.60    7.00
  -5  -5  18    1.40    8.30
  -4  -5  18    0.10    7.60
   4  -5 -18   20.10    7.30
  -4   5  18    9.80   11.30
  -3  -5  18   11.40    6.70
   3  -5 -18   11.60    6.20
  -3   5  18   13.20    8.00
  -2  -5  18   14.40    7.00
   2  -5 -18   18.40    6.30
  -2   5  18   21.50    9.30
  -1  -5  18    6.10    5.50
  -1   5  18    2.30    5.20
   0  -5  18    7.10    5.30
   0   5  18   14.30    6.20
   1  -5  18   53.19   13.10
   1   5  18   95.69   15.20
   2  -5  18    5.80    6.00
   2   5  18   11.30    6.20
   3  -5  18   28.90   10.20
   3   5  18   24.30   10.20
   4  -5  18   10.90   10.20
   4   5  18    2.20    9.80
   5  -5  18    7.20   10.90
   5  -5  18   -8.20    9.70
   5   5  18   -1.70   12.00
   5  -6 -18   19.70    9.00
  -5  -6  18   19.80   10.90
   4  -6 -18   -2.30    5.90
  -4  -6  18    5.40    9.50
  -4   6  18    3.40    9.20
  -3  -6  18    0.40    6.90
   3  -6 -18   13.20    6.80
  -3   6  18   18.20    9.70
  -2  -6  18   -5.60    6.30
  -2   6  18   -8.70    5.90
  -1  -6  18    3.20    5.80
  -1   6  18   -6.30    6.20
   0  -6  18    3.10    5.80
   0   6  18    9.40    7.10
   1  -6  18   -6.90    4.70
   1   6  18    5.20    6.70
   2  -6  18    2.80    7.70
   2   6  18    9.30    8.30
   3  -6  18   48.70   15.90
   3   6  18   53.09   13.50
   4  -6  18   28.40   14.30
   4   6  18   32.40   14.50
   4  -7 -18    6.50    7.70
  -4  -7  18   11.30   11.40
  -4   7  18    5.10   12.70
  -3  -7  18    6.70    9.60
  -3   7  18    2.00   10.20
  -2  -7  18    8.30    8.00
  -2   7  18    4.90    8.30
  -1  -7  18   -2.60    7.20
  -1   7  18    5.40    8.60
   0  -7  18    4.10    6.40
   0   7  18    7.70    9.30
   1  -7  18   11.30    8.90
   1   7  18   14.50    9.50
   2  -7  18    2.20    7.70
   2   7  18    3.60    7.90
   3  -7  18    5.30   10.50
   3   7  18    1.10    9.50
  -8   0  19  -14.60    9.50
  -7   0  19   74.79   17.20
  -6   0  19    1.60    8.10
  -5   0  19    2.40    5.60
  -4   0  19    1.90    4.60
  -3   0  19   72.99   12.50
  -3   0  19   79.19   13.80
  -2   0  19    7.30    4.10
  -2   0  19    1.80    2.90
  -1   0  19  175.78   21.40
  -1   0  19  129.49   20.60
   0   0  19    1.60    3.60
   0   0  19    1.20    3.20
   1   0  19  659.93   88.19
   2   0  19   -0.20    4.60
   3   0  19    5.70    6.70
   4   0  19   11.60    8.30
   5   0  19    3.70    9.70
   6   0  19   -1.30   10.70
   7   0  19   12.20   15.30
  -8  -1  19   12.60   11.10
  -8   1  19  -14.40    8.30
  -7  -1  19    2.30    9.70
  -7   1  19   -2.40   10.90
  -6  -1  19   27.70   11.30
  -6   1  19   24.90   11.20
  -5  -1  19    0.90    5.20
  -5   1  19   -1.30    5.00
  -4  -1  19   87.39   15.60
  -4   1  19   74.59   14.90
  -3  -1  19   12.10    5.30
  -3   1  19   24.70    6.40
  -3   1  19   15.90    5.80
  -2  -1  19   -1.00    3.50
  -2   1  19    2.20    4.00
  -2   1  19    0.00    3.30
  -1  -1  19    1.30    2.50
  -1  -1  19    1.40    4.00
  -1   1  19    1.50    3.70
  -1   1  19    3.20    3.10
   0  -1  19  505.45   66.39
   0   1  19  482.85   66.09
   1  -1  19   45.50    8.70
   1  -1  19   32.00    7.80
   1   1  19   40.40    8.60
   2  -1  19   52.19    9.40
   2   1  19   27.80    8.70
   3  -1  19    7.40    6.30
   3   1  19   16.00    7.00
   4  -1  19    5.90    7.40
   4   1  19    2.90    7.30
   5  -1  19    2.80    8.90
   5   1  19   12.80    9.50
   6  -1  19    3.30   10.30
   6   1  19    1.90   11.60
   7  -1  19   -5.40   10.30
   7   1  19   18.70   13.60
  -8  -2  19    9.60   11.30
  -8   2  19    6.30   10.70
  -7  -2  19    0.90    9.30
  -7   2  19  113.19   26.00
  -6  -2  19   -0.10    7.10
  -6   2  19   24.20    9.90
  -5  -2  19    7.00    7.00
  -5   2  19  -10.10    5.50
  -4  -2  19  147.29   22.90
  -4   2  19  113.69   21.20
  -4   2  19  130.79   21.50
  -3  -2  19   12.20    5.50
  -3   2  19   13.20    5.40
  -3   2  19    2.80    5.50
  -2  -2  19   70.59   13.80
  -2   2  19   69.09   13.00
  -2   2  19   93.69   14.10
  -1  -2  19    2.90    4.20
  -1   2  19    2.40    3.30
  -1   2  19   11.50    4.80
   0  -2  19   41.50    8.00
   0  -2  19   35.60    8.80
   0   2  19   61.09    9.70
   1  -2  19   14.60    4.80
   1  -2  19   12.60    5.60
   1   2  19    6.10    4.30
   2  -2  19   16.00    5.40
   2  -2  19   11.40    4.50
   2   2  19    5.20    4.60
   3  -2  19    1.50    5.20
   3  -2  19   13.30    6.10
   3   2  19    5.00    5.70
   4  -2  19   49.30   11.70
   4  -2  19   25.70    8.40
   4   2  19   33.40   10.10
   5  -2  19    4.00    8.20
   5   2  19    7.70    8.40
   6  -2  19    9.20   12.60
   6   2  19   -2.30   10.50
   7  -2  19   19.30   16.60
   7   2  19    1.90   12.40
  -7  -3  19    5.10   10.50
  -6  -3  19   -3.50    8.30
  -6   3  19    6.60    8.00
  -5  -3  19   -0.50    6.90
  -5   3  19   22.20    7.70
  -5   3  19   14.90    9.80
  -4  -3  19   38.60   11.90
  -4   3  19   51.59   11.40
  -4   3  19   57.09   12.80
  -3  -3  19    0.80    5.30
  -3   3  19   10.20    6.20
  -3   3  19    7.80    6.00
  -2  -3  19   88.29   18.40
  -2   3  19  106.59   18.20
  -2   3  19  142.69   19.50
  -1  -3  19   17.30    6.00
  -1   3  19   16.10    6.10
   0  -3  19  223.88   31.60
   0   3  19  221.48   31.30
   1  -3  19  162.38   22.50
   1  -3  19  159.88   23.40
   1   3  19  149.19   23.10
   2  -3  19  279.47   38.30
   2  -3  19  321.77   39.80
   2   3  19  238.88   38.60
   3  -3  19   82.79   14.30
   3  -3  19   68.19   13.70
   3   3  19   67.89   14.30
   4  -3  19   85.79   16.20
   4   3  19   57.19   14.30
   5  -3  19   -4.10    9.00
   5   3  19    1.30    9.70
   6  -3  19    0.80   11.90
   6   3  19    3.80   10.80
   7  -4 -19   -4.70    6.80
  -7  -4  19   -3.10   15.30
  -6  -4  19   11.60    9.30
  -5  -4  19   20.60   10.00
  -5   4  19   18.40   11.90
  -4  -4  19   20.10    8.90
  -4   4  19   24.70   10.30
  -3  -4  19  380.36   55.09
  -3   4  19  411.66   55.59
  -2  -4  19   49.30   12.60
  -2   4  19  105.09   15.70
  -1  -4  19    5.40    4.60
  -1   4  19    2.90    4.60
   0  -4  19   -4.50    4.10
   0   4  19    1.50    4.10
   1  -4  19   83.89   17.20
   1   4  19  129.99   18.20
   2  -4  19    8.10    6.60
   2  -4  19   12.40    5.50
   2   4  19    8.70    6.10
   3  -4  19    1.60    6.10
   3  -4  19   -2.60    5.80
   3   4  19   -1.10    6.40
   4  -4  19    2.10    5.80
   4  -4  19   -4.70    7.70
   4   4  19   -3.10    6.60
   5  -4  19   -3.20   10.20
   5   4  19   -3.70    8.10
   6  -4  19    2.50   14.40
   6   4  19   -5.40   10.70
  -6  -5  19   17.80   12.20
   6  -5 -19   24.70    9.90
   5  -5 -19    6.70    7.40
  -5  -5  19   15.00   10.40
  -4  -5  19   35.10   12.40
   4  -5 -19   33.70    9.60
  -4   5  19   22.40   11.80
   3  -5 -19    1.70    4.90
  -3  -5  19    0.80    6.00
  -3   5  19   16.40    8.90
   2  -5 -19    8.60    5.30
  -2  -5  19    2.60    5.80
  -2   5  19   15.00    8.20
  -1  -5  19   11.80    6.40
  -1   5  19   22.90    8.20
   0   5  19  131.69   22.20
   1  -5  19    3.10    5.30
   1   5  19    6.90    6.20
   2  -5  19    2.20    6.40
   2   5  19    3.30    5.70
   3  -5  19   16.80    7.40
   3  -5  19   26.30   10.10
   3   5  19   15.50    9.00
   4  -5  19    6.20    8.00
   4   5  19   11.90   10.70
   5  -5  19    2.70   10.30
   5  -5  19   -1.10   10.90
   5   5  19    1.90   13.10
   5  -6 -19    9.70    7.90
  -5  -6  19   12.50   10.70
  -4  -6  19   -3.60    8.60
   4  -6 -19    4.00    6.70
  -4   6  19    6.20   10.80
  -3  -6  19    9.90    8.10
   3  -6 -19   11.80    6.40
  -3   6  19    1.00    7.70
  -2  -6  19    3.90    6.60
  -2   6  19   -0.50    6.90
  -1  -6  19    3.40    6.10
  -1   6  19   -3.20    6.20
   0  -6  19   10.10    6.70
   0   6  19   13.80    8.20
   1  -6  19    4.10    6.40
   1   6  19   22.90    8.60
   2  -6  19   16.70   10.20
   2   6  19    6.00    6.90
   3  -6  19   16.30   12.20
   3   6  19   23.80   10.90
   4  -6  19   16.80   13.40
   4   6  19    6.60   11.40
  -3  -7  19   -4.10    7.70
  -3   7  19   -5.80    9.20
  -2  -7  19   -2.70    7.30
  -2   7  19    0.30    8.00
  -1  -7  19   -3.00    6.60
  -1   7  19   -0.50    7.00
   0  -7  19    2.30    7.00
   0   7  19    1.40    7.30
   1  -7  19    4.90    8.10
   1   7  19   22.00    9.70
   2  -7  19   -3.80    7.60
   2   7  19    3.00    8.30
  -8   0  20   -5.80   10.80
  -7   0  20   12.20    9.30
  -6   0  20  226.38   37.90
  -5   0  20   -2.60    4.80
  -4   0  20   44.40   10.50
  -3   0  20   -1.60    4.20
  -3   0  20   -3.50    3.70
  -2   0  20   50.49   10.30
  -1   0  20   -1.30    3.40
  -1   0  20    0.70    2.80
   0   0  20   56.69   10.30
   0   0  20   56.19   10.30
   1   0  20   18.20    6.10
   2   0  20  135.59   21.80
   3   0  20   -4.40    5.70
   4   0  20   32.20   11.50
   5   0  20   10.80   11.40
   6   0  20    0.20   11.10
   7   0  20    0.20   15.00
  -8  -1  20    6.20   11.30
  -8   1  20    8.70    9.80
  -7  -1  20    7.70    9.40
  -7   1  20    4.60   11.90
  -6  -1  20  135.59   26.80
  -6   1  20  139.19   25.80
  -5  -1  20   19.30    8.40
  -5   1  20   24.30    8.20
  -4  -1  20   42.90    9.30
  -4   1  20   30.40    7.90
  -4   1  20    7.60    5.20
  -3  -1  20   14.00    6.30
  -3   1  20   31.80    7.50
  -3   1  20   29.00    7.10
  -2  -1  20    8.90    5.10
  -2   1  20   13.70    5.40
  -2   1  20    3.30    4.10
  -1  -1  20   34.50    7.30
  -1  -1  20   12.40    4.20
  -1   1  20   25.80    5.80
  -1   1  20   27.00    6.20
   0  -1  20  230.58   31.30
   0   1  20  214.68   30.50
   0   1  20  221.88   30.90
   1  -1  20  218.08   32.30
   1  -1  20  257.87   32.70
   1   1  20  221.08   32.60
   2  -1  20   79.49   15.50
   2  -1  20  117.99   17.10
   2   1  20   90.39   16.20
   3  -1  20    7.60    6.80
   3   1  20   15.70    7.20
   4  -1  20   52.39   12.10
   4   1  20   38.30   11.10
   5  -1  20    2.10    9.60
   5   1  20   22.80   11.50
   6  -1  20   -7.00    9.20
   6   1  20    9.90   13.20
   7   1  20   -0.20   13.60
  -7  -2  20    3.20    9.60
  -7   2  20   -0.90   11.80
  -6  -2  20   14.50    9.90
  -6   2  20   24.60   10.40
  -5  -2  20   -4.60    6.00
  -5   2  20    4.30    6.40
  -4  -2  20   -0.70    5.10
  -4   2  20   -8.40    5.90
  -4   2  20    1.30    5.50
  -3  -2  20  114.29   20.40
  -3   2  20  126.59   20.20
  -3   2  20  130.19   20.40
  -2  -2  20   13.40    5.40
  -2   2  20   13.30    5.60
  -2   2  20    2.70    4.30
  -1  -2  20   73.09   13.30
  -1   2  20   65.49   12.20
  -1   2  20   75.49   12.60
   0  -2  20   31.00    6.90
   0  -2  20   30.60    7.90
   0   2  20   38.70    8.20
   1  -2  20  125.09   19.80
   1  -2  20  143.39   21.10
   1   2  20  117.79   19.60
   2  -2  20    3.10    4.70
   2  -2  20    5.80    5.30
   2   2  20    1.20    4.50
   3  -2  20  587.94   75.89
   3  -2  20  596.64   75.79
   3   2  20  484.55   76.29
   4  -2  20   10.90    8.10
   4   2  20    2.80    6.90
   5  -2  20    3.60    8.30
   5   2  20    8.50   10.00
   6  -2  20   -0.60   12.00
   6   2  20   14.80   12.70
  -7  -3  20   -4.70    9.90
  -6  -3  20   -1.40    9.20
  -6   3  20   11.00    7.90
  -5  -3  20   23.30   10.30
  -5   3  20   29.50    9.30
  -5   3  20   41.30   12.20
  -4  -3  20    7.20    7.20
  -4   3  20    8.60    7.90
  -4   3  20   21.20    7.40
  -3  -3  20   49.10   13.70
  -3   3  20   96.29   15.10
  -3   3  20   95.99   15.70
  -2  -3  20   11.20    5.80
  -2   3  20    9.20    5.60
  -2   3  20   11.00    6.40
  -1  -3  20    1.30    4.10
  -1   3  20   -5.50    3.60
   0  -3  20    2.10    4.40
   0   3  20    1.90    4.00
   1  -3  20   53.89   11.00
   1  -3  20   72.89   12.50
   1   3  20   71.89   12.60
   2  -3  20   25.80    7.30
   2  -3  20   21.90    8.10
   2   3  20   36.80    8.50
   3  -3  20  101.69   19.30
   3  -3  20  155.58   21.30
   3   3  20  106.59   19.80
   4  -3  20   25.10    8.90
   4  -3  20   55.09   12.70
   4   3  20   43.70   11.60
   5  -3  20   -1.60    8.80
   5   3  20    3.00    9.70
   6  -3  20    8.90   12.80
   6   3  20   -2.50   11.70
  -7  -4  20   -1.80   11.80
   7  -4 -20   -0.40    8.30
  -6  -4  20   14.70    9.80
  -5  -4  20   -7.20    7.20
  -5   4  20    2.30   10.10
  -4  -4  20   33.50   11.90
  -4   4  20   66.79   13.80
  -3  -4  20    5.80    6.80
  -3   4  20   17.10    7.50
  -2  -4  20   47.30   12.30
  -2   4  20   83.59   14.40
  -1  -4  20    2.40    4.50
  -1   4  20   16.20    6.30
   0  -4  20   -0.80    4.40
   0   4  20    1.20    4.60
   1  -4  20   42.40   10.20
   1   4  20   47.70   10.50
   2  -4  20   84.09   15.30
   2   4  20   99.29   17.20
   3  -4  20   34.80   10.80
   3  -4  20   33.80   11.00
   3   4  20   39.50   11.20
   4  -4  20    2.80    7.60
   4  -4  20    1.60    5.70
   4   4  20   -0.60    7.10
   5  -4  20  -13.80    8.80
   5   4  20   -0.20    9.80
   6  -4  20   10.20   11.10
   6   4  20    0.30   12.20
   6  -5 -20   -7.50    7.10
  -6  -5  20   13.80   11.20
   5  -5 -20   -2.50    6.80
  -5  -5  20    6.80    9.30
  -5   5  20   10.30   12.20
   4  -5 -20   78.79   16.80
  -4  -5  20   95.69   20.20
  -4   5  20  122.59   22.00
   3  -5 -20   17.30    7.40
  -3  -5  20   11.10    8.10
  -3   5  20   54.49   11.60
   2  -5 -20    1.50    4.40
  -2  -5  20    6.10    5.80
  -2   5  20    7.20    7.40
  -1  -5  20    5.00    5.70
  -1   5  20    0.10    5.90
   0  -5  20   11.00    6.60
   0   5  20   34.10    8.70
   1  -5  20    3.60    5.60
   1   5  20    9.10    6.00
   2  -5  20   -1.30    5.60
   2   5  20   -4.00    5.70
   3  -5  20   17.50    9.60
   3  -5  20    1.90    8.80
   3   5  20   -2.60    9.30
   4  -5  20   10.30    8.80
   4  -5  20   16.60    9.60
   4   5  20   13.00   11.00
   5  -5  20   -7.80    9.70
   5   5  20   -3.50   13.70
   5  -6 -20   -0.70    6.90
  -5  -6  20    5.00   10.30
  -4  -6  20   -3.20    8.90
   4  -6 -20    2.50    6.80
  -4   6  20    9.60   11.80
  -3  -6  20    8.00    7.40
   3  -6 -20   -1.80    5.90
  -3   6  20   -1.30    8.20
  -2  -6  20    6.70    7.60
  -2   6  20    1.60    7.20
  -1  -6  20    3.40    6.50
  -1   6  20   -0.80    6.90
   0  -6  20   -3.60    6.40
   0   6  20   10.40    6.90
   1  -6  20    1.00    6.30
   1   6  20   11.70    7.50
   2  -6  20    0.10    8.80
   2   6  20    3.80    7.00
   3  -6  20    8.10   11.50
   3   6  20    4.90    8.80
   4  -6  20   20.90   13.60
   4   6  20    4.30   12.70
  -3  -7  20    1.60    8.60
  -3   7  20    1.00    8.40
  -2  -7  20    0.60    7.80
  -2   7  20    4.50    9.60
  -1  -7  20    2.60    8.20
  -1   7  20    6.20    9.60
   0  -7  20   17.80   10.00
   0   7  20   35.10    9.80
   1  -7  20    6.80    8.40
   1   7  20    8.30    9.80
   2  -7  20    2.90    7.40
   2   7  20    3.60    7.90
  -8   0  21    3.40   10.90
  -7   0  21   99.39   20.40
  -6   0  21    3.10    6.80
  -5   0  21   53.79   12.90
  -4   0  21   -0.60    4.50
  -3   0  21  177.28   23.90
  -3   0  21  151.78   24.00
  -2   0  21   -3.10    3.70
  -2   0  21   -3.60    3.10
  -1   0  21   56.59    9.50
  -1   0  21   37.30    7.80
   0   0  21    7.10    4.10
   0   0  21   -3.30    3.60
   1   0  21   14.10    6.00
   2   0  21   -0.10    5.90
   3   0  21   -4.70    6.00
   4   0  21    1.30    7.40
   5   0  21    9.50    9.80
   6   0  21    7.30   14.00
   7   0  21   -0.80   15.60
  -8  -1  21    2.50   10.20
  -8   1  21   14.90    9.80
  -7  -1  21   -2.40    9.70
  -7   1  21   -0.50   11.80
  -6  -1  21   67.89   17.20
  -6   1  21   96.99   19.00
  -5  -1  21    4.80    6.10
  -5   1  21    6.80    5.80
  -4  -1  21    5.60    5.50
  -4   1  21    4.60    5.00
  -4   1  21    6.00    4.80
  -3  -1  21    3.00    4.40
  -3   1  21    3.70    5.00
  -3   1  21   -1.20    4.40
  -2  -1  21   29.60    7.50
  -2   1  21   29.40    7.20
  -2   1  21   21.40    6.20
  -1  -1  21   15.00    5.90
  -1  -1  21    8.70    3.90
  -1   1  21   16.60    5.10
  -1   1  21   22.00    6.00
   0  -1  21   34.80    7.50
   0  -1  21   11.50    5.10
   0   1  21   24.90    6.30
   1  -1  21   55.99   10.40
   1  -1  21   45.30   10.00
   1   1  21   51.09   10.50
   2  -1  21   10.80    6.30
   2   1  21    9.30    6.10
   3  -1  21   65.49   14.70
   3   1  21   63.79   13.60
   4  -1  21   31.70    9.90
   4   1  21   10.50    9.10
   5  -1  21   31.40   12.30
   5   1  21   17.90   11.70
   6  -1  21   -4.20   12.00
   6   1  21   12.80   12.60
  -7  -2  21   22.80   11.00
  -7   2  21   17.10   13.40
  -6  -2  21   -0.70    7.90
  -6   2  21    1.00    7.60
  -5  -2  21   10.50    8.20
  -5   2  21    3.00    6.90
  -5   2  21    8.20    8.70
  -4  -2  21   60.79   12.70
  -4   2  21   34.10   10.00
  -4   2  21   33.60   10.30
  -3  -2  21  189.88   29.30
  -3   2  21  224.58   29.80
  -3   2  21  195.08   29.20
  -2  -2  21    3.30    4.90
  -2   2  21    2.70    4.90
  -2   2  21   -0.50    4.20
  -1  -2  21  232.38   33.80
  -1   2  21  235.28   33.40
  -1   2  21  245.58   33.30
   0  -2  21   13.20    6.00
   0  -2  21   14.80    5.50
   0   2  21   33.10    7.30
   1  -2  21   -0.30    4.10
   1  -2  21   -1.30    4.30
   1   2  21   -0.30    3.90
   2  -2  21   70.49   13.00
   2  -2  21   55.59   11.00
   2   2  21   40.30   10.80
   3  -2  21  163.78   26.10
   3  -2  21  161.78   26.10
   3   2  21  157.28   26.90
   4  -2  21  254.37   31.70
   4   2  21  150.58   32.50
   5  -2  21   -1.40    9.20
   5   2  21    0.00    9.30
   6  -2  21    6.30   11.10
   6   2  21   11.00   12.80
  -7  -3  21   -4.90   10.50
  -7   3  21    0.10   11.00
  -6  -3  21   -0.90    9.30
  -6   3  21   15.70    8.90
  -5  -3  21    5.90    7.50
  -5   3  21    1.40    6.80
  -5   3  21   11.00   10.30
  -4  -3  21   -0.20    6.50
  -4   3  21    0.50    7.00
  -4   3  21    0.80    6.00
  -3  -3  21   -2.50    5.40
  -3   3  21   -5.90    6.20
  -3   3  21    0.90    5.90
  -2  -3  21   25.00    8.70
  -2   3  21   50.99   10.40
  -2   3  21   51.79   10.40
  -1  -3  21   12.10    5.80
  -1   3  21   16.70    6.80
   0  -3  21    0.20    3.80
   0   3  21   -2.10    3.80
   1  -3  21    7.20    5.50
   1  -3  21    2.20    4.10
   1   3  21    2.80    5.00
   2  -3  21  363.56   47.00
   2  -3  21  318.07   44.90
   2   3  21  307.27   45.30
   3  -3  21  117.49   17.90
   3   3  21   76.39   16.70
   4  -3  21    7.70    8.10
   4   3  21    2.60    7.40
   5  -3  21    6.60   10.20
   5   3  21   -1.40    9.00
   6  -3  21    8.50   14.20
   6   3  21   -7.20   12.20
  -6  -4  21   -3.40    8.50
  -5  -4  21   -3.50    7.80
  -5   4  21   -1.90    9.80
  -4  -4  21    6.50    7.20
  -4   4  21   10.00    7.50
  -4   4  21    5.80    8.70
  -3  -4  21    0.80    7.30
  -3   4  21   18.10    8.60
  -3   4  21   22.50    7.60
  -2  -4  21   21.20    9.30
  -2   4  21   58.39   10.80
  -2   4  21   51.19   11.40
  -1  -4  21   13.30    6.10
  -1   4  21   21.80    7.60
   0  -4  21    1.10    4.80
   0   4  21    5.90    5.20
   1  -4  21   13.20    5.80
   1   4  21   -0.10    4.80
   2  -4  21   73.69   13.20
   2  -4  21   72.69   14.30
   2   4  21   77.49   15.10
   3  -4  21    0.40    5.80
   3  -4  21   -1.20    6.20
   3   4  21    9.70    8.10
   4  -4  21    8.90    8.80
   4  -4  21    0.80    6.20
   4   4  21   14.40    9.30
   5  -4  21    9.60   11.20
   5   4  21   -4.20    9.80
  -6  -5  21    5.00   11.40
   6  -5 -21    5.80    8.10
  -5  -5  21    1.90    8.60
   5  -5 -21    0.90    6.80
  -5   5  21    2.20   11.20
  -4  -5  21    3.30    8.30
   4  -5 -21    1.80    6.30
  -4   5  21    0.70    9.20
  -3  -5  21   11.40    8.20
   3  -5 -21    6.90    6.40
  -3   5  21   31.80    9.90
   2  -5 -21   12.40    5.70
  -2  -5  21    3.30    6.30
  -2   5  21   15.80    8.50
  -1  -5  21    5.90    5.70
  -1   5  21    1.90    6.00
   0  -5  21   49.30   12.60
   0   5  21   73.89   14.70
   1  -5  21   43.70   13.70
   1   5  21   84.89   14.40
   2  -5  21    4.90    6.90
   2   5  21    1.30    5.80
   3  -5  21    0.30    7.70
   3   5  21    5.40    9.10
   4  -5  21    5.90    8.10
   4  -5  21   29.00   10.60
   4   5  21   18.60   12.00
   5  -5  21    3.30   12.30
   5   5  21   -5.20   14.40
  -5  -6  21    0.30   10.50
   5  -6 -21   -0.40    6.80
  -5   6  21  -10.50   11.40
  -4  -6  21    1.10    9.10
   4  -6 -21   -1.10    6.70
  -4   6  21    3.40   10.60
   3  -6 -21    0.70    5.70
  -3  -6  21   11.40    8.40
  -3   6  21   -2.90    8.70
  -2  -6  21   -2.40    5.80
  -1  -6  21   12.10    7.10
  -1   6  21   17.60    8.50
   0  -6  21    8.10    7.70
   0   6  21   37.20    9.90
   1  -6  21    2.40    6.20
   1   6  21   19.10    7.70
   2  -6  21    5.70   10.20
   2   6  21   12.90    8.10
   3  -6  21   13.40   11.80
   3   6  21    5.30    8.60
  -3  -7  21    9.10    9.60
  -3   7  21   -0.40    9.00
  -2  -7  21   10.30    8.80
  -2   7  21    6.90    8.80
  -1  -7  21   -9.70    6.30
  -1   7  21    1.70    7.50
   0  -7  21   20.00   10.20
   0   7  21   38.90   10.70
   1  -7  21    6.90    7.50
   1   7  21    9.30    8.30
   2  -7  21    3.50    9.30
   2   7  21   -2.40    8.10
  -8   0  22    2.30   11.30
  -7   0  22    9.90    8.50
  -6   0  22   10.60    9.50
  -4   0  22   12.50    6.30
  -3   0  22   -0.90    4.70
  -3   0  22    8.10    6.70
  -2   0  22   15.00    5.80
  -2   0  22    6.60    4.10
  -1   0  22   -0.20    4.10
  -1   0  22   -1.60    3.50
   0   0  22   17.40    5.70
   0   0  22   17.40    5.80
   1   0  22   10.50    6.10
   2   0  22  106.89   18.90
   3   0  22    3.90    7.30
   4   0  22   41.90   13.50
   5   0  22    6.70   12.10
   6   0  22   19.90   15.60
  -7  -1  22    9.40    9.70
  -7   1  22    6.20   13.20
  -6  -1  22   10.20    9.00
  -6   1  22   16.90   10.20
  -5  -1  22   -0.40    5.90
  -5   1  22    7.50    6.20
  -4  -1  22  188.58   28.50
  -4   1  22  170.88   26.20
  -3  -1  22  111.59   18.50
  -3   1  22   89.09   16.70
  -3   1  22  125.29   18.30
  -2  -1  22   20.20    6.70
  -2   1  22   32.10    7.70
  -2   1  22   17.30    6.00
  -1  -1  22    2.00    3.30
  -1  -1  22    5.70    5.10
  -1   1  22    6.60    4.90
  -1   1  22    0.60    3.50
   0  -1  22   65.09   14.70
   0  -1  22  107.09   16.80
   0   1  22  110.49   15.40
   0   1  22  115.19   16.10
   1  -1  22   18.60    7.20
   1  -1  22   31.60    8.20
   1   1  22   33.90    8.30
   2  -1  22   21.70    7.40
   2  -1  22    6.10    5.50
   2   1  22    2.40    6.10
   3  -1  22    3.60    7.60
   3   1  22   -8.70    5.90
   4  -1  22  102.69   20.20
   4   1  22   80.59   19.20
   5  -1  22    5.90   10.30
   5   1  22   -4.40    8.40
   6  -1  22    5.30   12.40
   6   1  22    4.40   12.40
  -7  -2  22   21.80   11.10
  -7   2  22   25.80   12.90
  -6  -2  22   -2.20    8.20
  -6   2  22   -2.00    7.20
  -5  -2  22    6.40    7.90
  -5   2  22   15.70    9.80
  -5   2  22    1.10    6.60
  -4  -2  22  119.39   25.10
  -4   2  22  172.58   25.10
  -4   2  22  166.58   25.20
  -3  -2  22   29.90    8.70
  -3   2  22   58.09   10.50
  -3   2  22   33.10    9.20
  -2  -2  22   11.20    6.30
  -2   2  22   16.20    6.40
  -2   2  22   20.70    6.70
  -1  -2  22   15.90    6.80
  -1   2  22   22.00    6.10
  -1   2  22   12.60    5.80
   0  -2  22  126.99   21.30
   0  -2  22  133.89   19.80
   0   2  22  136.39   21.30
   1  -2  22    1.90    5.10
   1  -2  22   -2.20    4.20
   1   2  22    7.40    4.90
   2  -2  22   49.99   11.40
   2  -2  22   59.69   11.30
   2   2  22   34.50   10.60
   3  -2  22  167.88   27.50
   3  -2  22  177.88   27.40
   3   2  22  160.68   27.30
   4  -2  22   12.50    9.00
   4   2  22   17.30    9.10
   5  -2  22   39.70   14.00
   5   2  22   28.80   12.80
   6  -2  22   -3.40   11.60
   6   2  22    4.50   12.90
  -7  -3  22   -2.40   10.00
  -7   3  22   -6.30    8.40
  -6  -3  22   -3.10    9.30
  -6   3  22    9.00    7.90
  -5  -3  22    9.00    8.30
  -5   3  22   -5.20    5.80
  -5   3  22   -6.20    8.70
  -4  -3  22   29.20    9.70
  -4   3  22   33.00    9.00
  -4   3  22   26.60   10.10
  -3  -3  22   -3.20    5.70
  -3   3  22   -0.30    6.30
  -3   3  22   -4.20    6.70
  -2  -3  22   19.60    7.80
  -2   3  22   36.90    8.70
  -2   3  22   11.00    7.30
  -1  -3  22   23.90    7.60
  -1   3  22   22.40    8.00
  -1   3  22   33.40    8.50
   0  -3  22  188.88   30.20
   0   3  22  222.58   30.00
   1  -3  22   35.00    7.90
   1  -3  22   38.70    9.70
   1   3  22   33.10    9.20
   2  -3  22   69.19   13.30
   2  -3  22   58.19   15.50
   2   3  22   89.39   15.50
   3  -3  22  232.58   33.20
   3   3  22  213.78   34.60
   4  -3  22    1.10    6.70
   4   3  22   10.70    9.10
   5  -3  22    4.20    7.80
   5   3  22   -0.90   10.10
   6  -3  22    3.40   13.20
   6   3  22    9.60   16.00
  -6  -4  22    5.30    9.50
  -5  -4  22   -9.30    7.50
  -5   4  22   -3.10    9.80
  -4  -4  22    1.00    7.10
  -4   4  22    7.80    8.50
  -4   4  22    2.60    6.70
  -3  -4  22   78.69   17.60
  -3   4  22   85.99   16.60
  -3   4  22   96.59   17.50
  -2  -4  22   14.10    7.70
  -2   4  22   44.50   10.30
  -2   4  22   36.40    9.70
  -1  -4  22    2.00    5.20
  -1   4  22    4.30    6.00
   0  -4  22   20.40    7.20
   0   4  22   25.00    8.30
   1  -4  22   -1.50    4.90
   1   4  22    4.00    5.60
   2  -4  22    2.50    5.60
   2   4  22    8.50    7.60
   3  -4  22   64.49   12.70
   3  -4  22   49.50   13.90
   3   4  22   79.29   16.60
   4  -4  22   14.70    8.90
   4  -4  22   12.50    9.00
   4   4  22    5.70    9.80
   5  -4  22    3.60    9.90
   5   4  22   -1.80   10.60
  -6  -5  22    1.60   11.00
  -5  -5  22   -7.20    9.00
   5  -5 -22    3.20    6.90
  -5   5  22    2.20   11.50
   4  -5 -22    9.00    7.20
  -4  -5  22   13.10   10.10
  -4   5  22   42.00   13.50
   3  -5 -22   21.10    7.50
  -3  -5  22    3.90    7.20
  -3   5  22   40.10   13.20
  -2  -5  22   -1.10    5.80
  -2   5  22    2.50    7.90
  -1  -5  22    2.30    5.50
  -1   5  22   23.70    8.50
   0  -5  22   -0.90    5.40
   0   5  22    1.50    6.00
   1  -5  22   10.80    6.50
   1   5  22    2.80    6.00
   2  -5  22   14.60    9.10
   2   5  22   14.10    8.40
   3  -5  22   -4.80    7.50
   3   5  22    5.20    9.10
   4  -5  22    5.00    8.50
   4  -5  22   -0.20    8.60
   4   5  22    8.70    8.70
   4  -6 -22   12.60    8.00
  -4  -6  22   12.70   10.80
  -4   6  22   41.90   15.00
  -3  -6  22    8.80    8.70
  -3   6  22   11.30    9.70
  -2  -6  22   10.70    7.90
  -2   6  22    0.70    8.40
  -1  -6  22   10.10    8.10
  -1   6  22   12.00    7.90
   0  -6  22    0.00    6.60
   0   6  22   -0.40    6.80
   1  -6  22    9.00    7.50
   1   6  22    2.10    7.60
   2  -6  22   -1.20    6.20
   2   6  22    3.40    6.60
   3   6  22    9.10   11.10
  -2  -7  22   -1.20    8.10
  -2   7  22    3.00    8.40
  -1  -7  22    5.00    7.80
  -1   7  22    3.20    8.00
   0  -7  22    9.30    9.40
   0   7  22   32.30   10.40
   1  -7  22   40.00   11.30
   1   7  22   31.70   10.10
  -7   0  23   11.30    9.20
  -6   0  23    4.60    8.10
  -5   0  23   -0.40    6.30
  -4   0  23   -2.40    4.90
  -3   0  23  198.68   30.50
  -2   0  23   -0.50    3.80
  -2   0  23    1.90    4.40
  -1   0  23   16.40    5.40
  -1   0  23   27.80    7.20
   0   0  23   -2.20    3.80
   0   0  23    5.50    4.70
   1   0  23  351.06   48.80
   2   0  23    0.70    6.30
   3   0  23   20.40    9.50
   4   0  23    1.50    8.00
   5   0  23   73.09   19.10
   6   0  23    0.00   11.40
  -7  -1  23    4.70    9.30
  -7   1  23   -4.00    9.30
  -6  -1  23   22.80   10.30
  -6   1  23   20.40    9.50
  -5  -1  23   -4.10    6.20
  -5   1  23    6.50    6.80
  -4  -1  23   29.80    8.60
  -4   1  23   14.60    8.00
  -4   1  23   31.00    8.40
  -3  -1  23  159.08   24.70
  -3   1  23  131.09   22.50
  -3   1  23  160.78   22.40
  -2  -1  23    2.60    4.40
  -2   1  23    1.30    5.00
  -2   1  23   -2.40    4.00
  -1  -1  23   12.20    4.70
  -1  -1  23    6.10    6.00
  -1   1  23   18.10    5.40
  -1   1  23    5.10    5.40
   0  -1  23   21.40    6.80
   0  -1  23   15.90    5.60
   0   1  23   17.00    6.40
   1  -1  23   23.80    7.80
   1  -1  23    8.30    6.40
   1   1  23   17.80    7.20
   2  -1  23    4.80    6.50
   2  -1  23   -3.20    5.40
   2   1  23   21.60    7.90
   3  -1  23   -2.00    6.70
   3   1  23   -1.90    7.50
   4  -1  23   -2.40    8.50
   4   1  23    3.60    8.70
   5  -1  23   10.50   11.40
   5   1  23    9.70   12.40
   6  -1  23    9.90   12.20
   6   1  23   -8.60   13.10
  -7  -2  23    5.10    9.70
  -7   2  23    2.40   10.50
  -6  -2  23   -3.00    8.00
  -6   2  23    3.90    8.00
  -5  -2  23    0.90    7.10
  -5   2  23    2.90    6.70
  -5   2  23   14.00    9.80
  -4  -2  23    6.80    6.80
  -4   2  23   13.50    7.40
  -4   2  23   17.80    8.60
  -3  -2  23   69.59   14.40
  -3   2  23   81.49   14.50
  -3   2  23   78.39   14.40
  -2  -2  23    3.20    5.30
  -2   2  23    2.30    5.20
  -2   2  23    6.90    5.70
  -1  -2  23   14.80    6.70
  -1   2  23   17.30    6.30
  -1   2  23   13.50    6.00
   0  -2  23  247.88   38.00
   0  -2  23  295.17   37.60
   0   2  23  259.57   37.70
   1  -2  23    7.00    5.70
   1  -2  23    3.60    4.90
   1   2  23    7.50    5.60
   2  -2  23    1.90    6.20
   2  -2  23    3.10    6.50
   2   2  23    2.00    6.00
   3  -2  23    8.30    4.90
   3  -2  23    4.40    6.70
   3   2  23    1.60    7.20
   4  -2  23   20.10    9.60
   4   2  23   18.50   10.50
   5  -2  23   11.20   10.80
   5   2  23    2.50   11.30
   6  -2  23    8.40   10.90
   6   2  23    3.80   13.30
  -7  -3  23   -6.90   10.30
  -7   3  23   -0.70    8.60
  -6  -3  23   -1.30    9.10
  -6   3  23    1.20    6.80
  -5  -3  23   -3.40    7.60
  -5   3  23    4.70    5.80
  -5   3  23    1.20   10.20
  -4  -3  23   -1.30    5.60
  -4   3  23    3.10    8.40
  -4   3  23    3.50    6.70
  -3  -3  23   13.00    7.70
  -3   3  23    6.50    6.70
  -3   3  23    6.10    7.30
  -2  -3  23   13.80    6.70
  -2   3  23    6.80    6.30
  -2   3  23   16.30    7.80
  -1  -3  23   10.00    6.60
  -1   3  23   20.80    7.30
   0  -3  23  188.68   30.30
   0   3  23  221.48   30.10
   1  -3  23    4.50    6.40
   1  -3  23   15.40    8.00
   1   3  23   19.10    7.50
   2  -3  23    3.50    5.70
   2  -3  23   12.80    5.90
   2   3  23    3.20    7.20
   3  -3  23   26.30    9.80
   3  -3  23   39.60   10.00
   3   3  23   39.50   10.90
   4  -3  23    6.50    8.40
   4   3  23   10.10    9.10
   5  -3  23   -0.10   10.70
   5   3  23   -7.60    9.60
  -6  -4  23   -0.70    9.10
  -5  -4  23  -10.10    7.60
  -5   4  23   -0.60   11.10
  -4  -4  23   -4.40    6.80
  -4   4  23    7.90    7.60
  -4   4  23    3.70    8.90
  -3  -4  23    0.10    6.70
  -3   4  23    5.20    7.10
  -3   4  23    3.80    7.60
  -2  -4  23   -0.80    5.60
  -2   4  23   11.00    7.30
  -2   4  23    2.90    6.30
  -1  -4  23   27.00    8.20
  -1   4  23   39.60   10.60
   0  -4  23    3.50    5.30
   0   4  23    7.60    6.20
   1  -4  23   11.20    7.40
   1   4  23   -0.50    5.70
   2  -4  23   37.80   10.80
   2   4  23   40.30   11.60
   3  -4  23   50.89   12.70
   3   4  23   87.09   17.60
   4  -4  23    2.20    8.50
   4   4  23    1.20    8.40
   5  -4  23    3.00   10.80
   5   4  23   -2.40   11.30
   5  -5 -23    2.70    7.40
  -5  -5  23   -5.20    8.50
  -5   5  23   -5.60   11.40
   4  -5 -23   38.00   10.10
  -4  -5  23   20.20   10.70
  -4   5  23   66.59   15.70
   3  -5 -23   20.00    8.50
  -3  -5  23   24.00   10.80
  -3   5  23   48.70   12.50
  -2  -5  23   16.40    8.70
  -2   5  23   40.60   11.70
  -1  -5  23   11.30    6.90
  -1   5  23   17.70    8.40
   0  -5  23    2.50    5.50
   0   5  23   -0.40    6.50
   1  -5  23    2.00    6.70
   1   5  23    3.50    6.50
   2  -5  23   11.90    7.90
   2   5  23    7.90    7.00
   3  -5  23    3.60    9.70
   3   5  23    1.80    8.30
   4  -5  23    0.20    9.00
   4   5  23   12.50   12.40
   4  -6 -23   22.30    8.40
  -4  -6  23   -6.80    9.80
  -4   6  23    7.40   11.20
  -3  -6  23    7.40    8.40
  -3   6  23   16.80   10.60
  -2  -6  23    0.90    6.70
  -2   6  23   11.70    9.60
  -1  -6  23   10.30    8.40
  -1   6  23    1.50    7.70
   0  -6  23   17.60   10.60
   0   6  23   90.89   13.70
   1  -6  23    8.10    8.30
   1   6  23   -0.70    6.50
   2  -6  23    3.90    5.90
   2   6  23   -1.30    6.60
   3   6  23    6.20    9.50
  -2  -7  23   -2.60    7.70
  -2   7  23    0.90    8.60
  -1  -7  23   -0.20    8.10
  -1   7  23   17.20   12.40
   0  -7  23    3.50    8.80
   0   7  23   14.50    9.00
   1   7  23   13.30    8.40
  -7   0  24    4.70    8.90
  -6   0  24    4.20    8.80
  -5   0  24    0.60    5.90
  -4   0  24   -1.40    5.50
  -3   0  24    1.60    5.90
  -2   0  24    2.70    4.90
  -2   0  24    0.90    4.10
  -1   0  24    6.70    4.40
  -1   0  24   -1.60    4.30
   0   0  24  131.69   22.30
   0   0  24  160.08   22.10
   1   0  24    5.60    6.10
   2   0  24   -2.80    6.40
   3   0  24    1.30    7.80
   4   0  24    2.00   10.20
   5   0  24    1.40   11.70
   6   0  24   -1.30   14.90
  -7  -1  24   17.80   10.40
  -7   1  24   14.10   13.80
  -6  -1  24    8.20    8.60
  -6   1  24   11.30    9.10
  -5  -1  24   29.60   10.40
  -5   1  24   24.90    9.30
  -4  -1  24    2.80    5.90
  -4   1  24    1.50    5.80
  -3  -1  24   34.90    9.10
  -3   1  24   26.30    8.60
  -3   1  24   54.49   10.20
  -2  -1  24   19.00    7.40
  -2   1  24   26.70    7.30
  -2   1  24   14.00    5.70
  -1  -1  24   57.49   11.20
  -1  -1  24   32.00    7.60
  -1   1  24   51.69    9.60
  -1   1  24   36.10    8.60
   0  -1  24   61.19   12.30
   0  -1  24   82.19   14.20
   0   1  24   74.19   13.20
   1  -1  24   -5.50    5.10
   1  -1  24    1.50    5.50
   1   1  24   -6.50    4.80
   2  -1  24   33.60    9.90
   2  -1  24   35.00   10.10
   2   1  24   43.80   11.40
   3  -1  24   14.60    8.60
   3   1  24    8.60    8.50
   4  -1  24    6.20   10.20
   4   1  24   18.60    9.80
   5  -1  24    5.10   10.40
   5   1  24    4.20   12.30
   6  -1  24   17.20   14.10
   6   1  24   -7.40   14.10
  -7  -2  24   11.70   10.80
  -7   2  24   22.20   11.10
  -6  -2  24    5.00    8.20
  -6   2  24    5.50    8.20
  -5  -2  24   13.50    9.20
  -5   2  24   11.00    7.20
  -5   2  24   23.40   14.60
  -4  -2  24   -7.20    4.80
  -4   2  24    8.50    6.70
  -4   2  24    1.00    7.50
  -3  -2  24   27.10    8.50
  -3   2  24   24.20    8.70
  -3   2  24   30.00    8.70
  -2  -2  24   -0.80    5.20
  -2   2  24    3.90    5.80
  -2   2  24    9.40    5.70
  -1  -2  24  325.27   49.10
  -1   2  24  344.47   48.30
  -1   2  24  389.06   49.10
   0  -2  24  118.29   20.90
   0   2  24  117.09   19.60
   1  -2  24    4.80    7.00
   1  -2  24    7.60    5.70
   1   2  24   19.30    7.00
   2  -2  24   38.50   10.20
   2  -2  24   35.80   11.10
   2   2  24   27.70    9.70
   3  -2  24   17.50    8.20
   3  -2  24    9.80    6.60
   3   2  24   10.20    8.20
   4  -2  24   -0.90    7.60
   4   2  24    7.30    9.10
   5  -2  24   -2.90    9.20
   5   2  24   17.20   13.40
   6  -2  24    5.20    9.50
   6   2  24  -11.60   15.80
  -7  -3  24   -9.60   10.00
  -7   3  24   -1.50    8.40
  -6  -3  24  -11.90    8.90
  -6   3  24  -12.20    7.10
  -5  -3  24   -4.50    7.60
  -5   3  24   -5.40    9.40
  -5   3  24    1.30    6.10
  -4  -3  24    7.50    7.60
  -4   3  24   11.80    8.80
  -4   3  24   -4.80    5.60
  -3  -3  24   -1.80    5.20
  -3   3  24    6.90    7.30
  -3   3  24   -3.90    6.40
  -2  -3  24    0.60    5.90
  -2   3  24    0.50    6.20
  -2   3  24    1.40    6.40
  -1  -3  24   33.90   10.10
  -1   3  24   47.10   10.60
   0  -3  24  226.48   36.00
   0   3  24  271.57   35.90
   1  -3  24    7.50    6.20
   1   3  24    6.70    6.50
   2  -3  24   -2.10    5.50
   2  -3  24    4.10    5.90
   2   3  24   -5.80    6.30
   3  -3  24  105.19   18.40
   3   3  24   94.39   18.80
   4  -3  24    6.20    8.20
   4   3  24   16.00   10.00
   5  -3  24   -2.50    8.50
   5   3  24   -3.80   12.30
  -6  -4  24   16.00   10.80
  -5  -4  24    3.20    8.90
  -5   4  24   10.90    9.30
  -5   4  24   -7.10   10.30
  -4  -4  24   -5.90    7.40
  -4   4  24    6.40    7.00
  -4   4  24   11.50    9.70
  -3  -4  24    7.00    7.90
  -3   4  24    4.50    8.70
  -3   4  24    0.90    7.20
  -2  -4  24   11.90    6.90
  -2   4  24   12.90    7.70
  -2   4  24   18.80    8.60
  -1  -4  24    7.30    6.10
  -1   4  24   27.90    9.10
   0  -4  24    4.20    5.50
   0   4  24   -0.20    6.20
   1  -4  24   -8.30    5.40
   1   4  24   -0.60    6.40
   2   4  24   84.29   17.80
   3  -4  24    8.00    7.20
   3  -4  24   15.20    8.80
   3   4  24   23.00   10.50
   4  -4  24   -9.10    7.30
   4   4  24    2.40    9.20
   5  -4  24    3.60   10.50
   5   4  24   10.80   12.70
  -5  -5  24    7.40   10.50
   5  -5 -24    6.40    8.20
  -5   5  24    0.60   12.10
  -4  -5  24    2.00    9.20
   4  -5 -24   18.30    8.10
  -4   5  24   37.00   13.50
  -3  -5  24   40.50   13.50
   3  -5 -24   47.30   11.80
  -3   5  24   86.49   15.90
  -2  -5  24    0.60    7.50
  -2   5  24   21.80    9.80
  -1  -5  24   10.00    7.00
  -1   5  24   -8.10    6.50
   0  -5  24    2.00    5.60
   0   5  24   18.70    8.20
   1  -5  24   -0.90    7.00
   1   5  24    3.20    6.90
   2  -5  24    1.40    8.00
   2   5  24   10.10    7.30
   3  -5  24    8.50    8.10
   3   5  24    2.20    6.70
   4   5  24    5.80   11.30
  -4  -6  24    9.60   11.00
   4  -6 -24   10.20    7.80
  -4   6  24   11.80   11.70
  -3  -6  24   -1.20    8.30
  -3   6  24   12.20    9.40
  -2  -6  24    1.20    7.60
  -2   6  24   -0.50    8.10
  -1  -6  24   -2.20    8.00
  -1   6  24    3.60    8.10
   0  -6  24   -0.30    7.00
   0   6  24   33.30    9.60
   1  -6  24    0.10    7.60
   1   6  24    1.20    7.20
   2  -6  24    6.10    9.10
   2   6  24    3.60    9.20
   3   6  24    9.50   12.70
  -7   0  25   32.50   12.70
  -6   0  25   -4.60    7.70
  -5   0  25    8.10    7.10
  -4   0  25   -3.50    5.40
  -3   0  25  122.89   21.30
  -2   0  25   -3.10    4.30
  -2   0  25    3.70    5.40
  -1   0  25   14.80    6.40
  -1   0  25    8.40    5.40
   0   0  25    1.40    5.00
   0   0  25    6.70    5.40
   1   0  25   55.19   12.40
   2   0  25    4.20    7.40
   3   0  25   34.90   12.50
   4   0  25    8.40    9.90
   5   0  25   11.40   13.60
   6   0  25   10.40   14.30
  -7  -1  25   19.40   10.50
  -7   1  25   11.00   10.60
  -6  -1  25    4.00    8.20
  -6   1  25   11.70    7.80
  -5  -1  25    7.80    7.70
  -5   1  25    6.90    7.30
  -4  -1  25    0.30    5.40
  -4   1  25   17.60    7.10
  -3  -1  25   29.20    9.90
  -3   1  25   78.19   12.20
  -3   1  25   44.00   10.30
  -2  -1  25   58.59   13.20
  -2   1  25   93.79   14.20
  -2   1  25   61.79   12.40
  -1  -1  25   78.39   13.90
  -1   1  25   64.89   12.50
  -1   1  25   63.99   12.60
   0  -1  25    3.80    6.00
   0  -1  25   -1.10    4.20
   0   1  25    7.00    5.90
   1  -1  25   45.50   10.10
   1  -1  25   39.30    9.70
   1   1  25   25.80    9.30
   2  -1  25   25.20    9.90
   2   1  25   46.60   11.40
   3  -1  25   75.49   16.30
   3   1  25   65.39   16.50
   4  -1  25   10.10   11.00
   4   1  25   -0.10    9.90
   5  -1  25   12.40   10.50
   5   1  25   10.40   14.30
   6  -1  25   -0.30   14.40
   6   1  25   21.30   19.30
  -7  -2  25   10.00    9.30
  -7   2  25   -1.30    9.10
  -6  -2  25   -1.60    8.10
  -6   2  25   -6.00    7.00
  -5  -2  25   -1.70    7.00
  -5   2  25   -5.10    5.80
  -4  -2  25    5.10    6.80
  -4   2  25   14.20    6.80
  -4   2  25    8.80    8.70
  -3  -2  25    5.80    5.80
  -3   2  25   23.10    8.60
  -3   2  25   18.50    7.60
  -2  -2  25   70.19   17.10
  -2   2  25  140.69   18.50
  -2   2  25   96.89   17.20
  -1  -2  25   -2.70    6.10
  -1   2  25    4.30    5.60
  -1   2  25    9.70    5.70
   0  -2  25  385.06   54.09
   0   2  25  386.86   53.59
   1  -2  25   28.90    7.90
   1  -2  25   11.70    6.80
   1   2  25    2.60    6.40
   2  -2  25   46.80   12.60
   2  -2  25   51.69   11.90
   2   2  25   63.19   13.10
   3  -2  25   74.19   14.80
   3   2  25   54.69   16.00
   4  -2  25   -5.60    8.20
   4   2  25   -0.50    9.60
   5  -2  25    8.60    9.50
   5   2  25   -1.30   12.80
  -6  -3  25   20.60   11.30
  -6   3  25    0.30    8.40
  -5  -3  25    3.60    8.30
  -5   3  25    7.70   10.90
  -5   3  25    4.60    7.90
  -4  -3  25   -1.30    6.60
  -4   3  25   -8.20    5.60
  -4   3  25    9.70    9.00
  -3  -3  25   -4.00    5.80
  -3   3  25   15.90    8.80
  -3   3  25    3.90    6.70
  -2  -3  25   31.60   10.30
  -2   3  25   52.69   11.50
  -2   3  25   50.59   11.40
  -1  -3  25    8.00    6.50
  -1   3  25    2.10    6.40
   0  -3  25  111.29   22.90
   0   3  25  206.28   25.50
   1  -3  25    9.00    6.10
   1   3  25   -4.80    6.30
   2  -3  25   15.40    7.70
   2  -3  25   30.40   13.00
   2   3  25   31.20   10.20
   3  -3  25   20.50   10.30
   3  -3  25   52.39   12.60
   3   3  25   52.79   12.30
   4  -3  25   26.30   10.40
   4   3  25   26.40   12.10
   5  -3  25   -3.70    8.40
   5   3  25    2.60   11.50
  -6  -4  25    4.10   10.00
  -5  -4  25   -0.80    9.00
  -5   4  25   22.70   12.40
  -5   4  25   10.20    9.20
  -4  -4  25   -2.20    7.80
  -4   4  25   -1.10   10.20
  -4   4  25   -0.60    6.70
  -3  -4  25   -0.20    7.60
  -3   4  25    4.00    6.90
  -3   4  25    6.90    9.00
  -2  -4  25    8.40    8.60
  -2   4  25   59.49   12.10
  -2   4  25   55.49   11.90
  -1  -4  25   -2.10    5.60
  -1   4  25    3.70    7.10
   0  -4  25    1.60    6.20
   0   4  25    7.80    6.80
   1  -4  25   18.80    9.20
   1   4  25   28.10   10.90
   2  -4  25   10.10    7.40
   2   4  25    0.00    7.80
   3  -4  25    3.00    6.20
   3   4  25    1.10    7.70
   4  -4  25   -4.90    7.60
   4   4  25   -4.20    7.10
   5  -5 -25    0.10    7.70
  -5  -5  25   10.90   10.50
  -5   5  25    1.80   13.50
  -4  -5  25   19.90   11.30
   4  -5 -25   18.90    8.80
  -4   5  25   86.99   17.90
   3  -5 -25   60.29   14.60
  -3   5  25  107.39   18.60
  -2  -5  25    2.00    7.30
  -2   5  25    9.20    9.00
  -1  -5  25   -5.20    5.30
  -1   5  25    9.20    7.80
   0  -5  25    2.80    5.40
   0   5  25   13.10    8.70
   1  -5  25    7.90    8.30
   1   5  25    6.10    7.70
   2  -5  25   -2.00    7.70
   2   5  25    3.30    7.10
   3   5  25   12.40   11.60
   4   5  25   -0.10    8.30
  -3  -6  25    1.00    8.70
  -3   6  25    3.40    9.60
  -2  -6  25    5.40    8.80
  -2   6  25   -9.60    8.40
  -1  -6  25   -6.60    7.30
  -1   6  25    1.50    8.30
   0  -6  25   -0.70    6.80
   0   6  25   -3.00    6.50
   1  -6  25   -0.80    7.80
   1   6  25    0.00    7.30
   2  -6  25   13.40   10.50
   2   6  25    2.90    7.50
  -7   0  26    0.20    8.60
  -6   0  26   10.60    9.60
  -5   0  26   -5.30    6.90
  -4   0  26   -4.90    6.00
  -3   0  26   -5.30    5.60
  -2   0  26   38.20   10.70
  -2   0  26   37.80   10.00
  -1   0  26    4.30    5.20
  -1   0  26    4.30    5.00
   0   0  26    7.00    5.60
   0   0  26    3.10    5.20
   1   0  26    8.00    7.10
   2   0  26   29.60   10.80
   3   0  26   -1.40    8.50
   4   0  26   11.00   10.20
   5   0  26   -2.90   11.30
  -7  -1  26   22.30   11.40
  -7   1  26   13.40   12.10
  -6  -1  26   -3.50    7.40
  -6   1  26    4.40    9.00
  -5  -1  26    0.80    7.80
  -5   1  26    3.40    6.80
  -4  -1  26   24.80    8.80
  -4   1  26   21.70    8.10
  -3  -1  26   75.49   15.10
  -3   1  26   69.79   13.80
  -3   1  26   63.99   13.10
  -2  -1  26   64.09   12.60
  -2   1  26   72.49   12.80
  -2   1  26   43.50   10.80
  -1  -1  26    2.30    6.20
  -1   1  26   -2.60    5.20
  -1   1  26    2.80    5.00
   0  -1  26   23.10    7.60
   0  -1  26   33.60    9.90
   0   1  26   26.00    8.20
   1  -1  26   99.89   19.20
   1  -1  26  114.79   19.40
   1   1  26  125.99   20.00
   2  -1  26   62.79   13.30
   2   1  26   33.60   12.30
   3  -1  26   81.09   18.90
   3   1  26  114.29   21.10
   4  -1  26   19.60   11.90
   4   1  26   29.30   14.50
   5  -1  26    4.70   12.10
   5   1  26    4.90   13.30
  -7  -2  26   -0.30   10.30
  -7   2  26   10.30    9.80
  -6  -2  26   -0.90    8.80
  -6   2  26   -5.90    7.50
  -5  -2  26    5.30    7.30
  -5   2  26   -6.90    5.70
  -4  -2  26    7.40    6.90
  -4   2  26   10.30    9.50
  -4   2  26    8.20    6.50
  -3  -2  26   31.50   10.90
  -3   2  26   64.69   12.40
  -3   2  26   69.99   12.90
  -2  -2  26    5.10    6.10
  -2   2  26   10.50    6.40
  -2   2  26    0.80    6.30
  -1  -2  26   47.00   12.00
  -1   2  26   40.20   10.10
  -1   2  26   57.49   11.30
   0  -2  26   11.80    8.00
   0   2  26   19.80    7.50
   1  -2  26    9.90    6.50
   1  -2  26    7.40    6.80
   1   2  26    9.80    7.10
   2  -2  26   -2.60    5.40
   2  -2  26   -4.70    5.80
   2   2  26    6.30    7.00
   3  -2  26  115.39   23.10
   3   2  26  157.08   26.20
   4  -2  26    2.80    8.80
   4   2  26  -19.80   10.10
   5  -2  26   19.10    9.70
   5   2  26    6.90   14.30
  -6  -3  26   -6.40   10.00
  -6   3  26   10.10    8.70
  -5  -3  26   -2.70    8.40
  -5   3  26    8.80   11.40
  -5   3  26    7.10    7.60
  -4  -3  26   -7.50    6.30
  -4   3  26  -13.30    8.00
  -4   3  26   -1.60    6.40
  -3  -3  26   18.20    8.40
  -3   3  26   13.10    8.30
  -3   3  26   16.80    8.10
  -2  -3  26    6.40    7.20
  -2   3  26   14.80    7.30
  -2   3  26   14.30    8.00
  -1  -3  26  101.59   22.10
  -1   3  26  195.78   24.70
   0  -3  26   31.50    9.50
   0   3  26   39.10   10.50
   1  -3  26    6.90    6.50
   1   3  26   -1.50    7.40
   2  -3  26  104.39   20.70
   2  -3  26   70.39   17.20
   2   3  26  134.99   21.60
   3  -3  26  426.36   56.59
   3   3  26  378.46   57.49
   4  -3  26   15.20    9.10
   4   3  26   -3.50    9.50
   5  -3  26    8.50   11.30
   5   3  26    3.60   14.30
  -6  -4  26   -3.90    9.90
  -5  -4  26   -2.90    9.90
  -5   4  26    0.40   12.20
  -5   4  26   -1.70    8.10
  -4  -4  26    6.80    8.80
  -4   4  26   -1.60    7.60
  -4   4  26    7.20   10.40
  -3  -4  26   -1.30    7.70
  -3   4  26    9.20    9.70
  -3   4  26    6.40    7.60
  -2  -4  26    8.10    8.00
  -2   4  26   27.30    9.80
  -1  -4  26    0.40    6.50
  -1   4  26   -4.90    7.00
   0  -4  26    0.50    5.80
   0   4  26   21.60    8.70
   1  -4  26    2.80    7.50
   1   4  26   -4.90    6.50
   2  -4  26    4.60    7.70
   2   4  26    4.60    9.60
   3   4  26   22.60   12.30
   4  -4  26    8.00    8.10
   4  -4  26   -1.00    7.80
   4   4  26    1.40    8.60
   5  -5 -26   17.00    9.90
  -5  -5  26   25.90   12.40
  -5   5  26   36.90   16.60
  -4  -5  26    1.80    9.70
  -4   5  26   10.80   11.60
  -3  -5  26   10.20    9.90
  -3   5  26    9.90   10.20
  -2  -5  26   17.60    9.50
  -2   5  26   27.90   10.40
  -1  -5  26   -0.20    6.00
  -1   5  26    3.40    7.70
   0  -5  26    0.50    6.70
   0   5  26   -5.90    7.00
   1  -5  26    3.80    8.20
   1   5  26   -1.50    7.80
   2  -5  26    6.50   10.00
   2   5  26   -0.50    7.30
   3   5  26   -8.40   10.10
  -3  -6  26    7.10   10.20
  -3   6  26    7.70   11.50
  -2  -6  26    5.70    9.10
  -2   6  26   13.70   10.30
  -1  -6  26    6.40    7.70
  -1   6  26   21.10    9.30
   0  -6  26    2.70    7.20
   0   6  26   -3.30    7.00
   1  -6  26   10.50    8.00
   1   6  26    1.00    6.80
   2  -6  26    2.00   10.90
   2   6  26    3.50    7.80
  -7   0  27   36.30   12.90
  -6   0  27   11.10    9.60
  -5   0  27   11.40    7.70
  -4   0  27   -3.60    6.30
  -3   0  27  153.78   25.40
  -2   0  27   -4.90    5.10
  -1   0  27    5.30    5.30
  -1   0  27   10.30    5.90
   0   0  27    3.00    5.40
   0   0  27    4.40    5.70
   1   0  27   33.80   10.30
   2   0  27    6.20    8.50
   3   0  27   48.70   15.10
   4   0  27   -9.70   10.90
   5   0  27    0.60   13.50
  -7  -1  27   28.20   12.40
  -7   1  27   33.60   14.90
  -6  -1  27    4.10    9.60
  -6   1  27    7.50    8.90
  -5  -1  27   20.20   10.50
  -5   1  27   21.30    8.20
  -4  -1  27    8.80    7.70
  -4   1  27    9.60    6.50
  -3  -1  27   43.40   11.50
  -3   1  27   57.09   11.70
  -2  -1  27    9.10    6.20
  -2   1  27    3.80    5.80
  -2   1  27   -3.20    5.70
  -1  -1  27   22.80    9.00
  -1   1  27   19.40    7.00
  -1   1  27   13.40    7.10
   0  -1  27   11.30    6.10
   0  -1  27   17.90    8.30
   0   1  27    5.50    6.90
   1  -1  27   12.10    7.90
   1  -1  27    1.30    6.60
   1   1  27    5.20    7.20
   2  -1  27   25.30   10.30
   2   1  27   30.90   11.50
   3  -1  27   25.70   11.20
   3   1  27   36.60   12.50
   4  -1  27   -7.50    9.10
   4   1  27   -4.20   11.90
   5  -1  27   10.90   14.70
   5   1  27   19.60   12.40
  -6  -2  27    2.40   10.10
  -6   2  27   -2.50    7.50
  -5  -2  27   22.00   11.00
  -5   2  27   32.90   10.20
  -4  -2  27   -2.40    6.70
  -4   2  27   -7.70    8.30
  -4   2  27    6.50    6.00
  -3  -2  27   12.40    7.10
  -3   2  27   26.30    8.10
  -3   2  27    5.70    8.40
  -2  -2  27    0.50    6.00
  -2   2  27    4.20    6.40
  -2   2  27    5.10    6.40
  -1  -2  27    5.10    7.70
  -1   2  27    4.60    6.00
  -1   2  27   18.00    7.30
   0  -2  27    5.70    7.70
   0   2  27   10.60    7.10
   1  -2  27   -7.50    6.40
   1  -2  27    0.80    6.10
   1   2  27    3.90    7.50
   2  -2  27   -0.10    6.00
   2  -2  27   -9.20    6.00
   2   2  27   -8.90    7.00
   3  -2  27   11.60    9.40
   3   2  27   20.00   10.80
   4  -2  27    2.20    8.50
   4   2  27   12.60   13.30
   5  -2  27   -6.90    8.30
   5   2  27   12.00   15.30
  -6  -3  27   -1.40   11.00
  -6   3  27   -9.00    7.80
  -5  -3  27    9.90    9.10
  -5   3  27   11.60    8.80
  -5   3  27   -4.00   11.50
  -4  -3  27    9.70    8.60
  -4   3  27    9.50    9.80
  -4   3  27   11.10    9.00
  -3  -3  27   14.90    8.20
  -3   3  27   -0.20    6.80
  -3   3  27   19.90    8.90
  -2  -3  27    4.40    6.10
  -2   3  27    8.90    7.30
  -2   3  27    7.00    7.40
  -1  -3  27   11.70    7.40
  -1   3  27   -0.20    7.10
   0  -3  27    2.50    7.50
   0   3  27   -2.50    6.80
   1  -3  27   -0.20    7.20
   1   3  27   -2.70    7.10
   2  -3  27   -2.50    7.50
   2   3  27   19.20    9.80
   3  -3  27   28.40   12.40
   3  -3  27   67.69   13.10
   3   3  27   39.90   14.90
   4  -3  27   34.00   10.60
   4   3  27   17.30   12.40
   5  -3  27    3.70   11.50
  -5  -4  27    8.30   10.90
  -5   4  27   -2.60    8.00
  -5   4  27    0.10   11.70
  -4  -4  27    6.70    9.20
  -4   4  27    3.20    8.40
  -4   4  27    0.10   10.40
  -3  -4  27    5.30    9.10
  -3   4  27   11.70   10.00
  -3   4  27   15.70    8.60
  -2  -4  27    6.10    7.50
  -2   4  27   -3.70    7.90
  -1  -4  27    3.10    7.00
  -1   4  27    0.60    8.10
   0  -4  27    5.00    7.10
   0   4  27   11.40    9.10
   1  -4  27   13.00    8.70
   1   4  27   25.20   10.90
   2   4  27  132.89   25.80
   3  -4  27   -2.20    6.10
   3   4  27    9.70    8.30
   4  -4  27    3.60    9.60
   4   4  27   -5.00   11.80
  -4  -5  27    3.90   10.60
  -4   5  27   -1.20   10.10
  -3  -5  27   11.20   10.80
  -3   5  27   13.40    9.90
  -2  -5  27   -3.00    6.90
  -2   5  27    6.60    8.30
  -1  -5  27    7.60    7.00
  -1   5  27   23.30    9.90
   0  -5  27   -6.80    6.40
   0   5  27    7.70    9.10
   1  -5  27    3.10    8.00
   1   5  27   24.30    9.20
   2  -5  27    4.60    9.90
   2   5  27   -2.50    6.80
   3   5  27   19.80   10.30
  -2  -6  27    2.00    8.60
  -2   6  27    3.60    9.20
  -1  -6  27    7.90    8.50
  -1   6  27   16.10    9.30
   0  -6  27    7.00    9.30
   0   6  27   17.10    9.10
   1  -6  27   -0.70    9.00
   1   6  27    4.70    7.60
  -6   0  28    0.90    8.10
  -5   0  28    5.80    7.60
  -4   0  28   -2.60    6.00
  -3   0  28   -7.20    5.90
  -2   0  28    2.60    6.40
  -1   0  28    1.80    5.90
  -1   0  28    6.40    5.70
   0   0  28    2.40    6.10
   0   0  28    5.50    5.50
   1   0  28   -6.40    6.70
   2   0  28  246.78   39.20
   3   0  28    1.90    9.40
   4   0  28   24.10   15.40
   5   0  28   -4.40   14.20
  -6  -1  28   -5.80    8.00
  -6   1  28   10.10    8.60
  -5  -1  28    6.20    9.00
  -5   1  28    0.80    6.10
  -4  -1  28    1.60    6.20
  -4   1  28    8.90    6.40
  -3  -1  28    3.30    6.10
  -3   1  28   17.80    7.40
  -2  -1  28  110.29   19.80
  -2   1  28  108.09   19.10
  -1  -1  28   47.00   11.80
  -1   1  28   47.60   10.60
  -1   1  28   47.90   11.10
   0  -1  28   -3.20    5.90
   0  -1  28   -5.80    5.50
   0   1  28    5.10    6.40
   1  -1  28    0.00    7.50
   1  -1  28    0.30    6.70
   1   1  28    6.00    7.40
   2  -1  28    1.30    7.10
   2   1  28   -5.30    7.80
   3  -1  28   30.90   12.80
   3   1  28   48.40   14.00
   4  -1  28   44.30   15.50
   4   1  28   27.50   13.70
   5  -1  28   -0.30   13.30
   5   1  28   16.70   14.50
  -6  -2  28   -1.40   10.20
  -6   2  28   -0.70    8.80
  -5  -2  28    4.80    9.40
  -5   2  28    9.50    8.00
  -4  -2  28   63.69   15.40
  -4   2  28   76.79   15.50
  -3  -2  28    2.40    6.10
  -3   2  28   19.10    8.20
  -3   2  28    7.20    7.80
  -2  -2  28   25.10   10.00
  -2   2  28   43.90   10.20
  -2   2  28   24.50    9.70
  -1  -2  28   58.49   13.40
  -1   2  28   47.10   11.20
  -1   2  28   44.00   10.70
   0  -2  28    9.50    8.20
   0   2  28    5.80    7.40
   1  -2  28    4.80    7.30
   1   2  28    8.90    8.20
   2  -2  28   -3.50    7.30
   2  -2  28    1.80   10.70
   2   2  28   19.90    9.90
   3  -2  28   -0.80    7.90
   3   2  28   -1.70   10.20
   4  -2  28   43.40   14.40
   4   2  28   26.90   15.60
   5  -2  28    7.60   10.30
   5   2  28   -9.50   12.70
  -6  -3  28   -6.00   10.70
  -6   3  28    2.30    8.20
  -5  -3  28    2.10    8.60
  -5   3  28   -5.40    7.30
  -4  -3  28   14.60    9.90
  -4   3  28    5.00    9.00
  -4   3  28   15.50   10.70
  -3  -3  28    1.40    7.00
  -3   3  28    4.20    8.30
  -3   3  28   -8.90    6.30
  -2  -3  28    2.00    7.30
  -2   3  28   17.30    8.40
  -2   3  28   -1.80    7.40
  -1  -3  28   12.90    7.90
  -1   3  28    5.80    8.90
   0  -3  28   -3.20    7.30
   0   3  28    3.30    7.40
   1  -3  28    4.20    7.90
   1   3  28    3.70    7.90
   2   3  28   46.60   14.80
   3  -3  28   -3.40    8.00
   3   3  28   13.00   10.20
   4  -3  28   10.70   10.30
   4   3  28    6.30   12.40
  -5  -4  28  -11.40    8.60
  -5   4  28    2.10    9.00
  -5   4  28    6.90   13.70
  -4  -4  28   10.00    9.80
  -4   4  28   17.10   10.90
  -4   4  28    5.90    9.10
  -3  -4  28   -1.10    8.30
  -3   4  28   14.20    8.40
  -3   4  28   -1.30    8.60
  -2  -4  28    4.20    7.60
  -2   4  28    2.50    9.10
  -1  -4  28    5.60    7.60
  -1   4  28    4.10    8.40
   0  -4  28   15.30    8.60
   0   4  28   20.40    9.90
   1  -4  28    7.00    8.70
   1   4  28   -7.60    7.40
   2  -4  28   97.79   25.90
   2   4  28  177.38   28.00
   3   4  28   18.60   12.00
  -4  -5  28    6.80   10.80
  -4   5  28    7.60   11.50
  -3  -5  28   15.60   11.10
  -3   5  28   13.60   10.10
  -2  -5  28    8.30    8.80
  -2   5  28    1.70    9.60
  -1  -5  28   20.60   10.70
  -1   5  28   61.59   13.40
   0  -5  28    2.90    9.50
   0   5  28    1.90    8.20
   1  -5  28    3.60    8.40
   1   5  28    7.50    8.80
   2  -5  28   16.30   12.00
   2   5  28   10.30    8.80
  -2  -6  28   10.90    9.80
  -2   6  28    0.60    9.50
  -1  -6  28   17.00   11.20
  -1   6  28   70.39   14.00
   0  -6  28    7.00    9.40
   0   6  28    8.30    8.10
  -6   0  29   -4.70    8.00
  -5   0  29    6.20    7.90
  -4   0  29   -3.60    5.90
  -3   0  29   35.20   10.90
  -2   0  29    3.10    6.30
  -1   0  29   37.50    9.60
  -1   0  29   36.80   10.20
   0   0  29    3.50    5.30
   0   0  29   15.70    7.50
   1   0  29   86.39   17.60
   2   0  29    3.60    9.80
   3   0  29   28.20   13.60
   4   0  29   -6.80   10.20
   5   0  29    8.00   15.30
  -6  -1  29   -8.20    7.90
  -6   1  29   -6.10    7.90
  -5  -1  29    2.30    8.90
  -5   1  29    0.00    7.30
  -4  -1  29   -3.30    6.80
  -4   1  29   -9.60    6.30
  -3  -1  29   28.20   10.40
  -3   1  29   59.29   11.80
  -2  -1  29  132.69   24.20
  -2   1  29  190.98   25.40
  -2   1  29  133.59   23.00
  -1  -1  29  211.98   34.20
  -1   1  29  238.78   32.30
  -1   1  29  205.18   31.80
   0  -1  29   47.70   12.50
   0   1  29   67.79   13.40
   1  -1  29   -5.90    7.00
   1  -1  29   -1.10    7.40
   1   1  29    4.30    7.70
   2  -1  29   12.10    9.70
   2   1  29    1.90    9.80
   3  -1  29   -5.80    9.60
   3   1  29   21.80   12.80
   4  -1  29   -3.20    8.50
   4   1  29    8.00   13.80
   5  -1  29   19.80   12.10
   5   1  29   -3.40   15.60
  -6  -2  29   -1.90   10.20
  -6   2  29    2.70    8.10
  -5  -2  29    6.80    9.50
  -5   2  29   20.80    9.30
  -4  -2  29   38.00   12.90
  -4   2  29   37.60   11.30
  -3  -2  29    0.80    7.10
  -3   2  29   -2.70    8.30
  -3   2  29   -0.90    6.30
  -2  -2  29    6.40    7.50
  -2   2  29    1.80    6.70
  -2   2  29    2.70    7.30
  -1  -2  29   87.99   18.00
  -1   2  29   86.29   16.20
   0  -2  29   10.50    8.10
   0   2  29   -0.20    7.40
   1  -2  29    6.60    7.70
   1   2  29   14.90    8.80
   2  -2  29   -1.10    7.60
   2  -2  29    5.80    8.50
   2   2  29    3.80    8.50
   3  -2  29   57.69   15.40
   3   2  29   61.89   18.60
   4  -2  29    6.30   10.00
   4   2  29    3.00   13.20
  -5  -3  29    1.60    8.90
  -5   3  29   -3.00    7.90
  -4  -3  29    7.60    8.70
  -4   3  29   21.80   11.50
  -4   3  29    1.20    8.90
  -3  -3  29    5.00    6.90
  -3   3  29   -0.10    7.40
  -3   3  29    7.70    8.10
  -2  -3  29   -5.80    7.60
  -2   3  29    3.40   10.80
  -2   3  29    2.60    7.70
  -1  -3  29   -3.40    7.90
  -1   3  29    4.20    7.80
   0  -3  29    4.40   10.10
   0   3  29   12.70    8.50
   1  -3  29   41.20   15.10
   1   3  29   45.80   13.40
   2  -3  29    2.10    8.50
   2   3  29   13.00   10.60
   3  -3  29    3.00   10.90
   3   3  29   12.00   11.50
   4  -3  29    3.40    9.60
   4   3  29    2.60   12.10
  -5  -4  29    7.10   11.10
  -5   4  29   -0.30    9.10
  -5   4  29   -1.70   13.50
  -4  -4  29   -3.70    9.10
  -4   4  29    9.90   12.10
  -4   4  29   11.00    9.80
  -3  -4  29    1.70    8.20
  -3   4  29   -2.50    8.90
  -3   4  29    3.00    9.30
  -2  -4  29   17.40    9.70
  -2   4  29   -5.50    8.20
  -1  -4  29    3.60    7.90
  -1   4  29    5.50    8.80
   0  -4  29    2.70    7.80
   0   4  29    5.30    8.60
   1  -4  29    4.00    9.20
   1   4  29   23.60   10.30
   2  -4  29   21.60   10.20
   2   4  29   29.10   12.90
   3  -4  29   -5.60    7.90
   3   4  29   27.20   13.30
  -3  -5  29   -8.50    9.30
  -3   5  29   24.60   12.30
  -2  -5  29    2.60    9.50
  -2   5  29   10.30   10.30
  -1  -5  29    3.00    8.70
  -1   5  29   33.00   11.40
   0  -5  29    6.80    7.70
   0   5  29    7.50    9.60
   1  -5  29    7.80   10.20
   1   5  29   52.09   14.00
   2   5  29   -3.60    9.80
  -6   0  30    7.20    9.10
  -5   0  30    6.40    7.80
  -4   0  30   -2.80    7.40
  -3   0  30   -3.60    7.60
  -2   0  30  132.79   22.70
  -1   0  30    0.70    6.00
   0   0  30    7.60    6.80
   0   0  30    6.30    6.90
   1   0  30   -6.70    7.00
   2   0  30  248.48   40.20
   3   0  30    0.80    9.50
   4   0  30   11.30   13.70
  -6  -1  30    4.70   10.20
  -6   1  30   16.70   10.10
  -5  -1  30    0.30    8.60
  -5   1  30   -0.20    7.80
  -4  -1  30  -11.40    6.90
  -4   1  30    5.60    7.50
  -3  -1  30   40.20   11.20
  -3   1  30   22.40    9.70
  -2  -1  30   18.70    8.40
  -2   1  30   10.50    7.60
  -2   1  30    8.70    7.80
  -1  -1  30  193.08   31.40
  -1   1  30  193.48   29.10
  -1   1  30  198.28   29.20
   0  -1  30    8.50    7.90
   0   1  30   -0.80    6.80
   1  -1  30   21.20    9.10
   1  -1  30   -4.00    7.50
   1   1  30   -3.80    7.30
   2  -1  30  -10.80    8.40
   2   1  30  -10.10    9.50
   3  -1  30   10.60    9.30
   3   1  30   -4.50   11.00
   4  -1  30    4.20   11.40
   4   1  30   -0.40   14.30
  -6  -2  30   -2.20   10.50
  -6   2  30    0.40    8.90
  -5  -2  30   -4.90    7.90
  -5   2  30    1.40    8.00
  -4  -2  30    9.30    8.10
  -4   2  30    9.90    8.40
  -3  -2  30    3.00    7.30
  -3   2  30   -4.00    6.60
  -3   2  30    3.40    8.30
  -2  -2  30    4.00    7.80
  -2   2  30    3.70    6.90
  -2   2  30    0.10    7.10
  -1  -2  30   52.49   14.70
  -1   2  30   79.29   14.60
   0  -2  30   -1.30    7.90
   0   2  30   21.40    9.50
   1  -2  30   -2.60    6.60
   1   2  30    3.30    9.00
   2  -2  30  -10.90    9.40
   2   2  30   25.50   10.60
   3  -2  30    4.90    9.50
   3   2  30    2.70   11.20
   4  -2  30    7.30   10.60
   4   2  30    9.90   12.50
  -5  -3  30    6.60    9.80
  -5   3  30    3.30    8.20
  -4  -3  30    4.60    8.30
  -4   3  30   -9.30    8.10
  -4   3  30   11.40   10.60
  -3  -3  30   12.60    9.00
  -3   3  30   -2.30    6.80
  -3   3  30    4.10    8.50
  -2  -3  30    6.20    8.30
  -2   3  30    3.00    8.10
  -1  -3  30   51.49   15.50
  -1   3  30   95.99   16.60
   0  -3  30    2.70    9.40
   0   3  30   -1.30    7.90
   1   3  30   26.60   11.00
   2  -3  30    3.30   11.40
   2   3  30   13.30   11.20
   3   3  30    3.70   11.30
   4  -3  30    7.60   10.70
  -4  -4  30   -7.20    8.90
  -4   4  30    4.30    9.10
  -4   4  30   -6.50   11.50
  -3  -4  30    9.60    9.10
  -3   4  30   18.60   10.90
  -2  -4  30    6.70    8.50
  -2   4  30   12.20    9.10
  -1  -4  30   -8.90    7.50
  -1   4  30   19.90   10.50
   0  -4  30    2.30    8.80
   0   4  30    2.10    8.20
   1  -4  30    1.60   10.60
   1   4  30   -5.20    8.30
   2  -4  30    6.10    8.40
   2   4  30   19.20   10.80
   3   4  30   84.09   20.70
  -3  -5  30    6.10   10.20
  -3   5  30   -7.00    9.40
  -2  -5  30    6.80    8.90
  -2   5  30    0.50    9.80
  -1  -5  30    6.00    9.40
  -1   5  30   26.60   11.20
   0  -5  30    4.40    7.60
   0   5  30   -2.80    8.60
   1  -5  30   -4.90   11.10
   1   5  30   10.80   10.50
  -6   0  31    6.20    8.90
  -5   0  31   -2.40    7.70
  -4   0  31   -8.10    6.80
  -3   0  31   12.60    9.30
  -2   0  31   10.60    8.00
  -1   0  31   -5.40    6.20
   0   0  31    2.80    7.00
   0   0  31    2.00    7.30
   1   0  31   27.40   10.20
   2   0  31   17.50   10.90
   3   0  31   10.90   12.00
   4   0  31    6.60   13.70
  -6  -1  31   -1.80    9.00
  -6   1  31   -4.80    7.80
  -5  -1  31   -4.60    8.30
  -5   1  31    6.60    8.20
  -4  -1  31   -0.10    8.50
  -4   1  31    6.80    8.20
  -3  -1  31    1.30    7.40
  -3   1  31    9.60    8.40
  -2  -1  31    6.20    8.30
  -2   1  31    0.60    7.40
  -1  -1  31  134.69   23.20
  -1   1  31  123.89   21.50
  -1   1  31  128.19   22.20
   0  -1  31   -3.20    6.50
   0   1  31    5.50    8.00
   1  -1  31   -1.30    8.00
   1   1  31    0.60    8.40
   2  -1  31   14.60   11.40
   2   1  31   11.90   10.20
   3  -1  31   -7.70    8.90
   3   1  31    5.30   13.10
   4  -1  31    4.90   13.30
   4   1  31   28.10   16.60
  -5  -2  31  -12.10   10.10
  -5   2  31   -0.20    8.30
  -4  -2  31   -5.00    7.30
  -4   2  31    8.40    8.60
  -3  -2  31   -0.20    6.60
  -3   2  31    3.80   11.30
  -3   2  31    2.80    8.00
  -2  -2  31   -2.80    7.50
  -2   2  31   -0.30    7.70
  -2   2  31    6.30    6.90
  -1  -2  31   13.90   10.00
  -1   2  31   33.50    9.50
   0  -2  31   -2.40   10.00
   0   2  31   12.40    8.60
   1  -2  31    1.70    8.10
   1   2  31    4.50    8.70
   2   2  31   11.30   11.40
   3  -2  31   17.00   11.50
   3   2  31    4.60   11.90
   4  -2  31   13.30   12.10
   4   2  31   -1.80   12.40
  -5  -3  31   -5.50    9.20
  -5   3  31   -4.50    8.70
  -4  -3  31    0.30    8.50
  -4   3  31    4.40    9.50
  -4   3  31   18.30   12.60
  -3  -3  31    0.80    8.30
  -3   3  31    1.50    8.90
  -3   3  31   11.10   10.30
  -2  -3  31    6.10    8.00
  -2   3  31    7.20    9.30
  -1  -3  31   10.90   10.10
  -1   3  31    9.60    9.70
   0  -3  31   25.20   11.70
   0   3  31   37.40   11.70
   1  -3  31   22.90   13.80
   1   3  31   29.20   11.60
   2  -3  31    0.70    8.30
   2   3  31    3.70    8.90
   3   3  31   -8.50    9.20
  -4  -4  31    2.30    9.60
  -4   4  31    9.00   10.60
  -4   4  31    3.00   11.70
  -3  -4  31   24.80   11.70
  -3   4  31   22.10   11.80
  -2  -4  31    7.20    9.20
  -2   4  31   19.70   10.90
  -1  -4  31   -5.30    7.90
  -1   4  31    4.00    8.60
   0  -4  31  -13.90    8.80
   0   4  31   -0.10    9.50
   1   4  31    0.40   10.20
   2   4  31   12.30   11.50
  -2  -5  31   -3.80    9.60
  -2   5  31    5.10   10.70
  -1  -5  31   -2.60    7.90
  -1   5  31   20.90   12.60
   0  -5  31   17.20   11.30
   0   5  31    0.50    9.50
   1  -5  31   -4.20   13.40
   1   5  31    0.90   10.70
  -5   0  32   17.10    9.90
  -4   0  32   -2.50    8.00
  -3   0  32    0.80    8.20
  -2   0  32  244.68   36.40
  -1   0  32   -4.70    6.70
   0   0  32    4.20    7.40
   1   0  32   -2.40    8.70
   2   0  32  225.38   37.00
   3   0  32    6.20   10.80
   4   0  32   23.30   15.80
  -5  -1  32   -3.60    8.80
  -5   1  32    9.30    9.30
  -4  -1  32   -2.20    9.50
  -4   1  32    2.30    7.10
  -3  -1  32    6.30    8.30
  -3   1  32   -3.00    7.80
  -2  -1  32    2.60    8.20
  -2   1  32   -0.30    7.90
  -1  -1  32   16.90    9.00
  -1   1  32   17.80    8.00
   0  -1  32   -1.60    8.10
   0   1  32    4.20    8.30
   1   1  32   68.29   16.20
   2  -1  32   -1.90    9.70
   2   1  32   -5.40    9.00
   3  -1  32   -6.20    9.70
   3   1  32  -11.20   11.30
   4  -1  32    9.30   13.20
   4   1  32    7.60   14.30
  -5  -2  32   -5.30    9.90
  -5   2  32    2.20    8.50
  -4  -2  32    5.50    8.90
  -4   2  32   12.30    8.60
  -3  -2  32  -11.40    7.60
  -3   2  32   -3.50    8.20
  -2  -2  32    7.20    9.30
  -2   2  32    8.10    8.20
  -2   2  32    8.20    8.70
  -1  -2  32   14.10    9.80
  -1   2  32   15.70    8.40
   0  -2  32    0.70    8.90
   0   2  32   37.80   11.10
   1  -2  32    3.60    8.30
   1   2  32    0.10    9.30
   2   2  32   19.80   10.90
   3  -2  32   19.40   12.00
   3   2  32   28.70   13.80
  -4  -3  32   -1.50    8.80
  -4   3  32   -3.30    9.00
  -3  -3  32   10.20    9.10
  -3   3  32    7.90   10.70
  -3   3  32    4.30    9.50
  -2  -3  32   -0.40    8.60
  -2   3  32    5.50    8.70
  -1  -3  32    1.10   10.40
  -1   3  32  -14.50    7.90
   0  -3  32    2.00   11.30
   0   3  32   -3.60    8.30
   1  -3  32    9.40   11.20
   1   3  32    9.80   10.90
   2   3  32   -0.40   10.40
   3   3  32   27.80   17.80
  -3  -4  32    1.30    9.30
  -3   4  32   15.60   11.20
  -2  -4  32    8.70   10.70
  -2   4  32   11.20   10.80
  -1  -4  32    3.20    9.20
  -1   4  32    4.20    9.60
   0  -4  32   -3.70   10.00
   0   4  32    3.00    9.80
   1  -4  32   12.10   11.30
   1   4  32    0.10    9.70
   2   4  32    3.70   11.40
  -1  -5  32    2.10    9.10
  -1   5  32   10.10   11.00
  -5   0  33   29.50   11.10
  -4   0  33   -6.10    8.40
  -3   0  33   26.80   11.40
  -2   0  33   20.60   10.20
  -1   0  33   35.20   11.50
   1   0  33   -5.40    8.40
   2   0  33    8.10   10.60
   3   0  33   -6.20   11.50
  -5  -1  33    6.20   10.60
  -5   1  33   17.80    9.60
  -4  -1  33  -15.40    8.60
  -4   1  33    6.40    8.70
  -3  -1  33    6.60    8.90
  -3   1  33   -1.60    8.40
  -2  -1  33    3.40    8.70
  -2   1  33  -13.00    8.20
  -1  -1  33    5.90    8.60
  -1   1  33   -8.00    7.30
   0  -1  33    2.90    9.60
   0   1  33    0.90    8.40
   1   1  33   37.80   12.70
   2  -1  33   25.80   12.40
   2   1  33   31.40   13.50
   3  -1  33   14.40   13.20
   3   1  33   14.90   13.70
  -5  -2  33   -5.10   10.80
  -5   2  33   25.90    9.90
  -4  -2  33   11.10    9.80
  -4   2  33   21.60    9.70
  -3  -2  33    6.90    9.00
  -3   2  33   -1.00    8.70
  -2  -2  33   -2.10    9.20
  -2   2  33   15.70    9.40
  -1  -2  33   -2.70    8.90
  -1   2  33   -4.90    7.70
   0  -2  33   -5.10   12.10
   0   2  33    2.30    9.00
   1  -2  33    0.00   12.00
   1   2  33    5.80    9.50
   2   2  33    3.30   10.20
   3  -2  33    7.20   14.20
   3   2  33    7.40   12.70
  -4  -3  33   -6.00    8.70
  -4   3  33    0.10    9.60
  -3  -3  33    4.30    9.60
  -3   3  33   11.20   10.60
  -2  -3  33   -2.10    9.50
  -2   3  33    6.20    9.90
  -1  -3  33    8.40   12.60
  -1   3  33   17.00   10.50
   0  -3  33    3.10   11.20
   0   3  33   19.50   10.90
   1  -3  33   14.40   11.80
   1   3  33   12.60   11.50
   2   3  33   -5.70   10.30
  -3  -4  33   -6.60   10.60
  -3   4  33   -0.80   11.10
  -2  -4  33   28.80   13.30
  -2   4  33   51.99   14.90
  -1  -4  33   -3.80   11.00
  -1   4  33   -2.50    8.90
   0  -4  33    5.20   12.60
   0   4  33    4.50   10.50
   1  -4  33  -12.60   11.90
   1   4  33   17.30   12.10
  -5   0  34   -6.20    8.30
  -4   0  34   -4.20    8.70
  -3   0  34   -3.70    9.10
  -2   0  34  451.65   63.99
  -1   0  34    9.20    8.60
   1   0  34    3.20    8.80
   2   0  34   -1.10   10.50
   3   0  34    5.80   12.60
  -5  -1  34    5.20   10.30
  -5   1  34    5.30    9.80
  -4  -1  34  -19.00    8.70
  -4   1  34   12.80    8.80
  -3  -1  34    9.80    9.20
  -3   1  34    5.50    9.40
  -2  -1  34   15.70   10.00
  -2   1  34   17.00   10.00
  -1  -1  34   10.90   10.20
   0  -1  34    0.60    8.40
   0   1  34   -0.70    8.20
   1   1  34    3.10    9.90
   2  -1  34   30.50   14.20
   2   1  34   33.80   14.40
   3  -1  34   21.70   14.10
   3   1  34   10.10   13.30
  -4  -2  34    8.70   10.20
  -4   2  34    8.60   10.00
  -3  -2  34   -4.00    8.90
  -3   2  34   -2.10    8.90
  -2  -2  34   -0.50    8.90
  -2   2  34   -9.00    9.40
  -1  -2  34   18.10   10.90
  -1   2  34   16.70   10.50
   0  -2  34   13.40   11.00
   0   2  34    2.30    9.50
   1   2  34   21.70   12.20
   2   2  34    4.50   10.90
  -3  -3  34    1.60    9.10
  -3   3  34   -2.70   10.30
  -2  -3  34   -6.20    9.50
  -2   3  34    8.00   10.00
  -1  -3  34   -5.10   10.90
  -1   3  34   -4.40    9.80
   0  -3  34    6.30   11.40
   0   3  34   10.60   10.50
   1  -3  34    8.20   12.70
   1   3  34    8.10   11.60
   2   3  34    3.20   10.90
  -2  -4  34    5.10   11.50
  -2   4  34   23.50   12.70
  -1  -4  34    6.20   12.50
  -1   4  34   15.60   11.30
   0  -4  34   11.30   14.80
   0   4  34   25.00   13.50
  -4   0  35    3.60    9.60
  -3   0  35    3.90   10.00
  -2   0  35   32.60   13.10
  -1   0  35   49.70   14.00
   1   0  35    2.00    9.50
   2   0  35  -15.70   10.40
  -4  -1  35  -12.30    9.50
  -4   1  35    3.50    9.20
  -3  -1  35   24.20   11.40
  -3   1  35   18.60   10.80
  -2  -1  35   -1.70    9.00
  -2   1  35   10.30   10.10
  -1  -1  35    3.60   10.20
   0   1  35   17.80   10.90
   1   1  35    7.50   10.70
   2   1  35   22.50   13.70
  -4  -2  35   20.00   10.90
  -3  -2  35   -4.30    9.80
  -3   2  35    2.80    9.20
  -2  -2  35   -7.10    9.30
  -1  -2  35   10.10   11.40
  -1   2  35   -3.20    8.70
   0  -2  35   -2.00   13.20
   0   2  35    3.40    9.50
   1   2  35   -1.40   11.00
   2   2  35   -4.70   10.40
  -3  -3  35   -1.10    9.30
  -2  -3  35    4.00   11.80
  -2   3  35   -4.10    9.60
  -1  -3  35  -14.00   11.00
  -1   3  35   -7.20    9.30
   0  -3  35   -3.50   13.00
   0   3  35   14.40   10.80
   1   3  35    8.70   12.10
  -4   0  36   -1.60   10.00
  -3   0  36    2.10    9.70
   2   0  36    5.00   11.00
  -4  -1  36  -16.50   10.00
  -4   1  36    4.90    9.20
  -3  -1  36    2.50   10.30
  -3   1  36    7.50   10.60
  -2  -1  36   13.00   10.00
  -1  -1  36    0.70   11.00
   0   1  36    8.20   11.30
   1   1  36   32.60   12.80
   2   1  36   -1.50   11.00
  -3  -2  36    9.40   12.10
  -3   2  36   14.30   11.70
  -2  -2  36    1.80   11.70
  -1  -2  36   24.30   16.60
  -1   2  36    8.10   10.70
   0  -2  36   34.20   14.00
   0   2  36   21.70   12.30
   1   2  36   21.80   13.30
  -2  -3  36   10.10   15.90
  -2   3  36    0.40   10.10
  -1  -3  36   15.90   14.20
  -1   3  36   -4.30   11.10
   0   3  36    7.00   11.10
  -3   0  37   -3.30   10.80
  -2   0  37   17.90   13.60
  -3  -1  37    2.40   11.70
  -3   1  37   12.40   10.80
  -2  -1  37   41.50   14.70
  -1  -1  37   11.40   11.00
   1   1  37    7.50   10.80
  -2  -2  37    8.80   12.50
  -1  -2  37   -2.00   13.40
  -1   2  37    2.70   12.30
   0   2  37   13.90   11.70
  -2   0  38   -7.50   11.60
  -2  -1  38   12.70   11.70
  -1  -1  38    7.10   11.70
   0   0   0    0.00    0.00

_computing_structure_solution     'SHELXT 2014/5 (Sheldrick, 2014)'
;
_shelx_hkl_checksum               15331
_shelx_SHELXL_version_number      '2016/6'
_olex2_submission_special_instructions 'No special instructions were received'
