# Supplementary material for: Switchable synthesis of natural-product-like lawsones and indenopyrazoles through regioselective ring-expansion of indantrione
Source: Commun Chem. 2023 Jan 18;6:17. doi: 10.1038/s42004-022-00807-z (PMC9849474; doi:10.1038/s42004-022-00807-z)
Supplement: Supplementary file 6 — Supplementary Data 3 [file 42004_2022_807_MOESM6_ESM.cif]

 
data_0519_0m
 
_audit_creation_method            'SHELXL-2016/6'
_shelx_SHELXL_version_number      '2016/6'
_chemical_name_systematic         ?
_chemical_name_common             ?
_chemical_melting_point           ?
_chemical_formula_moiety          ?
_chemical_formula_sum
 'C25 H20 N2 O3' 
_chemical_formula_weight          396.43

loop_
 _atom_type_symbol
 _atom_type_description
 _atom_type_scat_dispersion_real
 _atom_type_scat_dispersion_imag
 _atom_type_scat_source
 'C'  'C'   0.0033   0.0016
 'International Tables Vol C Tables 4.2.6.8 and 6.1.1.4'
 'H'  'H'   0.0000   0.0000
 'International Tables Vol C Tables 4.2.6.8 and 6.1.1.4'
 'N'  'N'   0.0061   0.0033
 'International Tables Vol C Tables 4.2.6.8 and 6.1.1.4'
 'O'  'O'   0.0106   0.0060
 'International Tables Vol C Tables 4.2.6.8 and 6.1.1.4'
 
_space_group_crystal_system       monoclinic
_space_group_IT_number            14
_space_group_name_H-M_alt         'P 21/n'
_space_group_name_Hall            '-P 2yn'
 
_shelx_space_group_comment
;
The symmetry employed for this shelxl refinement is uniquely defined
by the following loop, which should always be used as a source of
symmetry information in preference to the above space-group names.
They are only intended as comments.
;
 
loop_
 _space_group_symop_operation_xyz
 'x, y, z'
 '-x+1/2, y+1/2, -z+1/2'
 '-x, -y, -z'
 'x-1/2, -y-1/2, z-1/2'
 
_cell_length_a                    11.574(3)
_cell_length_b                    14.784(4)
_cell_length_c                    13.021(3)
_cell_angle_alpha                 90
_cell_angle_beta                  110.118(4)
_cell_angle_gamma                 90
_cell_volume                      2092.0(9)
_cell_formula_units_Z             4
_cell_measurement_temperature     296(2)
_cell_measurement_reflns_used      1635
_cell_measurement_theta_min        2.33
_cell_measurement_theta_max       20.70
 
_exptl_crystal_description        block
_exptl_crystal_colour             yellow
_exptl_crystal_density_meas       ?
_exptl_crystal_density_method     ?
_exptl_crystal_density_diffrn     1.259          
_exptl_crystal_F_000              832
_exptl_transmission_factor_min    ?
_exptl_transmission_factor_max    ?
_exptl_crystal_size_max           0.180
_exptl_crystal_size_mid           0.160
_exptl_crystal_size_min           0.140
_exptl_absorpt_coefficient_mu     0.083
_shelx_estimated_absorpt_T_min    0.985
_shelx_estimated_absorpt_T_max    0.988
_exptl_absorpt_correction_type    ?
_exptl_absorpt_correction_T_min   ?
_exptl_absorpt_correction_T_max   ?
_exptl_absorpt_process_details    ?
_exptl_absorpt_special_details    ?
_diffrn_ambient_temperature       296(2)
_diffrn_radiation_wavelength      0.71073
_diffrn_radiation_type            MoK\a
_diffrn_source                    ?
_diffrn_measurement_device_type  'Bruker APEX-II CCD'
_diffrn_measurement_method       '\f and \w scans'
_diffrn_detector_area_resol_mean  ?
_diffrn_reflns_number             12861
_diffrn_reflns_av_unetI/netI      0.0561
_diffrn_reflns_av_R_equivalents   0.0410
_diffrn_reflns_limit_h_min        -15
_diffrn_reflns_limit_h_max        14
_diffrn_reflns_limit_k_min        -19
_diffrn_reflns_limit_k_max        19
_diffrn_reflns_limit_l_min        -11
_diffrn_reflns_limit_l_max        16
_diffrn_reflns_theta_min          2.034
_diffrn_reflns_theta_max          27.549
_diffrn_reflns_theta_full         25.242
_diffrn_measured_fraction_theta_max   0.994
_diffrn_measured_fraction_theta_full  1.000
_diffrn_reflns_Laue_measured_fraction_max    0.994
_diffrn_reflns_Laue_measured_fraction_full   1.000
_diffrn_reflns_point_group_measured_fraction_max   0.994
_diffrn_reflns_point_group_measured_fraction_full  1.000
_reflns_number_total              4802
_reflns_number_gt                 2689
_reflns_threshold_expression      'I > 2\s(I)'
_reflns_Friedel_coverage          0.000
_reflns_Friedel_fraction_max      .
_reflns_Friedel_fraction_full     .
 
_reflns_special_details
;
 Reflections were merged by SHELXL according to the crystal
 class for the calculation of statistics and refinement.
 
 _reflns_Friedel_fraction is defined as the number of unique
 Friedel pairs measured divided by the number that would be
 possible theoretically, ignoring centric projections and
 systematic absences.
;
 
_computing_data_collection        ?
_computing_cell_refinement        ?
_computing_data_reduction         ?
_computing_structure_solution     'SHELXT 2014/5 (Sheldrick, 2014)'
_computing_structure_refinement 'SHELXL-2016/6 (Sheldrick, 2016)'
_computing_molecular_graphics     ?
_computing_publication_material   ?
_refine_special_details           ?
_refine_ls_structure_factor_coef  Fsqd
_refine_ls_matrix_type            full
_refine_ls_weighting_scheme       calc
_refine_ls_weighting_details
'w=1/[\s^2^(Fo^2^)+(0.1000P)^2^] where P=(Fo^2^+2Fc^2^)/3'
_atom_sites_solution_primary      ?
_atom_sites_solution_secondary    ?
_atom_sites_solution_hydrogens    mixed
_refine_ls_hydrogen_treatment     mixed
_refine_ls_extinction_method      none
_refine_ls_extinction_coef        .
_refine_ls_number_reflns          4802
_refine_ls_number_parameters      276
_refine_ls_number_restraints      0
_refine_ls_R_factor_all           0.1110
_refine_ls_R_factor_gt            0.0594
_refine_ls_wR_factor_ref          0.1951
_refine_ls_wR_factor_gt           0.1621
_refine_ls_goodness_of_fit_ref    1.007
_refine_ls_restrained_S_all       1.007
_refine_ls_shift/su_max           0.000
_refine_ls_shift/su_mean          0.000
 
loop_
 _atom_site_label
 _atom_site_type_symbol
 _atom_site_fract_x
 _atom_site_fract_y
 _atom_site_fract_z
 _atom_site_U_iso_or_equiv
 _atom_site_adp_type
 _atom_site_occupancy
 _atom_site_site_symmetry_order  
 _atom_site_calc_flag
 _atom_site_refinement_flags_posn
 _atom_site_refinement_flags_adp
 _atom_site_refinement_flags_occupancy
 _atom_site_disorder_assembly
 _atom_site_disorder_group
O1 O 0.28338(15) 0.39904(11) 0.68128(14) 0.0613(5) Uani 1 1 d . . . . .
O2 O 0.26885(18) 0.48272(13) 0.53540(14) 0.0760(6) Uani 1 1 d . . . . .
O3 O 0.64527(16) 0.64833(13) 0.7694(2) 0.0907(7) Uani 1 1 d . . . . .
N1 N 0.38686(15) 0.54675(12) 0.90302(14) 0.0430(5) Uani 1 1 d . . . . .
N2 N 0.49814(17) 0.55482(14) 0.88676(15) 0.0468(5) Uani 1 1 d . . . . .
C1 C 0.1461(2) 0.57566(17) 0.9029(2) 0.0567(6) Uani 1 1 d . . . . .
H1 H 0.210731 0.592834 0.965212 0.068 Uiso 1 1 calc R U . . .
C2 C 0.0278(3) 0.5763(2) 0.9039(3) 0.0782(9) Uani 1 1 d . . . . .
H2 H 0.013132 0.594253 0.966738 0.094 Uiso 1 1 calc R U . . .
C3 C -0.0685(3) 0.5509(2) 0.8135(3) 0.0830(10) Uani 1 1 d . . . . .
H3 H -0.148134 0.550350 0.815421 0.100 Uiso 1 1 calc R U . . .
C4 C -0.0475(2) 0.5264(2) 0.7207(3) 0.0783(9) Uani 1 1 d . . . . .
H4 H -0.113138 0.510004 0.658836 0.094 Uiso 1 1 calc R U . . .
C5 C 0.0708(2) 0.52582(18) 0.7179(2) 0.0599(7) Uani 1 1 d . . . . .
H5 H 0.083930 0.509344 0.653828 0.072 Uiso 1 1 calc R U . . .
C6 C 0.17014(18) 0.54949(14) 0.80942(17) 0.0420(5) Uani 1 1 d . . . . .
C7 C 0.29753(17) 0.54714(13) 0.81121(16) 0.0372(5) Uani 1 1 d . . . . .
C8 C 0.34051(16) 0.55110(13) 0.71317(15) 0.0352(5) Uani 1 1 d . . . . .
C9 C 0.48508(17) 0.54328(13) 0.77141(16) 0.0384(5) Uani 1 1 d . . . . .
C10 C 0.5364(2) 0.63165(16) 0.7411(2) 0.0522(6) Uani 1 1 d . . . . .
C11 C 0.4330(2) 0.68893(15) 0.67936(19) 0.0495(6) Uani 1 1 d . . . . .
C12 C 0.3232(2) 0.64394(14) 0.66050(17) 0.0426(5) Uani 1 1 d . . . . .
C13 C 0.2139(2) 0.68629(18) 0.6004(2) 0.0623(7) Uani 1 1 d . . . . .
H13 H 0.138949 0.657253 0.587385 0.075 Uiso 1 1 calc R U . . .
C14 C 0.2181(3) 0.7716(2) 0.5605(2) 0.0802(9) Uani 1 1 d . . . . .
H14 H 0.145067 0.799841 0.519171 0.096 Uiso 1 1 calc R U . . .
C15 C 0.3283(3) 0.81641(19) 0.5803(3) 0.0820(9) Uani 1 1 d . . . . .
H15 H 0.328694 0.874512 0.552994 0.098 Uiso 1 1 calc R U . . .
C16 C 0.4375(3) 0.77571(18) 0.6400(2) 0.0708(8) Uani 1 1 d . . . . .
H16 H 0.512163 0.805372 0.653692 0.085 Uiso 1 1 calc R U . . .
C17 C 0.54655(18) 0.45957(14) 0.74705(17) 0.0422(5) Uani 1 1 d . . . . .
C18 C 0.5600(2) 0.38269(17) 0.8094(2) 0.0651(7) Uani 1 1 d . . . . .
H18 H 0.533952 0.382245 0.869442 0.078 Uiso 1 1 calc R U . . .
C19 C 0.6123(3) 0.3060(2) 0.7831(3) 0.0920(10) Uani 1 1 d . . . . .
H19 H 0.622214 0.254321 0.825973 0.110 Uiso 1 1 calc R U . . .
C20 C 0.6495(3) 0.3059(2) 0.6940(3) 0.0891(10) Uani 1 1 d . . . . .
H20 H 0.684215 0.254108 0.676357 0.107 Uiso 1 1 calc R U . . .
C21 C 0.6358(3) 0.3807(2) 0.6319(3) 0.0794(9) Uani 1 1 d . . . . .
H21 H 0.660435 0.380039 0.571045 0.095 Uiso 1 1 calc R U . . .
C22 C 0.5856(2) 0.45839(17) 0.6580(2) 0.0592(7) Uani 1 1 d . . . . .
H22 H 0.578055 0.510087 0.615489 0.071 Uiso 1 1 calc R U . . .
C23 C 0.29166(19) 0.47531(16) 0.63094(19) 0.0464(6) Uani 1 1 d . . . . .
C24 C 0.2572(3) 0.31535(19) 0.6171(3) 0.0884(10) Uani 1 1 d . . . . .
H24A H 0.289870 0.319865 0.557923 0.106 Uiso 1 1 calc R U . . .
H24B H 0.297359 0.264925 0.663241 0.106 Uiso 1 1 calc R U . . .
C25 C 0.1262(3) 0.2992(2) 0.5725(3) 0.1058(12) Uani 1 1 d . . . . .
H25A H 0.089023 0.341022 0.514097 0.159 Uiso 1 1 calc R U . . .
H25B H 0.091123 0.307248 0.628848 0.159 Uiso 1 1 calc R U . . .
H25C H 0.111306 0.238424 0.544991 0.159 Uiso 1 1 calc R U . . .
H2D H 0.553(2) 0.5179(17) 0.931(2) 0.067(8) Uiso 1 1 d . . . . .
 
loop_
 _atom_site_aniso_label
 _atom_site_aniso_U_11
 _atom_site_aniso_U_22
 _atom_site_aniso_U_33
 _atom_site_aniso_U_23
 _atom_site_aniso_U_13
 _atom_site_aniso_U_12
O1 0.0734(11) 0.0432(10) 0.0633(11) -0.0105(8) 0.0185(9) -0.0151(8)
O2 0.0958(14) 0.0865(14) 0.0395(10) -0.0112(9) 0.0151(9) -0.0173(11)
O3 0.0473(11) 0.0776(14) 0.1406(19) 0.0014(13) 0.0239(11) -0.0224(9)
N1 0.0395(10) 0.0516(11) 0.0362(10) -0.0036(8) 0.0109(8) 0.0068(8)
N2 0.0354(10) 0.0611(12) 0.0374(10) -0.0074(9) 0.0042(8) 0.0057(9)
C1 0.0515(14) 0.0649(16) 0.0586(15) -0.0006(13) 0.0252(12) 0.0059(12)
C2 0.0655(19) 0.095(2) 0.091(2) 0.0053(18) 0.0484(18) 0.0147(16)
C3 0.0480(16) 0.103(2) 0.110(3) 0.021(2) 0.0428(18) 0.0099(15)
C4 0.0387(14) 0.105(2) 0.084(2) 0.0199(18) 0.0125(14) -0.0013(13)
C5 0.0416(13) 0.0809(19) 0.0540(15) 0.0083(13) 0.0123(11) 0.0000(11)
C6 0.0390(11) 0.0408(12) 0.0455(13) 0.0105(10) 0.0138(10) 0.0046(9)
C7 0.0365(11) 0.0368(11) 0.0354(11) 0.0024(9) 0.0086(9) 0.0025(8)
C8 0.0305(10) 0.0386(11) 0.0327(11) 0.0004(9) 0.0061(8) -0.0002(8)
C9 0.0308(10) 0.0440(12) 0.0374(11) -0.0029(9) 0.0080(8) -0.0012(8)
C10 0.0435(13) 0.0477(13) 0.0656(16) -0.0059(12) 0.0191(12) -0.0093(10)
C11 0.0592(14) 0.0394(12) 0.0548(14) -0.0009(11) 0.0258(11) -0.0008(10)
C12 0.0486(13) 0.0444(12) 0.0375(11) 0.0033(10) 0.0182(10) 0.0063(10)
C13 0.0555(15) 0.0714(17) 0.0610(16) 0.0254(14) 0.0216(13) 0.0155(12)
C14 0.087(2) 0.079(2) 0.082(2) 0.0393(17) 0.0383(17) 0.0367(17)
C15 0.123(3) 0.0444(15) 0.097(2) 0.0220(16) 0.061(2) 0.0186(17)
C16 0.089(2) 0.0465(15) 0.089(2) 0.0043(14) 0.0452(17) -0.0043(14)
C17 0.0378(11) 0.0461(13) 0.0417(12) -0.0006(10) 0.0124(9) 0.0047(9)
C18 0.089(2) 0.0578(16) 0.0514(15) 0.0090(13) 0.0283(14) 0.0211(14)
C19 0.134(3) 0.0630(19) 0.076(2) 0.0156(16) 0.033(2) 0.0439(19)
C20 0.099(2) 0.082(2) 0.086(2) -0.0064(19) 0.0327(19) 0.0465(18)
C21 0.080(2) 0.095(2) 0.078(2) -0.0118(19) 0.0450(17) 0.0185(17)
C22 0.0604(15) 0.0663(17) 0.0583(16) 0.0023(13) 0.0297(12) 0.0081(12)
C23 0.0408(12) 0.0529(14) 0.0415(13) -0.0060(11) 0.0091(10) -0.0040(10)
C24 0.100(2) 0.0549(17) 0.102(2) -0.0240(17) 0.0251(19) -0.0180(16)
C25 0.113(3) 0.096(3) 0.100(3) -0.027(2) 0.026(2) -0.044(2)
 
_geom_special_details
;
 All esds (except the esd in the dihedral angle between two l.s. planes)
 are estimated using the full covariance matrix.  The cell esds are taken
 into account individually in the estimation of esds in distances, angles
 and torsion angles; correlations between esds in cell parameters are only
 used when they are defined by crystal symmetry.  An approximate (isotropic)
 treatment of cell esds is used for estimating esds involving l.s. planes.
;
 
loop_
 _geom_bond_atom_site_label_1
 _geom_bond_atom_site_label_2
 _geom_bond_distance
 _geom_bond_site_symmetry_2
 _geom_bond_publ_flag
O1 C23 1.324(3) . ?
O1 C24 1.465(3) . ?
O2 C23 1.185(3) . ?
O3 C10 1.210(3) . ?
N1 C7 1.284(2) . ?
N1 N2 1.380(2) . ?
N2 C9 1.467(3) . ?
N2 H2D 0.88(3) . ?
C1 C2 1.373(3) . ?
C1 C6 1.394(3) . ?
C1 H1 0.9300 . ?
C2 C3 1.366(4) . ?
C2 H2 0.9300 . ?
C3 C4 1.361(4) . ?
C3 H3 0.9300 . ?
C4 C5 1.382(3) . ?
C4 H4 0.9300 . ?
C5 C6 1.386(3) . ?
C5 H5 0.9300 . ?
C6 C7 1.467(3) . ?
C7 C8 1.522(3) . ?
C8 C12 1.516(3) . ?
C8 C23 1.518(3) . ?
C8 C9 1.586(3) . ?
C9 C17 1.514(3) . ?
C9 C10 1.542(3) . ?
C10 C11 1.461(3) . ?
C11 C12 1.380(3) . ?
C11 C16 1.389(3) . ?
C12 C13 1.387(3) . ?
C13 C14 1.371(4) . ?
C13 H13 0.9300 . ?
C14 C15 1.382(4) . ?
C14 H14 0.9300 . ?
C15 C16 1.374(4) . ?
C15 H15 0.9300 . ?
C16 H16 0.9300 . ?
C17 C18 1.374(3) . ?
C17 C22 1.382(3) . ?
C18 C19 1.383(4) . ?
C18 H18 0.9300 . ?
C19 C20 1.368(4) . ?
C19 H19 0.9300 . ?
C20 C21 1.346(4) . ?
C20 H20 0.9300 . ?
C21 C22 1.381(3) . ?
C21 H21 0.9300 . ?
C22 H22 0.9300 . ?
C24 C25 1.445(4) . ?
C24 H24A 0.9700 . ?
C24 H24B 0.9700 . ?
C25 H25A 0.9600 . ?
C25 H25B 0.9600 . ?
C25 H25C 0.9600 . ?
 
loop_
 _geom_angle_atom_site_label_1
 _geom_angle_atom_site_label_2
 _geom_angle_atom_site_label_3
 _geom_angle
 _geom_angle_site_symmetry_1
 _geom_angle_site_symmetry_3
 _geom_angle_publ_flag
C23 O1 C24 118.2(2) . . ?
C7 N1 N2 110.60(18) . . ?
N1 N2 C9 111.97(16) . . ?
N1 N2 H2D 110.1(17) . . ?
C9 N2 H2D 113.1(17) . . ?
C2 C1 C6 120.6(2) . . ?
C2 C1 H1 119.7 . . ?
C6 C1 H1 119.7 . . ?
C3 C2 C1 120.7(3) . . ?
C3 C2 H2 119.6 . . ?
C1 C2 H2 119.6 . . ?
C4 C3 C2 119.7(3) . . ?
C4 C3 H3 120.2 . . ?
C2 C3 H3 120.2 . . ?
C3 C4 C5 120.5(3) . . ?
C3 C4 H4 119.8 . . ?
C5 C4 H4 119.8 . . ?
C4 C5 C6 120.7(3) . . ?
C4 C5 H5 119.6 . . ?
C6 C5 H5 119.6 . . ?
C5 C6 C1 117.7(2) . . ?
C5 C6 C7 122.6(2) . . ?
C1 C6 C7 119.6(2) . . ?
N1 C7 C6 119.87(19) . . ?
N1 C7 C8 112.97(17) . . ?
C6 C7 C8 127.03(17) . . ?
C12 C8 C23 112.95(17) . . ?
C12 C8 C7 112.56(16) . . ?
C23 C8 C7 114.40(17) . . ?
C12 C8 C9 103.64(15) . . ?
C23 C8 C9 111.05(16) . . ?
C7 C8 C9 101.04(15) . . ?
N2 C9 C17 114.78(17) . . ?
N2 C9 C10 104.51(17) . . ?
C17 C9 C10 112.86(18) . . ?
N2 C9 C8 101.61(15) . . ?
C17 C9 C8 116.99(16) . . ?
C10 C9 C8 104.60(16) . . ?
O3 C10 C11 128.3(2) . . ?
O3 C10 C9 123.2(2) . . ?
C11 C10 C9 108.47(18) . . ?
C12 C11 C16 121.9(2) . . ?
C12 C11 C10 110.4(2) . . ?
C16 C11 C10 127.7(2) . . ?
C11 C12 C13 119.2(2) . . ?
C11 C12 C8 112.67(18) . . ?
C13 C12 C8 128.1(2) . . ?
C14 C13 C12 119.0(3) . . ?
C14 C13 H13 120.5 . . ?
C12 C13 H13 120.5 . . ?
C13 C14 C15 121.4(3) . . ?
C13 C14 H14 119.3 . . ?
C15 C14 H14 119.3 . . ?
C16 C15 C14 120.4(3) . . ?
C16 C15 H15 119.8 . . ?
C14 C15 H15 119.8 . . ?
C15 C16 C11 118.0(3) . . ?
C15 C16 H16 121.0 . . ?
C11 C16 H16 121.0 . . ?
C18 C17 C22 118.8(2) . . ?
C18 C17 C9 121.2(2) . . ?
C22 C17 C9 119.9(2) . . ?
C17 C18 C19 120.1(3) . . ?
C17 C18 H18 119.9 . . ?
C19 C18 H18 119.9 . . ?
C20 C19 C18 120.2(3) . . ?
C20 C19 H19 119.9 . . ?
C18 C19 H19 119.9 . . ?
C21 C20 C19 120.1(3) . . ?
C21 C20 H20 119.9 . . ?
C19 C20 H20 119.9 . . ?
C20 C21 C22 120.5(3) . . ?
C20 C21 H21 119.8 . . ?
C22 C21 H21 119.8 . . ?
C21 C22 C17 120.2(2) . . ?
C21 C22 H22 119.9 . . ?
C17 C22 H22 119.9 . . ?
O2 C23 O1 124.8(2) . . ?
O2 C23 C8 124.5(2) . . ?
O1 C23 C8 110.62(18) . . ?
C25 C24 O1 110.6(3) . . ?
C25 C24 H24A 109.5 . . ?
O1 C24 H24A 109.5 . . ?
C25 C24 H24B 109.5 . . ?
O1 C24 H24B 109.5 . . ?
H24A C24 H24B 108.1 . . ?
C24 C25 H25A 109.5 . . ?
C24 C25 H25B 109.5 . . ?
H25A C25 H25B 109.5 . . ?
C24 C25 H25C 109.5 . . ?
H25A C25 H25C 109.5 . . ?
H25B C25 H25C 109.5 . . ?
 
loop_
 _geom_torsion_atom_site_label_1
 _geom_torsion_atom_site_label_2
 _geom_torsion_atom_site_label_3
 _geom_torsion_atom_site_label_4
 _geom_torsion
 _geom_torsion_site_symmetry_1
 _geom_torsion_site_symmetry_2
 _geom_torsion_site_symmetry_3
 _geom_torsion_site_symmetry_4
 _geom_torsion_publ_flag
C7 N1 N2 C9 -11.4(2) . . . . ?
C6 C1 C2 C3 0.3(4) . . . . ?
C1 C2 C3 C4 -1.4(5) . . . . ?
C2 C3 C4 C5 1.0(5) . . . . ?
C3 C4 C5 C6 0.4(4) . . . . ?
C4 C5 C6 C1 -1.4(3) . . . . ?
C4 C5 C6 C7 178.1(2) . . . . ?
C2 C1 C6 C5 1.0(4) . . . . ?
C2 C1 C6 C7 -178.5(2) . . . . ?
N2 N1 C7 C6 -173.18(16) . . . . ?
N2 N1 C7 C8 3.1(2) . . . . ?
C5 C6 C7 N1 -162.1(2) . . . . ?
C1 C6 C7 N1 17.3(3) . . . . ?
C5 C6 C7 C8 22.2(3) . . . . ?
C1 C6 C7 C8 -158.4(2) . . . . ?
N1 C7 C8 C12 -104.59(19) . . . . ?
C6 C7 C8 C12 71.4(2) . . . . ?
N1 C7 C8 C23 124.72(19) . . . . ?
C6 C7 C8 C23 -59.3(3) . . . . ?
N1 C7 C8 C9 5.4(2) . . . . ?
C6 C7 C8 C9 -178.68(17) . . . . ?
N1 N2 C9 C17 -113.45(19) . . . . ?
N1 N2 C9 C10 122.39(18) . . . . ?
N1 N2 C9 C8 13.8(2) . . . . ?
C12 C8 C9 N2 105.93(17) . . . . ?
C23 C8 C9 N2 -132.52(18) . . . . ?
C7 C8 C9 N2 -10.78(19) . . . . ?
C12 C8 C9 C17 -128.27(19) . . . . ?
C23 C8 C9 C17 -6.7(2) . . . . ?
C7 C8 C9 C17 115.01(19) . . . . ?
C12 C8 C9 C10 -2.6(2) . . . . ?
C23 C8 C9 C10 118.95(19) . . . . ?
C7 C8 C9 C10 -119.31(17) . . . . ?
N2 C9 C10 O3 75.5(3) . . . . ?
C17 C9 C10 O3 -49.8(3) . . . . ?
C8 C9 C10 O3 -178.1(2) . . . . ?
N2 C9 C10 C11 -102.1(2) . . . . ?
C17 C9 C10 C11 132.48(19) . . . . ?
C8 C9 C10 C11 4.3(2) . . . . ?
O3 C10 C11 C12 178.0(3) . . . . ?
C9 C10 C11 C12 -4.5(3) . . . . ?
O3 C10 C11 C16 -0.3(4) . . . . ?
C9 C10 C11 C16 177.2(2) . . . . ?
C16 C11 C12 C13 0.1(4) . . . . ?
C10 C11 C12 C13 -178.3(2) . . . . ?
C16 C11 C12 C8 -178.8(2) . . . . ?
C10 C11 C12 C8 2.8(3) . . . . ?
C23 C8 C12 C11 -120.2(2) . . . . ?
C7 C8 C12 C11 108.3(2) . . . . ?
C9 C8 C12 C11 0.0(2) . . . . ?
C23 C8 C12 C13 61.0(3) . . . . ?
C7 C8 C12 C13 -70.4(3) . . . . ?
C9 C8 C12 C13 -178.7(2) . . . . ?
C11 C12 C13 C14 0.6(4) . . . . ?
C8 C12 C13 C14 179.3(2) . . . . ?
C12 C13 C14 C15 -1.0(4) . . . . ?
C13 C14 C15 C16 0.7(5) . . . . ?
C14 C15 C16 C11 0.0(4) . . . . ?
C12 C11 C16 C15 -0.4(4) . . . . ?
C10 C11 C16 C15 177.8(2) . . . . ?
N2 C9 C17 C18 29.4(3) . . . . ?
C10 C9 C17 C18 149.0(2) . . . . ?
C8 C9 C17 C18 -89.6(2) . . . . ?
N2 C9 C17 C22 -153.3(2) . . . . ?
C10 C9 C17 C22 -33.7(3) . . . . ?
C8 C9 C17 C22 87.7(2) . . . . ?
C22 C17 C18 C19 0.2(4) . . . . ?
C9 C17 C18 C19 177.6(3) . . . . ?
C17 C18 C19 C20 -0.8(5) . . . . ?
C18 C19 C20 C21 0.3(5) . . . . ?
C19 C20 C21 C22 0.7(5) . . . . ?
C20 C21 C22 C17 -1.3(4) . . . . ?
C18 C17 C22 C21 0.8(4) . . . . ?
C9 C17 C22 C21 -176.6(2) . . . . ?
C24 O1 C23 O2 7.0(4) . . . . ?
C24 O1 C23 C8 -170.2(2) . . . . ?
C12 C8 C23 O2 16.7(3) . . . . ?
C7 C8 C23 O2 147.3(2) . . . . ?
C9 C8 C23 O2 -99.2(3) . . . . ?
C12 C8 C23 O1 -166.04(17) . . . . ?
C7 C8 C23 O1 -35.5(2) . . . . ?
C9 C8 C23 O1 78.0(2) . . . . ?
C23 O1 C24 C25 -91.5(3) . . . . ?
 
_refine_diff_density_max    0.309
_refine_diff_density_min   -0.208
_refine_diff_density_rms    0.039

_shelx_res_file
;
TITL 0519_0m_a.res in P2(1)/n
    0519_0m.res
    created by SHELXL-2016/6 at 15:00:51 on 19-May-2021
CELL 0.71073 11.5736 14.7837 13.0214 90.000 110.118 90.000
ZERR 4.00 0.0030 0.0037 0.0033 0.000 0.004 0.000
LATT 1
SYMM -x+1/2, y+1/2, -z+1/2
SFAC C H N O
UNIT 100 80 8 12
LIST 4 ! automatically inserted. Change 6 to 4 for CHECKCIF!!
TEMP 23.000
ACTA
L.S. 4
FMAP 2
PLAN -5 0 0.00
HTAB
size 0.18 0.16 0.14
BOND $H
CONF
WGHT    0.100000
FVAR       0.51801
O1    4    0.283379    0.399040    0.681275    11.00000    0.07336    0.04320 =
         0.06334   -0.01054    0.01854   -0.01514
O2    4    0.268855    0.482715    0.535399    11.00000    0.09579    0.08651 =
         0.03947   -0.01117    0.01509   -0.01728
O3    4    0.645274    0.648326    0.769395    11.00000    0.04727    0.07764 =
         0.14063    0.00141    0.02388   -0.02237
N1    3    0.386861    0.546753    0.903023    11.00000    0.03952    0.05157 =
         0.03624   -0.00361    0.01090    0.00676
N2    3    0.498140    0.554822    0.886763    11.00000    0.03542    0.06112 =
         0.03736   -0.00743    0.00423    0.00566
C1    1    0.146089    0.575657    0.902905    11.00000    0.05149    0.06486 =
         0.05856   -0.00062    0.02521    0.00586
AFIX  43
H1    2    0.210731    0.592834    0.965212    11.00000   -1.20000
AFIX   0
C2    1    0.027799    0.576313    0.903870    11.00000    0.06553    0.09535 =
         0.09068    0.00528    0.04844    0.01473
AFIX  43
H2    2    0.013132    0.594253    0.966738    11.00000   -1.20000
AFIX   0
C3    1   -0.068534    0.550915    0.813540    11.00000    0.04797    0.10330 =
         0.10991    0.02072    0.04281    0.00989
AFIX  43
H3    2   -0.148134    0.550350    0.815421    11.00000   -1.20000
AFIX   0
C4    1   -0.047478    0.526433    0.720743    11.00000    0.03874    0.10489 =
         0.08441    0.01989    0.01250   -0.00131
AFIX  43
H4    2   -0.113138    0.510004    0.658836    11.00000   -1.20000
AFIX   0
C5    1    0.070824    0.525819    0.717876    11.00000    0.04155    0.08088 =
         0.05403    0.00827    0.01235    0.00000
AFIX  43
H5    2    0.083930    0.509344    0.653828    11.00000   -1.20000
AFIX   0
C6    1    0.170141    0.549490    0.809423    11.00000    0.03901    0.04081 =
         0.04548    0.01051    0.01380    0.00461
C7    1    0.297530    0.547135    0.811215    11.00000    0.03648    0.03684 =
         0.03541    0.00241    0.00862    0.00247
C8    1    0.340512    0.551102    0.713167    11.00000    0.03055    0.03860 =
         0.03272    0.00037    0.00609   -0.00022
C9    1    0.485084    0.543281    0.771409    11.00000    0.03078    0.04399 =
         0.03737   -0.00292    0.00798   -0.00116
C10   1    0.536449    0.631650    0.741110    11.00000    0.04350    0.04773 =
         0.06556   -0.00591    0.01913   -0.00930
C11   1    0.433016    0.688927    0.679360    11.00000    0.05918    0.03942 =
         0.05477   -0.00091    0.02579   -0.00084
C12   1    0.323203    0.643944    0.660505    11.00000    0.04865    0.04437 =
         0.03748    0.00327    0.01819    0.00625
C13   1    0.213934    0.686286    0.600408    11.00000    0.05552    0.07144 =
         0.06103    0.02536    0.02156    0.01551
AFIX  43
H13   2    0.138949    0.657253    0.587385    11.00000   -1.20000
AFIX   0
C14   1    0.218054    0.771572    0.560468    11.00000    0.08683    0.07868 =
         0.08235    0.03929    0.03830    0.03666
AFIX  43
H14   2    0.145067    0.799841    0.519171    11.00000   -1.20000
AFIX   0
C15   1    0.328348    0.816413    0.580273    11.00000    0.12275    0.04443 =
         0.09683    0.02203    0.06104    0.01860
AFIX  43
H15   2    0.328694    0.874512    0.552994    11.00000   -1.20000
AFIX   0
C16   1    0.437494    0.775711    0.640006    11.00000    0.08861    0.04647 =
         0.08876    0.00433    0.04520   -0.00433
AFIX  43
H16   2    0.512163    0.805372    0.653692    11.00000   -1.20000
REM #####
AFIX   0
C17   1    0.546553    0.459572    0.747048    11.00000    0.03781    0.04609 =
         0.04167   -0.00059    0.01242    0.00470
C18   1    0.560036    0.382693    0.809396    11.00000    0.08923    0.05784 =
         0.05143    0.00901    0.02835    0.02109
AFIX  43
H18   2    0.533952    0.382245    0.869442    11.00000   -1.20000
AFIX   0
C19   1    0.612299    0.305994    0.783058    11.00000    0.13422    0.06297 =
         0.07648    0.01556    0.03343    0.04388
AFIX  43
H19   2    0.622214    0.254321    0.825973    11.00000   -1.20000
AFIX   0
C20   1    0.649470    0.305917    0.694023    11.00000    0.09922    0.08241 =
         0.08619   -0.00643    0.03272    0.04653
AFIX  43
H20   2    0.684215    0.254108    0.676357    11.00000   -1.20000
AFIX   0
C21   1    0.635846    0.380698    0.631933    11.00000    0.07955    0.09482 =
         0.07785   -0.01181    0.04505    0.01854
AFIX  43
H21   2    0.660435    0.380039    0.571045    11.00000   -1.20000
AFIX   0
C22   1    0.585612    0.458395    0.658009    11.00000    0.06037    0.06631 =
         0.05831    0.00230    0.02972    0.00813
AFIX  43
H22   2    0.578055    0.510087    0.615489    11.00000   -1.20000
AFIX   0
C23   1    0.291660    0.475310    0.630944    11.00000    0.04083    0.05286 =
         0.04147   -0.00596    0.00911   -0.00400
C24   1    0.257207    0.315350    0.617073    11.00000    0.10041    0.05488 =
         0.10235   -0.02397    0.02507   -0.01804
AFIX  23
H24A  2    0.289870    0.319865    0.557923    11.00000   -1.20000
H24B  2    0.297359    0.264925    0.663241    11.00000   -1.20000
AFIX   0
C25   1    0.126165    0.299151    0.572512    11.00000    0.11334    0.09582 =
         0.09955   -0.02678    0.02558   -0.04356
AFIX 137
H25A  2    0.089023    0.341022    0.514097    11.00000   -1.50000
H25B  2    0.091123    0.307248    0.628848    11.00000   -1.50000
H25C  2    0.111306    0.238424    0.544991    11.00000   -1.50000
AFIX   0
H2D   2    0.552607    0.517901    0.930721    11.00000    0.06748
HKLF 4 1 1 0 0 0 1 0 0 0 1


REM  0519_0m_a.res in P2(1)/n
REM R1 =  0.0594 for    2689 Fo > 4sig(Fo)  and  0.1110 for all    4802 data
REM    276 parameters refined using      0 restraints

END

WGHT      0.0888      0.0643

REM Instructions for potential hydrogen bonds
EQIV $1 -x+1, -y+1, -z+2
HTAB N2 N1_$1

REM Highest difference peak  0.309,  deepest hole -0.208,  1-sigma level  0.039
Q1    1   0.2123  0.3509  0.5432  11.00000  0.05    0.31
Q2    1   0.4088  0.5431  0.7414  11.00000  0.05    0.24
Q3    1   0.2358  0.5425  0.5176  11.00000  0.05    0.23
Q4    1   0.2197  0.4261  0.6263  11.00000  0.05    0.20
Q5    1   0.5205  0.5024  0.7595  11.00000  0.05    0.18
;
_shelx_res_checksum   91282

_shelx_hkl_file
;
   1   0   0   -0.10    0.20
   1   0   0    0.10    0.20
  -1   0   0    0.00    0.20
  -2   0   0    6.90    0.90
   2   0   0    6.10    1.00
   2   0   0    6.80    0.60
   3   0   0    0.40    0.70
   3   0   0    0.00    0.40
  -3   0   0   -0.10    0.50
  -4   0   0    3.70    1.00
   4   0   0    5.70    1.40
   4   0   0    4.40    0.70
   5   0   0    0.40    0.90
  -5   0   0    0.90    0.80
   5   0   0    0.30    0.50
   6   0   0   37.20    3.90
  -6   0   0   41.40    3.10
  -7   0   0   -0.30    0.90
   7   0   0   -0.70    1.20
  -8   0   0   33.60    3.90
   8   0   0   30.10    4.10
   9   0   0    1.70    2.10
  -9   0   0    0.00    1.30
 -10   0   0   18.90    3.60
  10   0   0   14.50    3.60
  11   0   0    0.20    2.20
 -11   0   0   -0.40    1.50
  12   0   0    2.20    2.80
 -12   0   0    2.50    2.30
 -13   0   0    1.30    2.00
  13   0   0   -1.10    2.90
 -14   0   0   15.60    4.10
  14   0   0   11.60    4.70
   0   1   0   -3.30    0.40
   0   1   0   -3.80    0.30
   1  -1   0 2241.78   65.99
  -1  -1   0 2149.28   65.79
   1   1   0 2179.38   65.89
  -1   1   0 2218.08   65.99
   2  -1   0 2306.97   68.79
  -2  -1   0 2220.38   68.29
  -2   1   0 2312.27   68.49
   2   1   0 2290.77   68.69
   2   1   0 2210.08   68.19
   3  -1   0  317.77   10.90
  -3  -1   0  293.37   10.30
   3   1   0  301.77   10.10
  -3   1   0  301.97   10.50
   3   1   0  302.57   10.80
  -4  -1   0  650.33   21.10
   4  -1   0  641.54   21.80
  -4   1   0  648.24   21.30
   4   1   0  647.44   20.60
   4   1   0  659.23   21.90
   5  -1   0  521.65   18.60
  -5  -1   0  519.55   17.70
   5   1   0  505.75   16.90
   5   1   0  525.05   18.60
  -5   1   0  517.35   17.90
   6  -1   0  104.59    6.10
  -6  -1   0   99.29    5.30
  -6   1   0  107.29    5.60
   6   1   0  102.39    4.60
   6   1   0  103.39    6.10
   7  -1   0    2.60    1.70
  -7  -1   0    1.10    1.00
   7   1   0   -0.40    1.20
  -7   1   0    3.20    1.50
   7   1   0    1.40    0.90
   8  -1   0   14.00    3.10
  -8  -1   0   12.00    2.30
  -8   1   0    9.80    2.30
   8   1   0    9.90    2.70
   9  -1   0  140.09    8.70
  -9  -1   0  124.79    7.30
  -9   1   0  147.19    8.00
   9   1   0  129.89    8.50
  10  -1   0   45.00    5.90
 -10  -1   0   44.60    5.20
 -10   1   0   52.09    5.90
  10   1   0   52.99    6.20
  11  -1   0    1.20    2.20
 -11  -1   0    0.30    1.60
 -11   1   0   -2.70    1.20
  11   1   0   -1.60    2.10
 -12  -1   0    2.60    2.20
  12  -1   0   -1.00    2.20
 -12   1   0    0.30    1.80
  12   1   0    4.20    3.00
 -13  -1   0    0.00    2.20
  13  -1   0   -0.60    2.90
  13   1   0    1.80    3.00
 -13   1   0   -0.10    2.10
  14  -1   0    0.50    3.00
 -14  -1   0    2.40    2.50
  14   1   0    0.00    3.30
 -14   1   0   -1.20    2.60
   0   2   0 4070.89  120.89
   0   2   0 4013.90  120.89
   1  -2   0  254.87    8.20
  -1  -2   0  249.18    8.20
  -1   2   0  244.88    8.00
   1   2   0  255.17    8.10
  -1   2   0  248.78    8.50
   1   2   0  252.97    8.50
   2  -2   0 1019.70   31.20
  -2  -2   0 1052.79   30.90
   2   2   0 1030.70   31.10
  -2   2   0 1026.70   31.30
   2   2   0  862.71   30.90
  -2   2   0 1029.80   30.20
  -3  -2   0 1010.40   31.30
   3  -2   0 1021.60   31.80
   3   2   0 1003.20   31.70
   3   2   0  972.30   31.30
  -3   2   0 1012.00   31.70
  -4  -2   0  355.46   12.30
   4  -2   0  364.66   13.10
   4   2   0  358.36   12.90
  -4   2   0  348.77   12.60
   4   2   0  340.57   12.20
  -5  -2   0  121.99    5.50
   5  -2   0  112.99    6.00
  -5   2   0  115.19    5.70
   5   2   0  112.89    5.10
   5   2   0  110.99    6.00
   6  -2   0    8.30    2.10
  -6  -2   0   11.10    1.90
  -6   2   0    6.30    1.60
   6   2   0    9.80    1.60
   6   2   0    6.90    1.90
  -7  -2   0   52.59    3.80
   7  -2   0   54.59    5.30
   7   2   0   60.09    3.60
  -7   2   0   54.49    4.20
   7   2   0   50.19    5.10
   8  -2   0   13.90    3.00
  -8  -2   0   17.50    2.80
  -8   2   0   15.00    2.70
   8   2   0   14.70    2.20
   8   2   0   12.80    3.00
  -9  -2   0   -0.10    1.20
   9  -2   0    7.40    2.60
   9   2   0    2.00    2.00
  -9   2   0    5.40    2.00
 -10  -2   0    3.40    2.10
  10  -2   0    4.90    2.70
  10   2   0    9.50    3.10
 -10   2   0    7.60    2.60
 -11  -2   0    0.80    1.90
  11  -2   0    1.10    2.30
 -11   2   0   -0.10    1.90
  11   2   0    2.10    2.30
  12  -2   0    1.30    2.40
 -12  -2   0    3.60    2.30
 -12   2   0    1.00    1.90
  12   2   0    5.80    3.20
  13  -2   0    7.20    3.80
 -13  -2   0    9.70    3.40
 -13   2   0    8.50    3.50
  13   2   0    7.30    4.10
  14  -2   0    1.00    3.40
 -14  -2   0    1.00    2.80
  14   2   0    1.70    3.50
 -14   2   0    2.40    2.60
   0   3   0   -0.20    0.40
   0   3   0    0.10    0.50
   1  -3   0  310.77   10.00
  -1   3   0  318.27   10.80
   1   3   0  313.47   10.70
   1   3   0  301.27   10.40
   1   3   0  322.27    9.90
  -2  -3   0    5.00    0.90
   2  -3   0    6.30    1.10
  -2   3   0    7.10    0.80
   2   3   0    5.70    0.90
  -2   3   0    4.80    1.10
   2   3   0    4.70    1.00
  -3  -3   0   34.80    2.20
   3  -3   0   34.70    2.40
  -3   3   0   35.10    1.50
   3   3   0   32.80    2.40
  -3   3   0   33.40    2.50
   3   3   0   29.20    2.20
   4  -3   0   54.69    3.60
  -4  -3   0   64.29    3.30
  -4   3   0   58.59    3.60
   4   3   0   64.39    3.80
   4   3   0   51.59    3.30
  -5  -3   0  242.98    9.50
   5  -3   0  247.98   10.30
  -5   3   0  240.98   10.00
   5   3   0  249.08   10.20
   5   3   0  243.48    9.50
  -6  -3   0    0.00    0.90
   6  -3   0    1.90    1.30
  -6   3   0    1.20    1.20
   6   3   0   -0.40    0.90
   6   3   0    1.40    1.10
  -7  -3   0   10.70    2.00
   7  -3   0   12.50    2.70
   7   3   0    8.60    2.30
  -7   3   0    5.10    1.80
   7   3   0    9.80    2.00
   8  -3   0    4.60    2.10
  -8  -3   0   10.30    2.30
   8   3   0    9.60    2.00
  -8   3   0    8.80    2.50
   8   3   0   10.00    2.60
   9  -3   0  183.38   10.40
  -9  -3   0  185.28    9.20
  -9   3   0  181.08    9.80
   9   3   0  195.08   10.70
 -10  -3   0    1.40    1.40
  10  -3   0    0.20    1.90
  10   3   0    1.50    2.10
 -10   3   0    0.80    1.90
 -11  -3   0    9.80    2.90
  11  -3   0    6.00    2.80
  11   3   0    6.50    3.10
 -11   3   0   11.30    3.30
 -12  -3   0    4.20    2.20
  12  -3   0    4.90    2.90
 -12   3   0    2.20    2.70
  12   3   0    4.60    3.00
 -13  -3   0    3.90    2.60
  13  -3   0    6.90    3.50
  13   3   0    3.70    3.40
 -13   3   0    4.60    3.20
   0   4   0  586.44   18.90
   0   4   0  576.84   19.00
   1  -4   0 1102.29   33.40
   1   4   0 1089.49   34.20
   1   4   0 1116.99   33.20
   1   4   0 1087.79   34.60
  -1   4   0 1103.29   34.60
  -2  -4   0   21.60    1.90
   2  -4   0   21.10    1.60
  -2   4   0   19.60    1.40
   2   4   0   21.40    2.20
   2   4   0   21.40    1.50
  -2   4   0   19.20    2.10
   3  -4   0  400.16   13.70
  -3  -4   0  401.96   13.30
  -3   4   0  405.36   12.60
   3   4   0  397.56   14.00
   3   4   0  339.17   13.20
  -3   4   0  415.06   14.20
   4  -4   0   90.39    4.80
  -4  -4   0   92.89    4.40
  -4   4   0   89.49    3.20
  -4   4   0   93.09    5.10
   4   4   0   89.99    4.80
   4   4   0   94.29    4.80
  -5  -4   0  139.69    6.30
   5  -4   0  146.29    7.10
   5   4   0  140.59    6.60
   5   4   0  143.39    6.90
  -5   4   0  136.59    6.90
   6  -4   0  247.68   10.80
  -6  -4   0  240.28    9.90
  -6   4   0  258.37   10.90
   6   4   0  251.87   10.80
   6   4   0  234.78   10.00
  -7  -4   0   25.30    3.20
   7  -4   0   19.00    3.20
   7   4   0   24.20    3.50
  -7   4   0   18.30    3.10
   7   4   0   18.60    2.70
   8  -4   0    6.80    2.40
  -8  -4   0    8.50    2.10
  -8   4   0    7.00    2.30
   8   4   0    8.40    2.10
   8   4   0   10.70    2.70
  -9  -4   0   53.09    5.30
   9  -4   0   57.09    6.20
   9   4   0   64.09    6.60
  -9   4   0   56.79    6.00
  10  -4   0   17.60    4.00
 -10  -4   0   22.80    3.80
  10   4   0   15.80    3.80
 -10   4   0   14.20    3.40
 -11  -4   0    1.00    1.60
  11  -4   0    2.10    2.40
  11   4   0    1.00    2.50
 -11   4   0    0.40    1.90
  12  -4   0    0.60    2.40
 -12  -4   0    2.50    2.00
  12   4   0    2.80    2.90
 -12   4   0   -0.70    1.90
  13  -4   0   13.00    4.00
 -13  -4   0   15.80    3.80
 -13   4   0   17.60    4.70
  13   4   0   15.50    4.70
   0   5   0    0.30    0.80
   0   5   0   -0.90    0.60
   1  -5   0   43.80    1.90
   1   5   0   44.30    1.70
   1   5   0   42.70    2.70
   1   5   0   40.70    2.90
  -1   5   0   44.50    3.00
  -1   5   0   42.40    2.70
  -2  -5   0  263.57    9.70
   2  -5   0  260.27    9.30
  -2   5   0  263.77   10.40
   2   5   0  276.07    9.00
  -2   5   0  272.27    9.50
   2   5   0  274.87   10.40
  -3  -5   0    3.10    1.00
   3  -5   0    2.90    1.00
  -3   5   0    1.60    1.00
   3   5   0    3.20    0.90
   3   5   0    0.70    0.90
  -3   5   0    2.30    0.70
  -4  -5   0  515.25   17.50
   4  -5   0  497.05   17.80
  -4   5   0  530.35   16.30
  -4   5   0  524.15   18.60
   4   5   0  501.65   18.20
   5  -5   0    0.70    1.10
  -5  -5   0    0.90    1.00
   5   5   0    3.80    1.30
  -5   5   0    3.70    1.50
   5   5   0    3.70    1.50
  -5   5   0    2.30    0.50
   6  -5   0    1.10    1.30
  -6  -5   0    0.00    0.90
  -6   5   0   -0.50    1.00
   6   5   0    0.60    1.10
   6   5   0   -0.10    1.20
  -7  -5   0    7.20    1.90
   7  -5   0   11.90    2.80
  -7   5   0    8.10    2.30
   7   5   0   13.80    2.70
   7   5   0    9.90    2.50
  -8  -5   0   15.50    2.70
   8  -5   0   10.80    2.80
   8   5   0    9.90    2.70
   8   5   0   11.00    2.50
  -8   5   0   16.50    3.40
  -9  -5   0    8.00    2.30
   9  -5   0    8.30    2.70
  -9   5   0   12.20    3.10
   9   5   0   12.70    3.20
   9   5   0    8.20    2.40
  10  -5   0   17.90    4.00
 -10  -5   0   15.50    3.30
 -10   5   0   14.90    3.60
  10   5   0   18.60    3.80
 -11  -5   0   -0.20    1.60
  11  -5   0   -1.30    1.80
 -11   5   0   -0.90    1.90
  11   5   0    2.10    2.80
  12  -5   0   11.00    3.30
 -12  -5   0    3.50    2.30
 -12   5   0    0.20    2.40
  12   5   0   -2.90    2.50
  13  -5   0    1.30    3.10
 -13   5   0    2.20    2.90
  13   5   0   -0.40    2.90
   0   6   0  200.48    8.20
   0   6   0  190.38    8.00
   1   6   0  162.08    7.00
  -1   6   0  174.98    7.50
  -1   6   0  171.38    7.00
   1   6   0  164.98    7.40
  -2  -6   0  131.29    5.70
   2  -6   0  132.19    5.10
   2   6   0  127.49    4.70
   2   6   0  125.49    6.20
  -2   6   0  121.89    5.40
  -2   6   0  125.19    6.20
  -3  -6   0  312.97   11.50
   3  -6   0  304.97   11.20
   3   6   0  331.87   12.50
  -3   6   0  309.17   11.00
   3   6   0  319.57   11.00
  -3   6   0  321.77   12.50
   4  -6   0   30.00    3.00
  -4  -6   0   26.70    2.70
   4   6   0   30.80    2.80
   4   6   0   36.70    3.70
  -4   6   0   29.80    3.50
  -4   6   0   26.50    1.90
  -5  -6   0   35.10    3.30
   5  -6   0   28.50    3.20
  -5   6   0   26.90    3.50
   5   6   0   35.20    3.80
   5   6   0   32.30    3.30
  -5   6   0   33.50    1.80
   6  -6   0   27.40    3.50
  -6  -6   0   35.90    3.60
   6   6   0   25.80    3.30
  -6   6   0   27.20    3.70
   6   6   0   31.90    3.70
   7  -6   0   29.20    3.90
  -7  -6   0   17.10    2.70
  -7   6   0   30.30    4.20
   7   6   0   31.00    4.00
   7   6   0   30.20    4.00
   8  -6   0    2.60    1.80
  -8  -6   0    0.90    1.40
   8   6   0    2.90    1.90
  -8   6   0    0.80    1.60
   8   6   0    3.80    1.90
   9  -6   0    4.70    2.40
  -9  -6   0    7.20    2.30
  -9   6   0    7.20    2.80
   9   6   0    8.20    2.80
   9   6   0    6.80    2.30
  10  -6   0    2.10    2.30
 -10  -6   0    2.90    1.90
 -10   6   0    5.60    2.50
  10   6   0    2.90    2.50
  11  -6   0    6.20    3.00
 -11  -6   0    3.90    2.20
  11   6   0    0.60    2.70
 -11   6   0    5.70    3.00
  12  -6   0    6.60    2.90
 -12  -6   0    1.10    2.10
  12   6   0    1.90    2.90
 -12   6   0    1.30    2.40
  13  -6   0    6.40    3.90
 -13   6   0    5.60    3.40
  13   6   0    0.90    3.30
   0   7   0    0.40    1.10
   0   7   0    2.40    1.30
   1   7   0   81.49    4.60
   1   7   0   83.69    4.90
  -1   7   0   83.89    4.60
  -1   7   0   87.19    4.90
   2  -7   0  477.45   15.60
   2   7   0  490.05   17.60
   2   7   0  483.25   15.20
  -2   7   0  477.45   17.60
   3  -7   0   84.39    4.10
  -3  -7   0   77.29    4.40
  -3   7   0   80.59    4.20
  -3   7   0   69.69    4.90
   3   7   0   84.99    3.80
   3   7   0   87.39    5.30
   4  -7   0   60.59    3.70
  -4  -7   0   63.89    3.80
  -4   7   0   55.89    3.10
   4   7   0   63.59    3.60
  -4   7   0   46.20    4.60
   4   7   0   52.39    4.90
   5  -7   0   15.90    2.40
  -5  -7   0   19.10    2.60
   5   7   0   13.40    2.60
  -5   7   0    9.90    2.30
   5   7   0   12.70    2.20
  -6  -7   0   16.80    2.60
  -6   7   0   16.80    3.20
   6   7   0   13.50    2.40
   6   7   0   16.10    3.00
   7  -7   0   10.70    2.50
  -7  -7   0   10.40    2.30
   7   7   0   12.80    2.90
   7   7   0   14.20    2.90
  -7   7   0   14.30    3.20
  -8  -7   0   12.30    2.70
   8  -7   0    8.50    2.60
  -8   7   0   16.00    3.50
   8   7   0   10.30    2.70
   8   7   0   10.40    2.50
   9  -7   0   37.60    5.20
  -9  -7   0   42.00    4.70
   9   7   0   38.30    4.80
   9   7   0   45.30    5.50
  -9   7   0   26.50    4.60
  10  -7   0    2.10    2.40
 -10  -7   0    6.20    2.40
 -10   7   0    4.40    2.50
  10   7   0    3.00    2.30
 -11  -7   0   13.90    3.50
  11  -7   0   12.90    3.60
  11   7   0   12.80    3.90
 -11   7   0    6.20    3.00
  12  -7   0    4.90    3.20
  12   7   0    1.30    3.00
 -12   7   0    0.10    2.40
  13  -7   0   -3.10    2.90
 -13   7   0    7.00    3.20
  13   7   0    1.20    3.40
   0   8   0  888.61   29.70
   0   8   0  881.21   29.60
  -1   8   0  109.19    5.80
  -1   8   0  111.09    6.10
   1   8   0  116.19    6.20
   1   8   0  110.09    5.90
  -2   8   0    7.70    1.60
  -2   8   0    8.20    2.00
   2   8   0    3.40    1.50
   2   8   0    9.70    1.90
   3  -8   0   -0.90    0.60
  -3  -8   0    1.10    1.00
   3   8   0    0.60    0.60
   3   8   0   -0.50    1.00
  -3   8   0    1.40    1.20
  -3   8   0    2.20    1.10
   4  -8   0   27.40    2.80
  -4  -8   0   27.80    3.10
   4   8   0   29.80    3.70
   4   8   0   28.00    2.70
  -4   8   0   24.00    3.40
  -4   8   0   23.70    2.50
  -5  -8   0    3.90    1.30
   5  -8   0    5.80    1.70
   5   8   0    4.40    1.50
  -5   8   0    5.30    2.00
   5   8   0    3.80    1.70
   6  -8   0   22.40    3.30
  -6  -8   0   26.50    3.30
   6   8   0   24.60    3.20
  -6   8   0   22.00    3.70
   6   8   0   24.90    3.70
   7  -8   0   10.40    2.60
  -7  -8   0    7.90    2.10
   7   8   0    7.30    2.30
   7   8   0    7.80    2.30
  -7   8   0    5.10    2.30
   8  -8   0   15.10    3.30
  -8  -8   0   18.90    3.10
   8   8   0   19.60    3.50
  -8   8   0   20.40    4.10
   8   8   0   24.10    4.00
   9  -8   0   16.10    3.60
  -9  -8   0   19.20    3.40
   9   8   0   16.10    3.70
  -9   8   0   13.30    3.60
   9   8   0   15.90    3.40
  10  -8   0    2.40    2.10
 -10  -8   0    6.10    2.30
  10   8   0    5.40    3.00
  10   8   0    4.30    3.00
 -10   8   0    6.30    3.20
 -11  -8   0    1.00    1.90
  11  -8   0   -0.30    2.30
 -11   8   0    1.60    2.60
  11   8   0   -1.20    2.70
  12  -8   0   11.80    4.10
 -12   8   0    7.40    3.60
   0   9   0   -1.70    1.00
   0   9   0    0.20    1.10
  -1   9   0   79.29    5.00
  -1   9   0   80.19    5.30
   1   9   0   86.39    5.10
   1   9   0   73.09    5.30
   2   9   0    8.70    1.90
  -2   9   0    7.10    1.70
  -2   9   0    6.00    2.00
   2   9   0   10.50    2.40
  -3  -9   0   59.49    4.10
   3   9   0   63.69    5.70
  -3   9   0   50.89    5.10
  -3   9   0   58.09    3.90
   4  -9   0    2.80    1.20
  -4  -9   0    3.10    1.30
  -4   9   0    2.40    1.20
   4   9   0    3.20    1.80
  -4   9   0    7.60    2.20
   5  -9   0    4.90    1.50
  -5  -9   0    5.00    1.70
   5   9   0    3.90    2.10
  -5   9   0    7.30    2.30
   6  -9   0   22.20    3.20
  -6  -9   0   23.70    3.20
   6   9   0   21.60    3.80
  -6   9   0   21.20    3.80
   7  -9   0   47.70    5.10
  -7  -9   0   45.20    4.60
   7   9   0   44.90    5.40
  -7   9   0   40.30    5.50
  -8  -9   0    1.20    1.60
   8  -9   0    2.50    1.90
  -8   9   0    2.30    2.20
   8   9   0   -0.10    1.50
   9  -9   0    4.10    2.30
  -9  -9   0   -0.80    1.30
   9   9   0    1.90    2.00
  -9   9   0    2.50    2.40
 -10  -9   0    9.20    2.70
  10  -9   0    0.20    2.10
 -10   9   0    7.40    3.00
  10   9   0    4.90    2.70
  11  -9   0    5.60    3.30
 -11   9   0    5.10    3.10
  12  -9   0    5.10    3.20
 -12   9   0    1.40    2.80
   0  10   0  131.99    7.30
   0  10   0  131.39    7.30
   1  10   0   47.30    4.70
  -1  10   0   49.70    5.00
  -1  10   0   55.89    5.00
   1  10   0   43.90    4.80
  -2  10   0   89.69    6.00
  -2  10   0   89.09    5.50
   2  10   0   87.59    6.10
   2  10   0   97.39    5.80
  -3 -10   0   18.40    3.00
   3  10   0   17.60    3.20
  -3  10   0   15.00    2.40
  -3  10   0   16.80    3.20
  -4 -10   0    7.40    1.90
   4  10   0   11.30    2.90
  -4  10   0   10.70    2.00
  -4  10   0    4.00    2.10
  -5 -10   0    6.00    2.00
  -5  10   0    5.20    2.30
   5  10   0    3.00    2.20
   6 -10   0  135.89    8.40
  -6 -10   0  136.29    7.60
  -6  10   0  160.88    9.40
   6  10   0  156.08    9.10
  -7 -10   0   20.60    3.30
   7 -10   0   19.80    3.30
  -7  10   0   23.50    4.50
   7  10   0   22.00    4.00
  -8 -10   0    1.00    1.60
   8 -10   0    2.50    2.10
   8  10   0    7.00    2.90
  -8  10   0    6.70    2.90
   9 -10   0    1.30    2.30
  -9 -10   0   -1.40    1.50
  -9  10   0    0.50    2.60
   9  10   0    0.40    2.00
 -10 -10   0    1.80    2.50
  10 -10   0    2.10    2.30
 -10  10   0   -0.20    2.40
  10  10   0    3.10    2.70
  11 -10   0    5.30    2.80
 -11  10   0    3.40    3.20
  12 -10   0    4.10    5.10
 -12  10   0    2.50    3.40
   0  11   0    1.00    1.60
   0  11   0    0.30    1.50
   1  11   0  178.98    9.30
   1  11   0  166.88    8.70
  -1  11   0  174.38    9.20
  -1  11   0  166.98    8.80
   2  11   0   54.29    5.20
   2  11   0   51.09    5.50
  -2  11   0   45.30    5.10
  -2  11   0   56.39    5.30
  -3 -11   0    7.70    2.20
  -3  11   0    4.40    1.60
   3  11   0   10.90    2.70
  -3  11   0    5.90    2.40
  -4 -11   0   50.09    4.80
  -4  11   0   55.69    6.10
   4  11   0   48.40    5.70
  -5 -11   0   65.09    4.90
  -5  11   0   58.99    6.40
   5  11   0   49.20    6.00
  -6 -11   0   58.39    5.30
   6  11   0   54.19    6.30
  -6  11   0   48.00    6.20
  -7 -11   0   20.30    3.50
   7  11   0   18.80    3.90
  -7  11   0   18.50    4.10
  -8 -11   0   30.80    4.30
   8  11   0   23.40    4.40
  -8  11   0   36.40    5.70
  -9 -11   0    5.40    2.80
   9  11   0   10.80    3.60
  -9  11   0   10.10    3.70
 -10  11   0    0.30    2.50
  10  11   0    1.50    2.40
 -11  11   0    1.00    2.80
   0  12   0  458.45   18.60
   0  12   0  467.65   18.70
   1  12   0   53.59    5.80
  -1  12   0   46.70    5.10
   1  12   0   59.19    5.70
  -1  12   0   50.89    5.60
  -2  12   0   73.59    5.40
   2  12   0   73.39    7.00
  -2  12   0   56.09    6.00
   2  12   0   61.39    5.70
  -3 -12   0  117.79    7.10
   3  12   0  114.89    8.00
  -3  12   0  134.79    8.40
  -4 -12   0    1.80    1.70
   4  12   0   -4.50    1.60
  -4  12   0    3.40    2.40
  -5 -12   0   16.60    3.20
   5  12   0    4.20    2.50
  -5  12   0   12.10    3.20
  -6 -12   0    0.60    1.40
   6  12   0   -0.40    2.00
  -6  12   0   -1.90    1.50
  -7 -12   0   -1.30    1.50
  -7  12   0    3.40    2.50
   7  12   0    0.70    2.20
  -8 -12   0    2.60    2.30
   8  12   0    7.10    3.00
  -8  12   0    3.90    3.00
  -9  12   0    0.10    2.30
   9  12   0   -1.10    2.00
  10  12   0    0.80    2.90
 -10  12   0    1.00    2.80
 -11  12   0    6.90    3.80
   0  13   0    2.60    1.90
   0  13   0    1.40    1.90
  -1  13   0  136.69    8.70
   1  13   0  151.88    8.70
  -1  13   0  168.88    9.10
   1  13   0  131.09    8.70
   2  13   0   43.80    5.60
  -2  13   0   48.30    5.30
  -2  13   0   43.10    5.60
  -3 -13   0   18.60    3.20
  -3  13   0    5.70    2.40
  -3  13   0    6.60    2.20
   3  13   0   13.30    3.60
  -4 -13   0    5.10    2.30
   4  13   0    3.20    2.40
  -4  13   0    6.10    2.90
  -5 -13   0    2.50    1.80
  -5  13   0    0.30    2.10
   5  13   0    1.20    2.00
  -6 -13   0    9.80    2.60
   6  13   0    9.00    3.30
  -6  13   0    6.70    3.20
  -7 -13   0    0.40    1.90
   7  13   0    3.60    2.80
  -7  13   0    2.00    2.50
  -8 -13   0   24.30    4.20
  -8  13   0   27.30    5.30
   8  13   0   19.10    4.50
   9  13   0    1.00    2.50
  -9  13   0   -0.40    2.50
 -10  13   0    2.30    3.20
  10  13   0   -0.10    2.80
   0  14   0   89.89    8.20
   0  14   0   91.19    6.90
  -1  14   0  136.29    8.60
  -1  14   0  125.09    8.40
   1  14   0  110.59    8.00
   1  14   0  131.89    8.70
   2  14   0    2.10    2.20
  -2  14   0    6.60    2.70
  -2  14   0    2.10    2.10
  -3 -14   0    2.70    2.10
  -3  14   0    1.30    2.20
  -3  14   0   -0.10    1.80
   3  14   0    2.00    2.30
  -4 -14   0    6.60    2.60
   4  14   0   11.40    3.50
  -4  14   0    2.60    2.70
  -5 -14   0   -1.20    1.40
  -5  14   0    0.50    2.30
   5  14   0    3.50    2.60
  -6 -14   0    5.10    2.40
  -6  14   0    2.60    2.70
   6  14   0    3.10    2.80
  -7 -14   0    1.10    1.90
  -7  14   0    0.30    2.80
   7  14   0   -3.20    2.10
  -8  14   0    8.70    3.90
   8  14   0    5.00    3.50
   9  14   0    0.00    2.70
  -9  14   0    0.00    2.80
   0  15   0    1.10    2.10
   0  15   0   -0.10    2.00
   1  15   0    2.80    2.10
   1  15   0    5.40    2.70
  -1  15   0    2.20    2.20
  -1  15   0    2.60    2.30
  -2  15   0   63.89    6.80
  -2  15   0   51.89    6.70
   2  15   0   62.09    7.20
  -3 -15   0    3.90    2.40
  -3  15   0    8.50    3.10
   3  15   0    4.40    2.60
  -4 -15   0    2.10    2.20
  -4  15   0    6.30    2.90
   4  15   0   -0.20    2.20
  -5 -15   0    9.00    2.80
   5  15   0   10.60    3.70
  -5  15   0    7.60    3.30
  -6 -15   0   -0.60    1.80
   6  15   0    0.80    2.60
  -6  15   0    0.50    2.50
   7  15   0    6.10    3.80
  -7  15   0    6.80    3.40
   8  15   0    5.50    3.40
  -8  15   0   -3.40    2.70
   0  16   0    5.00    2.80
   0  16   0    2.60    2.30
   1  16   0    9.50    3.50
   1  16   0    9.70    3.50
  -1  16   0    8.90    3.30
  -1  16   0   19.90    4.20
  -2 -16   0    0.40    2.10
  -2  16   0    0.30    1.80
  -2  16   0   -0.10    2.30
   2  16   0    3.70    2.70
  -3 -16   0    1.40    2.20
  -3  16   0    0.40    2.30
   3  16   0    2.30    2.60
  -4 -16   0    0.90    1.80
  -4  16   0   -3.20    1.90
   4  16   0    1.70    3.00
  -5 -16   0   -2.30    1.70
  -5  16   0   -1.90    2.60
   5  16   0   -2.20    2.20
  -6 -16   0    2.20    2.40
  -6  16   0    3.10    2.90
   6  16   0    2.40    2.60
  -7  16   0    3.80    3.60
   7  16   0    6.20    3.70
   0  17   0    1.60    2.50
   0  17   0    2.00    2.70
  -1  17   0    3.00    2.50
   1  17   0    1.90    2.40
   1  17   0   -2.50    2.00
  -1  17   0    3.10    2.90
  -2 -17   0    9.40    3.40
  -2  17   0    1.10    2.60
   2  17   0    4.30    2.80
  -3 -17   0    6.70    2.70
   3  17   0    8.60    3.40
  -3  17   0    7.40    3.40
  -4 -17   0   10.10    3.20
   4  17   0    8.40    3.40
  -4  17   0    7.50    3.80
  -5 -17   0   -0.20    1.90
  -5  17   0    0.20    2.90
   5  17   0    2.00    2.70
  -6  17   0    7.50    3.90
   6  17   0    2.50    3.00
   0  18   0    0.50    2.80
   0  18   0    0.40    2.80
  -1  18   0    6.60    3.20
   1  18   0    6.00    3.10
  -1  18   0    9.90    3.70
   1  18   0   10.40    3.80
  -2 -18   0    1.20    2.40
   2  18   0    0.00    2.50
  -2  18   0    5.30    3.10
  -3 -18   0    3.70    2.50
   3  18   0   -4.20    2.20
  -3  18   0    0.30    2.80
  -4 -18   0   -0.40    2.40
  -4  18   0    2.60    2.90
   4  18   0   -2.30    2.10
   0  19   0   -1.10    2.40
   0  19   0    0.60    2.70
  -1  19   0    2.00    3.40
  -1  19   0   -1.50    2.70
   1  19   0    3.70    2.90
  -2 -19   0    7.10    3.30
   2  19   0    7.30    3.70
 -14   0   1   -0.40    2.00
  14   0  -1    3.90    3.40
  13   0  -1    6.50    3.80
 -13   0   1    0.90    2.30
  12   0  -1    0.40    2.10
 -12   0   1   -0.30    2.20
  11   0  -1   27.40    5.00
 -11   0   1   22.90    4.10
  10   0  -1   -1.50    1.60
 -10   0   1    0.00    1.50
   9   0  -1    0.40    1.70
  -9   0   1   -0.70    0.90
  -8   0   1    1.70    1.40
   8   0  -1    1.90    1.50
  -7   0   1   49.60    3.80
   7   0  -1   53.79    5.10
  -6   0   1   -0.20    1.00
   6   0  -1    2.10    1.30
   5   0  -1  166.88    7.60
  -5   0   1  175.38    7.20
  -4   0   1    1.00    0.70
   4   0  -1   -0.80    0.60
  -3   0   1 1506.65   45.90
   3   0  -1 1482.35   46.20
  -2   0   1   -0.20    0.50
   2   0  -1   -0.50    0.50
  -1   0   1 1906.71   57.29
   0   0   1   -6.20    0.50
   1   0   1 4495.85  134.09
   1   0   1 4498.55  134.79
  -2   0  -1    0.00    0.20
   2   0   1   -0.10    0.60
   2   0   1    0.40    0.40
   3   0   1 5186.98  159.88
   3   0   1 5395.06  158.38
  -3   0  -1 5330.97  158.98
   4   0   1   -0.40    0.80
   4   0   1   -0.90    0.40
  -4   0  -1   -0.20    0.60
   5   0   1   67.59    4.70
  -5   0  -1   74.89    4.10
   5   0   1   74.69    3.30
   6   0   1    0.90    0.60
   6   0   1   -0.60    1.10
  -6   0  -1    0.10    0.90
  -7   0  -1    0.90    1.10
   7   0   1    3.70    1.80
  -8   0  -1    1.00    1.40
   8   0   1   -0.50    1.70
  -9   0  -1  257.17   11.90
   9   0   1  265.17   13.30
  10   0   1    0.90    2.10
 -10   0  -1   -0.70    1.70
 -11   0  -1    2.80    2.00
  11   0   1    4.70    2.80
  12   0   1   -0.10    2.50
 -12   0  -1    1.20    2.00
  13   0   1   12.30    4.50
 -13   0  -1   11.80    3.60
 -14  -1   1   12.60    4.00
  14  -1  -1    2.40    2.90
  14   1  -1    2.80    3.10
 -14   1   1    5.30    2.90
  13  -1  -1   -1.00    2.90
 -13  -1   1   -0.70    1.90
  13   1  -1    2.60    3.40
 -13   1   1    2.80    2.50
 -12  -1   1   13.20    3.30
  12  -1  -1   21.10    4.40
  12   1  -1   15.30    3.90
 -12   1   1   16.20    3.60
  11  -1  -1   -1.90    1.70
 -11  -1   1    1.80    1.90
 -11   1   1    1.70    1.70
  11   1  -1   -3.20    1.80
  10  -1  -1   15.10    3.60
 -10  -1   1   19.70    3.40
  10   1  -1   22.40    4.30
 -10   1   1   14.90    3.40
   9  -1  -1   45.20    5.40
  -9  -1   1   45.40    4.80
  -9   1   1   49.30    5.20
   9   1  -1   55.89    6.00
   8  -1  -1   27.60    3.90
  -8  -1   1   24.40    3.30
   8   1  -1   25.40    3.80
  -8   1   1   17.40    2.90
  -7  -1   1  173.48    8.20
   7  -1  -1  188.38    9.10
   7   1  -1  182.68    9.10
  -7   1   1  181.08    8.40
   6  -1  -1  779.82   26.40
  -6  -1   1  746.73   25.40
  -6   1   1  748.83   25.60
   6   1  -1  768.32   26.20
  -5  -1   1   17.40    2.20
   5  -1  -1   17.70    2.50
   5   1  -1   13.80    2.20
  -5   1   1   16.00    2.10
  -4  -1   1  849.81   27.30
   4  -1  -1  853.01   27.80
   4   1  -1  878.21   27.80
  -4   1   1  847.82   27.40
  -3  -1   1   99.59    4.30
   3  -1  -1   98.69    4.50
  -3   1   1   98.49    4.20
   3   1  -1   97.99    4.40
  -2  -1   1  542.75   17.20
   2  -1  -1  548.25   17.40
   2   1  -1  534.95   17.30
  -2   1   1  560.24   16.80
  -2   1   1  543.65   17.30
  -1  -1   1  248.68    7.90
  -1   1   1  243.08    7.90
   0   1  -1    1.30    0.50
   0   1   1    2.80    0.60
   0   1   1    2.20    0.40
   1  -1   1   43.10    2.20
  -1  -1  -1   43.40    1.70
   1   1   1   43.30    2.20
  -1   1  -1   42.80    2.00
   1   1   1   45.00    2.10
   2  -1   1 2974.80   89.89
   2  -1   1 3040.60   91.39
   2   1   1 2982.40   91.29
  -2   1  -1 3076.99   90.79
   2   1   1 3002.40   90.59
   3  -1   1  150.98    6.50
   3  -1   1  155.28    4.90
  -3  -1  -1  124.39    5.50
   3   1   1  160.28    5.70
  -3   1  -1  160.48    6.10
   3   1   1  159.68    6.60
   4  -1   1  187.88    8.50
  -4  -1  -1  206.38    7.70
   4  -1   1  207.28    6.50
  -4   1  -1  207.68    8.00
   4   1   1  199.18    8.60
   4   1   1  193.98    7.30
  -5  -1  -1    5.30    1.20
   5  -1   1    3.70    0.60
   5  -1   1    4.20    1.50
  -5   1  -1    3.90    1.20
   5   1   1    6.10    1.80
   5   1   1    5.80    1.20
   6  -1   1   13.00    2.50
  -6  -1  -1    6.30    1.60
  -6   1  -1    6.60    1.70
   6   1   1    6.00    1.20
   6   1   1    5.00    1.90
  -7  -1  -1    5.70    1.70
   7  -1   1   10.10    2.50
   7   1   1   10.80    1.60
   7   1   1   11.70    2.70
  -7   1  -1   11.40    2.20
   8  -1   1  140.89    8.60
  -8  -1  -1  138.99    7.30
   8   1   1  129.49    8.30
  -8   1  -1  141.29    7.60
   9  -1   1    3.00    2.20
  -9  -1  -1    1.70    1.60
  -9   1  -1   -0.60    1.40
   9   1   1    1.70    2.20
 -10  -1  -1    3.90    2.00
  10  -1   1    4.70    2.60
 -10   1  -1    1.90    1.90
  10   1   1    2.60    2.40
 -11  -1  -1   12.90    3.10
  11  -1   1   11.70    3.80
  11   1   1   10.80    3.50
 -11   1  -1   11.60    3.10
  12  -1   1    0.00    2.50
 -12  -1  -1    2.20    2.30
 -12   1  -1    4.10    2.60
  12   1   1    5.20    3.10
  13  -1   1    0.20    2.90
 -13  -1  -1    2.40    3.20
 -13   1  -1    0.30    2.60
  13   1   1    0.40    2.80
  14  -2  -1    6.90    3.40
 -14  -2   1    1.50    2.60
  14   2  -1    0.00    2.70
 -14   2   1    4.00    3.30
 -13  -2   1    3.60    2.40
  13  -2  -1   -0.40    2.70
  13   2  -1    2.00    3.10
 -13   2   1    2.70    2.60
 -12  -2   1    1.60    2.00
  12  -2  -1    0.40    2.30
  12   2  -1    4.10    2.90
 -12   2   1    1.60    1.90
 -11  -2   1   42.20    5.20
  11  -2  -1   49.30    6.50
  11   2  -1   38.50    5.80
 -11   2   1   36.20    5.30
  10  -2  -1   15.80    3.70
 -10  -2   1   17.40    3.30
  10   2  -1   17.60    4.00
 -10   2   1   18.10    3.50
   9  -2  -1   -0.20    1.70
  -9  -2   1   -1.10    1.10
  -9   2   1    0.10    1.60
   9   2  -1    0.00    1.70
  -8  -2   1   58.29    4.30
   8  -2  -1   59.79    5.80
  -8   2   1   50.99    4.90
   8   2  -1   44.30    5.00
   7  -2  -1   41.30    4.50
  -7  -2   1   40.70    3.90
  -7   2   1   48.40    4.50
   7   2  -1   43.80    4.60
  -6  -2   1  106.79    5.50
   6  -2  -1  106.29    6.00
  -6   2   1   96.39    5.50
   6   2  -1  105.99    5.00
  -6   2   1  106.89    3.80
   6   2  -1  103.49    5.90
   5  -2  -1 1257.67   40.40
  -5  -2   1 1247.18   39.70
  -5   2   1 1305.77   38.00
   5   2  -1 1227.78   39.30
  -5   2   1 1249.57   40.00
   5   2  -1 1239.48   40.30
   4  -2  -1    0.60    0.80
  -4  -2   1    0.60    0.70
  -4   2   1    0.70    0.30
   4   2  -1   -0.40    0.70
   4   2  -1    0.10    0.60
  -4   2   1   -0.30    0.70
  -3  -2   1   51.39    2.80
   3  -2  -1   52.09    3.00
  -3   2   1   58.19    3.10
   3   2  -1   53.79    3.00
  -3   2   1   57.49    2.20
   3   2  -1   51.99    2.80
  -2  -2   1  933.61   28.60
   2  -2  -1  937.01   28.70
   2   2  -1  925.31   28.80
  -2   2   1  917.61   28.20
  -2   2   1  916.11   28.80
  -1  -2   1  528.85   15.90
   1   2  -1  510.95   16.00
  -1   2   1  530.65   15.90
  -1   2   1  440.46   15.70
   0   2  -1  682.73   21.10
   0   2   1  679.73   20.90
   0   2  -1  673.13   21.30
   0   2   1  694.93   21.30
  -1  -2  -1  349.57   11.30
   1  -2   1  367.16   11.90
   1   2   1  363.86   12.00
  -1   2  -1  365.96   12.00
   2  -2   1   93.19    4.30
   2   2   1   97.99    4.30
  -2   2  -1   94.39    4.10
   2   2   1   92.89    4.00
   3  -2   1 1190.68   37.50
   3   2   1 1171.68   36.80
   3   2   1 1182.48   37.40
  -3   2  -1 1180.38   37.00
  -4  -2  -1   26.80    2.10
   4  -2   1   34.60    3.30
   4   2   1   28.40    3.00
   4   2   1   29.30    2.50
  -4   2  -1   26.60    2.60
  -5  -2  -1  271.97   10.10
   5  -2   1  262.37   11.20
  -5   2  -1  274.77   10.60
   5   2   1  264.07    9.90
   5   2   1  264.47   11.20
  -6  -2  -1  565.44   19.90
   6  -2   1  581.14   21.40
   6   2   1  593.54   19.60
   6   2   1  597.24   21.50
  -6   2  -1  565.74   20.50
   7  -2   1   18.50    3.30
  -7  -2  -1   30.10    3.40
   7   2   1   26.40    3.80
  -7   2  -1   27.80    3.60
   7   2   1   26.10    2.70
  -8  -2  -1   81.19    5.20
   8  -2   1   81.29    7.30
   8   2   1   84.59    6.40
  -8   2  -1   78.29    5.70
  -9  -2  -1    8.30    2.20
   9  -2   1   11.20    3.30
  -9   2  -1   34.70    4.70
   9   2   1    7.50    2.90
 -10  -2  -1   -1.20    1.20
  10  -2   1   -0.60    1.90
 -10   2  -1   -0.70    1.30
  10   2   1    0.40    2.10
  11  -2   1   -1.10    1.90
 -11  -2  -1    0.30    1.50
  11   2   1    3.80    3.00
 -11   2  -1    0.20    1.80
 -12  -2  -1    6.30    2.90
  12  -2   1    4.20    3.10
 -12   2  -1   10.00    3.10
  12   2   1    6.30    3.30
  13  -2   1   10.30    4.10
  13   2   1    6.80    3.80
 -13   2  -1    8.80    3.70
 -14  -3   1    6.50    3.10
  14  -3  -1    1.60    2.70
  14   3  -1    1.40    3.30
 -14   3   1    3.30    3.00
 -13  -3   1    3.00    2.40
  13  -3  -1    0.10    2.70
  13   3  -1    3.20    2.90
 -13   3   1    1.30    2.30
  12  -3  -1   -4.10    1.70
 -12  -3   1    0.50    1.80
  12   3  -1    0.20    2.80
 -12   3   1    3.30    2.30
  11  -3  -1    1.00    2.20
 -11  -3   1    1.80    1.70
 -11   3   1    3.40    2.10
  11   3  -1   -1.80    1.80
 -10  -3   1  105.49    6.70
  10  -3  -1  110.39    8.00
  10   3  -1  107.59    7.90
 -10   3   1   90.19    7.00
   9  -3  -1   44.10    5.50
  -9  -3   1   56.99    5.50
   9   3  -1   58.99    6.30
  -9   3   1   54.59    5.70
   8  -3  -1   85.49    6.30
  -8  -3   1   95.89    5.80
   8   3  -1  107.59    6.90
  -8   3   1  100.09    6.30
   7  -3  -1  163.88    8.70
  -7  -3   1  177.78    8.20
   7   3  -1  184.08    7.80
   7   3  -1  187.78    8.90
  -7   3   1  164.78    8.40
   6  -3  -1    4.50    1.60
  -6  -3   1    5.10    1.60
   6   3  -1    4.00    1.50
  -6   3   1    3.30    1.30
  -6   3   1    2.70    0.50
   6   3  -1    2.90    1.30
   5  -3  -1    1.60    1.10
  -5  -3   1    5.80    1.40
   5   3  -1    4.80    1.30
  -5   3   1    2.20    1.20
   5   3  -1    3.50    1.30
  -5   3   1    3.40    0.60
  -4  -3   1  309.47   11.20
   4  -3  -1  298.67   11.50
   4   3  -1  314.37   11.40
  -4   3   1  321.07   11.70
   4   3  -1  303.47   11.30
  -4   3   1  320.47   10.00
   3  -3  -1    1.30    0.70
  -3  -3   1    1.20    0.70
  -3   3   1    0.90    0.70
  -3   3   1    1.00    0.40
   3   3  -1    0.10    0.60
   3   3  -1    0.30    0.50
  -2  -3   1 1832.32   56.59
  -2   3   1 1826.62   56.89
  -2   3   1 1917.61   56.29
   2   3  -1 1861.11   56.99
  -1   3   1 2568.34   78.49
   1   3  -1 2677.23   78.49
  -1   3   1 2590.44   78.29
   1   3  -1 2549.04   78.49
   0   3   1  155.18    5.70
   0   3  -1  155.68    6.00
   0   3   1  155.78    5.90
   0   3  -1  159.98    5.80
   1  -3   1   40.60    2.10
   1   3   1   37.50    2.40
  -1   3  -1   35.10    2.30
   1   3   1   39.00    2.00
  -1   3  -1   39.40    1.90
   2  -3   1  861.11   27.30
   2   3   1  846.22   27.30
  -2   3  -1  868.21   27.50
   3  -3   1  152.78    6.60
   3   3   1  154.78    6.50
  -3   3  -1  145.69    6.40
   3   3   1  157.18    6.40
   4  -3   1    4.00    1.40
  -4  -3  -1    8.80    1.40
   4   3   1    5.30    1.30
  -4   3  -1    2.70    1.10
   4   3   1    3.50    1.30
   5  -3   1  317.37   12.80
  -5  -3  -1  314.67   11.60
  -5   3  -1  312.67   12.30
   5   3   1  316.47   12.70
   5   3   1  318.47   11.80
   6  -3   1   85.49    5.50
  -6  -3  -1   74.89    4.40
   6   3   1   76.59    4.40
   6   3   1   71.19    5.10
  -6   3  -1   76.39    5.00
   7  -3   1  273.57   12.80
  -7  -3  -1  292.47   11.60
   7   3   1  279.87   12.80
  -7   3  -1  283.07   12.30
   7   3   1  302.77   11.40
   8  -3   1    3.10    2.20
  -8  -3  -1    7.10    1.90
  -8   3  -1    7.50    2.10
   8   3   1    2.70    1.90
   8   3   1    5.00    1.70
  -9  -3  -1   49.20    5.00
   9  -3   1   48.80    6.10
  -9   3  -1   67.69    6.50
   9   3   1   48.80    5.90
  10  -3   1   33.20    5.30
 -10  -3  -1   33.00    4.40
 -10   3  -1   35.60    4.90
  10   3   1   29.90    4.90
  11  -3   1   35.50    5.90
 -11  -3  -1   40.10    5.00
  11   3   1   49.20    6.80
 -11   3  -1   47.10    6.00
 -12  -3  -1    1.90    1.90
  12  -3   1   -1.00    2.30
  12   3   1   -1.80    2.50
 -12   3  -1   -1.50    2.20
  13  -3   1    0.40    2.80
  13   3   1   -2.80    3.20
 -13   3  -1    0.60    2.50
 -14  -4   1    0.70    2.50
  14  -4  -1    4.50    3.50
  14   4  -1    9.90    4.40
 -14   4   1    3.30    3.00
  13  -4  -1    1.90    2.90
 -13  -4   1    1.10    2.40
 -13   4   1    3.60    2.70
  13   4  -1   -0.30    2.70
 -12  -4   1   15.90    3.50
  12  -4  -1   15.90    4.20
  12   4  -1    8.80    3.70
 -12   4   1   11.00    3.40
  11  -4  -1    0.90    2.00
 -11  -4   1    2.80    2.10
 -11   4   1    1.80    2.00
  10  -4  -1   -0.70    2.00
 -10  -4   1    6.20    2.20
 -10   4   1    1.50    2.10
  10   4  -1   -1.70    1.70
   9  -4  -1   26.10    4.30
  -9  -4   1   21.00    3.40
   9   4  -1   27.90    4.40
  -9   4   1   23.30    3.80
  -8  -4   1  123.39    6.80
   8  -4  -1  117.79    7.50
  -8   4   1  120.59    7.30
   8   4  -1  128.69    6.70
   8   4  -1  131.59    7.70
  -7  -4   1   66.69    4.40
   7  -4  -1   66.19    4.90
   7   4  -1   67.29    4.90
   7   4  -1   59.89    4.20
  -7   4   1   60.59    4.70
  -6  -4   1  258.37   10.50
   6  -4  -1  268.77   11.30
   6   4  -1  247.88   10.50
  -6   4   1  262.57   11.20
   6   4  -1  283.97   11.20
  -5  -4   1   -0.60    0.70
   5  -4  -1   -0.50    0.80
   5   4  -1    0.00    0.80
  -5   4   1   -0.10    0.30
   5   4  -1    0.20    0.80
  -5   4   1    0.50    0.80
   4  -4  -1  111.69    5.40
  -4  -4   1  117.19    5.10
  -4   4   1  111.29    5.60
   4   4  -1   85.69    4.80
  -4   4   1  116.69    4.20
   4   4  -1  116.29    5.50
   3  -4  -1    1.70    0.80
  -3  -4   1    3.30    0.90
  -3   4   1    2.30    0.70
   3   4  -1    3.10    1.10
   3   4  -1    2.40    0.80
  -3   4   1    0.60    0.70
  -2  -4   1   52.09    2.90
   2   4  -1   57.79    3.20
  -2   4   1   51.19    3.10
  -2   4   1   42.50    2.50
   1   4  -1  544.15   18.30
  -1   4   1  561.64   18.20
  -1   4   1  562.04   18.30
   1   4  -1  564.44   18.30
   0  -4   1 3130.59   93.39
   0   4   1 3099.59   94.69
   0   4   1 3121.99   94.39
   0   4  -1 3142.59   94.69
   0   4  -1 3131.89   94.39
   1  -4   1   31.60    1.80
   1   4   1   31.40    1.80
   1   4   1   33.50    2.00
  -1   4  -1   28.20    2.60
   1   4   1   30.70    2.30
   2  -4   1  131.09    5.50
   2   4   1  133.29    5.90
   2   4   1  133.29    5.40
  -2   4  -1  134.99    6.00
  -2   4  -1  137.29    5.00
   3  -4   1  311.37   11.40
  -3   4  -1  300.97   11.70
   3   4   1  314.17   11.50
  -4  -4  -1    3.70    1.00
   4  -4   1    2.20    1.30
   4   4   1    4.40    1.30
   4   4   1    2.90    1.30
  -4   4  -1    4.10    1.40
  -5  -4  -1   11.80    1.80
   5  -4   1    7.40    1.90
   5   4   1   10.80    1.90
  -5   4  -1   10.00    2.10
   5   4   1   14.80    2.40
   6  -4   1  116.19    6.80
  -6  -4  -1  118.29    5.90
   6   4   1  122.69    6.30
  -6   4  -1  123.29    6.80
   6   4   1  121.09    6.80
   7  -4   1    5.70    2.20
  -7  -4  -1    7.80    1.80
  -7   4  -1    7.70    2.20
   7   4   1    6.10    1.80
   7   4   1    5.00    2.00
  -8  -4  -1    6.90    1.90
   8  -4   1    3.80    2.10
   8   4   1    5.40    1.90
  -8   4  -1    4.20    2.10
   8   4   1    4.00    2.20
   9  -4   1    4.50    2.40
  -9  -4  -1    2.60    1.50
   9   4   1    5.20    2.60
  -9   4  -1    1.80    2.10
  10  -4   1    2.50    2.30
 -10  -4  -1    0.70    1.40
  10   4   1    4.10    2.80
 -10   4  -1    9.00    3.00
  11  -4   1   -1.20    2.10
 -11  -4  -1   -0.70    1.70
 -11   4  -1   -3.20    1.40
  11   4   1    3.30    2.90
  12  -4   1   31.80    6.00
 -12   4  -1   28.00    5.20
  12   4   1   24.80    5.20
  13  -4   1   -1.30    2.70
 -13   4  -1    0.30    2.70
  13   4   1   -3.30    2.90
 -13  -5   1    0.10    2.10
  13  -5  -1    1.00    2.50
  13   5  -1   -0.60    2.60
 -13   5   1    1.90    3.00
 -12  -5   1    0.70    1.80
  12  -5  -1   -2.70    1.80
 -12   5   1   -0.10    2.10
  12   5  -1   -1.30    2.50
  11  -5  -1   -0.60    2.00
 -11  -5   1    3.70    2.10
 -11   5   1    1.30    2.30
  11   5  -1   -0.50    2.60
 -10  -5   1    6.00    2.30
  10  -5  -1    4.10    2.30
  10   5  -1    4.70    2.60
 -10   5   1    8.80    2.80
  -9  -5   1   69.89    5.40
   9  -5  -1   68.49    6.80
  -9   5   1   86.19    6.40
   9   5  -1   76.59    7.20
   9   5  -1   84.69    5.60
   8  -5  -1   24.00    3.90
  -8  -5   1   26.60    3.60
   8   5  -1   28.30    4.10
  -8   5   1   26.20    3.90
   8   5  -1   19.00    3.10
   7  -5  -1   28.80    3.90
  -7  -5   1   35.20    3.80
   7   5  -1   35.60    4.20
  -7   5   1   29.90    4.00
   7   5  -1   36.90    3.90
  -6  -5   1   93.89    5.40
   6  -5  -1  117.29    6.40
   6   5  -1  110.19    6.00
  -6   5   1  102.19    6.20
   6   5  -1  109.79    6.10
   5  -5  -1  347.07   13.00
  -5  -5   1  350.36   12.60
  -5   5   1  338.87   13.30
   5   5  -1  351.66   13.10
   5   5  -1  282.77   12.40
  -5   5   1  349.77   11.10
   4  -5  -1    3.70    1.10
  -4  -5   1    1.50    0.90
   4   5  -1    1.50    0.90
  -4   5   1    2.20    1.10
   4   5  -1    1.90    1.20
  -4   5   1    2.30    0.70
   3  -5  -1  116.49    4.90
  -3  -5   1  107.19    5.00
  -3   5   1  104.89    5.50
   3   5  -1  106.59    4.60
   3   5  -1  112.09    5.50
  -3   5   1  112.59    4.70
  -2  -5   1   20.40    2.10
   2   5  -1   21.50    2.40
  -2   5   1   20.30    2.30
   1   5  -1 1766.12   54.59
  -1   5   1 1775.42   54.59
  -1   5   1 1754.42   54.29
   1   5  -1 1755.22   54.49
   0  -5   1  646.74   20.10
   0   5  -1  669.83   21.60
   0   5   1  664.03   21.80
   0   5  -1  657.83   21.90
   0   5   1  659.53   21.50
   1  -5   1    2.40    0.70
   1   5   1    1.20    0.90
   1   5   1    3.00    0.70
  -1   5  -1    1.20    0.60
   1   5   1    3.10    0.90
  -1   5  -1    4.40    1.20
  -2  -5  -1   82.89    3.80
   2  -5   1   82.49    3.90
  -2   5  -1   76.99    4.50
   2   5   1   78.09    3.70
  -2   5  -1   81.99    3.60
   2   5   1   80.29    4.50
  -3  -5  -1   20.10    2.00
   3  -5   1   24.10    2.50
   3   5   1   23.50    2.40
  -3   5  -1   18.80    2.50
   3   5   1   21.90    2.60
  -3   5  -1   23.50    1.60
  -4  -5  -1  196.78    7.90
   4  -5   1  204.88    8.80
   4   5   1  209.48    9.00
  -4   5  -1  214.78    9.30
   5  -5   1   15.40    2.50
  -5  -5  -1   19.40    2.40
   5   5   1   21.50    2.90
  -5   5  -1   20.40    3.00
   5   5   1   15.00    2.40
   6  -5   1   -0.30    1.30
  -6  -5  -1   -1.40    0.70
  -6   5  -1    0.00    1.10
   6   5   1   -1.00    1.00
   6   5   1    0.40    1.10
  -7  -5  -1   90.99    5.30
   7  -5   1   89.49    6.20
   7   5   1   93.29    5.80
  -7   5  -1   80.79    5.90
   7   5   1   97.79    6.40
  -8  -5  -1   38.90    4.10
   8  -5   1   32.60    4.60
   8   5   1   33.40    4.60
  -8   5  -1   33.60    4.60
   8   5   1   32.10    3.90
  -9  -5  -1  148.39    8.00
   9  -5   1  143.49    9.30
   9   5   1  156.58    9.30
  -9   5  -1  147.19    9.10
 -10  -5  -1   -1.50    1.20
  10  -5   1    0.10    2.10
 -10   5  -1    2.40    2.20
  10   5   1   -1.60    2.20
 -11  -5  -1   29.90    4.50
  11  -5   1   41.80    6.20
  11   5   1   51.29    6.70
 -11   5  -1   48.20    6.40
  12  -5   1   -0.40    2.20
 -12   5  -1    3.80    2.80
  12   5   1    5.90    3.60
  13  -5   1    2.50    3.40
  13   5   1   -0.70    2.80
 -13   5  -1   -0.20    2.50
  13  -6  -1    5.20    2.90
 -13  -6   1   -0.60    2.10
 -13   6   1    1.30    2.70
  13   6  -1    2.90    3.10
  12  -6  -1    2.70    2.80
 -12  -6   1    1.80    2.10
 -12   6   1    2.10    2.60
  12   6  -1    9.00    3.50
 -11  -6   1   12.30    3.10
  11  -6  -1   10.00    3.30
 -11   6   1    7.60    3.30
  11   6  -1   12.30    3.70
  10  -6  -1    1.00    2.10
 -10  -6   1    8.70    2.70
  10   6  -1    1.90    2.50
 -10   6   1    6.00    2.60
   9  -6  -1   59.09    6.20
  -9  -6   1   67.49    6.10
   9   6  -1   73.09    6.80
  -9   6   1   60.59    6.50
   9   6  -1   57.89    5.60
  -8  -6   1    4.00    1.70
   8  -6  -1    6.00    2.30
  -8   6   1    7.90    2.50
   8   6  -1    5.40    2.10
   8   6  -1    9.30    2.50
  -7  -6   1   -1.40    0.80
   7  -6  -1    2.40    1.50
  -7   6   1   -0.50    1.30
   7   6  -1   -0.50    1.10
   7   6  -1    0.30    1.30
  -6  -6   1   -0.80    0.80
   6  -6  -1    1.20    1.30
   6   6  -1    0.80    1.00
   6   6  -1    0.70    1.10
  -6   6   1    1.50    1.20
  -5  -6   1    5.90    1.60
   5  -6  -1    6.30    1.50
  -5   6   1    9.50    2.10
   5   6  -1    8.20    1.70
  -5   6   1    9.00    1.20
   5   6  -1    9.10    2.00
  -4  -6   1  161.48    6.90
   4  -6  -1  157.28    6.80
  -4   6   1  142.59    7.50
  -4   6   1  151.78    6.10
   4   6  -1  153.98    6.50
   4   6  -1  156.88    7.50
  -3  -6   1    0.60    0.80
  -3   6   1    1.00    0.90
   3   6  -1   -0.20    0.80
  -3   6   1    1.30    0.80
  -2  -6   1    1.00    0.80
  -2   6   1    0.40    0.80
  -2   6   1    0.20    0.70
   2   6  -1    0.70    1.00
  -1   6   1    7.60    1.50
   1   6  -1    4.30    1.30
   1   6  -1    5.50    1.40
  -1   6   1    6.00    1.50
   0  -6   1  261.47    8.20
   0   6  -1  254.87   10.20
   0   6  -1  264.27   10.00
   0   6   1  261.57   10.20
   0   6   1  264.27   10.00
   1  -6   1  141.59    5.20
  -1   6  -1  134.69    6.50
   1   6   1  142.39    5.00
   1   6   1  140.09    6.00
  -1   6  -1  136.49    6.00
   1   6   1  128.89    6.40
   2  -6   1  166.38    6.50
  -2  -6  -1  167.08    6.80
  -2   6  -1  170.88    7.70
   2   6   1  170.78    6.30
  -2   6  -1  159.48    6.60
   2   6   1  155.08    7.40
  -3  -6  -1   26.80    2.50
   3  -6   1   26.20    2.60
  -3   6  -1   24.70    1.90
   3   6   1   24.30    2.90
  -3   6  -1   26.70    3.20
   3   6   1   29.50    2.60
  -4  -6  -1    0.00    0.70
   4  -6   1    3.00    1.20
   4   6   1    0.10    0.80
  -4   6  -1    1.80    1.20
   4   6   1    2.30    1.30
   5  -6   1  135.89    7.00
  -5  -6  -1  128.59    6.10
  -5   6  -1  128.29    7.20
   5   6   1  122.29    6.80
   6  -6   1   49.00    4.90
  -6  -6  -1   48.00    4.20
   6   6   1   46.60    4.60
  -6   6  -1   44.30    5.00
   6   6   1   47.00    4.70
   7  -6   1   21.00    3.50
  -7  -6  -1   18.80    2.80
   7   6   1   19.80    3.30
   7   6   1   21.80    3.50
  -7   6  -1   20.10    3.70
   8  -6   1   25.40    4.10
  -8  -6  -1   28.70    3.70
  -8   6  -1   33.50    4.70
   8   6   1   29.00    4.30
   8   6   1   25.70    3.80
   9  -6   1   13.20    3.50
  -9  -6  -1   10.50    2.60
   9   6   1   11.60    3.20
   9   6   1    7.00    2.50
  -9   6  -1    7.00    2.60
 -10  -6  -1   25.50    3.90
  10  -6   1   22.10    4.40
  10   6   1   26.40    4.80
 -10   6  -1   29.40    5.10
  11  -6   1    1.90    2.50
 -11   6  -1    4.90    2.60
  11   6   1   -0.70    2.50
  12  -6   1   23.50    5.30
 -12   6  -1   12.30    3.70
  12   6   1   26.00    5.70
  13  -6   1   -2.30    3.10
 -13   6  -1    2.00    3.20
  13   6   1   -3.20    2.90
 -13  -7   1    1.30    2.40
  13  -7  -1    1.70    2.60
 -13   7   1    1.70    3.00
  12  -7  -1    0.20    2.40
 -12  -7   1   -0.80    1.90
  12   7  -1    3.00    3.00
 -12   7   1    0.90    2.40
  11  -7  -1    3.70    2.70
 -11  -7   1    5.50    2.50
 -11   7   1    2.00    2.50
  11   7  -1    4.90    2.70
 -10  -7   1    8.80    2.70
  10  -7  -1    9.80    3.20
  10   7  -1    3.40    2.20
  10   7  -1    3.40    2.80
 -10   7   1    9.90    3.10
  -9  -7   1   30.70    4.10
   9  -7  -1   25.30    4.30
   9   7  -1   28.20    4.10
   9   7  -1   29.60    4.60
  -9   7   1   20.50    4.10
   8  -7  -1    2.10    1.80
  -8  -7   1    2.60    1.60
  -8   7   1    1.70    1.70
   8   7  -1    3.10    1.90
   8   7  -1    4.70    1.90
   7  -7  -1  153.38    7.90
  -7  -7   1  131.79    7.10
   7   7  -1  137.79    7.80
  -7   7   1  128.69    8.00
  -6  -7   1    8.00    2.00
   6  -7  -1    8.30    2.00
   6   7  -1   13.10    2.40
  -6   7   1   17.50    3.20
   6   7  -1   10.90    2.50
  -5  -7   1   65.89    4.20
   5  -7  -1   72.19    4.40
  -5   7   1   68.79    3.50
  -5   7   1   70.19    5.10
   5   7  -1   63.89    4.00
   5   7  -1   67.89    4.90
  -4  -7   1   72.69    4.30
  -4   7   1   73.49    3.80
   4   7  -1   75.49    5.00
  -4   7   1   64.99    4.80
  -3  -7   1    0.80    0.90
  -3   7   1    1.00    1.10
  -3   7   1    1.90    1.00
   3   7  -1    2.60    1.30
  -2   7   1    1.90    1.20
   2   7  -1    1.50    1.10
  -2   7   1    3.40    1.20
   2   7  -1    5.50    1.60
   1   7  -1   31.10    3.20
  -1   7   1   30.00    3.10
  -1   7   1   41.60    3.70
   1   7  -1   30.00    3.30
   0   7  -1  810.12   26.60
   0   7  -1  791.12   26.80
   0   7   1  789.82   26.50
   0   7   1  804.72   26.80
   1  -7   1   60.19    2.60
   1   7   1   57.29    2.40
  -1   7  -1   49.00    3.40
   1   7   1   51.29    3.80
  -1   7  -1   54.19    3.90
   1   7   1   61.59    3.60
  -2  -7  -1    9.70    1.70
   2  -7   1   12.90    1.60
  -2   7  -1    9.90    1.60
   2   7   1   12.50    2.30
   2   7   1   10.80    1.40
  -2   7  -1    8.60    2.00
  -3  -7  -1   93.69    4.70
   3  -7   1   88.79    4.60
  -3   7  -1   90.29    5.60
   3   7   1   86.29    5.40
   3   7   1   90.69    4.40
  -3   7  -1   85.39    4.20
   4  -7   1    2.40    1.20
  -4  -7  -1    2.90    1.10
  -4   7  -1    1.60    1.40
   4   7   1    1.60    1.20
  -4   7  -1    2.20    0.80
   4   7   1    2.50    1.50
   5  -7   1   31.40    3.60
  -5  -7  -1   39.80    3.10
  -5   7  -1   47.80    5.10
   5   7   1   41.50    3.90
   5   7   1   39.20    4.30
  -6  -7  -1    2.30    1.20
   6  -7   1    2.60    1.40
   6   7   1    0.40    0.80
  -6   7  -1   -0.80    1.20
   6   7   1    2.80    1.80
   7  -7   1    5.20    2.10
  -7  -7  -1   10.90    2.30
   7   7   1   11.00    2.90
   7   7   1   11.50    2.80
  -7   7  -1    8.80    2.90
  -8  -7  -1   -0.40    1.10
   8  -7   1    0.50    1.50
  -8   7  -1    2.40    2.20
   8   7   1    2.20    1.90
   8   7   1    0.10    1.70
   9  -7   1   58.29    6.60
  -9  -7  -1   63.59    5.90
  -9   7  -1   68.19    7.40
   9   7   1   67.19    6.80
   9   7   1   77.09    6.80
  10  -7   1    3.80    2.40
 -10  -7  -1    0.60    1.80
  10   7   1    4.10    2.90
 -10   7  -1   -3.00    1.50
  11  -7   1   20.90    4.80
  11   7   1   26.30    5.30
 -11   7  -1   17.00    4.50
  12  -7   1    1.50    2.80
 -12   7  -1    5.30    3.40
  12   7   1   -0.20    2.70
 -13   8   1    0.90    3.20
  12  -8  -1   -1.20    2.30
 -12  -8   1    3.40    2.40
 -12   8   1    2.40    2.80
 -11  -8   1    0.00    1.90
  11  -8  -1    0.30    2.30
 -11   8   1    0.90    2.30
  11   8  -1    1.00    2.10
  10  -8  -1   23.60    4.30
 -10  -8   1   19.70    3.60
 -10   8   1   25.70    5.00
  10   8  -1   18.50    3.80
  10   8  -1   21.30    4.00
  -9  -8   1  146.39    8.10
   9  -8  -1  122.59    8.20
   9   8  -1  123.89    8.00
   9   8  -1  121.09    8.00
  -9   8   1  128.49    9.00
  -8  -8   1    0.80    1.50
   8  -8  -1    0.40    1.50
  -8   8   1   -0.80    1.70
   8   8  -1    0.30    1.30
   8   8  -1    2.30    2.00
  -7  -8   1   37.60    4.20
   7  -8  -1   35.60    4.20
  -7   8   1   43.40    5.40
   7   8  -1   40.10    4.40
   7   8  -1   30.30    4.30
  -6  -8   1   21.40    2.90
   6  -8  -1   19.40    2.90
   6   8  -1   24.30    3.00
   6   8  -1   17.50    3.20
  -6   8   1   20.20    3.50
  -5  -8   1    0.90    1.10
   5   8  -1    1.10    1.40
  -5   8   1   -0.20    0.70
  -5   8   1    0.70    1.30
  -4  -8   1    0.60    0.90
   4   8  -1   -0.10    1.10
  -4   8   1    1.90    1.00
  -4   8   1    0.40    1.20
  -3  -8   1    8.20    1.80
  -3   8   1   12.50    2.00
   3   8  -1    6.60    1.90
  -3   8   1   10.20    2.30
   2   8  -1   40.00    3.80
  -2   8   1   45.20    4.20
   2   8  -1   35.10    3.80
  -2   8   1   36.00    3.50
  -1   8   1  168.58    8.00
  -1   8   1  172.48    7.90
   1   8  -1  175.98    8.00
   1   8  -1  174.58    8.20
   0   8  -1 1357.46   44.10
   0   8   1 1374.26   44.40
   0   8  -1 1392.06   44.50
   0   8   1 1375.86   44.10
   1  -8   1  200.58    6.90
  -1   8  -1  203.28    9.30
  -1   8  -1  199.18    8.60
   1   8   1  215.38    9.50
   1   8   1  201.28    6.50
   1   8   1  208.18    8.70
   2  -8   1   24.80    1.80
   2   8   1   23.10    1.70
   2   8   1   24.10    3.20
  -2   8  -1   22.20    2.60
  -2   8  -1   26.30    3.30
   3  -8   1   13.80    1.90
  -3  -8  -1   10.60    1.80
   3   8   1   12.00    1.70
  -3   8  -1   17.80    2.20
   3   8   1   12.00    2.40
  -3   8  -1   16.40    2.80
  -4  -8  -1   66.49    4.20
   4  -8   1   64.09    4.10
  -4   8  -1   71.79    5.30
  -4   8  -1   71.89    3.80
   4   8   1   71.79    4.10
   4   8   1   67.19    5.10
  -5  -8  -1    0.10    1.00
   5  -8   1    2.30    1.30
   5   8   1    3.20    1.40
  -5   8  -1    3.40    1.90
   5   8   1    2.40    1.60
   6  -8   1   23.80    3.40
  -6  -8  -1   24.50    3.20
   6   8   1   16.30    3.10
  -6   8  -1   16.60    3.30
   6   8   1   22.80    3.20
   7  -8   1   26.50    4.00
  -7  -8  -1   21.20    3.20
   7   8   1   17.50    3.30
  -7   8  -1   23.50    4.10
   8  -8   1    3.90    2.30
  -8  -8  -1    2.30    1.70
   8   8   1    2.80    2.20
   8   8   1    2.80    1.90
  -8   8  -1   -0.60    1.70
   9  -8   1    6.00    2.70
  -9  -8  -1    9.00    2.50
   9   8   1    8.00    2.80
  -9   8  -1    7.10    3.00
   9   8   1    2.80    2.10
  10  -8   1   11.20    3.50
 -10   8  -1    7.80    3.20
  10   8   1    9.90    3.40
  11  -8   1    0.90    2.40
 -11   8  -1    3.90    3.10
  11   8   1    0.90    2.90
  12  -8   1    2.70    3.00
 -12   8  -1    1.20    2.90
 -12  -9   1    3.70    2.50
 -12   9   1    0.80    2.60
 -11  -9   1    2.60    2.30
 -11   9   1    3.00    2.90
 -10  -9   1    1.10    1.80
  10  -9  -1    2.20    2.30
  10   9  -1    0.50    2.00
 -10   9   1   -3.70    1.50
   9  -9  -1   27.10    4.40
  -9  -9   1   22.70    3.90
   9   9  -1   25.30    4.50
  -9   9   1   17.00    4.00
   8  -9  -1   41.10    4.90
  -8  -9   1   34.30    4.40
   8   9  -1   36.70    5.20
  -8   9   1   38.00    5.30
  -7  -9   1   74.79    5.30
   7  -9  -1   76.59    5.50
  -7   9   1   76.39    7.40
   7   9  -1   86.69    6.50
  -6  -9   1   39.00    4.10
   6   9  -1   29.00    4.20
  -6   9   1   32.00    4.50
  -5  -9   1   22.90    3.10
  -5   9   1   28.00    4.20
   5   9  -1   20.40    3.60
  -4  -9   1   56.89    4.20
  -4   9   1   56.59    3.80
  -4   9   1   55.79    5.50
   4   9  -1   57.79    5.50
  -3  -9   1   22.80    3.00
   3   9  -1   13.10    2.70
  -3   9   1   24.80    3.40
  -2   9   1   27.20    3.30
   2   9  -1   19.30    3.10
   2   9  -1   22.70    3.10
  -2   9   1   29.90    3.60
   1   9  -1    0.60    1.20
  -1   9   1   -0.10    1.00
   1   9  -1    0.50    1.20
  -1   9   1   -0.30    1.10
   0   9  -1   71.39    4.80
   0   9   1   81.89    5.20
   0   9  -1   74.39    5.10
   0   9   1   68.89    4.80
  -1   9  -1    3.90    1.70
  -1   9  -1    7.00    1.70
   1   9   1    0.70    1.30
   1   9   1    5.00    1.70
   2  -9   1   31.20    2.10
  -2   9  -1   26.70    3.70
   2   9   1   33.90    4.10
  -3  -9  -1  185.18    8.10
   3  -9   1  167.98    7.20
   3   9   1  192.18    9.40
  -3   9  -1  190.98    9.50
  -3   9  -1  170.88    7.70
  -4  -9  -1  104.19    5.60
   4  -9   1   97.89    5.40
  -4   9  -1  103.59    5.10
  -4   9  -1  106.79    6.90
   4   9   1  114.29    7.00
   5  -9   1   90.09    5.30
  -5  -9  -1   81.29    5.00
  -5   9  -1   71.39    6.80
   5   9   1   78.89    6.00
  -6  -9  -1   21.20    3.10
   6  -9   1   21.50    3.20
   6   9   1   17.70    3.30
  -6   9  -1   16.90    3.70
   7  -9   1   75.59    5.70
  -7  -9  -1   79.89    5.40
  -7   9  -1   79.39    7.60
   7   9   1   64.39    6.60
  -8  -9  -1   10.20    2.60
   8  -9   1    4.10    2.10
   8   9   1    7.60    2.60
  -8   9  -1    8.20    2.80
   9  -9   1    1.20    2.00
   9   9   1    3.80    2.40
  -9   9  -1    5.50    3.00
  10  -9   1    6.20    2.90
 -10   9  -1    6.40    3.10
  11  -9   1    1.70    2.60
 -11   9  -1    7.40    3.70
  12  -9   1   -0.60    2.90
 -12   9  -1    2.60    3.00
 -12  10   1    1.00    2.80
 -11 -10   1    0.60    2.10
 -11  10   1    1.50    2.70
 -10 -10   1    3.40    2.30
  10  10  -1    3.50    2.60
 -10  10   1    2.90    2.60
  -9 -10   1    7.50    2.60
  -9  10   1    4.80    2.70
   9  10  -1    7.90    3.00
  -8 -10   1    0.90    1.90
  -8  10   1    1.90    2.00
   8  10  -1    0.50    1.80
  -7 -10   1   13.00    2.80
  -7  10   1   17.60    3.80
   7  10  -1    9.40    2.90
  -6 -10   1   -0.50    1.20
  -6  10   1    3.50    2.10
   6  10  -1   -1.70    1.70
  -5 -10   1   55.89    5.10
  -5  10   1   42.60    5.20
   5  10  -1   48.70    5.50
  -4 -10   1   12.80    2.50
   4  10  -1   10.60    2.60
  -4  10   1   14.50    3.00
  -4  10   1   17.80    2.60
  -3 -10   1    0.10    1.10
   3  10  -1   -0.90    1.10
  -3  10   1    0.60    1.40
  -3  10   1    0.80    0.90
   2  10  -1   14.60    2.70
  -2  10   1    8.60    2.00
  -2  10   1   14.70    2.80
   2  10  -1    9.30    2.60
   1  10  -1   20.60    3.20
   1  10  -1   22.70    3.40
  -1  10   1   23.30    3.40
  -1  10   1   32.30    3.90
   0  10   1   22.70    3.40
   0  10  -1   26.60    3.50
   0  10  -1   28.30    3.70
   0  10   1   28.20    3.60
  -1  10  -1    4.20    1.70
   1  10   1    7.40    2.00
  -1  10  -1    5.60    2.10
   1  10   1    7.20    2.20
   2  10   1    5.40    1.90
  -2  10  -1    1.70    1.20
  -2  10  -1    2.60    1.60
  -3 -10  -1    1.30    1.10
  -3  10  -1   -0.50    0.90
  -3  10  -1   -1.40    1.40
   3  10   1   -1.80    1.40
  -4 -10  -1   15.00    2.60
  -4  10  -1   16.40    3.40
   4  10   1   21.70    3.80
  -5 -10  -1  169.58    8.10
   5  10   1  153.48    9.40
  -5  10  -1  185.38   10.10
   6 -10   1   17.60    3.50
  -6 -10  -1   18.30    3.10
   6  10   1   15.90    3.50
  -6  10  -1   11.30    3.10
   7 -10   1    7.90    2.70
  -7 -10  -1    9.80    2.50
  -7  10  -1   11.00    3.30
   7  10   1    2.80    2.20
   8 -10   1   -0.30    1.60
  -8 -10  -1    3.30    1.80
   8  10   1    3.10    2.30
  -8  10  -1    3.60    2.40
   9 -10   1   18.80    4.10
   9  10   1   10.30    3.40
  -9  10  -1   16.00    4.20
  10 -10   1    0.90    2.20
 -10  10  -1    1.70    2.50
  10  10   1    3.70    2.90
  11 -10   1   -1.10    2.80
 -11  10  -1   -0.70    2.90
 -11 -11   1    1.80    2.20
  11  11  -1    0.00    2.60
 -11  11   1    0.30    2.80
 -10 -11   1    6.10    2.70
  10  11  -1    4.70    3.10
 -10  11   1    9.10    3.70
  -9 -11   1    0.00    1.70
   9  11  -1    0.50    2.10
  -9  11   1   -1.50    2.00
  -8 -11   1    0.40    1.80
  -8  11   1   -0.40    2.10
   8  11  -1    0.40    2.30
  -7 -11   1    1.70    2.00
  -7  11   1    3.00    2.40
   7  11  -1    3.80    2.50
  -6 -11   1   57.89    5.50
   6  11  -1   57.79    6.50
  -6  11   1   57.09    6.40
  -5 -11   1    8.00    2.20
   5  11  -1    1.40    2.00
  -5  11   1    5.60    2.50
  -4 -11   1   10.50    2.40
  -4  11   1   17.20    2.80
   4  11  -1   21.60    3.80
  -4  11   1   18.70    3.50
  -3 -11   1   88.59    5.80
  -3  11   1   84.99    6.30
  -3  11   1   84.79    5.50
   3  11  -1   78.49    7.00
  -2  11   1    0.80    1.40
   2  11  -1    0.10    1.60
   2  11  -1    1.30    1.60
  -2  11   1    3.60    2.00
   1  11  -1  124.19    7.40
  -1  11   1  125.99    7.60
   1  11  -1  137.49    7.80
  -1  11   1  128.09    7.40
   0  11  -1   93.49    6.20
   0  11   1  102.19    6.60
   0  11  -1  101.09    6.60
   0  11   1  105.29    6.40
  -1  11  -1   21.60    3.30
  -1  11  -1   28.50    4.20
   1  11   1   32.80    4.30
   1  11   1   27.00    3.60
  -2  11  -1    7.40    2.30
  -2  11  -1   10.20    2.40
   2  11   1    7.20    2.50
  -3 -11  -1    2.00    1.50
  -3  11  -1    3.40    1.50
  -3  11  -1    1.70    1.90
   3  11   1    4.70    2.30
  -4 -11  -1  192.98    9.10
   4  11   1  194.18   10.70
  -4  11  -1  193.88   10.80
  -5 -11  -1   -2.10    1.20
   5  11   1    4.50    2.30
  -5  11  -1   -0.90    2.00
  -6 -11  -1    0.80    1.50
  -6  11  -1   -0.30    1.80
   6  11   1    6.00    2.80
  -7 -11  -1    5.60    2.20
   7  11   1    8.00    3.20
  -7  11  -1   12.70    3.50
   8  11   1    7.10    3.00
  -8  11  -1   12.80    3.80
  -9  11  -1    2.30    2.30
   9  11   1    5.70    2.90
  10  11   1    3.40    2.80
 -10  11  -1    1.80    2.50
 -11  11  -1    4.70    3.30
 -11  12   1    1.90    3.20
  11  12  -1    3.10    2.90
 -10 -12   1    3.00    2.40
 -10  12   1    5.20    3.30
  10  12  -1    2.20    3.30
  -9 -12   1    1.10    2.00
  -9  12   1    4.20    2.80
   9  12  -1    0.00    2.50
  -8 -12   1    0.40    1.90
   8  12  -1    0.20    2.00
  -8  12   1    3.90    2.60
  -7 -12   1   11.60    2.90
   7  12  -1    4.90    2.80
  -7  12   1    2.90    2.50
  -6 -12   1  140.79    8.20
   6  12  -1  154.48    9.70
  -6  12   1  153.58    9.90
  -5 -12   1   40.50    4.60
   5  12  -1   33.90    5.10
  -5  12   1   31.70    5.00
  -4 -12   1  136.29    7.80
  -4  12   1  133.09    7.50
  -4  12   1  129.39    8.50
   4  12  -1  128.09    8.60
  -3 -12   1   25.20    3.60
  -3  12   1   22.40    4.00
   3  12  -1   21.90    4.10
  -3  12   1   21.90    3.60
  -2  12   1   21.50    3.80
   2  12  -1   20.50    3.50
  -2  12   1   25.00    3.70
   2  12  -1   30.60    4.50
   1  12  -1   17.10    3.30
  -1  12   1   16.50    3.10
  -1  12   1   23.70    3.80
   1  12  -1   19.70    3.70
   0  12  -1  240.28   12.00
   0  12   1  250.27   12.20
   0  12   1  257.27   11.90
   0  12  -1  281.27   12.50
   1  12   1   -0.30    1.90
  -1  12  -1    3.40    2.20
  -1  12  -1   -0.40    1.40
   1  12   1    2.10    1.90
  -2  12  -1  133.79    8.50
   2  12   1  128.09    8.40
  -2  12  -1  133.49    7.60
  -3 -12  -1   50.29    5.10
   3  12   1   45.10    5.80
  -3  12  -1   46.20    5.70
  -3  12  -1   44.70    4.70
  -4 -12  -1   52.09    5.10
  -4  12  -1   60.89    6.70
   4  12   1   50.49    6.10
  -5 -12  -1   35.40    4.20
   5  12   1   46.90    6.10
  -5  12  -1   37.10    5.50
  -6 -12  -1    7.00    2.40
   6  12   1    9.40    3.30
  -6  12  -1    8.10    3.10
  -7 -12  -1    1.00    1.70
   7  12   1    3.50    2.60
  -7  12  -1    4.40    2.70
  -8  12  -1    4.80    3.30
   8  12   1   12.10    3.80
   9  12   1    7.70    3.30
  -9  12  -1    8.70    3.60
 -10  12  -1   -2.30    2.20
  10  12   1    0.30    2.80
 -10  13   1   13.50    4.60
  10  13  -1   11.70    4.10
  -9 -13   1   -0.80    2.30
   9  13  -1    0.00    2.70
  -9  13   1   -1.10    2.40
  -8 -13   1    0.80    1.80
  -8  13   1    0.20    2.20
   8  13  -1   -0.40    2.00
  -7 -13   1    5.20    2.60
  -7  13   1    1.80    2.60
   7  13  -1    3.50    2.60
  -6 -13   1    8.60    2.60
  -6  13   1   10.60    3.50
   6  13  -1    8.00    2.90
  -5 -13   1   95.49    6.50
  -5  13   1   88.29    8.60
   5  13  -1  101.59    9.10
  -4 -13   1    5.10    2.20
  -4  13   1    4.80    2.80
   4  13  -1    6.20    2.90
  -3 -13   1   35.80    4.60
  -3  13   1   44.90    5.10
  -3  13   1   29.60    4.70
   3  13  -1   37.50    5.30
   2  13  -1   -1.90    1.60
   2  13  -1   -1.40    1.60
  -2  13   1    0.50    1.80
  -2  13   1    3.00    1.90
  -1  13   1   86.39    7.70
   1  13  -1   74.89    7.30
  -1  13   1   76.89    7.20
   1  13  -1   77.59    7.10
   0  13  -1   29.70    4.50
   0  13  -1   20.40    4.00
   0  13   1   21.60    3.70
   0  13   1   20.20    4.00
  -1  13  -1   12.60    3.30
   1  13   1    7.00    2.70
  -1  13  -1    9.60    3.00
   1  13   1    8.50    3.00
  -2  13  -1    2.60    1.90
   2  13   1    1.30    2.00
  -3 -13  -1    3.10    1.90
   3  13   1    0.50    2.10
  -3  13  -1    0.20    2.00
  -4 -13  -1    1.10    1.40
   4  13   1   -0.20    1.80
  -4  13  -1   -2.20    2.10
  -5 -13  -1    9.20    2.60
   5  13   1    5.20    2.70
  -5  13  -1    2.00    2.50
  -6 -13  -1    3.60    2.00
   6  13   1    2.10    2.50
  -6  13  -1   -1.80    2.30
   7  13   1    2.20    2.20
  -7  13  -1   -0.60    2.30
   8  13   1   -0.80    2.10
  -8  13  -1    0.00    2.20
   9  13   1    2.00    2.80
  -9  13  -1    2.40    2.90
 -10  13  -1    4.60    3.30
  10  13   1   -0.30    3.00
  -9 -14   1    1.30    2.30
   9  14  -1    4.20    3.40
  -9  14   1    4.30    3.10
  -8 -14   1    5.40    2.40
  -8  14   1    0.90    2.50
   8  14  -1    4.00    2.70
  -7 -14   1    2.40    2.10
  -7  14   1   -0.60    2.30
   7  14  -1    0.60    2.30
  -6 -14   1    0.20    1.70
  -6  14   1    9.60    3.30
   6  14  -1   -1.00    2.10
  -5 -14   1    2.30    1.80
   5  14  -1    1.80    2.50
  -5  14   1    2.60    2.40
  -4 -14   1   19.00    3.60
  -4  14   1   17.20    4.00
   4  14  -1   14.20    3.70
  -3 -14   1    2.10    1.90
  -3  14   1    6.60    2.60
  -3  14   1    3.50    1.90
   3  14  -1    5.90    2.70
  -2  14   1    1.80    2.30
   2  14  -1    2.30    2.20
  -2  14   1    4.60    2.20
   1  14  -1   28.70    4.80
  -1  14   1   28.80    4.70
  -1  14   1   30.90    4.70
   1  14  -1   27.00    4.40
   0  14   1   40.20    5.50
   0  14   1   36.60    4.90
   0  14  -1   30.40    4.80
   0  14  -1   42.60    5.40
   1  14   1    3.60    2.30
  -1  14  -1    5.30    2.60
  -1  14  -1    7.60    3.10
   1  14   1   13.30    3.50
  -2 -14  -1    4.70    2.20
  -2  14  -1    7.90    2.50
  -2  14  -1   11.60    3.40
   2  14   1    3.80    2.40
  -3 -14  -1   21.10    3.60
  -3  14  -1   17.40    4.20
   3  14   1   22.80    4.30
  -4 -14  -1    8.30    2.70
   4  14   1   13.50    3.70
  -4  14  -1   15.70    3.90
  -5 -14  -1    1.10    1.60
  -5  14  -1   -0.30    2.00
   5  14   1   -1.40    2.10
   6  14   1    8.20    3.40
  -6  14  -1   11.40    3.70
   7  14   1   -0.30    2.10
  -7  14  -1    1.20    2.90
  -8  14  -1    5.90    3.60
   8  14   1    4.90    3.10
  -9  14  -1   -2.70    2.70
   9  14   1   14.80    4.60
   9  15  -1    1.00    2.90
  -9  15   1    2.60    3.40
  -8 -15   1   -1.10    2.10
  -8  15   1    1.30    3.00
   8  15  -1   -0.40    2.70
  -7 -15   1    3.00    2.50
  -7  15   1    0.40    2.80
   7  15  -1    2.80    2.90
  -6 -15   1   -0.10    2.10
  -6  15   1   -0.10    2.40
   6  15  -1    0.30    2.30
  -5 -15   1    1.00    1.80
  -5  15   1   -3.00    2.30
   5  15  -1   -1.20    2.40
  -4 -15   1   18.90    3.80
  -4  15   1   24.90    4.80
   4  15  -1   25.90    5.00
  -3 -15   1   -1.50    1.50
   3  15  -1   -0.60    2.10
  -3  15   1    0.30    2.40
  -3  15   1    0.50    2.20
   2  15  -1    5.40    2.70
  -2  15   1    5.80    2.80
  -2  15   1    5.70    2.50
  -1  15   1    1.60    2.30
  -1  15   1    3.50    2.30
   1  15  -1    3.20    2.30
   1  15  -1    1.20    2.10
   0  15  -1    2.20    2.20
   0  15   1   -1.60    1.80
   0  15   1    0.90    1.90
   0  15  -1   -0.80    1.70
   1  15   1   -0.60    1.80
  -1  15  -1    0.30    2.10
  -1  15  -1    2.10    2.20
   1  15   1    1.50    2.30
  -2 -15  -1    1.90    2.20
  -2  15  -1    0.40    2.60
  -2  15  -1    3.90    2.50
   2  15   1    4.80    2.70
  -3 -15  -1    8.80    2.60
   3  15   1    4.10    2.70
  -3  15  -1    8.40    3.30
  -4 -15  -1   -0.50    1.90
   4  15   1    3.90    2.60
  -4  15  -1    1.60    2.20
  -5 -15  -1    2.70    2.10
  -5  15  -1    3.90    3.20
   5  15   1    3.60    3.10
   6  15   1    2.40    2.50
  -6  15  -1   -1.60    2.50
  -7  15  -1   -1.20    2.50
   7  15   1   -1.80    3.00
   8  15   1   -0.90    2.90
  -8  15  -1   -1.30    2.60
  -8  16   1    3.40    3.40
   8  16  -1    1.30    3.20
  -7 -16   1    5.50    2.60
   7  16  -1    3.30    2.90
  -7  16   1    2.20    3.30
  -6 -16   1    2.70    2.40
  -6  16   1    0.90    2.70
   6  16  -1    3.90    3.20
  -5 -16   1    1.20    1.90
  -5  16   1    0.40    2.50
   5  16  -1   -2.10    2.60
  -4 -16   1    5.40    2.50
   4  16  -1    0.00    2.30
  -4  16   1    0.00    2.40
  -3 -16   1    3.90    2.40
   3  16  -1    3.50    2.80
  -3  16   1    3.00    2.60
  -2 -16   1   18.60    3.90
  -2  16   1   16.10    3.90
  -2  16   1   16.00    4.10
   2  16  -1   17.10    4.00
   1  16  -1    0.50    2.30
  -1  16   1    0.40    2.30
  -1  16   1    3.10    2.50
   1  16  -1    2.10    2.50
   0  16  -1    3.20    2.40
   0  16  -1    1.00    2.30
   0  16   1   -1.10    1.70
   0  16   1    1.00    2.20
   1  16   1   -0.30    2.20
  -1  16  -1    0.60    2.00
   1  16   1    1.40    2.40
  -1  16  -1   -1.50    1.90
  -2 -16  -1    2.80    2.20
   2  16   1    1.80    2.50
  -2  16  -1    1.90    2.80
  -3 -16  -1    0.60    1.80
   3  16   1   -1.50    2.50
  -3  16  -1    4.20    2.80
  -4 -16  -1    4.30    2.30
   4  16   1    0.70    2.40
  -4  16  -1   -1.20    2.10
  -5  16  -1    2.80    3.10
   5  16   1    0.80    2.70
   6  16   1    1.40    3.00
  -6  16  -1    4.40    3.50
   7  16   1    1.50    3.00
  -7  16  -1   -1.90    2.50
  -6 -17   1   -2.10    1.90
   6  17  -1    6.00    3.60
  -6  17   1    3.40    3.30
  -5 -17   1    4.10    2.80
  -5  17   1   -1.10    2.30
   5  17  -1    0.60    2.80
  -4 -17   1    5.90    2.80
   4  17  -1    4.10    2.80
  -4  17   1    3.50    3.40
  -3 -17   1    0.00    2.40
  -3  17   1    0.00    2.80
   3  17  -1    1.30    2.60
  -2 -17   1    1.30    2.60
   2  17  -1    0.20    2.20
  -2  17   1    1.40    2.30
  -2  17   1    4.10    3.00
   1  17  -1   -1.60    2.30
  -1  17   1    0.80    2.60
   1  17  -1    2.90    2.50
  -1  17   1    1.00    2.50
   0  17  -1   11.50    3.90
   0  17   1    8.90    3.20
   0  17   1   12.20    4.00
   0  17  -1   13.90    3.80
   1  17   1    0.40    2.40
  -1  17  -1   -1.80    2.50
   1  17   1    1.10    2.50
  -1  17  -1    3.00    2.50
  -2 -17  -1    5.80    2.80
   2  17   1   -1.70    2.60
  -2  17  -1   -0.10    2.30
  -3 -17  -1   -0.40    2.00
   3  17   1    3.90    2.70
  -3  17  -1    4.90    3.60
  -4  17  -1    0.40    2.50
   4  17   1    4.90    3.20
  -5  17  -1    0.30    2.60
   5  17   1   -2.10    2.60
  -6  17  -1   12.50    4.60
   6  17   1    6.70    3.80
  -5 -18   1   -0.40    2.60
   5  18  -1   -1.70    2.60
  -5  18   1    6.00    4.00
  -4 -18   1    0.10    2.20
   4  18  -1    2.80    3.00
  -4  18   1   -0.10    3.00
  -3 -18   1    1.10    2.20
  -3  18   1    2.00    3.00
   3  18  -1    1.70    2.70
  -2 -18   1    7.10    3.30
   2  18  -1    3.20    3.30
  -2  18   1    1.50    2.50
   1  18  -1    5.20    3.10
   1  18  -1    8.70    3.50
  -1  18   1    4.60    3.20
  -1  18   1    8.30    3.40
   0  18   1    6.90    3.50
   0  18   1    1.50    2.80
   0  18  -1    3.30    2.90
   0  18  -1    0.10    3.00
  -1  18  -1   -0.10    2.10
  -1  18  -1   -1.30    2.60
   1  18   1   -0.10    2.80
  -2 -18  -1    7.20    3.20
  -2  18  -1    5.50    3.40
   2  18   1    4.70    3.20
   3  18   1    1.20    2.60
  -3  18  -1    0.30    2.90
   4  18   1    5.10    3.50
  -4  18  -1    6.50    3.80
  -2 -19   1    5.20    3.20
   2  19  -1    1.30    2.90
  -2  19   1    2.90    3.30
  -1  19   1    5.40    3.50
   1  19  -1    5.00    2.80
  -1  19   1   -0.50    2.60
   0  19   1    6.40    3.50
   0  19  -1    1.80    3.70
   0  19  -1    1.80    2.90
   0  19   1    3.20    3.00
  -1 -19  -1    3.70    3.00
   1  19   1   -1.10    2.60
  -1  19  -1   -3.00    2.30
 -14   0   2    6.70    3.10
  13   0  -2   -3.20    2.00
 -13   0   2    0.70    2.20
  12   0  -2    0.70    2.10
 -12   0   2    0.00    1.80
  11   0  -2    3.50    2.30
 -11   0   2    1.30    1.60
  10   0  -2  133.29    8.80
 -10   0   2  138.99    8.10
   9   0  -2   -1.50    1.40
  -9   0   2   -1.00    1.10
   8   0  -2   21.00    3.40
  -8   0   2   22.90    3.10
   7   0  -2   -1.90    0.90
  -7   0   2    0.20    0.90
   6   0  -2  743.03   25.10
  -6   0   2  714.13   24.50
  -5   0   2   -0.30    0.70
   5   0  -2    0.10    0.90
  -4   0   2  826.52   26.50
  -3   0   2    0.40    0.60
  -2   0   2 3284.17   98.59
  -1   0   2   -1.20    0.40
   0   0   2 9134.89  265.77
   0   0  -2 8571.34  264.67
  -1   0  -2    0.60    0.30
   1   0   2   -0.50    0.30
   2   0   2 1336.47   42.30
  -2   0  -2 1354.46   41.10
   2   0   2 1352.76   41.00
   3   0   2    0.90    1.00
   3   0   2    0.40    0.60
  -3   0  -2    0.50    0.50
   4   0   2    6.60    1.70
   4   0   2    9.80    1.20
   5   0   2    0.50    0.60
  -5   0  -2   -1.00    0.70
   5   0   2   -1.00    0.60
   6   0   2   58.49    3.00
   6   0   2   55.99    5.40
  -6   0  -2   61.79    4.00
  -7   0  -2   -0.30    1.00
   7   0   2    2.50    1.70
  -8   0  -2  372.46   14.80
   8   0   2  362.76   16.40
   9   0   2    0.20    2.20
  -9   0  -2    2.70    2.00
  10   0   2   11.60    3.40
 -10   0  -2   10.70    2.90
  11   0   2   -2.80    2.00
 -11   0  -2   -0.50    1.90
  12   0   2    6.70    3.40
  13   0   2    1.30    2.90
 -14  -1   2   -0.60    2.60
 -14   1   2    0.40    2.40
  13  -1  -2   10.70    3.80
 -13  -1   2    8.20    3.00
  13   1  -2    8.10    3.70
 -13   1   2   13.50    3.70
 -12  -1   2   -1.00    1.60
  12  -1  -2   -1.20    1.80
 -12   1   2    0.40    1.80
  12   1  -2   -1.70    1.90
  11  -1  -2   25.90    4.60
 -11  -1   2   26.80    4.30
  11   1  -2   36.80    5.50
 -11   1   2   24.40    4.20
 -10  -1   2    2.10    1.70
  10  -1  -2    0.30    1.90
 -10   1   2    3.40    2.00
  10   1  -2    4.20    2.40
  -9  -1   2   41.80    4.50
   9  -1  -2   38.00    4.90
   9   1  -2   40.60    5.00
  -9   1   2   46.90    5.10
  -8  -1   2   75.79    5.10
   8  -1  -2   80.09    5.80
   8   1  -2   81.59    5.80
  -8   1   2   86.39    5.50
   7  -1  -2   84.39    5.40
  -7  -1   2   81.79    5.00
   7   1  -2   75.49    5.20
  -7   1   2   73.09    4.80
  -6  -1   2  211.28    8.60
   6  -1  -2  193.88    8.90
  -6   1   2  196.08    8.50
   6   1  -2  201.18    9.00
  -5  -1   2 1241.18   39.20
   5  -1  -2 1245.38   39.70
  -5   1   2 1221.38   39.20
   5   1  -2 1235.98   39.70
  -4  -1   2    1.30    0.80
  -4   1   2    2.50    0.90
  -3  -1   2 1475.95   42.60
  -3   1   2 1455.25   42.60
  -3   1   2 1218.98   42.00
  -2  -1   2   22.40    1.40
  -2   1   2   20.00    1.30
  -2   1   2   19.50    1.40
  -1  -1   2 1335.87   39.90
  -1   1   2 1327.87   40.10
  -1   1   2 1284.27   39.60
   0   1   2   75.19    3.20
   1  -1   2  435.56   13.70
  -1  -1  -2  429.46   13.30
   1   1   2  443.46   14.10
   2  -1   2  363.16   11.40
  -2  -1  -2  360.76   11.50
   2  -1   2  361.76   12.90
   2   1   2  351.86   12.80
   2   1   2  353.46   11.90
  -3  -1  -2  274.17    9.00
   3  -1   2  265.77   10.40
   3  -1   2  262.97    8.60
   3   1   2  265.67   10.40
   3   1   2  265.07    9.20
  -3   1  -2  235.18    9.30
  -4  -1  -2   58.49    3.40
   4  -1   2   75.39    4.70
   4  -1   2   78.49    3.10
   4   1   2   72.99    4.70
  -4   1  -2   80.59    4.10
   4   1   2   74.39    3.60
   5  -1   2    2.70    0.70
  -5  -1  -2   -0.20    0.40
   5  -1   2    0.30    0.90
   5   1   2    1.10    0.70
  -5   1  -2   -0.30    0.70
   5   1   2    2.30    1.40
  -6  -1  -2    4.70    1.40
   6  -1   2    6.50    1.10
   6  -1   2    4.80    1.90
  -6   1  -2    7.40    1.60
   6   1   2    5.70    1.30
   6   1   2    2.90    1.60
  -7  -1  -2   58.59    4.10
   7  -1   2   46.30    5.30
  -7   1  -2   49.99    4.60
   7   1   2   59.59    5.90
  -8  -1  -2   97.99    6.10
   8  -1   2   96.99    7.20
   8   1   2  104.89    7.40
  -8   1  -2  105.19    6.50
  -9  -1  -2   26.60    3.90
   9  -1   2   25.70    4.60
  -9   1  -2   24.50    3.90
   9   1   2   19.00    4.10
  10  -1   2    6.70    3.00
 -10  -1  -2    4.90    2.20
  10   1   2    6.30    2.80
 -10   1  -2    2.80    2.10
  11  -1   2    2.80    2.70
 -11  -1  -2    0.50    1.90
  11   1   2    2.80    2.90
 -11   1  -2    5.60    2.70
  12  -1   2    1.50    2.80
  12   1   2   -1.20    2.50
 -12   1  -2    1.60    2.40
  13  -1   2    2.60    3.30
  13   1   2    6.30    3.60
 -14  -2   2    6.90    3.00
 -14   2   2   -0.70    2.60
 -13  -2   2    4.40    2.50
  13  -2  -2    6.10    3.00
  13   2  -2    5.40    3.20
 -13   2   2    9.00    3.20
 -12  -2   2    2.50    2.20
  12  -2  -2    0.40    1.90
  12   2  -2   -0.40    2.00
 -12   2   2    1.80    1.90
  11  -2  -2    8.40    3.00
 -11  -2   2   11.10    3.00
  11   2  -2    9.90    3.30
 -11   2   2   12.90    3.40
 -10  -2   2   16.00    3.10
  10  -2  -2   16.50    3.80
  10   2  -2   22.00    4.10
 -10   2   2   18.00    3.50
  -9  -2   2   39.40    4.60
   9  -2  -2   35.80    4.80
   9   2  -2   50.49    5.60
  -9   2   2   44.80    5.10
   8  -2  -2   60.69    5.80
  -8  -2   2   59.59    4.50
  -8   2   2   55.59    5.20
   8   2  -2   59.19    5.70
   7  -2  -2    0.60    1.30
  -7  -2   2    0.40    1.00
  -7   2   2    2.00    1.20
   7   2  -2    0.20    1.20
  -7   2   2    2.90    0.70
  -6  -2   2   66.89    4.20
   6  -2  -2   76.29    4.80
  -6   2   2   68.79    3.10
  -6   2   2   67.19    4.40
   6   2  -2   69.69    4.60
  -5  -2   2   41.00    3.00
   5  -2  -2   44.60    3.30
  -5   2   2   41.60    3.10
   5   2  -2   49.30    3.40
  -5   2   2   44.90    2.30
  -4  -2   2  797.32   25.80
  -4   2   2  814.32   24.90
  -4   2   2  789.12   25.90
  -3  -2   2   74.19    3.50
  -3   2   2   74.79    3.60
  -3   2   2   72.09    3.10
  -2  -2   2   14.50    1.40
  -2   2   2   16.40    1.50
  -2   2   2   11.30    1.20
  -1  -2   2  220.98    7.60
  -1   2   2  228.18    7.70
  -1   2   2  216.68    7.40
   0   2   2 1412.36   43.70
   0   2   2 1412.76   42.90
   0   2  -2 1456.95   43.60
  -1  -2  -2  110.09    3.70
  -1   2  -2  111.79    4.60
   1   2   2  113.09    4.60
   2  -2   2  315.07   11.60
   2  -2   2  323.37   10.20
  -2  -2  -2  323.77   10.30
   2   2   2  315.17   11.60
  -2   2  -2  317.87   11.10
   2   2   2  316.67   11.10
   3  -2   2  239.68    9.60
   3  -2   2  230.58    7.70
  -3  -2  -2  238.68    8.30
   3   2   2  244.18    9.60
  -3   2  -2  244.68    9.10
   3   2   2  236.28    8.80
  -4  -2  -2  973.90   29.90
   4  -2   2  945.81   28.70
   4  -2   2  925.91   31.50
   4   2   2  925.91   31.40
   4   2   2  949.60   30.20
  -4   2  -2  959.80   30.70
   5  -2   2   69.09    2.60
   5  -2   2   68.09    4.90
   5   2   2   66.89    4.80
  -5   2  -2   76.59    4.50
   5   2   2   79.99    4.10
  -6  -2  -2    1.40    0.90
   6  -2   2    0.20    1.30
  -6   2  -2    1.60    1.30
   6   2   2    0.20    1.30
   6   2   2    2.00    1.00
  -7  -2  -2   18.50    2.60
   7  -2   2   19.70    3.50
   7   2   2   17.10    2.30
   7   2   2   12.90    3.00
  -7   2  -2   20.10    3.10
   8  -2   2  130.89    8.70
  -8  -2  -2  162.88    7.80
  -8   2  -2  147.49    8.10
  -9  -2  -2  165.68    8.60
   9  -2   2  182.88   10.80
   9   2   2  156.48   10.10
  -9   2  -2  160.48    9.10
  10  -2   2   16.20    4.00
 -10  -2  -2   13.50    3.10
 -10   2  -2   18.20    3.70
  10   2   2   26.60    4.80
  11  -2   2    0.20    2.10
 -11   2  -2    2.10    2.10
  11   2   2   10.80    3.60
  12  -2   2    1.00    2.60
  12   2   2    2.40    3.00
 -12   2  -2    5.10    2.60
  13  -2   2   -1.00    2.50
  13   2   2    5.80    3.50
 -14  -3   2   11.20    3.80
 -14   3   2    7.30    3.60
 -13  -3   2    3.90    2.50
  13  -3  -2    8.50    3.70
 -13   3   2    2.00    2.60
  13   3  -2    6.30    3.20
 -12  -3   2   -0.80    1.90
  12  -3  -2    4.40    2.50
 -12   3   2    3.00    2.30
  12   3  -2   -1.90    1.80
 -11  -3   2    3.30    2.10
  11  -3  -2    1.20    2.10
  11   3  -2    3.00    2.20
 -11   3   2    4.60    2.30
  10  -3  -2   11.30    3.20
 -10  -3   2   13.60    3.00
 -10   3   2   18.10    3.50
  10   3  -2   15.30    3.60
   9  -3  -2   26.30    4.10
  -9  -3   2   30.00    4.10
  -9   3   2   29.90    4.10
   9   3  -2   28.90    4.30
   8  -3  -2   50.29    5.30
  -8  -3   2   65.19    4.60
  -8   3   2   44.80    4.80
   8   3  -2   53.99    5.50
   7  -3  -2   21.20    3.10
  -7  -3   2   24.90    3.20
  -7   3   2   22.70    3.30
   7   3  -2   23.80    3.40
   6  -3  -2   54.09    4.00
  -6  -3   2   55.69    3.80
  -6   3   2   56.19    2.60
  -6   3   2   50.39    3.80
   6   3  -2   62.89    4.20
  -5  -3   2   13.80    2.00
   5  -3  -2   12.90    2.10
   5   3  -2   11.70    1.90
  -5   3   2   12.80    2.10
  -5   3   2   18.10    1.50
  -4  -3   2  321.57   11.70
  -4   3   2  336.57   12.10
  -4   3   2  331.77   11.00
  -3  -3   2  157.88    6.20
  -3   3   2  150.68    6.30
  -3   3   2  165.58    5.90
   3   3  -2  150.58    6.40
  -2  -3   2   31.60    2.00
  -2   3   2   30.20    2.00
  -2   3   2   25.00    1.80
  -1   3   2 4009.20  119.89
  -1   3   2 3972.60  119.59
   1   3  -2 3972.10  119.89
   0   3  -2 5861.81  174.18
   0   3   2 5864.31  174.28
   0   3   2 5707.03  173.48
  -1  -3  -2  466.35   14.60
   1  -3   2  465.55   15.50
  -1   3  -2  479.55   15.70
   1   3   2  449.66   15.60
  -2  -3  -2    0.70    0.40
   2  -3   2    0.20    0.70
   2   3   2    1.50    0.90
  -2   3  -2   -0.20    0.70
   2   3   2   -0.10    0.60
   3  -3   2  678.83   21.00
   3  -3   2  670.63   23.10
  -3  -3  -2  700.93   21.70
   3   3   2  665.63   23.00
   3   3   2  685.43   22.60
  -3   3  -2  703.63   22.90
   4  -3   2    0.10    0.30
   4  -3   2   -0.70    0.90
  -4  -3  -2    1.30    0.70
   4   3   2    0.90    0.90
  -4   3  -2    0.40    1.00
   4   3   2    2.20    1.20
  -5  -3  -2   59.49    3.50
   5  -3   2   61.09    4.60
   5   3   2   62.39    3.80
  -5   3  -2   58.69    4.10
   5   3   2   56.89    4.30
   6  -3   2    6.80    2.20
   6   3   2    9.10    1.80
   6   3   2    6.50    2.10
  -6   3  -2    6.10    1.90
   7  -3   2    4.80    2.20
  -7  -3  -2    1.80    1.20
   7   3   2    1.10    1.60
   7   3   2    4.00    1.50
  -7   3  -2    0.10    1.40
  -8  -3  -2    6.40    1.90
   8  -3   2    3.50    2.30
   8   3   2    8.20    2.60
  -8   3  -2    3.20    2.10
   9  -3   2    5.10    2.80
  -9  -3  -2    7.10    2.20
  -9   3  -2   10.70    2.90
   9   3   2   11.30    3.40
 -10  -3  -2   18.70    3.50
  10  -3   2   17.60    4.30
  10   3   2   17.60    4.10
 -10   3  -2   23.10    4.10
  11  -3   2   15.30    4.60
 -11   3  -2   19.70    4.20
  11   3   2   11.60    4.00
  12  -3   2    3.40    3.30
  12   3   2    3.10    3.10
 -12   3  -2   -0.10    2.10
  13  -3   2    3.90    3.30
 -13   3  -2   -0.60    2.40
  13   3   2    2.00    3.60
 -14  -4   2    2.70    2.50
 -14   4   2    0.40    2.50
 -13  -4   2   -1.60    1.90
 -13   4   2    4.00    3.10
 -12  -4   2   -0.70    1.60
  12  -4  -2    2.50    2.70
  12   4  -2    4.20    2.70
 -12   4   2    0.90    2.00
 -11  -4   2    8.00    2.70
  11  -4  -2   18.70    4.10
 -11   4   2   10.80    3.10
  11   4  -2   14.20    3.80
 -10  -4   2    4.60    2.10
  10  -4  -2    6.00    2.40
 -10   4   2    0.80    2.00
  10   4  -2    4.30    2.30
  -9  -4   2  125.69    7.40
   9  -4  -2  126.69    8.10
   9   4  -2  133.39    8.10
  -9   4   2  131.69    8.00
  -8  -4   2   14.30    2.60
   8  -4  -2    8.00    2.40
   8   4  -2   12.80    2.70
  -8   4   2   11.20    2.60
   7  -4  -2    0.70    1.20
  -7  -4   2    2.30    1.40
  -7   4   2    2.70    1.60
   7   4  -2    2.90    1.50
   6  -4  -2   15.70    2.50
  -6  -4   2   20.20    2.70
   6   4  -2   19.80    2.80
  -6   4   2   17.80    1.60
  -6   4   2   20.00    2.90
   6   4  -2   23.70    2.80
  -5  -4   2   13.00    2.00
  -5   4   2   14.50    1.50
  -5   4   2   13.30    2.10
   5   4  -2   13.90    2.10
  -4  -4   2   23.50    2.50
   4   4  -2   19.10    2.30
  -4   4   2   18.30    2.30
  -4   4   2   17.60    1.70
  -3  -4   2   20.60    2.10
  -3   4   2   15.00    1.60
   3   4  -2   21.70    2.30
  -3   4   2   20.90    2.30
  -2  -4   2   94.09    4.40
   2   4  -2   98.09    4.60
  -2   4   2   98.59    4.30
  -2   4   2   93.29    4.50
  -1   4   2   30.70    2.00
  -1   4   2   23.60    2.20
   1   4  -2   26.50    2.40
   1   4  -2   25.80    2.30
   0   4  -2   85.19    4.10
   0   4   2   73.99    3.40
   0   4   2   76.99    4.00
   1  -4   2  178.78    7.10
  -1   4  -2  192.48    7.70
   1   4   2  194.88    7.70
   1   4   2  188.88    6.70
   2  -4   2  974.40   31.50
  -2  -4  -2  997.10   30.50
  -2   4  -2  982.10   31.80
   2   4   2  986.60   31.70
  -3  -4  -2  217.88    7.60
   3  -4   2  209.48    8.70
   3   4   2  197.68    8.50
  -3   4  -2  203.88    8.70
   3   4   2  210.78    8.60
   4  -4   2   22.70    2.90
   4  -4   2   25.20    1.20
  -4  -4  -2   27.30    2.10
   4   4   2   25.50    3.10
   4   4   2   22.70    2.70
  -4   4  -2   27.00    3.10
  -5  -4  -2    6.60    1.40
   5  -4   2    5.70    1.80
   5   4   2    4.10    1.80
  -5   4  -2    6.90    1.80
   5   4   2    2.70    1.30
   6  -4   2    0.10    1.30
  -6  -4  -2    0.30    0.60
   6   4   2    0.40    1.10
  -6   4  -2    0.50    1.30
   6   4   2   -1.70    1.00
   7  -4   2  113.29    7.40
   7   4   2  119.39    6.40
  -7   4  -2  110.39    7.00
   7   4   2  116.39    7.40
   8  -4   2   18.80    3.90
  -8  -4  -2   24.10    3.20
   8   4   2   22.60    3.70
  -8   4  -2   21.80    3.70
   8   4   2   23.20    4.10
   9  -4   2   62.59    7.10
  -9  -4  -2   54.59    5.20
  -9   4  -2   53.99    6.00
   9   4   2   59.99    6.90
  10  -4   2    0.00    2.10
 -10   4  -2    1.50    2.00
  10   4   2   -1.10    2.00
  11  -4   2    6.50    3.30
  11   4   2    9.40    3.60
 -11   4  -2    8.90    3.50
  12  -4   2    3.80    3.20
  12   4   2    2.40    3.40
 -12   4  -2    4.90    3.00
  13  -4   2    3.80    3.40
 -13   4  -2    6.10    3.60
  13   4   2   15.90    5.00
 -14  -5   2   -0.70    2.00
 -14   5   2   -1.30    2.70
 -13  -5   2    1.60    2.30
 -13   5   2   -0.70    2.40
  12  -5  -2    2.40    2.40
 -12  -5   2    0.60    2.00
 -12   5   2   -0.10    2.10
  11  -5  -2    6.50    2.70
 -11  -5   2    9.90    2.90
 -11   5   2    6.50    2.80
  11   5  -2   11.40    3.60
  10  -5  -2  133.09    8.90
 -10  -5   2  142.59    8.30
 -10   5   2  152.38    9.40
  10   5  -2  145.79    9.10
   9  -5  -2   14.80    3.10
  -9  -5   2   14.30    2.90
  -9   5   2   13.20    3.10
   9   5  -2   18.20    3.50
  -8  -5   2   43.50    4.50
   8  -5  -2   52.39    5.40
   8   5  -2   45.60    4.90
  -8   5   2   39.60    4.80
  -7  -5   2   19.40    2.90
   7  -5  -2   13.80    2.60
   7   5  -2   14.30    2.70
  -7   5   2   17.40    3.00
   7   5  -2   18.70    3.00
  -6  -5   2  372.76   14.20
   6  -5  -2  367.26   14.60
   6   5  -2  385.16   14.50
  -6   5   2  361.96   14.80
  -6   5   2  397.86   12.70
   6   5  -2  378.76   14.60
  -5  -5   2   86.49    4.60
  -5   5   2   90.79    5.20
   5   5  -2   77.69    4.80
  -5   5   2   71.89    3.60
  -4  -5   2   33.60    2.70
  -4   5   2   43.50    3.80
   4   5  -2   41.60    3.70
  -4   5   2   34.80    2.40
  -3  -5   2   46.40    3.10
  -3   5   2   50.89    2.90
  -3   5   2   50.69    3.40
   3   5  -2   55.79    3.50
  -2  -5   2  685.73   23.30
  -2   5   2  712.43   23.50
   2   5  -2  724.93   23.70
  -2   5   2  734.13   23.30
  -1   5   2   40.70    2.70
   1   5  -2   44.60    2.90
  -1   5   2   40.20    2.80
   1   5  -2   36.90    2.70
   0   5  -2 2449.45   74.79
   0   5   2 2441.46   75.19
   0   5   2 2450.35   74.49
   0   5  -2 2453.75   75.29
   1  -5   2  260.37    9.50
  -1   5  -2  259.17   10.20
   1   5   2  263.57   10.20
   1   5   2  267.17    9.30
  -2  -5  -2  262.67    9.20
   2  -5   2  249.88    9.80
   2   5   2  269.77    9.90
  -2   5  -2  270.07   10.60
   2   5   2  265.57   10.40
   3  -5   2   15.10    2.20
  -3  -5  -2   16.00    1.70
   3   5   2   13.80    2.20
  -3   5  -2   18.80    2.60
   4  -5   2    0.60    1.10
  -4  -5  -2    1.10    0.70
   4   5   2   -1.30    0.90
   4   5   2    2.50    1.20
  -4   5  -2    0.10    0.90
  -5  -5  -2   55.59    3.50
   5  -5   2   59.59    4.40
   5   5   2   62.59    4.40
  -5   5  -2   49.80    4.90
   5   5   2   52.69    4.00
  -6  -5  -2    4.30    1.30
   6  -5   2    5.40    1.90
   6   5   2    3.80    1.70
  -6   5  -2    3.50    1.90
   6   5   2    7.70    2.00
   7  -5   2   69.79    6.50
  -7   5  -2   68.99    5.40
   7   5   2   73.09    5.70
   7   5   2   69.29    5.00
   8  -5   2   38.60    5.40
   8   5   2   40.00    4.40
   8   5   2   25.10    4.30
  -8   5  -2   24.70    4.00
   9  -5   2    1.00    2.00
  -9  -5  -2    0.70    1.30
   9   5   2   -1.90    2.10
  -9   5  -2   -0.50    1.80
  10  -5   2    0.40    2.20
  10   5   2    4.60    2.80
 -10   5  -2    4.00    2.30
  11  -5   2    4.50    2.80
  11   5   2    6.50    3.30
 -11   5  -2    9.90    3.40
  12  -5   2    1.10    2.50
 -12   5  -2    5.60    3.00
  12   5   2    2.20    3.30
 -13  -6   2    2.70    2.30
 -13   6   2    1.10    2.50
 -12  -6   2    0.60    1.80
 -12   6   2    1.80    2.60
 -11  -6   2    7.90    2.70
 -11   6   2    2.00    2.40
 -10  -6   2   16.10    3.30
  10  -6  -2   13.40    3.40
  10   6  -2   16.30    3.80
 -10   6   2   16.80    3.80
  -9  -6   2   89.09    6.00
   9  -6  -2   82.69    7.50
  -9   6   2   81.19    7.50
   9   6  -2   90.69    6.50
   8  -6  -2    5.80    2.10
  -8  -6   2    4.00    1.80
   8   6  -2    6.50    2.10
   8   6  -2    1.10    1.50
  -8   6   2    6.20    2.30
  -7  -6   2    0.20    1.10
   7  -6  -2    2.40    1.40
  -7   6   2    1.20    1.40
   7   6  -2    0.20    1.20
  -6  -6   2   11.60    2.20
  -6   6   2    9.70    2.30
   6   6  -2    8.50    2.10
  -6   6   2    8.70    1.30
  -5  -6   2   55.29    3.80
   5   6  -2   50.29    4.50
  -5   6   2   56.59    3.10
  -5   6   2   48.10    4.50
  -4  -6   2  214.18    8.80
   4   6  -2  208.38    9.30
  -4   6   2  219.18    9.40
  -4   6   2  204.78    8.10
  -3  -6   2  147.89    6.70
  -3   6   2  162.68    7.30
   3   6  -2  147.79    7.10
  -2   6   2  208.98    8.50
  -2   6   2  212.28    8.80
   2   6  -2  221.68    9.00
  -1   6   2 2693.73   82.09
   1   6  -2 2697.03   82.39
  -1   6   2 2641.84   82.29
   1   6  -2 2691.23   82.39
   0  -6   2   20.50    1.60
   0   6  -2   23.50    2.50
   0   6  -2   28.20    3.00
   0   6   2   22.20    2.60
   0   6   2   21.00    2.30
   1  -6   2  234.48    8.50
   1   6   2  233.68    8.40
   1   6   2  250.27    9.90
  -1   6  -2  238.48    9.70
   1   6   2  216.28    8.60
  -2  -6  -2  200.28    8.00
   2  -6   2  221.08    8.50
  -2   6  -2  213.88    9.30
   2   6   2  216.58    9.30
   2   6   2  223.08    8.30
  -3  -6  -2   16.60    1.90
   3  -6   2   13.70    2.10
  -3   6  -2   12.00    2.30
   3   6   2   12.80    2.30
   3   6   2   16.70    2.20
  -4  -6  -2   24.00    2.40
   4  -6   2   23.20    2.90
   4   6   2   21.30    2.90
   4   6   2   10.30    1.90
  -4   6  -2   24.40    3.40
   5  -6   2   52.69    5.00
  -5  -6  -2   57.99    3.70
   5   6   2   66.59    4.70
   5   6   2   58.79    4.40
  -5   6  -2   66.89    5.80
  -6  -6  -2   10.10    2.00
   6  -6   2   10.40    2.60
   6   6   2    8.00    2.20
   6   6   2   14.00    2.80
  -6   6  -2   12.50    2.80
   7  -6   2  145.79    8.50
  -7   6  -2  135.29    8.40
   7   6   2  155.98    8.20
   7   6   2  132.79    8.00
  -8  -6  -2    0.60    0.80
   8  -6   2    0.70    1.90
  -8   6  -2   -0.40    1.90
   8   6   2    4.00    1.90
   8   6   2    2.40    2.10
   9  -6   2    3.00    2.30
  -9   6  -2    2.70    2.20
   9   6   2    6.20    2.60
  10  -6   2    0.80    2.20
 -10   6  -2   -0.60    2.20
  10   6   2    1.60    2.40
  11  -6   2    2.50    3.00
 -11   6  -2   -0.40    2.30
  11   6   2    6.40    3.40
  12  -6   2    3.90    2.90
  12   6   2   -3.10    2.90
 -12   6  -2    1.70    2.90
 -13  -7   2    2.80    2.40
 -13   7   2    1.40    3.10
 -12  -7   2    0.80    2.00
 -12   7   2    2.00    2.60
 -11  -7   2    0.70    1.80
 -11   7   2    2.50    2.30
 -10  -7   2   52.19    5.60
 -10   7   2   54.39    6.60
  -9  -7   2    5.20    2.10
  -9   7   2   12.00    3.30
  -8  -7   2   17.40    3.10
   8   7  -2   14.40    3.10
  -8   7   2   12.90    3.00
  -7  -7   2   60.99    4.60
  -7   7   2   70.99    6.40
   7   7  -2   64.19    6.00
  -6  -7   2   72.69    4.80
  -6   7   2   72.69    5.40
   6   7  -2   73.49    5.20
  -5  -7   2    0.90    1.10
  -5   7   2    0.90    1.30
   5   7  -2    0.30    1.10
  -5   7   2    0.00    0.80
  -4  -7   2   30.30    3.20
  -4   7   2   38.00    3.20
   4   7  -2   30.30    3.60
  -4   7   2   25.60    3.30
  -3  -7   2   -0.10    0.80
  -3   7   2   -0.20    0.90
  -3   7   2   -0.50    0.40
   3   7  -2    3.30    1.40
  -2   7   2  282.97   11.40
   2   7  -2  291.57   11.40
  -2   7   2  281.57   11.10
   2   7  -2  294.67   11.60
  -1   7   2  165.38    7.40
   1   7  -2  163.18    7.50
   1   7  -2  169.48    7.60
  -1   7   2  160.58    7.50
   0  -7   2  200.38    7.10
   0   7  -2  208.68    9.00
   0   7  -2  196.88    8.50
   0   7   2  206.38    8.40
   0   7   2  205.48    8.90
   1  -7   2  207.38    7.70
   1   7   2  200.08    9.20
   1   7   2  210.08    8.30
  -1   7  -2  219.18    9.40
  -1   7  -2  200.68    8.40
   1   7   2  212.18    7.70
   2  -7   2   27.90    2.60
  -2   7  -2   22.40    3.10
  -2   7  -2   24.40    2.40
   2   7   2   23.60    3.10
   2   7   2   29.30    2.60
   3  -7   2    3.00    1.20
  -3  -7  -2    2.00    0.90
  -3   7  -2    2.60    1.60
   3   7   2    3.30    1.50
   3   7   2    1.70    1.10
  -4  -7  -2    2.90    1.10
   4  -7   2    4.50    1.60
   4   7   2    1.90    1.30
   4   7   2    1.40    1.40
  -4   7  -2    3.90    1.70
   5  -7   2   12.00    2.50
  -5  -7  -2    7.00    1.50
   5   7   2    4.90    1.80
   5   7   2    7.10    2.00
  -5   7  -2    8.50    2.40
   6  -7   2  143.19    8.00
  -6  -7  -2  129.39    6.70
  -6   7  -2  159.78    8.80
   6   7   2  150.58    8.20
   6   7   2  150.38    8.00
   7  -7   2   10.20    2.80
  -7  -7  -2    1.80    1.00
   7   7   2    4.50    2.20
  -7   7  -2    5.00    2.40
   7   7   2    6.50    2.20
  -8  -7  -2    0.10    0.80
   8  -7   2   -1.30    1.60
  -8   7  -2   -1.00    1.90
   8   7   2   -1.50    1.70
   8   7   2    1.60    1.80
   9  -7   2    0.50    1.90
  -9   7  -2    2.90    2.10
   9   7   2    1.40    2.50
  10  -7   2    4.20    2.60
  10   7   2    1.60    2.50
 -10   7  -2    5.30    2.70
  11  -7   2    3.70    2.90
  11   7   2    6.60    3.10
 -11   7  -2    2.10    2.70
  12  -7   2   -0.10    2.70
 -12   7  -2   -1.80    2.90
  12   7   2   -1.80    2.70
 -13  -8   2   -1.40    2.10
 -13   8   2   -0.90    2.50
 -12  -8   2   -1.10    1.70
 -12   8   2    4.80    2.90
 -11  -8   2    2.80    2.30
 -11   8   2   -0.60    1.90
 -10  -8   2    2.80    2.00
 -10   8   2    0.80    2.50
  -9  -8   2   10.00    2.80
  -9   8   2    7.40    2.90
   9   8  -2    5.00    2.30
  -8  -8   2   27.20    3.80
  -8   8   2   31.90    4.70
   8   8  -2   30.40    4.40
  -7  -8   2   30.60    3.70
  -7   8   2   25.70    4.30
   7   8  -2   30.20    4.30
  -6  -8   2   29.10    3.50
   6   8  -2   31.40    4.20
  -6   8   2   24.00    3.80
  -5  -8   2   29.90    3.50
  -5   8   2   35.90    3.30
  -5   8   2   32.20    4.20
   5   8  -2   36.50    4.30
  -4  -8   2    4.50    1.50
  -4   8   2    6.20    2.00
   4   8  -2    7.10    2.10
  -4   8   2    7.30    1.70
  -3  -8   2   40.00    4.00
  -3   8   2   45.50    4.50
   3   8  -2   43.90    4.40
  -3   8   2   39.00    3.70
   2   8  -2   28.00    3.40
  -2   8   2   23.20    2.90
   2   8  -2   29.40    3.30
  -2   8   2   33.20    3.50
  -1  -8   2  330.57   10.60
   1   8  -2  347.47   13.40
  -1   8   2  335.27   13.20
   1   8  -2  343.27   13.30
  -1   8   2  338.17   13.00
   0  -8   2   35.20    1.80
   0   8  -2   36.80    3.60
   0   8   2   30.70    3.60
   0   8   2   34.90    3.40
   0   8  -2   38.50    4.00
   1  -8   2    0.40    0.60
   1   8   2    1.90    1.30
   1   8   2    0.40    0.70
  -1   8  -2    0.20    1.20
  -1   8  -2    0.40    0.80
   1   8   2    2.10    1.20
   2  -8   2    5.20    1.30
  -2  -8  -2    3.00    1.00
  -2   8  -2    5.20    1.40
  -2   8  -2    2.80    1.60
   2   8   2    4.10    1.10
   2   8   2    3.50    1.50
   3  -8   2   37.70    3.40
   3   8   2   35.60    4.20
  -3   8  -2   32.20    4.00
   3   8   2   38.90    3.30
  -4  -8  -2   -0.10    0.60
  -4   8  -2   -0.20    1.30
   4   8   2    0.20    1.10
   4   8   2    0.70    1.50
  -5  -8  -2   26.30    3.00
   5  -8   2   44.50    4.40
  -5   8  -2   36.40    4.70
   5   8   2   46.20    4.40
   5   8   2   29.90    4.10
  -6  -8  -2   11.00    2.10
   6  -8   2   17.00    3.10
   6   8   2   19.70    3.20
  -6   8  -2   27.20    4.40
   6   8   2   21.20    3.60
   7  -8   2   30.20    4.40
   7   8   2   26.20    4.20
  -7   8  -2   38.20    5.40
   7   8   2   33.20    4.70
   8  -8   2   33.40    5.00
   8   8   2   30.00    4.40
  -8   8  -2   32.50    5.10
   8   8   2   28.70    4.30
   9  -8   2   27.80    4.70
   9   8   2   37.50    5.30
  -9   8  -2   43.70    6.10
   9   8   2   32.80    5.00
  10  -8   2    1.90    2.60
 -10   8  -2    1.90    2.40
  10   8   2    3.70    2.70
  11  -8   2   -3.00    2.20
  11   8   2    0.10    2.70
 -11   8  -2    1.10    2.60
  12  -8   2    5.00    3.90
 -12   8  -2    9.20    4.00
 -12  -9   2    1.60    2.00
 -12   9   2    2.20    2.90
 -11  -9   2   14.90    3.50
 -11   9   2   12.00    3.80
 -10  -9   2   26.40    4.20
 -10   9   2   27.40    5.40
  -9  -9   2    4.00    2.30
   9   9  -2   -1.50    1.70
  -9   9   2    2.60    2.40
  -8  -9   2   16.00    3.20
   8   9  -2   17.40    3.50
  -8   9   2   11.00    3.30
  -7  -9   2    6.20    2.00
  -7   9   2    8.10    2.70
   7   9  -2    4.00    2.20
  -6  -9   2   10.50    2.40
   6   9  -2    7.50    2.60
  -6   9   2   10.20    2.80
  -5  -9   2   36.50    3.90
   5   9  -2   33.20    4.40
  -5   9   2   38.50    4.70
  -5   9   2   31.20    3.30
  -4  -9   2   15.90    2.60
  -4   9   2   13.90    2.80
  -4   9   2   13.70    2.30
   4   9  -2   13.70    2.80
  -3  -9   2    2.60    1.40
  -3   9   2    4.40    1.50
   3   9  -2    3.60    1.70
  -3   9   2    1.90    1.40
  -2   9   2   36.30    4.00
   2   9  -2   33.40    3.70
   2   9  -2   32.30    3.80
   1   9  -2   -0.50    0.90
  -1   9   2    0.80    1.10
   1   9  -2    0.10    1.10
  -1   9   2    0.50    1.30
   0   9  -2    2.90    1.60
   0   9  -2    1.50    1.20
   0   9   2    2.70    1.40
   0   9   2    4.90    1.80
   1  -9   2   86.89    3.90
  -1   9  -2   81.39    5.60
  -1   9  -2   85.99    5.10
   1   9   2   77.89    4.80
   1   9   2   80.59    5.60
  -2  -9  -2    7.10    1.60
   2  -9   2    5.30    1.20
   2   9   2    5.40    1.90
  -2   9  -2    5.80    2.00
  -2   9  -2    6.90    1.80
  -3  -9  -2    3.10    1.20
   3  -9   2    7.20    1.60
   3   9   2    7.50    2.40
  -3   9  -2    7.70    2.30
  -3   9  -2    7.90    1.70
   4  -9   2    4.60    1.50
  -4  -9  -2    0.00    0.60
   4   9   2    3.40    1.90
  -4   9  -2    3.70    1.90
  -5  -9  -2   -0.10    0.60
   5  -9   2    2.80    1.60
  -5   9  -2    7.50    2.50
   5   9   2    5.00    2.30
   6  -9   2   75.29    5.60
  -6   9  -2   75.19    7.50
   6   9   2   72.59    6.90
  -7  -9  -2    1.00    1.10
   7  -9   2    4.40    2.10
  -7   9  -2    4.60    2.20
   7   9   2    1.50    1.90
   8  -9   2    0.90    1.80
  -8   9  -2   -0.60    1.90
   8   9   2    1.50    2.30
  -9   9  -2    2.00    2.70
   9   9   2    2.70    2.30
  10  -9   2    4.80    3.10
 -10   9  -2    8.20    3.50
  11  -9   2    8.10    3.60
 -11   9  -2    7.60    3.60
 -12 -10   2    1.30    2.20
 -12  10   2   -1.30    2.70
 -11 -10   2    1.10    2.10
 -11  10   2    7.70    3.60
 -10 -10   2   24.90    4.20
  10  10  -2   23.30    4.60
 -10  10   2   20.10    4.80
  -9 -10   2   -0.90    1.90
   9  10  -2    1.10    1.80
  -9  10   2    2.80    2.30
  -8 -10   2   26.30    4.10
  -8  10   2   30.20    4.90
   8  10  -2   27.70    4.90
  -7 -10   2   17.10    3.00
   7  10  -2   16.10    3.60
  -7  10   2   20.00    4.00
  -6 -10   2    3.50    1.80
   6  10  -2    6.10    2.60
  -6  10   2    8.90    2.90
  -5 -10   2    3.00    1.80
   5  10  -2    1.10    1.60
  -5  10   2    1.40    1.80
  -5  10   2    0.10    1.10
  -4 -10   2   43.50    4.50
   4  10  -2   47.90    5.30
  -4  10   2   57.29    4.80
  -4  10   2   44.40    5.10
  -3 -10   2    4.90    1.90
  -3  10   2    2.40    1.50
   3  10  -2    3.80    1.70
  -3  10   2    3.70    1.60
   2  10  -2   22.30    3.50
   2  10  -2   21.50    3.40
  -2  10   2   17.10    2.90
  -2  10   2   23.40    3.40
   1  10  -2  136.39    7.40
   1  10  -2  120.59    7.20
  -1  10   2  135.09    7.40
  -1  10   2  132.69    7.20
   0  10   2  176.88    9.00
   0  10   2  182.78    8.70
   0  10  -2  167.58    8.60
   0  10  -2  190.88    9.30
  -1  10  -2   18.70    2.90
   1  10   2   22.90    3.60
   1  10   2   18.00    2.70
  -1  10  -2   16.30    3.10
  -2 -10  -2   13.50    2.20
  -2  10  -2    1.50    1.00
  -2  10  -2    3.80    1.90
   2  10   2   12.00    2.80
  -3 -10  -2    3.20    1.30
  -3  10  -2    1.30    1.70
  -3  10  -2    2.80    1.40
   3  10   2    6.50    2.20
  -4 -10  -2   33.80    3.70
  -4  10  -2   41.50    5.30
   4  10   2   43.20    5.10
   5  10   2   41.70    5.20
  -5  10  -2   41.00    5.40
   6 -10   2  132.29    8.60
   6  10   2  114.99    8.10
  -6  10  -2  129.09    8.60
   7 -10   2    1.00    1.80
  -7  10  -2   -1.10    1.80
   7  10   2    1.40    2.00
   8 -10   2   40.50    5.50
   8  10   2   59.69    6.70
  -8  10  -2   50.99    6.60
   9 -10   2    2.30    2.30
   9  10   2    1.70    2.50
  -9  10  -2    0.00    2.50
  10 -10   2    3.00    3.40
 -10  10  -2    2.10    2.60
 -11  10  -2    0.40    2.90
 -12 -11   2    2.60    2.70
 -12  11   2   10.30    4.40
 -11 -11   2   11.70    3.70
 -11  11   2   13.90    4.30
 -10 -11   2    3.90    2.40
 -10  11   2   10.40    3.90
  10  11  -2    4.10    3.10
  -9 -11   2   -0.10    1.90
  -9  11   2    0.70    2.30
   9  11  -2    0.30    2.20
  -8 -11   2    2.90    2.00
  -8  11   2   -2.00    2.10
   8  11  -2    0.20    2.10
  -7 -11   2   74.99    5.70
  -7  11   2   81.29    8.00
   7  11  -2   81.09    7.90
  -6 -11   2   -0.50    1.30
  -6  11   2    2.70    2.10
   6  11  -2    0.40    1.90
  -5 -11   2   27.00    3.70
  -5  11   2   21.50    3.90
   5  11  -2   18.60    3.80
  -4 -11   2    3.60    1.80
  -4  11   2    2.60    1.40
   4  11  -2    6.30    2.30
  -4  11   2    2.20    2.00
  -3 -11   2   14.70    2.80
  -3  11   2   21.20    3.70
   3  11  -2   18.10    3.50
  -3  11   2   16.50    2.90
  -2  11   2   64.49    5.90
  -2  11   2   57.99    5.40
   2  11  -2   50.39    5.20
   2  11  -2   65.79    6.10
   1  11  -2   45.20    4.80
  -1  11   2   42.90    4.80
   1  11  -2   39.80    4.70
  -1  11   2   30.90    4.20
   0  11   2   -0.50    1.40
   0  11  -2   -1.70    1.40
   0  11   2    0.00    1.30
   0  11  -2    3.20    1.90
  -1  11  -2  131.69    8.20
   1  11   2  137.79    8.20
   1  11   2  146.19    7.50
  -1  11  -2  135.79    7.50
  -2 -11  -2  126.99    6.80
  -2  11  -2  119.59    7.80
   2  11   2  113.89    7.60
  -3 -11  -2   23.70    3.20
  -3  11  -2   22.30    3.90
   3  11   2   19.40    3.90
  -3  11  -2   24.50    3.20
  -4 -11  -2   27.50    3.50
  -4  11  -2   28.60    4.60
   4  11   2   33.40    5.00
  -5 -11  -2  103.99    6.20
  -5  11  -2  117.49    8.20
   5  11   2  118.49    8.10
  -6  11  -2    5.30    2.60
   6  11   2    2.90    2.40
   7  11   2    5.50    2.70
  -7  11  -2    4.60    2.70
   8  11   2   -4.80    1.90
  -8  11  -2   -0.60    1.90
  -9  11  -2    2.30    2.90
   9  11   2    7.70    3.30
 -10  11  -2    0.40    2.60
 -11 -12   2   10.40    3.50
 -11  12   2   10.00    4.40
 -10 -12   2   27.60    4.70
 -10  12   2   22.20    5.10
  10  12  -2   20.50    4.70
  -9 -12   2   -2.50    2.00
   9  12  -2    4.00    2.90
  -9  12   2    0.90    2.50
  -8 -12   2    9.80    2.90
   8  12  -2   14.20    3.90
  -8  12   2   16.40    4.00
  -7 -12   2    9.00    2.80
  -7  12   2   15.90    4.00
   7  12  -2   27.40    4.80
  -6 -12   2   27.20    4.00
  -6  12   2   23.30    4.40
   6  12  -2   28.00    4.70
  -5 -12   2  107.59    6.90
   5  12  -2  114.59    8.00
  -5  12   2   94.39    7.40
  -4 -12   2    2.00    1.80
  -4  12   2    0.50    1.10
  -4  12   2   -1.80    1.30
  -3 -12   2   11.00    2.70
   3  12  -2   15.30    3.40
  -3  12   2   13.20    3.10
  -3  12   2   16.40    3.00
  -2  12   2   -1.00    1.20
  -2  12   2    3.90    2.20
   2  12  -2   -2.40    1.60
   2  12  -2   -2.40    1.20
   1  12  -2   -0.40    1.50
   1  12  -2    1.90    1.90
  -1  12   2   -0.70    1.40
  -1  12   2   -2.10    1.20
   0  12   2  227.88   11.00
   0  12  -2  246.48   11.90
   0  12  -2  244.78   11.60
   0  12   2  235.58   11.70
  -1  12  -2    0.40    1.70
   1  12   2    1.20    1.80
  -1  12  -2   -0.30    1.80
   1  12   2    1.60    1.80
  -2 -12  -2   93.09    6.10
   2  12   2   96.59    7.10
  -2  12  -2   95.39    6.20
  -2  12  -2   97.69    7.20
  -3 -12  -2  327.17   13.20
   3  12   2  285.17   14.50
  -3  12  -2  326.67   15.10
  -4 -12  -2   11.50    2.50
   4  12   2   18.40    3.90
  -4  12  -2   15.70    3.70
  -5 -12  -2   49.30    5.00
  -5  12  -2   54.19    6.50
   5  12   2   52.79    6.60
  -6  12  -2    2.60    2.50
   6  12   2    1.90    2.10
   7  12   2   -2.30    1.70
  -7  12  -2    2.40    2.50
  -8  12  -2    9.90    3.60
   8  12   2   13.40    3.80
  -9  12  -2    0.50    2.50
   9  12   2    7.60    3.40
  10  12   2   -0.60    2.80
 -10  12  -2    4.20    3.00
 -10 -13   2   -3.40    2.20
  10  13  -2   -2.50    2.30
 -10  13   2    1.90    2.70
  -9 -13   2   -0.90    2.00
   9  13  -2   -1.10    2.30
  -9  13   2    0.70    2.70
  -8 -13   2   -1.20    2.20
  -8  13   2    1.10    2.90
   8  13  -2   -1.70    2.20
  -7 -13   2   12.60    3.00
   7  13  -2    9.70    3.70
  -7  13   2   18.40    4.20
  -6 -13   2    7.50    2.70
  -6  13   2    3.50    2.70
   6  13  -2    7.70    3.00
  -5 -13   2   79.69    6.10
   5  13  -2   60.29    7.20
  -5  13   2   83.89    8.10
  -4 -13   2   21.70    3.70
  -4  13   2    8.40    2.40
  -4  13   2   20.70    4.10
   4  13  -2   22.40    4.30
  -3 -13   2    2.20    1.80
  -3  13   2    5.00    2.40
  -3  13   2    3.70    2.00
   3  13  -2    5.40    2.50
  -2  13   2   53.49    6.00
   2  13  -2   42.60    5.60
   2  13  -2   48.90    5.60
  -2  13   2   49.80    5.50
  -1  13   2   49.50    5.60
   1  13  -2   52.89    5.90
   1  13  -2   50.29    5.60
  -1  13   2   44.90    5.30
   0  13  -2    3.30    2.30
   0  13   2   -1.00    1.60
   0  13   2    2.10    1.90
   0  13  -2   -0.90    1.60
  -1  13  -2   23.00    3.90
   1  13   2   23.70    3.80
   1  13   2   19.80    3.90
  -1  13  -2   18.00    3.90
  -2 -13  -2   21.20    3.50
  -2  13  -2   19.10    4.00
  -2  13  -2   25.40    3.90
   2  13   2   25.40    4.60
  -3 -13  -2    2.40    1.70
  -3  13  -2    2.70    2.20
   3  13   2    2.10    2.00
  -4 -13  -2   11.80    2.70
   4  13   2   10.10    3.30
  -4  13  -2    8.00    2.90
  -5  13  -2    8.00    3.20
   5  13   2    8.40    3.20
  -6  13  -2    6.60    3.00
   6  13   2    2.20    2.50
  -7  13  -2    1.90    2.80
   7  13   2    7.40    3.30
  -8  13  -2    1.20    2.80
   8  13   2    5.90    2.90
  -9  13  -2    6.60    3.60
   9  13   2    1.10    2.90
 -10 -14   2   -1.80    2.70
  10  14  -2    1.60    3.60
 -10  14   2    3.20    3.50
  -9 -14   2   22.10    4.50
  -9  14   2   28.20    5.90
   9  14  -2   14.50    4.30
  -8 -14   2    6.20    3.00
  -8  14   2   10.50    3.80
   8  14  -2    3.50    3.20
  -7 -14   2   28.70    4.70
   7  14  -2   25.40    5.30
  -7  14   2   31.80    5.70
  -6 -14   2    0.40    1.80
   6  14  -2    0.60    2.30
  -6  14   2   -1.70    2.20
  -5 -14   2    4.30    2.10
  -5  14   2   -2.10    1.90
   5  14  -2    2.50    2.20
  -4 -14   2    2.00    1.90
   4  14  -2    0.70    2.30
  -4  14   2   -0.40    2.00
  -3 -14   2    4.30    2.50
   3  14  -2    5.50    2.70
  -3  14   2    3.30    2.40
  -3  14   2    5.00    2.30
  -2  14   2    0.30    1.70
   2  14  -2    1.00    1.70
   2  14  -2   -2.50    1.50
  -2  14   2   -3.10    1.60
   1  14  -2   19.10    3.80
   1  14  -2   12.00    3.30
  -1  14   2   23.00    4.10
  -1  14   2   18.00    3.90
   0  14  -2   29.20    4.50
   0  14  -2   19.10    3.90
   0  14   2   28.30    4.70
   0  14   2   23.40    4.00
  -1  14  -2   30.30    4.90
   1  14   2   32.40    5.00
   1  14   2   33.10    4.60
  -1  14  -2   33.30    4.60
  -2 -14  -2   10.20    2.80
  -2  14  -2   10.20    2.80
  -2  14  -2   10.60    3.20
   2  14   2    6.80    3.00
  -3 -14  -2    7.20    2.40
  -3  14  -2    5.30    2.90
   3  14   2   10.30    3.50
   4  14   2   10.20    3.50
  -4  14  -2    4.20    2.80
   5  14   2   21.30    4.50
  -5  14  -2   20.40    4.50
   6  14   2    0.50    2.40
  -6  14  -2    1.30    2.60
   7  14   2    3.50    3.30
  -7  14  -2   -2.50    2.20
   8  14   2    0.90    2.60
  -8  14  -2   -1.50    2.80
  -9 -15   2    4.10    3.00
  -9  15   2    7.40    3.70
   9  15  -2    2.30    3.10
  -8 -15   2    3.50    2.90
   8  15  -2   12.80    4.50
  -8  15   2    9.40    4.00
  -7 -15   2    3.20    2.40
   7  15  -2   -6.30    1.80
  -7  15   2    0.70    2.80
  -6 -15   2    1.30    2.40
   6  15  -2    0.60    2.60
  -6  15   2   -1.40    2.30
  -5 -15   2    3.70    2.40
  -5  15   2   -0.50    2.20
   5  15  -2    3.80    2.50
  -4 -15   2    6.50    2.80
  -4  15   2    5.70    3.20
   4  15  -2    5.80    2.90
  -3 -15   2    0.30    2.00
   3  15  -2    2.50    2.60
  -3  15   2    5.30    2.70
  -3  15   2    3.80    2.40
   2  15  -2   14.10    3.70
  -2  15   2   11.40    3.30
  -2  15   2   18.00    3.80
  -1  15   2    4.20    2.60
  -1  15   2    5.20    2.70
   1  15  -2    8.90    3.20
   1  15  -2    4.60    2.80
   0  15   2   10.80    3.10
   0  15  -2    8.60    2.80
   0  15  -2   12.70    3.60
   0  15   2    3.10    2.70
   1  15   2    4.90    2.70
   1  15   2    8.20    2.60
  -1  15  -2    4.70    2.70
  -1  15  -2    7.40    3.40
  -2 -15  -2   -0.40    1.90
   2  15   2    2.10    2.50
  -2  15  -2   -2.80    2.00
  -3 -15  -2   22.50    3.80
  -3  15  -2   10.30    3.60
   3  15   2   19.20    4.60
   4  15   2    1.30    2.30
  -4  15  -2    2.50    2.50
   5  15   2    7.30    3.30
  -5  15  -2    1.70    2.70
   6  15   2   -0.80    2.60
  -6  15  -2    2.10    2.70
  -7  15  -2    1.80    3.00
   7  15   2    7.10    3.20
   8  15   2   -2.30    3.00
  -8  15  -2    7.50    4.10
  -8 -16   2    2.70    3.00
   8  16  -2   -2.40    2.50
  -8  16   2    3.10    3.50
  -7 -16   2   21.70    4.50
   7  16  -2   21.90    5.20
  -7  16   2   26.00    5.60
  -6 -16   2    1.80    2.40
  -6  16   2   -2.90    2.20
   6  16  -2   -1.40    2.30
  -5 -16   2    2.70    2.30
   5  16  -2    1.00    2.70
  -5  16   2    1.10    2.40
  -4 -16   2    0.10    1.80
  -4  16   2   -0.50    2.20
   4  16  -2   -0.50    2.50
  -3 -16   2   -1.40    1.60
   3  16  -2   -2.90    1.70
  -3  16   2    0.70    2.20
  -3  16   2    1.40    2.10
  -2 -16   2    0.00    2.00
   2  16  -2    1.40    2.10
  -2  16   2    1.20    2.20
  -2  16   2   -1.10    2.00
  -1  16   2   42.10    6.10
  -1  16   2   31.90    5.00
   1  16  -2   20.60    4.40
   1  16  -2   24.00    4.70
   0  16  -2   -1.10    2.30
   0  16   2    0.30    2.20
   0  16  -2   -2.30    2.10
   0  16   2   -2.90    1.70
  -1  16  -2    8.90    3.30
  -1  16  -2    5.80    2.90
   1  16   2    2.30    2.40
   1  16   2   10.20    3.60
  -2 -16  -2    0.10    1.60
   2  16   2    0.10    2.30
  -2  16  -2    1.00    2.60
   3  16   2    2.80    2.50
  -3  16  -2    2.50    2.70
   4  16   2    1.00    2.40
  -4  16  -2    1.90    3.10
  -5  16  -2    1.90    2.50
   5  16   2   -0.70    2.90
  -6  16  -2    0.60    3.00
   6  16   2    6.10    3.70
   7  16   2   15.20    4.90
  -6 -17   2    4.90    3.10
  -6  17   2   10.40    4.30
   6  17  -2    1.40    3.40
  -5 -17   2    3.00    2.60
  -5  17   2    2.40    3.30
   5  17  -2    5.10    3.40
  -4 -17   2    4.30    2.70
  -4  17   2    1.80    2.70
   4  17  -2    2.90    2.70
  -3 -17   2    1.80    2.50
   3  17  -2    1.20    2.60
  -3  17   2    4.70    3.10
  -2 -17   2    2.50    2.70
  -2  17   2    3.90    2.50
  -2  17   2   -4.10    1.70
   2  17  -2    0.20    2.30
  -1  17   2    7.40    3.00
   1  17  -2    7.60    3.70
   1  17  -2    5.80    3.10
  -1  17   2    6.80    3.30
   0  17  -2    1.70    3.00
   0  17   2    6.50    3.40
   0  17   2    6.50    2.90
   0  17  -2   11.50    4.10
  -1  17  -2    7.00    3.50
   1  17   2    9.60    3.50
  -1  17  -2    6.90    3.30
  -2  17  -2    2.00    2.70
   2  17   2    1.40    2.80
   3  17   2   -2.20    1.90
  -3  17  -2   -2.40    2.20
  -4  17  -2    5.40    3.50
   4  17   2    0.50    3.40
  -5  17  -2   -1.10    3.00
   5  17   2   -1.50    2.60
  -5 -18   2    2.00    3.10
  -5  18   2    0.60    3.30
   5  18  -2    4.80    3.40
  -4 -18   2    1.60    2.70
  -4  18   2    2.70    3.20
   4  18  -2    0.60    3.00
  -3 -18   2   13.70    3.80
  -3  18   2    7.10    3.40
   3  18  -2   10.00    4.20
  -2 -18   2    7.00    3.10
   2  18  -2   10.80    4.20
  -2  18   2    9.50    3.70
  -2  18   2   10.70    4.00
  -1  18   2    1.90    3.10
   1  18  -2    1.10    3.00
   1  18  -2    0.40    2.60
  -1  18   2   -2.50    2.20
   0  18   2   -3.90    1.80
   0  18  -2   -1.90    2.20
   0  18   2    0.90    2.70
   0  18  -2    0.20    3.10
   1  18   2    0.00    3.00
  -1  18  -2    0.10    2.60
   2  18   2    1.60    3.10
  -2  18  -2    2.40    2.90
  -3  18  -2    0.50    2.90
   3  18   2    1.50    2.90
   4  18   2    1.30    3.20
  -1  19   2    4.40    3.10
  -1  19   2   -0.70    3.00
   1  19  -2    2.00    2.80
   0  19  -2    7.30    3.70
   0  19  -2    2.70    3.30
   0  19   2    0.40    3.00
   0  19   2   -2.20    2.70
 -14   0   3    4.00    3.00
 -13   0   3    3.80    2.50
 -12   0   3   -2.20    1.50
 -11   0   3   16.60    3.50
 -10   0   3    1.20    1.60
  -9   0   3   -0.40    1.20
  -8   0   3    0.20    1.20
  -7   0   3   12.90    2.30
  -6   0   3    0.20    0.80
  -5   0   3  104.29    5.10
  -4   0   3   -0.70    0.50
  -3   0   3  441.86   14.60
  -2   0   3    0.00    0.50
  -1   0   3 9999.00  299.37
  -1   0   3 9855.71  298.07
   0   0   3   -0.40    0.40
   1   0   3 2294.17   69.99
  -1   0  -3 2329.47   69.39
   2   0   3    1.80    0.60
   2   0   3   -0.40    0.70
  -2   0  -3    0.10    0.50
   3   0   3 1573.74   50.29
  -3   0  -3 1592.94   48.40
   3   0   3 1558.34   48.30
   4   0   3   -1.00    0.90
   4   0   3    0.40    0.60
  -4   0  -3   -0.20    0.60
   5   0   3   51.99    2.90
   5   0   3   53.79    5.00
  -5   0  -3   45.40    3.20
   6   0   3    0.40    0.70
   6   0   3    1.00    1.30
  -6   0  -3    0.30    0.60
  -7   0  -3    8.50    2.10
   7   0   3    8.90    2.60
  -8   0  -3   -0.60    1.30
   8   0   3    3.90    2.50
   9   0   3  150.38    9.90
  -9   0  -3  157.58    8.60
 -10   0  -3   -0.10    1.60
  10   0   3   -3.70    2.00
  11   0   3   12.10    3.90
  12   0   3   -0.30    2.80
 -14  -1   3    8.70    3.30
 -14   1   3    7.30    3.30
 -13  -1   3   -1.30    1.80
 -13   1   3    0.70    2.00
 -12  -1   3    3.90    2.40
 -12   1   3    2.70    2.30
 -11  -1   3   87.09    6.50
 -11   1   3   86.59    6.70
 -10  -1   3   -0.60    1.30
 -10   1   3    4.80    2.20
  -9  -1   3    1.70    1.40
  -9   1   3    1.20    1.50
  -8  -1   3  131.19    7.10
  -8   1   3  123.89    6.90
  -7  -1   3    9.50    2.00
  -7   1   3   15.80    2.40
  -6  -1   3  100.49    5.30
  -6   1   3   91.59    5.10
  -5  -1   3   62.09    3.70
  -5   1   3   59.39    3.60
  -4  -1   3    9.80    1.50
  -4   1   3   11.30    1.60
  -3  -1   3  390.46   13.40
  -3   1   3  407.76   13.30
  -3   1   3  398.76   13.40
  -2  -1   3  116.59    4.60
  -2   1   3  125.29    4.90
  -2   1   3  121.19    4.60
  -1  -1   3   -0.60    0.50
  -1   1   3   -1.20    0.30
  -1   1   3   -2.00    0.50
   0   1  -3   14.10    1.20
   0   1   3   15.20    1.60
   1  -1   3   71.19    3.20
  -1  -1  -3   69.29    2.50
  -1   1  -3   74.29    3.20
   1   1   3   69.49    3.40
   2  -1   3   56.49    3.70
   2  -1   3   56.49    2.70
  -2  -1  -3   56.09    2.40
   2   1   3   55.69    3.00
   2   1   3   52.49    3.60
  -2   1  -3   58.69    2.90
   3  -1   3  352.86   13.90
   3  -1   3  360.76   11.90
  -3  -1  -3  370.46   12.10
   3   1   3  361.46   13.90
   3   1   3  362.36   12.50
  -3   1  -3  361.96   12.60
  -4  -1  -3  136.79    5.60
   4  -1   3  133.89    5.20
   4  -1   3  137.89    7.20
   4   1   3  130.59    7.00
   4   1   3  127.89    5.60
   5  -1   3  231.28    8.20
   5  -1   3  225.58   10.70
  -5  -1  -3  237.48    9.20
   5   1   3  244.58   11.00
   5   1   3  231.58    8.90
  -6  -1  -3   16.50    2.30
   6  -1   3   16.10    3.00
   6   1   3   13.00    2.90
   6   1   3   15.70    2.00
  -6   1  -3   14.30    2.50
  -7  -1  -3    1.70    1.00
   7  -1   3    0.70    1.60
  -7   1  -3    1.80    1.40
   7   1   3    2.50    1.90
   8  -1   3    4.40    2.30
  -8  -1  -3    1.60    1.20
   8   1   3    0.80    1.90
  -8   1  -3   -0.10    1.50
  -9  -1  -3    2.90    1.90
   9  -1   3    1.00    2.50
  -9   1  -3    2.30    1.90
   9   1   3    2.00    2.30
  10  -1   3    1.70    2.50
  10   1   3    6.00    3.20
 -10   1  -3    4.30    2.20
  11  -1   3    1.60    2.70
  11   1   3    1.90    2.60
  12  -1   3    0.00    3.10
  12   1   3   -0.60    2.50
 -14  -2   3    7.10    3.00
 -14   2   3    2.60    2.50
 -13  -2   3    0.20    1.90
 -13   2   3   -0.40    2.20
 -12  -2   3    0.30    1.70
 -12   2   3    1.30    2.00
 -11  -2   3   14.70    3.30
 -11   2   3   12.80    3.60
 -10   2   3  106.69    7.20
  -9  -2   3    0.10    1.30
  -9   2   3    3.10    1.60
  -8  -2   3   72.19    5.00
  -8   2   3   71.89    5.10
  -7  -2   3    1.90    1.30
  -7   2   3    5.60    1.10
  -7   2   3    4.90    1.50
  -6  -2   3  124.09    6.20
  -6   2   3  133.89    5.30
  -6   2   3  118.49    6.20
  -5  -2   3   43.70    3.10
  -5   2   3   45.20    3.10
  -5   2   3   41.30    2.50
  -4  -2   3  316.27   10.80
  -4   2   3  257.47   10.00
  -4   2   3  312.77   10.80
  -3  -2   3   80.89    3.80
  -3   2   3   80.59    3.70
  -3   2   3   78.49    3.70
  -2  -2   3    2.50    0.70
  -2   2   3    3.30    0.70
  -2   2   3    1.50    0.70
  -1  -2   3 1784.62   54.49
  -1   2   3 1786.42   54.79
  -1   2   3 1799.62   53.89
   0   2   3  349.67   10.10
   0   2   3  347.87   11.40
   0   2  -3  280.87   10.90
  -1  -2  -3   74.79    2.50
   1   2   3   67.39    3.60
   2  -2   3  290.17    9.50
  -2  -2  -3  288.87    9.10
   2  -2   3  260.57   10.80
   2   2   3  278.47   10.20
   2   2   3  275.57   10.90
  -3  -2  -3  241.18    8.30
   3  -2   3  225.58   10.00
   3  -2   3  244.88    8.20
   3   2   3  251.47    9.30
   3   2   3  238.48   10.20
   4  -2   3   11.60    1.20
  -4  -2  -3   10.40    1.40
   4  -2   3   11.80    2.30
   4   2   3   12.80    2.30
  -4   2  -3   10.00    1.70
   4   2   3   12.50    1.80
   5  -2   3  130.39    7.50
  -5  -2  -3  135.79    5.90
   5  -2   3  138.99    5.00
   5   2   3  122.09    7.30
  -5   2  -3  126.59    6.40
   5   2   3  133.69    6.10
   6  -2   3  110.69    7.30
  -6  -2  -3  132.49    6.10
   6   2   3  130.89    7.70
  -6   2  -3  122.29    6.60
   6   2   3  126.49    6.00
   7  -2   3    5.00    2.50
  -7  -2  -3    7.70    1.90
  -7   2  -3    5.00    2.00
   7   2   3    9.20    2.80
   8  -2   3  103.69    7.70
   8   2   3   98.69    7.60
  -8   2  -3   95.99    6.40
   9  -2   3   12.90    3.60
  -9  -2  -3    3.40    1.40
  -9   2  -3   11.00    2.90
   9   2   3   13.30    3.70
  10  -2   3   -4.00    1.80
  10   2   3   -0.50    2.20
 -10   2  -3    0.30    1.90
  11  -2   3    5.00    3.00
  11   2   3    1.10    2.60
 -11   2  -3   -0.20    2.00
  12  -2   3    3.40    3.70
  12   2   3   -0.10    3.30
 -14  -3   3   -0.40    2.40
 -14   3   3    2.50    2.70
 -13  -3   3    2.00    2.30
 -13   3   3    2.20    2.30
 -12  -3   3   -0.40    1.80
 -12   3   3    0.20    1.90
 -11  -3   3   33.70    4.80
 -11   3   3   29.90    4.80
 -10  -3   3    2.30    1.90
 -10   3   3    2.90    2.30
  -9  -3   3   11.40    2.60
  -9   3   3   12.90    2.80
  -8  -3   3  144.19    7.60
  -8   3   3  145.59    7.90
  -7  -3   3   53.59    4.00
  -7   3   3   49.60    4.60
  -7   3   3   52.89    2.80
  -6  -3   3   31.50    3.30
  -6   3   3   30.30    2.10
  -6   3   3   39.40    3.90
  -5  -3   3   29.60    2.90
  -5   3   3   31.00    3.10
  -5   3   3   29.60    2.00
  -4  -3   3  371.46   13.40
  -4   3   3  392.26   13.00
  -4   3   3  383.46   13.60
  -3  -3   3   73.59    3.70
  -3   3   3   71.59    3.50
  -3   3   3   64.89    3.50
  -2  -3   3 1087.59   34.00
  -2   3   3 1093.19   33.80
  -2   3   3 1086.99   34.10
   1   3  -3    1.60    0.90
  -1   3   3    1.30    0.70
  -1   3   3    1.60    0.60
   0   3   3  531.05   17.90
   0   3  -3  549.25   17.80
   0   3   3  539.15   16.70
  -1  -3  -3  329.37   10.10
   1   3   3  309.57   11.60
  -1   3  -3  326.57   11.60
   2  -3   3  331.47   12.60
  -2  -3  -3  336.17   10.80
  -2   3  -3  337.77   12.10
   2   3   3  331.57   12.20
   2   3   3  338.47   12.60
   3  -3   3  235.78    9.90
  -3  -3  -3  228.58    8.00
   3  -3   3  226.08    7.90
  -3   3  -3  223.98    9.20
   3   3   3  240.38    9.20
   3   3   3  233.08    9.80
   4  -3   3   27.10    1.50
   4  -3   3   23.50    3.20
  -4  -3  -3   24.20    2.20
  -4   3  -3   32.40    3.30
   4   3   3   24.10    3.20
   4   3   3   21.80    2.60
  -5  -3  -3   43.30    2.80
   5  -3   3   45.00    4.70
   5   3   3   39.60    4.40
  -5   3  -3   47.50    4.30
   5   3   3   45.30    3.40
  -6  -3  -3   54.29    3.50
   6  -3   3   54.29    5.60
  -6   3  -3   46.40    4.50
   6   3   3   53.39    5.50
   6   3   3   45.60    4.10
  -7  -3  -3  126.29    6.30
   7  -3   3  126.79    8.20
   7   3   3  131.99    6.50
  -7   3  -3  121.29    7.20
   7   3   3  114.29    7.80
   8  -3   3   42.50    5.70
  -8  -3  -3   48.30    4.50
  -8   3  -3   41.60    5.00
   8   3   3   47.40    6.10
   9  -3   3    6.10    2.90
  -9   3  -3    8.40    2.60
   9   3   3   10.50    3.30
  10  -3   3   -1.00    2.20
  10   3   3    2.70    2.70
 -10   3  -3    1.30    2.10
  11  -3   3    3.70    3.20
  11   3   3    2.30    2.70
 -11   3  -3    3.60    2.50
  12  -3   3    1.60    3.20
  12   3   3   -0.90    2.90
 -14  -4   3   18.30    4.10
 -14   4   3   10.30    4.10
 -13  -4   3    0.20    2.30
 -13   4   3    0.70    2.10
 -12  -4   3    4.10    2.60
 -12   4   3    4.60    2.80
 -11  -4   3    7.60    2.60
 -11   4   3    6.60    2.70
 -10  -4   3    4.30    1.90
 -10   4   3    6.20    2.40
  -9  -4   3   45.70    5.10
  -9   4   3   38.10    4.80
  -8  -4   3   24.90    3.40
  -8   4   3   24.10    3.80
  -7  -4   3   67.39    4.60
  -7   4   3   70.29    5.00
  -7   4   3   75.89    3.60
  -6  -4   3  101.59    5.60
  -6   4   3  108.39    6.00
  -6   4   3  107.69    4.60
  -5  -4   3    4.60    1.30
  -5   4   3    5.40    1.50
  -5   4   3    2.30    0.90
  -4  -4   3    1.10    0.90
  -4   4   3    0.60    0.80
  -4   4   3    2.40    0.80
  -3  -4   3   20.10    2.10
  -3   4   3   16.50    1.90
  -3   4   3   15.20    1.90
  -2  -4   3  255.77    9.70
  -2   4   3  258.97    9.50
  -2   4   3  272.87    9.70
   1   4  -3  104.29    4.80
  -1   4   3   94.89    4.20
  -1   4   3   93.69    4.70
   0   4  -3  384.06   13.70
   0   4   3  389.66   12.70
   0   4   3  400.56   13.90
  -1  -4  -3   43.60    2.10
  -1   4  -3   37.20    2.80
   1   4   3   46.60    3.10
  -2  -4  -3   42.60    2.10
   2  -4   3   41.10    3.10
   2   4   3   43.20    3.10
   2   4   3   48.30    3.30
  -2   4  -3   41.70    3.10
  -3  -4  -3  202.78    7.30
   3  -4   3  203.98    9.00
  -3   4  -3  194.08    8.60
   3   4   3  200.58    8.60
   3   4   3  206.48    8.90
   4  -4   3    9.10    1.00
  -4  -4  -3    5.60    1.10
   4  -4   3    8.40    2.10
   4   4   3    3.10    1.50
   4   4   3    6.50    1.70
  -4   4  -3    6.70    1.90
  -5  -4  -3  105.49    5.10
   5  -4   3  120.39    6.90
  -5   4  -3  124.19    6.70
   5   4   3  105.19    6.60
   5   4   3  121.59    6.20
   6  -4   3   36.40    4.60
  -6  -4  -3   38.70    3.50
  -6   4  -3   36.60    4.30
   6   4   3   42.30    4.80
   6   4   3   39.10    4.00
   7  -4   3   27.80    4.40
  -7  -4  -3   33.80    3.40
   7   4   3   20.40    3.80
   7   4   3   27.80    3.50
  -7   4  -3   34.80    4.40
  -8  -4  -3  103.49    7.20
   8  -4   3  117.09    8.30
  -8   4  -3  110.29    7.20
   8   4   3   95.79    8.70
   9  -4   3    4.90    2.50
  -9   4  -3   -0.20    1.50
   9   4   3    0.40    2.10
  10  -4   3    5.40    3.00
  10   4   3   -2.60    2.20
 -10   4  -3    2.30    2.30
  11  -4   3    5.60    3.10
  11   4   3    2.20    2.80
 -11   4  -3    0.00    2.30
  12  -4   3   -1.60    2.80
 -12   4  -3    5.40    3.20
  12   4   3    6.20    3.70
 -14  -5   3    0.70    2.60
 -14   5   3   -1.80    2.50
 -13  -5   3    2.50    2.10
 -13   5   3    2.80    2.60
 -12  -5   3   -1.40    1.90
 -12   5   3    0.20    2.20
 -11  -5   3    5.80    2.30
 -11   5   3    4.60    2.50
 -10  -5   3   -1.10    1.40
 -10   5   3    2.80    2.10
  -9  -5   3    4.60    2.00
  -9   5   3    6.30    2.50
  -8  -5   3   50.09    5.00
  -8   5   3   48.20    5.40
  -7  -5   3   59.89    4.40
  -7   5   3   58.69    5.40
  -6  -5   3   29.00    3.30
  -6   5   3   30.70    3.60
  -6   5   3   30.60    2.20
  -5  -5   3  800.02   26.80
  -5   5   3  791.52   27.30
  -5   5   3  820.32   25.90
  -4  -5   3  134.49    6.30
  -4   5   3  141.49    6.70
  -4   5   3  143.69    6.00
  -3  -5   3   18.40    2.30
  -3   5   3   15.40    1.90
  -3   5   3   13.80    2.00
  -2  -5   3  407.16   14.30
  -2   5   3  408.16   14.20
  -2   5   3  401.06   14.30
  -1   5   3 1251.27   40.70
  -1   5   3 1284.97   40.00
   1   5  -3 1320.57   40.80
   0   5   3   35.40    3.20
   0   5  -3   40.80    3.50
   0   5   3   32.90    2.20
   1  -5   3   36.50    2.70
  -1   5  -3   30.40    3.00
   1   5   3   34.90    3.30
  -2  -5  -3   53.79    2.60
   2  -5   3   52.79    3.60
   2   5   3   53.49    3.70
  -2   5  -3   45.70    3.50
   3  -5   3  353.56   14.10
  -3  -5  -3  374.66   12.50
   3   5   3  363.76   14.10
   3   5   3  372.06   14.10
  -3   5  -3  400.26   14.50
  -4  -5  -3    4.00    1.00
   4  -5   3    2.40    0.60
   4  -5   3    4.90    1.70
   4   5   3    4.20    1.60
  -4   5  -3    3.60    1.60
   4   5   3    3.10    1.60
   5  -5   3    0.40    1.20
  -5  -5  -3    0.70    0.70
  -5   5  -3   -0.20    1.10
   5   5   3   -0.60    1.10
   5   5   3   -2.50    0.80
  -6  -5  -3    0.10    0.80
   6  -5   3   -1.40    1.20
  -6   5  -3   -1.40    1.30
   6   5   3   -0.20    1.30
   6   5   3   -0.30    1.20
   7  -5   3   23.40    4.10
  -7  -5  -3   19.60    2.80
   7   5   3   23.60    3.40
  -7   5  -3   24.90    4.10
   7   5   3   25.10    4.10
   8  -5   3    6.00    2.70
  -8   5  -3    4.30    2.10
   8   5   3    2.30    2.20
   9  -5   3    2.70    2.50
   9   5   3   -1.60    1.80
  -9   5  -3    3.80    2.30
  10  -5   3    3.90    2.50
 -10   5  -3    6.40    3.00
  10   5   3    1.00    2.90
  11  -5   3   15.30    4.40
  11   5   3   22.90    5.20
 -11   5  -3   41.10    6.30
  12  -5   3    2.50    3.50
 -12   5  -3   -3.50    2.60
  12   5   3    3.70    3.30
 -14  -6   3    9.60    3.40
 -14   6   3    7.30    4.30
 -13  -6   3    3.40    2.40
 -13   6   3   -2.50    2.60
 -12  -6   3    4.20    2.30
 -12   6   3    1.60    2.70
 -11  -6   3    8.90    2.80
 -11   6   3   14.70    4.00
 -10  -6   3   -1.50    1.30
 -10   6   3    1.20    1.90
  -9  -6   3    0.10    1.60
  -9   6   3    1.60    1.90
  -8  -6   3   25.10    3.60
  -8   6   3   29.90    4.10
  -7  -6   3    4.10    1.80
  -7   6   3    2.40    1.70
  -6  -6   3   13.90    2.40
  -6   6   3   15.00    2.80
  -6   6   3   11.90    1.70
  -5  -6   3   38.70    3.60
  -5   6   3   31.90    2.90
  -5   6   3   29.70    3.60
   5   6  -3   34.20    3.80
  -4  -6   3  174.98    7.70
   4   6  -3  180.48    8.30
  -4   6   3  175.88    7.40
  -4   6   3  169.88    7.90
  -3  -6   3   40.50    3.10
  -3   6   3   43.30    3.30
  -3   6   3   37.60    3.30
   3   6  -3   41.90    3.90
   2   6  -3  263.17   10.50
  -2   6   3  269.57   10.40
  -2   6   3  257.27   10.20
  -1   6   3  228.08    9.10
   1   6  -3  241.18    9.70
  -1   6   3  242.58    9.70
   0   6  -3   55.89    3.90
   0   6   3   52.39    3.70
   0   6   3   52.69    3.10
   1  -6   3  415.56   14.50
   1   6   3  417.36   15.30
   1   6   3  406.56   13.90
  -1   6  -3  403.66   15.20
   2  -6   3  197.68    8.50
  -2  -6  -3  211.68    7.60
  -2   6  -3  205.88    9.20
   2   6   3  201.98    9.00
   2   6   3  192.78    8.40
  -3  -6  -3  182.28    7.00
   3  -6   3  177.68    8.20
   3   6   3  181.88    8.50
  -3   6  -3  177.38    8.60
   4  -6   3   12.80    2.50
  -4  -6  -3   10.60    1.70
  -4   6  -3    9.00    2.30
   4   6   3    9.70    2.30
   4   6   3    7.70    2.00
  -5  -6  -3    3.40    1.20
   5  -6   3    5.70    2.00
   5   6   3    8.90    2.10
   5   6   3    2.40    1.30
  -5   6  -3    3.80    1.70
  -6  -6  -3    4.50    1.40
   6  -6   3    0.00    1.40
   6   6   3    4.50    1.70
  -6   6  -3    2.90    1.80
   6   6   3    3.30    1.90
   7  -6   3    4.60    2.50
   7   6   3    1.20    1.50
  -7   6  -3    1.70    1.80
   7   6   3    4.70    2.10
   8  -6   3   71.09    7.30
   8   6   3   71.99    6.50
   8   6   3   73.49    7.20
  -8   6  -3   77.89    7.40
   9  -6   3    1.90    2.60
   9   6   3    0.70    2.40
  -9   6  -3   -1.00    2.00
  10  -6   3    7.10    3.10
  10   6   3    2.50    2.90
 -10   6  -3    2.70    2.60
  11  -6   3    2.70    2.80
  11   6   3   -3.10    2.70
 -11   6  -3    2.90    3.10
  12  -6   3   15.30    5.30
 -12   6  -3   18.50    4.90
  12   6   3   15.00    4.60
 -13  -7   3    4.00    2.90
 -13   7   3   -1.20    2.40
 -12  -7   3    1.80    2.10
 -12   7   3    3.40    2.90
 -11  -7   3   10.50    3.30
 -11   7   3    9.80    3.50
 -10  -7   3   18.30    3.60
 -10   7   3   12.20    3.50
  -9  -7   3    5.50    2.20
  -9   7   3    6.40    2.60
  -8  -7   3   10.70    2.60
  -8   7   3   13.50    3.10
  -7  -7   3   44.30    4.40
  -7   7   3   39.90    4.90
  -6  -7   3   94.29    5.60
  -6   7   3   89.09    5.90
  -6   7   3   90.89    4.70
   6   7  -3   95.39    6.10
  -5  -7   3  323.17   12.60
  -5   7   3  315.57   11.90
  -5   7   3  301.37   13.00
   5   7  -3  324.67   13.20
  -4  -7   3   17.60    2.50
  -4   7   3   15.50    2.20
   4   7  -3   21.80    3.10
  -4   7   3   23.40    3.10
  -3  -7   3   24.20    2.90
  -3   7   3   25.20    2.80
  -3   7   3   27.10    3.10
   3   7  -3   25.20    3.20
  -2   7   3  455.75   16.80
   2   7  -3  490.55   17.30
  -2   7   3  464.55   16.70
   2   7  -3  462.65   16.90
  -1   7   3   79.19    4.40
   1   7  -3   77.59    4.60
  -1   7   3   80.59    4.80
   1   7  -3   69.89    4.60
   0   7   3   47.30    4.40
   0   7   3   56.59    3.40
   0   7  -3   57.19    4.10
   1  -7   3  509.85   17.40
   1   7   3  502.05   18.60
  -1   7  -3  517.95   18.70
   1   7   3  503.35   17.20
   2  -7   3    7.10    1.60
  -2  -7  -3    6.60    1.30
   2   7   3    6.20    1.50
  -2   7  -3    2.50    1.50
   2   7   3    5.30    1.70
   3  -7   3   79.39    4.80
  -3  -7  -3   71.99    3.80
  -3   7  -3   69.79    5.10
   3   7   3   74.69    4.50
   3   7   3   68.89    5.00
   4  -7   3    0.30    1.00
  -4  -7  -3    0.00    0.80
  -4   7  -3   -0.40    1.30
   4   7   3    0.90    1.20
   4   7   3    0.60    1.20
  -5  -7  -3    8.30    1.70
   5  -7   3    8.30    2.20
   5   7   3    5.70    2.10
  -5   7  -3    8.60    2.50
   5   7   3    6.80    2.00
   6  -7   3    4.40    2.00
  -6  -7  -3    2.10    1.30
  -6   7  -3    3.00    1.90
   6   7   3    1.70    1.70
   6   7   3    0.60    1.70
   7  -7   3    0.70    1.60
   7   7   3    0.20    1.60
   7   7   3    2.50    1.90
  -7   7  -3    1.00    1.80
   8  -7   3   62.49    6.70
   8   7   3   61.79    6.40
  -8   7  -3   64.69    6.90
   8   7   3   65.89    6.70
   9  -7   3   27.20    5.20
   9   7   3   34.30    5.40
  -9   7  -3   34.10    5.20
  10  -7   3    2.80    3.00
  10   7   3    2.10    2.70
 -10   7  -3    5.80    3.00
  11  -7   3   13.50    4.10
 -11   7  -3   16.60    4.30
  11   7   3   17.90    4.70
 -13  -8   3    2.90    2.40
 -13   8   3    1.70    2.60
 -12  -8   3   -0.80    1.80
 -12   8   3   -0.50    2.30
 -11  -8   3    1.20    2.10
 -11   8   3    4.10    2.60
 -10  -8   3    9.90    2.90
 -10   8   3    8.30    3.20
  -9  -8   3   49.50    5.40
  -9   8   3   52.09    6.20
  -8  -8   3    1.50    1.60
  -8   8   3    6.90    2.50
  -7  -8   3   68.29    5.10
  -7   8   3   70.49    6.50
   7   8  -3   66.69    6.40
  -6  -8   3   45.70    4.60
   6   8  -3   35.60    4.50
  -6   8   3   39.90    4.00
  -6   8   3   47.10    5.20
  -5  -8   3  149.39    7.60
  -5   8   3  151.28    8.20
   5   8  -3  151.28    8.30
  -5   8   3  158.88    7.10
  -4  -8   3    2.90    1.40
  -4   8   3    0.60    0.70
  -4   8   3    5.70    1.90
   4   8  -3    5.60    1.90
  -3  -8   3   33.20    3.70
  -3   8   3   33.20    3.70
   3   8  -3   31.20    3.80
  -3   8   3   28.60    3.20
   2   8  -3   33.30    3.60
  -2   8   3   42.30    4.00
   2   8  -3   36.40    3.90
   1   8  -3  231.28   10.20
  -1   8   3  247.58   10.50
   1   8  -3  240.98   10.50
  -1   8   3  252.37   10.00
   0  -8   3  215.08    8.00
   0   8   3  218.78    8.90
   0   8   3  204.58    9.60
   0   8  -3  201.58    9.00
   0   8  -3  217.28    9.80
   1  -8   3    3.10    1.00
  -1   8  -3    3.80    1.80
   1   8   3    2.30    1.10
   1   8   3    4.20    1.60
   1   8   3    3.10    1.20
  -2  -8  -3   93.39    4.70
   2  -8   3   90.79    4.90
   2   8   3   92.79    4.90
   2   8   3   84.89    5.80
  -2   8  -3   96.59    6.00
  -3  -8  -3    1.90    1.00
   3  -8   3    2.50    1.30
   3   8   3    3.70    1.40
   3   8   3    4.20    1.90
  -3   8  -3    2.40    1.50
   4  -8   3   20.80    3.10
  -4  -8  -3   15.80    2.20
   4   8   3   18.70    3.30
   4   8   3   16.00    2.70
  -4   8  -3   19.30    3.40
   5  -8   3   15.10    3.00
  -5  -8  -3   13.40    2.20
  -5   8  -3   12.90    2.90
   5   8   3   15.20    2.90
   5   8   3   11.40    2.70
   6  -8   3    0.40    1.50
  -6   8  -3    2.00    1.80
   6   8   3    0.00    1.50
   6   8   3   -1.60    1.10
   7  -8   3   26.40    4.20
   7   8   3   24.90    4.20
  -7   8  -3   27.70    4.60
   7   8   3   30.70    4.40
   8  -8   3    3.10    2.40
   8   8   3    1.50    2.10
   8   8   3    1.20    2.30
  -8   8  -3    2.80    2.30
   9  -8   3   33.80    5.60
   9   8   3   44.20    6.20
  -9   8  -3   33.10    5.60
  10  -8   3   -1.00    2.20
  10   8   3   -0.10    2.40
 -10   8  -3    0.70    2.30
  11  -8   3    7.70    3.90
 -11   8  -3    7.10    3.50
 -13  -9   3    3.20    2.80
 -13   9   3    1.90    3.30
 -12  -9   3    4.80    3.00
 -12   9   3    3.70    3.00
 -11  -9   3    1.30    2.20
 -11   9   3    4.10    2.80
 -10  -9   3   10.30    3.00
 -10   9   3   14.80    3.90
  -9  -9   3    4.90    2.50
  -9   9   3   12.00    3.60
  -8  -9   3    6.30    2.30
  -8   9   3    9.10    3.10
  -7  -9   3    1.60    1.50
  -7   9   3   -0.10    1.70
   7   9  -3   -0.20    1.50
  -6  -9   3  131.09    7.30
  -6   9   3  136.49    8.20
   6   9  -3  134.69    8.10
  -5  -9   3    4.00    1.70
   5   9  -3    4.90    2.10
  -5   9   3    1.60    1.60
  -5   9   3    4.00    1.40
  -4  -9   3    2.20    1.40
   4   9  -3    0.10    1.20
  -4   9   3    2.70    1.50
  -4   9   3   -0.10    0.80
  -3  -9   3  109.59    6.30
  -3   9   3  106.29    6.00
  -3   9   3  101.19    6.20
   3   9  -3  109.39    6.60
  -2   9   3   43.80    4.40
   2   9  -3   49.00    4.60
   2   9  -3   60.49    5.30
  -2   9   3   51.49    4.70
   1   9  -3   19.90    3.10
  -1   9   3   17.30    2.60
  -1   9   3   14.00    2.60
   1   9  -3   17.30    2.90
   0   9   3   67.39    5.00
   0   9  -3   67.49    5.00
   0   9  -3   63.29    4.40
   0   9   3   72.49    4.50
   1  -9   3   24.50    2.40
  -1   9  -3   18.70    3.20
   1   9   3   25.40    2.90
   1   9   3   19.50    3.20
   2  -9   3   25.80    2.70
  -2  -9  -3   23.10    2.70
   2   9   3   21.00    3.40
  -2   9  -3   20.50    3.50
   3  -9   3   23.00    2.90
  -3  -9  -3   22.70    2.60
  -3   9  -3   16.80    3.30
   3   9   3   26.80    4.00
  -4  -9  -3   14.00    2.20
   4  -9   3   19.00    2.90
  -4   9  -3   14.90    3.30
   4   9   3   18.90    3.40
   5  -9   3   16.30    3.00
  -5  -9  -3   17.20    2.90
  -5   9  -3   19.60    3.90
   5   9   3   15.60    3.40
   6  -9   3    3.40    2.00
   6   9   3    3.00    2.00
  -6   9  -3    3.80    2.20
   7  -9   3   37.60    5.10
   7   9   3   36.90    5.20
  -7   9  -3   47.00    6.10
   8  -9   3   -0.40    1.90
   8   9   3    2.50    2.10
  -8   9  -3    4.90    2.50
   9  -9   3    6.40    3.20
  -9   9  -3    5.70    2.90
   9   9   3    8.70    3.60
  10  -9   3   20.60    4.80
 -10   9  -3   11.30    3.80
  11  -9   3    3.80    3.00
 -11   9  -3    4.70    3.40
 -12 -10   3   -0.70    2.00
 -12  10   3    3.20    3.00
 -11 -10   3   13.00    3.80
 -11  10   3   17.20    4.70
 -10 -10   3   -0.90    1.70
 -10  10   3    5.10    3.10
  -9 -10   3   24.60    4.10
  -9  10   3   26.90    5.10
  -8 -10   3    3.20    2.00
   8  10  -3    0.60    1.80
  -8  10   3   -2.30    1.40
  -7 -10   3    3.90    1.90
  -7  10   3   -0.10    1.70
   7  10  -3   -1.20    1.50
  -6 -10   3    4.70    2.10
   6  10  -3   10.60    3.00
  -6  10   3    9.60    2.90
  -5 -10   3    8.00    2.20
   5  10  -3    4.40    2.20
  -5  10   3    6.10    2.20
  -5  10   3    5.10    1.70
  -4 -10   3   -1.90    1.00
   4  10  -3    0.10    1.50
  -4  10   3    0.40    1.20
  -4  10   3   -1.00    1.10
  -3 -10   3    6.80    2.00
   3  10  -3    8.60    2.30
  -3  10   3    7.60    2.00
  -3  10   3    5.10    2.00
   2  10  -3    4.20    1.80
  -2  10   3    6.40    2.10
  -2  10   3   10.40    2.40
   2  10  -3    7.00    2.10
  -1  10   3   18.00    3.10
   1  10  -3   18.00    3.10
   1  10  -3   18.30    3.10
  -1  10   3   17.60    2.80
   0  10   3  194.58    9.90
   0  10  -3  199.48    9.50
   0  10  -3  211.58   10.10
   0  10   3  200.78    9.10
  -1  10  -3   25.80    3.30
   1  10   3   26.10    4.00
   1  10   3   22.20    2.90
  -1  10  -3   19.40    3.30
  -2 -10  -3    9.40    1.90
  -2  10  -3   11.80    2.80
   2  10   3   13.40    3.10
  -3 -10  -3   56.09    3.80
   3  10   3   44.90    5.30
  -3  10  -3   50.99    5.60
  -4 -10  -3   41.50    3.90
  -4  10  -3   41.10    5.30
   4  10   3   39.10    5.10
  -5  10  -3   11.70    3.10
   5  10   3   24.10    4.10
  -6  10  -3   40.80    5.60
   6  10   3   36.30    5.20
   7 -10   3   -0.30    1.90
  -7  10  -3    0.00    1.80
   7  10   3    3.40    2.30
   8 -10   3   -1.90    2.60
   8  10   3   -1.60    1.90
  -8  10  -3    0.70    2.20
   9 -10   3   29.10    6.10
   9  10   3   22.30    4.60
  -9  10  -3   13.20    3.90
 -10  10  -3   -1.00    2.40
 -12 -11   3    1.40    2.70
 -12  11   3    1.10    2.90
 -11 -11   3    0.30    2.20
 -11  11   3   -1.10    2.40
 -10 -11   3    1.60    2.40
 -10  11   3    6.80    3.40
  -9 -11   3   20.80    4.00
  -9  11   3   13.60    4.20
  -8 -11   3    3.90    2.10
  -8  11   3    5.60    3.00
   8  11  -3   11.70    3.30
  -7  11   3   21.70    4.40
   7  11  -3   20.90    4.00
  -6 -11   3   20.30    3.30
   6  11  -3   16.20    3.70
  -6  11   3   17.50    3.70
  -5 -11   3   12.80    2.70
  -5  11   3   12.90    2.60
   5  11  -3   10.10    3.10
  -5  11   3   10.10    2.80
  -4 -11   3   45.60    4.90
  -4  11   3   29.80    3.90
   4  11  -3   30.30    4.50
  -4  11   3   33.70    4.60
  -3 -11   3   15.10    2.90
   3  11  -3   16.80    3.40
  -3  11   3   16.60    3.20
  -3  11   3   21.10    3.40
   2  11  -3   57.19    5.60
  -2  11   3   53.69    5.30
   2  11  -3   49.90    5.50
  -2  11   3   45.90    5.00
   1  11  -3   63.39    5.90
   1  11  -3   56.99    5.50
  -1  11   3   58.29    5.80
  -1  11   3   62.69    4.90
   0  11   3   90.39    5.70
   0  11  -3   82.29    6.20
   0  11   3   92.19    6.40
   0  11  -3   80.59    5.70
   1  11   3   16.00    2.70
  -1  11  -3   26.90    3.60
   1  11   3   23.20    3.80
  -1  11  -3   17.20    3.50
  -2  11  -3   41.50    5.20
   2  11   3   41.00    5.20
  -3 -11  -3    0.90    1.20
   3  11   3    2.70    2.10
  -3  11  -3    3.00    2.20
   4  11   3   21.10    4.10
  -4  11  -3   15.30    3.50
   5  11   3   21.30    4.10
  -5  11  -3   27.80    4.90
  -6  11  -3    1.60    2.40
   6  11   3    4.70    2.70
   7  11   3    0.00    1.90
  -7  11  -3   -3.00    1.60
  -8  11  -3    2.10    2.80
   8  11   3    4.40    2.80
   9  11   3    7.70    3.50
  -9  11  -3    2.60    2.50
 -10  11  -3    2.50    3.20
 -11 -12   3   -0.10    2.60
 -11  12   3    0.90    3.00
 -10 -12   3   -3.60    1.90
 -10  12   3   -0.20    2.50
  -9 -12   3    5.30    2.60
  -9  12   3    7.20    3.70
  -8 -12   3    4.60    2.60
  -8  12   3   -1.80    2.00
   8  12  -3    3.20    2.60
  -7 -12   3    4.00    1.90
   7  12  -3   -1.60    1.70
  -7  12   3    2.30    2.30
  -6 -12   3    1.80    1.80
  -6  12   3    3.50    2.60
   6  12  -3    2.80    2.40
  -5 -12   3    1.50    1.70
  -5  12   3    5.70    2.40
   5  12  -3    4.80    2.50
  -4 -12   3   79.99    6.20
  -4  12   3   86.09    6.00
   4  12  -3   95.59    7.20
  -4  12   3   97.79    7.10
  -3 -12   3    2.40    1.70
   3  12  -3    0.30    1.90
  -3  12   3   -0.70    1.20
  -3  12   3    4.60    2.30
   2  12  -3   -1.10    1.40
  -2  12   3    2.30    1.90
  -2  12   3   -0.90    1.30
   2  12  -3   -0.50    1.50
   1  12  -3   -1.50    1.50
   1  12  -3   -2.30    1.30
  -1  12   3    2.00    1.60
  -1  12   3    1.10    1.30
   0  12   3    1.40    1.60
   0  12  -3    2.50    2.00
   0  12   3    0.20    1.80
   0  12  -3    1.80    1.80
   1  12   3   10.10    2.90
  -1  12  -3    3.40    2.10
   1  12   3    5.30    2.10
  -1  12  -3    5.40    2.10
  -2 -12  -3   11.20    2.30
   2  12   3   19.40    3.90
  -2  12  -3   15.20    3.60
  -3 -12  -3   27.40    3.60
  -3  12  -3   46.30    5.60
   3  12   3   56.09    6.40
   4  12   3   16.60    3.90
  -4  12  -3   18.80    3.90
   5  12   3   44.80    6.10
  -5  12  -3   35.80    5.60
   6  12   3    3.10    2.50
  -6  12  -3    1.20    2.50
   7  12   3    6.10    2.80
  -7  12  -3    8.20    3.50
   8  12   3    5.60    3.20
  -8  12  -3    3.60    3.00
  -9  12  -3    6.50    3.70
   9  12   3    4.50    3.00
 -10 -13   3   10.00    3.60
 -10  13   3   10.30    4.10
  -9 -13   3    8.40    3.10
  -9  13   3   15.40    4.30
  -8 -13   3   -0.30    2.00
  -8  13   3    1.80    2.90
   8  13  -3   -0.10    2.20
  -7 -13   3   -0.40    2.00
   7  13  -3    3.60    2.60
  -7  13   3   -2.40    1.80
  -6 -13   3    7.90    2.70
   6  13  -3   14.80    4.00
  -6  13   3   12.70    3.30
  -5 -13   3    0.00    1.70
  -5  13   3    0.60    1.80
   5  13  -3   -0.20    1.90
  -4 -13   3   16.10    3.40
   4  13  -3   16.90    3.80
  -4  13   3   13.30    3.20
  -4  13   3   19.80    4.00
  -3 -13   3    0.80    1.90
  -3  13   3   -0.30    1.60
  -3  13   3    1.20    1.70
   3  13  -3   -2.50    1.60
  -2  13   3    1.70    1.70
   2  13  -3    0.90    1.80
   2  13  -3    0.90    2.00
  -2  13   3    5.70    2.30
  -1  13   3    7.90    2.70
   1  13  -3    9.90    3.00
  -1  13   3    9.40    2.80
   1  13  -3   13.70    3.30
   0  13  -3   -0.20    1.90
   0  13  -3    7.50    2.60
   0  13   3    4.70    2.30
   0  13   3    6.40    2.50
   1  13   3   10.10    3.00
   1  13   3   11.30    2.80
  -1  13  -3    4.60    2.30
  -1  13  -3    7.40    3.10
  -2 -13  -3    1.20    1.60
  -2  13  -3    2.30    2.20
   2  13   3    1.00    2.10
  -3  13  -3   -0.40    1.80
   3  13   3    1.00    2.10
  -4  13  -3   22.30    4.30
   4  13   3   13.90    3.90
  -5  13  -3   -0.70    2.00
   5  13   3   -2.50    1.70
  -6  13  -3    5.80    3.10
   6  13   3    5.30    3.10
  -7  13  -3    0.90    2.50
   7  13   3    2.50    2.80
  -8  13  -3    2.40    3.00
   8  13   3    5.30    3.30
   9  13   3    9.60    3.80
  -9  13  -3    5.20    3.60
 -10 -14   3   13.90    4.00
 -10  14   3    8.00    3.90
  -9 -14   3    3.80    2.50
  -9  14   3    5.30    3.70
  -8 -14   3    2.80    2.30
   8  14  -3   -2.20    2.70
  -8  14   3    2.70    2.80
  -7 -14   3    5.10    2.70
   7  14  -3    1.90    2.60
  -7  14   3    7.70    3.60
  -6 -14   3   16.00    3.50
   6  14  -3    8.40    3.50
  -6  14   3    9.40    3.50
  -5 -14   3    1.20    1.70
   5  14  -3    0.30    2.50
  -5  14   3    5.00    2.80
  -4 -14   3    3.10    2.20
  -4  14   3    3.80    2.70
   4  14  -3    2.70    2.40
  -4  14   3    3.40    2.30
  -3 -14   3    7.80    2.80
  -3  14   3    8.40    2.90
   3  14  -3    5.80    2.70
  -3  14   3    5.80    2.50
  -2  14   3    4.60    2.50
  -2  14   3    4.20    2.40
   2  14  -3    3.70    2.40
   2  14  -3    2.50    2.30
   1  14  -3    0.20    2.20
   1  14  -3    0.10    2.10
  -1  14   3    0.60    2.00
  -1  14   3    1.30    2.10
   0  14  -3    3.20    2.10
   0  14   3    0.30    1.80
   0  14  -3   -0.20    1.90
   0  14   3    1.00    2.00
  -1  14  -3   -3.10    1.60
  -1  14  -3   -2.00    1.80
   1  14   3   -1.40    1.90
   1  14   3   -2.70    1.60
  -2 -14  -3    8.60    2.90
  -2  14  -3    4.20    2.90
   2  14   3   10.40    3.30
   3  14   3   -0.70    1.90
  -3  14  -3    1.40    2.20
  -4  14  -3    2.20    2.60
   4  14   3   -0.20    1.90
   5  14   3    2.00    2.70
  -5  14  -3    0.90    2.60
  -6  14  -3    5.90    3.40
   6  14   3    2.90    2.70
  -7  14  -3    1.30    3.20
   7  14   3    4.00    2.80
  -8  14  -3    3.00    3.00
   8  14   3    4.00    3.10
  -9 -15   3    1.00    2.40
  -9  15   3    2.30    2.80
  -8 -15   3   -1.70    2.20
   8  15  -3   -0.20    2.80
  -8  15   3   -1.10    2.50
  -7 -15   3   12.90    3.50
  -7  15   3   12.20    4.20
   7  15  -3    5.30    3.20
  -6 -15   3    4.10    2.50
  -6  15   3    2.30    2.80
   6  15  -3   -0.20    2.30
  -5 -15   3   -2.00    1.60
   5  15  -3   -1.80    2.10
  -5  15   3   -4.50    2.00
  -4 -15   3    2.10    2.50
  -4  15   3    2.40    2.40
   4  15  -3    0.70    2.30
  -3 -15   3   12.10    3.30
   3  15  -3    1.60    2.50
  -3  15   3   13.60    3.60
  -3  15   3    9.60    3.10
  -2  15   3    1.40    2.30
  -2  15   3   -1.20    2.00
   2  15  -3   -2.10    2.10
   1  15  -3   22.40    4.30
   1  15  -3   26.20    4.80
  -1  15   3   26.80    4.60
  -1  15   3   21.80    4.10
   0  15  -3   -0.10    2.10
   0  15  -3    0.50    1.90
   0  15   3    1.30    2.30
   0  15   3    0.20    1.80
  -1  15  -3    2.40    2.40
   1  15   3    6.20    2.40
   1  15   3    0.70    2.20
  -1  15  -3    2.40    2.50
  -2  15  -3    1.10    2.30
   2  15   3    0.40    2.20
   3  15   3   -0.30    2.20
  -3  15  -3    3.20    2.80
  -4  15  -3    3.30    2.70
   4  15   3    0.80    2.60
   5  15   3   -1.50    1.90
  -5  15  -3    0.80    2.20
  -6  15  -3   -0.50    2.80
   6  15   3    2.10    2.60
   7  15   3   -2.30    2.60
  -7  15  -3   -1.80    2.70
  -8 -16   3   -0.90    2.20
  -8  16   3    3.20    3.80
   8  16  -3   -3.80    2.50
  -7 -16   3   -0.60    2.00
  -7  16   3    1.50    2.80
   7  16  -3    1.20    2.90
  -6 -16   3    0.50    2.50
   6  16  -3   -0.80    2.40
  -6  16   3   -3.70    2.30
  -5 -16   3    1.50    2.30
   5  16  -3    7.10    3.40
  -5  16   3    3.50    3.20
  -4 -16   3   -1.20    2.00
   4  16  -3    0.40    2.40
  -4  16   3    4.20    2.90
  -3 -16   3    1.50    2.30
  -3  16   3    5.50    2.80
   3  16  -3   -0.90    2.50
  -3  16   3    1.90    2.30
  -2 -16   3    3.50    2.50
  -2  16   3   10.10    3.30
  -2  16   3   13.50    3.90
   2  16  -3    9.60    3.50
  -1  16   3    3.00    2.10
   1  16  -3    2.20    2.30
  -1  16   3   -0.20    2.10
   1  16  -3    0.20    2.30
   0  16  -3    0.80    2.30
   0  16  -3   -0.20    2.50
   0  16   3    4.80    2.70
   0  16   3    0.80    2.20
  -1  16  -3    2.50    2.50
   1  16   3    3.60    2.70
   2  16   3   -1.10    2.30
  -2  16  -3   -0.30    2.20
   3  16   3    0.10    2.50
  -3  16  -3   -3.40    2.30
  -4  16  -3    4.80    3.10
   4  16   3   -0.30    2.40
   5  16   3    6.70    3.30
  -5  16  -3    0.80    2.90
   6  16   3   19.00    5.50
  -6  16  -3   15.10    4.80
  -6 -17   3    2.90    2.70
   6  17  -3    2.00    3.20
  -6  17   3    3.30    3.20
  -5 -17   3    1.90    2.40
   5  17  -3   -0.60    2.70
  -5  17   3   -0.70    2.40
  -4 -17   3    3.90    2.80
   4  17  -3    0.60    2.40
  -4  17   3    1.30    2.70
  -3 -17   3    2.20    2.50
  -3  17   3   -2.00    2.40
  -3  17   3   -2.20    2.30
   3  17  -3   -1.80    1.90
  -2 -17   3    2.20    2.70
  -2  17   3    9.40    3.60
   2  17  -3    5.70    2.90
  -2  17   3    5.20    3.10
  -1  17   3   12.60    3.90
   1  17  -3   24.90    5.00
  -1  17   3   10.60    3.40
   1  17  -3   14.80    4.10
   0  17  -3    6.40    3.60
   0  17  -3   14.60    4.20
   0  17   3   11.40    3.90
   0  17   3   14.00    6.60
   1  17   3   -1.40    2.20
  -1  17  -3    3.40    2.80
  -2  17  -3    1.50    3.10
   2  17   3   -0.30    2.50
   3  17   3   -1.60    2.60
  -3  17  -3    6.80    3.60
   4  17   3    0.80    2.70
  -4  17  -3    2.20    3.10
  -5  17  -3   -2.00    2.80
   5  17   3   -0.70    2.80
  -5 -18   3    1.90    2.30
  -5  18   3   -0.60    3.10
   5  18  -3    1.60    3.10
  -4 -18   3   -0.40    2.30
   4  18  -3    0.20    2.60
  -4  18   3    0.70    2.70
  -3 -18   3   -0.10    2.30
  -3  18   3   -1.30    2.40
   3  18  -3   -1.30    2.40
  -2 -18   3    2.90    2.50
  -2  18   3    3.30    3.00
  -2  18   3    2.60    3.00
   2  18  -3    1.20    2.60
  -1  18   3   10.90    4.10
   1  18  -3    9.10    3.90
  -1  18   3    9.00    3.60
   1  18  -3    8.90    3.40
   0  18   3   -3.10    2.20
   0  18  -3    2.40    3.20
  -1  18  -3    6.70    3.70
   1  18   3    4.80    3.20
  -2  18  -3   -1.30    2.40
   2  18   3    2.00    2.90
   3  18   3    1.40    2.50
  -3  18  -3    3.50    3.40
 -14   0   4    4.10    2.90
 -13   0   4    1.90    2.20
 -12   0   4    4.80    2.50
 -11   0   4   -0.30    1.70
 -10   0   4   90.09    6.30
  -9   0   4   -0.50    1.10
  -8   0   4   42.70    4.40
  -7   0   4    0.10    0.90
  -6   0   4    1.90    1.30
  -5   0   4   -0.20    0.70
  -4   0   4   39.80    2.70
  -3   0   4    1.10    0.70
  -2   0   4 1708.73   51.99
  -2   0   4 1663.13   51.19
  -1   0   4    0.00    0.40
  -1   0   4    0.00    0.60
   0   0   4  495.85   15.50
   0   0   4  508.55   16.70
  -1   0  -4    0.00    0.40
   1   0   4   -0.60    0.40
   2   0   4   39.90    2.50
  -2   0  -4   36.10    2.10
   3   0   4   -0.30    1.00
   3   0   4   -0.30    0.60
  -3   0  -4   -0.10    0.60
   4   0   4   95.79    4.50
  -4   0  -4   87.69    4.50
   4   0   4   89.59    5.90
   5   0   4   -1.00    0.70
  -5   0  -4   -1.10    0.70
   5   0   4    0.40    1.30
   6   0   4    6.70    2.30
  -6   0  -4    5.10    1.60
   7   0   4    4.30    2.20
  -7   0  -4    1.30    1.40
   8   0   4   21.80    4.40
  -8   0  -4   21.20    3.30
   9   0   4   -1.00    2.10
  10   0   4   54.99    7.40
  11   0   4    0.20    2.80
  12   0   4   -0.10    3.00
 -14  -1   4    7.10    3.20
 -14   1   4    4.20    2.80
 -13  -1   4    2.10    2.10
 -13   1   4    4.90    2.70
 -12  -1   4    1.40    1.70
 -12   1   4    0.70    1.90
 -11  -1   4   81.09    7.40
 -11   1   4   79.89    7.40
 -10  -1   4   23.80    3.80
 -10   1   4   15.90    3.30
  -9  -1   4   42.40    4.70
  -9   1   4   26.00    3.70
  -8  -1   4   17.20    2.90
  -8   1   4   14.80    2.70
  -7  -1   4   61.09    4.40
  -7   1   4   75.09    4.60
  -6  -1   4  143.09    6.80
  -6   1   4  142.79    6.70
  -5  -1   4   19.00    2.40
  -5   1   4    9.20    1.50
  -5   1   4   15.20    2.00
  -4  -1   4    4.90    1.20
  -4   1   4    4.70    1.20
  -4   1   4    3.50    0.90
  -3  -1   4  557.04   18.30
  -3   1   4  548.25   18.50
  -3   1   4  577.14   18.30
  -2  -1   4 2670.93   80.69
  -2   1   4 2652.03   80.49
  -2   1   4 2692.23   81.29
  -1  -1   4   97.39    3.90
  -1   1   4   93.29    4.50
  -1   1   4  106.19    3.60
   0  -1   4    7.90    1.30
   0   1   4    7.10    0.40
   0   1  -4    6.40    0.90
   0   1   4   10.30    1.40
  -1  -1  -4   56.79    2.10
   1  -1   4   53.79    3.00
  -1   1  -4   58.09    2.80
   1   1   4   52.79    3.10
   2  -1   4  178.28    8.40
  -2  -1  -4  188.58    6.40
   2  -1   4  188.68    7.10
   2   1   4  192.78    7.50
  -2   1  -4  188.38    7.10
   3  -1   4  192.38    7.20
  -3  -1  -4  193.48    7.00
   3  -1   4  181.58    8.90
  -3   1  -4  192.38    7.50
   3   1   4  193.28    7.70
   3   1   4  179.48    8.90
   4  -1   4   70.39    5.20
   4  -1   4   78.39    3.80
  -4  -1  -4   71.59    3.80
   4   1   4   77.69    5.40
   4   1   4   75.69    4.10
  -4   1  -4   83.69    4.30
  -5  -1  -4   41.40    3.00
   5  -1   4   40.10    2.60
   5  -1   4   45.10    5.00
   5   1   4   42.20    3.10
  -5   1  -4   48.00    3.40
   5   1   4   42.00    4.80
   6  -1   4   -0.60    1.30
  -6  -1  -4    0.80    0.90
  -6   1  -4    1.10    1.20
   6   1   4    1.90    1.10
   6   1   4    0.80    1.30
  -7  -1  -4   37.70    3.90
   7  -1   4   32.90    4.80
   7   1   4   31.70    4.80
   8  -1   4    7.10    3.00
   8   1   4    8.20    3.10
  -8   1  -4    2.20    1.60
   9  -1   4   12.10    3.70
  -9   1  -4   21.80    5.40
   9   1   4    8.60    3.40
  10  -1   4   -2.00    2.10
  10   1   4    1.90    2.80
  11  -1   4   -0.80    2.50
  11   1   4    1.90    3.20
  12  -1   4    4.90    3.70
  12   1   4   -0.40    3.00
 -14  -2   4   -1.20    1.80
 -14   2   4   -0.10    2.20
 -13  -2   4   -0.60    1.70
 -13   2   4   -1.60    1.80
 -12  -2   4    2.00    2.10
 -12   2   4    4.60    2.50
 -11  -2   4   26.00    4.30
 -11   2   4   24.60    4.40
 -10  -2   4   73.19    5.80
 -10   2   4   88.19    6.40
  -9  -2   4    3.60    1.80
  -9   2   4    3.90    1.80
  -8  -2   4    2.70    1.40
  -8   2   4    0.70    1.20
  -8   2   4    2.40    1.00
  -7  -2   4    0.10    1.10
  -7   2   4    2.40    1.30
  -7   2   4    2.80    1.00
  -6  -2   4  402.16   14.70
  -6   2   4  396.16   14.60
  -6   2   4  375.86   13.60
  -5  -2   4  262.17   10.30
  -5   2   4  273.27   10.40
  -4  -2   4    1.50    0.90
  -4   2   4    0.60    0.60
  -4   2   4    0.60    0.60
  -3  -2   4  181.38    7.00
  -3   2   4  176.98    7.10
  -3   2   4  180.08    6.80
  -2  -2   4  338.27   11.80
  -2   2   4  343.57   11.50
  -2   2   4  364.66   12.30
  -1  -2   4  434.66   14.40
  -1   2   4  440.96   15.00
  -1   2   4  437.86   13.70
   0   2  -4   94.39    4.10
   1  -2   4   22.50    2.00
   1   2   4   19.80    2.20
  -1   2  -4   17.40    1.80
   2  -2   4  103.19    4.50
  -2  -2  -4  108.39    3.80
   2  -2   4   97.69    5.70
  -2   2  -4  106.79    4.90
   2   2   4  111.89    5.20
   3  -2   4  107.09    6.20
  -3  -2  -4  102.89    4.20
   3  -2   4  104.09    4.40
   3   2   4  104.69    6.10
  -3   2  -4  104.69    5.10
   3   2   4   97.99    5.10
   4  -2   4  399.26   13.60
  -4  -2  -4  400.86   13.80
   4  -2   4  416.86   16.40
   4   2   4  415.96   14.80
   4   2   4  416.76   16.30
  -5  -2  -4    9.40    1.60
   5  -2   4   10.40    2.60
   5  -2   4    7.50    1.30
   5   2   4    8.80    1.70
   5   2   4    8.10    2.40
  -6  -2  -4   12.60    2.10
   6  -2   4    7.80    2.70
  -6   2  -4   10.90    2.20
   6   2   4   10.70    2.80
   6   2   4   13.80    2.30
  -7  -2  -4    4.50    1.70
   7  -2   4    4.50    2.40
   7   2   4    2.20    1.90
  -7   2  -4    1.30    1.70
   8  -2   4  141.69    9.40
   8   2   4  144.89    9.40
  -8   2  -4  129.59    7.90
   9  -2   4   40.30    6.10
   9   2   4   42.10    6.20
  -9   2  -4   47.10    5.50
  10  -2   4   24.50    5.20
  10   2   4   25.40    5.20
  11  -2   4    4.40    3.30
  11   2   4    6.10    3.60
  12  -2   4    2.20    3.30
  12   2   4   -0.80    2.80
 -14  -3   4    4.60    2.70
 -14   3   4    3.80    2.90
 -13  -3   4    0.40    1.70
 -13   3   4    0.60    2.10
 -12  -3   4    0.00    1.60
 -12   3   4    2.10    2.20
 -11  -3   4    4.90    2.30
 -10  -3   4   15.40    3.10
 -10   3   4   12.00    3.00
  -9  -3   4   -1.50    1.00
  -9   3   4    0.90    1.50
  -8  -3   4    2.10    1.50
  -8   3   4   -0.30    1.20
  -7  -3   4   23.50    3.20
  -7   3   4   20.40    3.10
  -7   3   4   24.40    2.40
  -6  -3   4   25.60    3.00
  -6   3   4   18.10    2.10
  -6   3   4   22.40    2.90
  -5  -3   4    6.10    1.60
  -5   3   4    8.60    1.70
  -5   3   4    5.10    1.20
  -4  -3   4   11.10    1.70
  -4   3   4   11.70    1.70
  -4   3   4    9.00    1.50
  -3  -3   4  139.09    6.00
  -3   3   4  142.29    5.90
  -3   3   4  142.29    6.10
  -2  -3   4   43.30    2.70
  -2   3   4   47.60    3.00
  -2   3   4   46.10    2.50
  -1   3   4 1622.44   49.40
   1   3  -4 1668.23   50.39
  -1   3   4 1606.84   50.69
   0   3  -4    4.20    1.10
   0   3   4    6.30    1.40
   0   3   4    5.00    0.60
  -1  -3  -4    0.30    0.20
  -1   3  -4   -0.50    0.70
   1   3   4   -0.80    0.60
  -2  -3  -4    8.90    0.80
   2  -3   4    7.40    1.20
   2  -3   4    7.30    1.80
   2   3   4   10.40    1.80
  -2   3  -4    7.90    1.50
   3  -3   4    7.00    1.80
  -3  -3  -4    8.10    1.00
   3  -3   4    6.30    1.10
   3   3   4    7.60    1.70
  -3   3  -4    5.40    1.40
   3   3   4    4.70    1.70
   4  -3   4    2.80    1.60
  -4  -3  -4    0.90    0.60
   4  -3   4    0.60    0.60
  -4   3  -4    0.00    0.90
   4   3   4    0.40    0.90
   4   3   4   -1.60    1.00
   5  -3   4   62.29    5.90
  -5  -3  -4   53.49    3.30
  -5   3  -4   60.59    4.40
   5   3   4   58.69    5.80
   5   3   4   60.19    4.10
   6  -3   4   62.79    6.30
  -6  -3  -4   61.99    3.90
  -6   3  -4   60.19    4.80
   6   3   4   67.79    6.50
   6   3   4   63.79    4.40
   7  -3   4   47.80    5.80
   7   3   4   39.40    5.20
  -7   3  -4   33.70    4.20
   8  -3   4   34.60    5.40
   8   3   4   45.80    5.90
  -8   3  -4   42.00    4.90
   9  -3   4    8.50    3.40
  -9   3  -4   10.80    3.00
   9   3   4   11.50    3.90
  10  -3   4    7.00    3.20
  10   3   4    3.30    3.00
 -10   3  -4    2.20    3.50
  11  -3   4   -1.90    2.10
  11   3   4   -3.50    2.50
  12  -3   4    2.10    3.30
  12   3   4    2.70    3.20
 -14  -4   4   -0.50    1.70
 -14   4   4    2.10    2.60
 -13  -4   4   13.50    3.80
 -13   4   4   10.70    3.70
 -12  -4   4    5.00    2.40
 -12   4   4    5.40    2.70
 -11  -4   4   -0.60    1.50
 -11   4   4    1.60    1.80
 -10  -4   4   -1.60    1.40
 -10   4   4    0.10    1.60
  -9  -4   4    4.40    1.90
  -9   4   4    2.80    1.80
  -8  -4   4   20.60    3.20
  -8   4   4   25.60    3.70
  -7  -4   4    2.50    1.50
  -7   4   4    3.00    1.50
  -7   4   4    4.30    1.20
  -6  -4   4   35.60    3.60
  -6   4   4   38.50    3.80
  -6   4   4   33.20    2.90
  -5  -4   4  129.99    6.10
  -5   4   4  119.69    5.50
  -5   4   4  123.39    6.10
  -4  -4   4   19.30    2.30
  -4   4   4   18.80    2.30
  -4   4   4   19.40    2.10
  -3  -4   4    0.20    0.70
  -3   4   4    2.00    0.90
  -3   4   4    2.50    0.90
  -2  -4   4  162.28    6.80
  -2   4   4  168.78    7.00
  -2   4   4  162.28    6.40
  -1   4   4    4.10    0.80
  -1   4   4    8.00    1.60
   1   4  -4    1.40    0.90
   0   4   4   19.00    1.30
   0   4   4   22.30    2.60
   0   4  -4   22.00    2.40
  -1  -4  -4   42.90    1.90
   1   4   4   44.60    3.30
  -1   4  -4   45.70    3.20
  -2  -4  -4   14.20    1.20
   2  -4   4   11.50    2.20
  -2   4  -4    6.70    1.60
   2   4   4    6.60    1.60
   3  -4   4  129.59    5.30
   3  -4   4  135.09    7.20
  -3  -4  -4  131.99    5.10
   3   4   4  131.39    6.60
  -3   4  -4  131.59    6.50
   3   4   4  142.59    7.20
  -4  -4  -4    0.30    0.60
   4  -4   4   -0.20    0.50
   4  -4   4   -0.80    1.00
  -4   4  -4   -0.10    1.20
   4   4   4    1.40    1.40
   4   4   4    0.40    1.10
  -5  -4  -4   25.20    2.40
   5  -4   4   24.40    3.70
   5   4   4   18.60    3.30
   5   4   4   25.90    3.20
  -5   4  -4   21.70    3.20
   6  -4   4   31.70    4.40
  -6   4  -4   33.10    4.00
   6   4   4   24.80    4.00
   6   4   4   29.30    3.40
   7  -4   4  178.48   10.70
  -7   4  -4  212.08   10.40
   7   4   4  192.38    9.30
   7   4   4  206.28   11.00
   8  -4   4   27.00    4.80
  -8   4  -4   20.20    4.00
   8   4   4   20.20    4.20
   9  -4   4    5.00    2.80
  -9   4  -4    2.60    2.50
   9   4   4    7.30    3.10
  10  -4   4    8.80    3.80
 -10   4  -4   15.30    4.10
  10   4   4   11.40    4.10
  11  -4   4   -0.20    2.60
  11   4   4   -0.80    2.70
  12  -4   4   -5.50    2.80
  12   4   4    1.60    3.30
 -14  -5   4    0.30    2.20
 -14   5   4    1.80    2.70
 -13  -5   4    0.70    1.90
 -13   5   4   -1.70    2.00
 -12  -5   4    0.20    2.10
 -12   5   4    0.20    2.10
 -11  -5   4    3.20    2.20
 -11   5   4    0.60    1.90
 -10  -5   4   64.39    6.40
 -10   5   4   67.09    6.90
  -9  -5   4    0.60    1.40
  -9   5   4    0.70    1.50
  -8  -5   4   44.00    4.60
  -8   5   4   37.20    4.60
  -7  -5   4   -1.90    0.90
  -7   5   4   -1.90    0.80
  -7   5   4   -0.20    0.80
  -6  -5   4   10.00    2.10
  -6   5   4    9.10    1.60
  -6   5   4    8.30    2.00
  -5  -5   4   17.70    2.50
  -5   5   4   15.20    2.10
  -5   5   4   13.20    2.30
  -4  -5   4    8.10    1.80
  -4   5   4    6.80    1.40
  -4   5   4    8.90    1.70
  -3  -5   4    0.10    0.80
  -3   5   4    0.10    0.80
  -3   5   4   -1.00    0.60
  -2  -5   4   87.49    4.60
  -2   5   4   85.29    4.60
  -2   5   4   81.69    4.20
   1   5  -4  219.68    9.00
  -1   5   4  223.88    9.20
  -1   5   4  219.18    8.10
   0   5   4   30.50    2.00
   0   5   4   38.10    3.50
   0   5  -4   41.20    3.60
  -1  -5  -4  377.86   12.10
   1   5   4  360.26   14.00
  -1   5  -4  379.16   14.00
  -2  -5  -4  151.18    5.60
   2  -5   4  168.78    7.80
   2   5   4  159.08    7.50
   2   5   4  164.18    7.60
  -2   5  -4  146.79    7.30
   3  -5   4  119.59    6.70
  -3  -5  -4  114.79    4.70
   3   5   4  122.29    6.40
  -3   5  -4  124.29    6.50
   3   5   4  118.79    6.60
   4  -5   4   92.89    6.00
   4  -5   4   91.09    4.00
  -4  -5  -4   90.29    4.20
   4   5   4   93.39    5.90
  -4   5  -4   89.49    5.70
   4   5   4   95.99    5.70
   5  -5   4    5.20    2.00
  -5  -5  -4    5.70    1.50
   5   5   4    4.70    1.70
  -5   5  -4    3.60    1.90
   5   5   4    3.70    1.90
   6  -5   4   31.80    4.50
   6   5   4   36.40    4.70
  -6   5  -4   34.80    4.30
   6   5   4   33.90    4.00
   7  -5   4    3.80    2.20
   7   5   4    7.90    2.80
   7   5   4    1.40    1.60
  -7   5  -4    6.60    2.50
   8  -5   4  205.28   11.90
   8   5   4  226.88   12.10
  -8   5  -4  201.28   11.00
   9  -5   4   18.30    4.30
  -9   5  -4   20.40    4.00
   9   5   4   14.40    4.10
  10  -5   4    2.20    2.70
  10   5   4   -0.70    2.30
 -10   5  -4    4.40    2.80
  11  -5   4    4.00    3.20
  11   5   4    2.00    3.50
 -14  -6   4   -0.20    2.30
 -14   6   4   -0.40    2.40
 -13  -6   4    5.80    2.90
 -13   6   4    4.50    3.20
 -12  -6   4    1.30    1.90
 -12   6   4   -0.90    1.90
 -11  -6   4    9.90    3.00
 -11   6   4    3.80    2.50
 -10  -6   4    5.60    2.40
 -10   6   4    5.00    2.60
  -9  -6   4   25.30    3.80
  -9   6   4   22.90    4.00
  -8  -6   4   68.69    6.10
  -8   6   4   64.49    6.30
  -7  -6   4   68.19    4.90
  -7   6   4   73.09    4.50
  -7   6   4   70.89    5.40
  -6  -6   4    3.10    1.50
  -6   6   4    1.80    1.10
  -6   6   4    0.20    1.20
  -5  -6   4    1.90    1.10
  -5   6   4   -1.20    0.90
  -5   6   4    0.50    0.90
  -4  -6   4   25.90    2.90
  -4   6   4   26.00    3.00
  -4   6   4   23.60    2.70
  -3  -6   4  352.16   13.30
  -3   6   4  358.16   13.30
  -3   6   4  346.47   13.20
  -2  -6   4  212.88    9.00
  -2   6   4  220.58    9.10
  -2   6   4  209.68    8.60
  -1   6   4  371.96   13.80
  -1   6   4  345.07   12.60
   1   6  -4  358.76   13.50
   0   6   4  115.89    5.10
   0   6   4  123.29    6.40
   0   6  -4  123.99    6.30
   1  -6   4   88.29    5.00
   1   6   4   95.09    5.60
  -1   6  -4   96.79    5.50
  -2  -6  -4   74.29    3.50
   2  -6   4   79.99    5.00
  -2   6  -4   77.49    5.00
   2   6   4   85.39    5.20
   3  -6   4    8.40    2.00
  -3  -6  -4   12.50    1.50
   3   6   4    5.50    1.90
   3   6   4   12.00    2.30
  -3   6  -4    9.10    2.20
  -4  -6  -4   47.20    2.90
   4  -6   4   51.69    5.10
   4   6   4   43.20    4.50
  -4   6  -4   49.20    4.90
   4   6   4   47.40    4.60
   5  -6   4   -1.60    1.10
   5   6   4    0.00    1.20
  -5   6  -4    1.40    1.60
   5   6   4   -1.00    1.40
   6  -6   4   14.60    3.20
   6   6   4   18.60    3.50
  -6   6  -4    6.90    2.60
   6   6   4   12.50    2.70
   7  -6   4   74.39    7.30
  -7   6  -4   89.39    6.70
   7   6   4   71.69    7.10
   7   6   4   71.99    5.50
   8  -6   4   -0.90    1.70
   8   6   4    1.80    2.30
  -8   6  -4    3.00    2.10
   9  -6   4    4.30    3.30
   9   6   4    7.60    3.00
  -9   6  -4   10.20    3.20
  10  -6   4    5.40    3.40
 -10   6  -4    1.80    2.50
  10   6   4   12.70    3.90
  11  -6   4   -1.60    2.60
 -11   6  -4    2.40    2.80
  11   6   4    4.20    3.40
 -13  -7   4    0.20    2.40
 -13   7   4    1.50    3.10
 -12  -7   4    4.20    2.60
 -12   7   4   -0.30    2.30
 -11  -7   4   -0.40    1.70
 -11   7   4   -0.60    1.80
 -10  -7   4   15.80    3.40
 -10   7   4   16.20    3.80
  -9  -7   4   -0.20    1.40
  -9   7   4    1.00    2.00
  -8  -7   4   -1.20    1.10
  -8   7   4   -1.20    1.30
  -7  -7   4   28.40    3.60
  -7   7   4   38.60    4.70
  -6  -7   4  318.97   12.80
  -6   7   4  298.37   13.00
  -6   7   4  297.37   11.70
  -5  -7   4   59.59    4.30
  -5   7   4   63.19    4.60
  -5   7   4   60.59    4.00
  -4  -7   4    7.70    1.80
  -4   7   4   11.20    2.30
  -4   7   4   11.60    2.10
  -3  -7   4   55.49    3.90
  -3   7   4   52.89    3.90
  -3   7   4   49.70    3.70
  -2   7   4   55.19    4.00
  -2   7   4   55.99    3.70
   1   7  -4   76.99    4.80
  -1   7   4   84.39    4.40
  -1   7   4   66.39    4.70
   0   7  -4    5.00    1.60
   0   7   4    7.90    1.40
   0   7   4    7.70    2.10
   1  -7   4    1.90    1.20
  -1   7  -4    0.00    1.10
   1   7   4    3.70    1.50
   1   7   4    1.10    0.80
  -2  -7  -4    1.90    0.80
   2  -7   4    1.70    1.10
  -2   7  -4    0.40    1.20
   2   7   4    0.60    1.20
   2   7   4    2.40    1.30
  -3  -7  -4   13.30    1.70
   3  -7   4   11.40    2.30
   3   7   4   12.20    2.70
   3   7   4    6.60    1.90
  -3   7  -4   13.50    2.70
   4  -7   4    0.50    1.40
   4   7   4   -0.70    1.10
   4   7   4    0.20    1.30
  -4   7  -4   -0.60    1.00
   5  -7   4   40.30    4.80
   5   7   4   32.70    4.30
   5   7   4   37.60    4.60
  -5   7  -4   42.50    5.00
   6  -7   4    4.40    2.40
   6   7   4   11.90    3.00
   6   7   4    6.30    2.30
  -6   7  -4    9.20    2.60
   7  -7   4   -0.60    1.90
   7   7   4    1.30    2.00
  -7   7  -4   -0.40    1.80
   7   7   4   -1.50    1.60
   8  -7   4   34.70    5.40
   8   7   4   39.30    5.20
   8   7   4   36.30    5.50
  -8   7  -4   31.80    5.10
   9  -7   4   17.50    4.60
  -9   7  -4   16.10    3.90
   9   7   4   15.70    4.10
  10  -7   4    1.10    2.60
 -10   7  -4    2.60    2.70
  10   7   4    6.10    3.60
  11  -7   4    0.00    2.60
 -11   7  -4   -0.90    2.70
  11   7   4   -1.00    3.20
 -13  -8   4   -1.10    2.00
 -13   8   4    2.20    2.80
 -12  -8   4    2.90    2.40
 -12   8   4   -0.80    2.50
 -11  -8   4    2.40    2.30
 -11   8   4    5.10    2.90
 -10  -8   4   -0.10    1.60
 -10   8   4    0.60    2.10
  -9  -8   4   -0.80    1.50
  -9   8   4    0.30    1.90
  -8  -8   4   20.00    3.40
  -8   8   4   21.60    3.90
  -7  -8   4    7.30    2.10
  -7   8   4    5.70    2.20
  -6  -8   4   26.00    3.50
  -6   8   4   30.40    3.40
  -6   8   4   27.50    4.00
  -5  -8   4   32.70    3.80
  -5   8   4   30.80    3.50
  -5   8   4   27.40    3.80
  -4  -8   4   18.20    2.80
  -4   8   4   27.50    3.60
  -4   8   4   28.30    3.40
  -3  -8   4   59.59    4.40
  -3   8   4   60.29    4.40
  -3   8   4   63.89    4.40
   2   8  -4    4.90    1.70
  -2   8   4    5.70    1.70
  -2   8   4    3.10    1.30
  -1   8   4   45.40    4.50
   1   8  -4   49.70    4.60
  -1   8   4   47.30    3.40
   0   8   4  143.99    6.50
   0   8  -4  149.59    7.60
   0   8   4  135.19    7.40
   1  -8   4   -0.10    0.90
  -1   8  -4    0.90    1.50
   1   8   4   -0.50    0.80
   1   8   4    0.80    1.20
   2  -8   4    0.80    1.10
  -2  -8  -4    2.20    0.90
   2   8   4    1.70    1.30
  -2   8  -4    0.10    1.20
   2   8   4    2.40    1.60
   3  -8   4  159.58    7.90
  -3  -8  -4  154.28    6.50
   3   8   4  155.08    8.50
   3   8   4  154.58    7.70
  -3   8  -4  146.99    8.50
   4  -8   4   70.99    5.20
  -4   8  -4   73.09    6.60
   4   8   4   68.09    6.20
   4   8   4   76.99    5.30
   5  -8   4   34.10    4.50
   5   8   4   43.10    5.00
  -5   8  -4   44.50    5.30
   6  -8   4   57.99    6.10
   6   8   4   48.80    5.50
   6   8   4   71.19    6.50
  -6   8  -4   50.79    5.90
   7  -8   4   37.80    5.40
   7   8   4   30.60    4.60
  -7   8  -4   33.60    5.20
   7   8   4   38.30    5.20
   8  -8   4   -0.10    2.00
  -8   8  -4    4.60    2.40
   8   8   4    6.40    2.50
   8   8   4    4.30    2.50
   9  -8   4   -0.80    2.40
  -9   8  -4    1.30    2.40
   9   8   4    5.40    2.80
  10  -8   4   -3.20    1.90
 -10   8  -4    0.80    2.70
  10   8   4    4.50    3.30
  11  -8   4    0.00    3.30
 -11   8  -4    3.00    3.00
 -13  -9   4   16.40    4.20
 -13   9   4   -2.10    2.60
 -12  -9   4   -0.10    2.00
 -12   9   4   -1.00    2.30
 -11  -9   4   24.20    4.40
 -11   9   4   25.30    5.00
 -10  -9   4    0.90    2.20
 -10   9   4    1.00    2.20
  -9  -9   4   11.80    2.90
  -9   9   4    9.40    3.10
  -8  -9   4    1.40    1.80
  -8   9   4    0.10    2.00
  -7  -9   4    0.30    1.40
  -7   9   4    7.60    2.20
  -6  -9   4    8.20    2.10
  -6   9   4    8.30    2.80
  -6   9   4    4.00    1.60
  -5  -9   4    3.80    1.80
  -5   9   4    4.10    1.40
  -5   9   4    3.20    1.80
  -4  -9   4    4.80    1.70
  -4   9   4    3.90    1.50
  -4   9   4    2.30    1.50
  -3  -9   4   13.20    2.50
  -3   9   4   12.60    2.60
  -3   9   4   10.60    2.20
  -2   9   4    7.90    2.00
   2   9  -4    5.20    1.80
  -2   9   4   14.90    2.60
  -1   9   4   55.79    5.30
  -1   9   4   46.70    3.60
   1   9  -4   36.60    4.20
   0  -9   4   16.70    2.30
   0   9   4    0.70    1.40
   0   9   4    3.40    1.40
   0   9  -4    3.20    1.60
   1  -9   4   19.00    2.50
   1   9   4   12.70    2.10
   1   9   4   22.60    2.60
   1   9   4   11.70    2.70
  -1   9  -4   16.00    3.00
  -2  -9  -4  160.48    7.10
   2  -9   4  164.88    7.70
   2   9   4  175.28    8.10
   2   9   4  156.48    8.80
  -2   9  -4  167.88    9.00
   3  -9   4  166.98    8.00
  -3   9  -4  158.88    8.90
   3   9   4  161.58    9.10
   3   9   4  153.38    8.40
   4  -9   4   34.70    4.20
  -4   9  -4   31.20    4.40
   4   9   4   33.20    4.70
   4   9   4   47.10    5.20
   5  -9   4   54.59    5.60
  -5   9  -4   50.79    5.90
   5   9   4   58.99    6.20
   6  -9   4    5.10    2.20
  -6   9  -4    7.10    2.90
   6   9   4    5.00    2.40
   7  -9   4   19.60    4.00
  -7   9  -4   16.80    4.10
   7   9   4   12.20    3.20
   8  -9   4    1.80    2.30
   8   9   4    1.40    2.30
  -8   9  -4   -2.50    1.80
   9  -9   4   34.90    5.70
  -9   9  -4   30.90    5.40
  10  -9   4    2.50    3.20
 -10   9  -4    3.70    3.30
 -12 -10   4   -1.90    1.80
 -12  10   4    3.60    3.50
 -11 -10   4   -0.30    1.90
 -11  10   4    5.30    3.40
 -10 -10   4   43.10    5.70
 -10  10   4   48.80    6.80
  -9 -10   4    6.80    2.70
  -9  10   4    3.90    2.80
  -8 -10   4   39.20    4.90
  -8  10   4   50.39    6.30
  -7 -10   4    1.60    2.00
  -7  10   4    4.80    2.20
  -6 -10   4   23.60    3.70
  -6  10   4   31.40    4.40
  -5 -10   4    5.20    1.90
  -5  10   4    1.30    1.10
  -5  10   4    4.60    2.20
  -4 -10   4   40.80    4.60
  -4  10   4   30.60    4.10
  -4  10   4   37.50    4.20
  -3 -10   4    1.60    1.50
  -3  10   4    2.40    1.60
  -3  10   4    1.00    1.40
  -2  10   4    0.00    1.30
   2  10  -4   -0.90    1.30
  -2  10   4    1.00    1.40
   1  10  -4    3.50    1.80
  -1  10   4    1.40    1.50
  -1  10   4    5.20    1.80
   0  10   4   35.70    3.70
   0  10  -4   28.50    4.00
   0  10   4   28.90    4.10
   1  10   4   11.60    2.20
  -1  10  -4   12.70    2.80
   1  10   4   10.70    2.70
  -2 -10  -4    3.90    1.40
  -2  10  -4    1.70    1.70
   2  10   4    6.70    2.50
  -3  10  -4    9.30    2.80
   3  10   4   15.50    3.50
  -4  10  -4   84.49    7.80
   4  10   4   89.69    6.70
  -5  10  -4    5.80    2.00
   5  10   4   -1.60    1.50
   6  10   4   38.90    5.40
  -6  10  -4   35.40    5.30
   7  10   4   14.40    3.70
  -7  10  -4   12.90    3.70
  -8  10  -4   35.30    5.90
   8  10   4   31.10    5.30
  -9  10  -4    3.80    3.20
 -10  10  -4    0.60    2.70
 -12 -11   4   -0.30    2.20
 -12  11   4    6.50    3.80
 -11 -11   4   20.70    4.40
 -11  11   4   17.20    4.80
 -10 -11   4    2.60    2.40
 -10  11   4    1.70    2.70
  -9 -11   4   10.70    3.00
  -9  11   4    7.40    3.10
  -8 -11   4   -0.60    1.70
  -8  11   4   -0.70    2.00
  -7 -11   4   11.90    2.90
  -7  11   4   12.00    3.40
  -6 -11   4   46.90    5.10
  -6  11   4   44.30    5.90
  -5 -11   4   -0.50    1.30
  -5  11   4    2.00    1.90
  -5  11   4   -0.10    1.10
  -4 -11   4    1.00    1.40
  -4  11   4    2.00    1.70
   4  11  -4    0.10    1.80
  -4  11   4    0.70    1.60
  -3 -11   4   17.90    3.20
  -3  11   4   22.10    3.60
  -3  11   4   17.60    3.20
  -2  11   4   13.60    2.80
  -2  11   4   14.20    2.90
   2  11  -4   17.60    3.30
  -1  11   4    0.90    1.40
   1  11  -4   -2.60    1.20
  -1  11   4   -0.30    1.40
   0  11  -4    6.10    2.40
   0  11   4    4.40    2.20
   0  11   4    6.50    1.90
  -1  11  -4   10.00    2.80
   1  11   4    9.80    2.80
   1  11   4   13.20    2.50
  -2  11  -4   20.50    4.00
   2  11   4   27.60    4.30
  -3  11  -4   30.80    4.70
   3  11   4   34.00    5.00
   4  11   4    4.90    2.50
  -4  11  -4    3.60    2.40
  -5  11  -4    9.80    3.10
   5  11   4   16.20    4.00
   6  11   4    7.90    3.00
  -6  11  -4    4.30    2.50
   7  11   4    3.80    2.60
  -7  11  -4    3.10    2.50
  -8  11  -4    3.30    3.00
   8  11   4    8.70    3.80
   9  11   4   10.90    3.60
  -9  11  -4   12.70    4.70
 -11 -12   4    4.90    2.90
 -11  12   4    6.90    3.70
 -10 -12   4   31.30    5.20
 -10  12   4   25.20    5.30
  -9 -12   4    0.20    2.30
  -9  12   4    2.90    2.90
  -8 -12   4   -0.80    1.80
  -8  12   4   -1.20    2.00
  -7 -12   4    3.00    1.90
  -7  12   4    4.40    2.40
  -6 -12   4   -0.10    1.60
  -6  12   4   -0.40    2.10
  -5 -12   4   -0.80    1.30
  -5  12   4    2.50    1.60
  -5  12   4    1.10    2.00
   5  12  -4    1.00    1.90
  -4 -12   4    5.20    2.10
   4  12  -4    8.10    2.80
  -4  12   4    8.20    2.40
  -4  12   4    8.00    2.70
  -3 -12   4    3.50    2.00
  -3  12   4   -0.20    1.50
  -3  12   4    0.40    1.40
   3  12  -4    1.70    1.90
  -2  12   4   41.70    4.80
   2  12  -4   34.00    4.70
  -2  12   4   39.20    5.00
  -1  12   4   14.20    2.80
  -1  12   4   16.90    3.30
   1  12  -4    6.70    2.70
   0  12   4   16.00    3.40
   0  12  -4   17.40    3.50
   0  12   4   15.20    2.80
  -1  12  -4   17.80    3.80
   1  12   4   20.40    3.90
   1  12   4   17.60    3.00
   2  12   4    2.10    2.10
  -2  12  -4   -0.60    2.00
   3  12   4    1.20    2.00
  -3  12  -4    2.30    2.10
  -4  12  -4    8.10    3.10
   4  12   4    3.30    2.40
  -5  12  -4   -2.40    1.80
   5  12   4    2.80    2.50
   6  12   4   17.70    4.50
  -6  12  -4   22.50    4.80
   7  12   4    5.90    3.30
  -7  12  -4    6.60    3.20
   8  12   4   12.00    4.10
  -8  12  -4   12.20    4.10
   9  12   4   -0.80    3.00
  -9  12  -4    2.00    3.10
 -11 -13   4    1.90    2.80
 -11  13   4    1.40    2.90
 -10 -13   4    1.20    2.30
 -10  13   4    6.30    3.60
  -9 -13   4    7.30    2.70
  -9  13   4    4.50    3.10
  -8 -13   4    2.20    2.00
  -8  13   4   -0.20    2.30
  -7 -13   4    3.90    2.50
  -7  13   4    1.40    2.60
  -6 -13   4   24.50    4.10
  -6  13   4   18.80    4.20
  -5 -13   4   32.20    4.70
  -5  13   4   29.70    4.90
   5  13  -4   27.60    4.90
  -4 -13   4   -1.90    1.50
  -4  13   4   -0.40    1.50
   4  13  -4    0.60    2.10
  -4  13   4   -1.30    1.70
  -3 -13   4   31.20    4.70
  -3  13   4   32.50    4.70
  -3  13   4   40.20    5.20
   3  13  -4   29.90    4.90
  -2  13   4    3.10    2.10
  -2  13   4    0.50    1.70
   2  13  -4    1.30    1.90
  -1  13   4   12.10    3.30
   1  13  -4   14.10    3.40
  -1  13   4   11.80    2.90
   0  13   4    2.20    1.90
   0  13  -4    1.00    1.90
   0  13   4    0.10    1.80
  -1  13  -4   -0.60    1.80
   1  13   4   -0.90    2.00
  -2  13  -4    8.50    3.10
   2  13   4    6.90    2.90
   3  13   4    1.50    1.90
  -3  13  -4    1.40    2.30
  -4  13  -4    1.20    2.40
   4  13   4   -1.10    2.00
   5  13   4    4.00    2.50
  -5  13  -4    1.10    2.30
   6  13   4    1.40    2.50
  -6  13  -4   -1.20    2.40
  -7  13  -4    3.30    2.90
   7  13   4    1.80    2.80
  -8  13  -4    0.60    2.80
   8  13   4    5.00    3.00
 -10 -14   4    2.10    2.60
 -10  14   4    4.10    3.00
  -9 -14   4   16.10    4.10
  -9  14   4   22.60    5.20
  -8 -14   4    2.20    2.60
  -8  14   4    4.10    3.50
  -7 -14   4    2.40    2.30
  -7  14   4    5.90    2.90
  -6 -14   4    2.20    1.90
  -6  14   4    3.40    2.70
  -5 -14   4    6.60    2.70
  -5  14   4    0.60    2.10
  -4 -14   4    6.50    2.70
  -4  14   4    5.50    2.60
  -4  14   4    3.80    2.50
   4  14  -4    4.00    2.70
  -3 -14   4   -3.70    1.30
  -3  14   4    0.10    2.00
  -3  14   4   -0.30    1.90
  -2  14   4   22.80    3.90
  -2  14   4   17.30    3.70
  -1  14   4   30.00    4.30
  -1  14   4   27.50    4.50
   1  14  -4   18.80    4.00
   0  14   4    1.60    2.20
   0  14  -4    0.20    1.90
   0  14   4   -0.40    1.80
   1  14   4   29.30    5.10
  -1  14  -4   18.20    4.00
   2  14   4    8.60    3.40
  -2  14  -4   10.40    3.40
   3  14   4    1.00    2.50
  -3  14  -4    6.20    2.90
   4  14   4    2.00    2.40
  -4  14  -4    0.80    2.20
   5  14   4    6.20    3.50
  -5  14  -4    6.20    3.00
  -6  14  -4    0.60    2.90
   6  14   4   -1.40    1.90
  -7  14  -4   -3.70    2.70
   7  14   4   -2.10    2.30
  -9 -15   4   -0.50    2.20
  -9  15   4   -3.00    2.90
  -8 -15   4   -1.20    2.30
  -8  15   4    1.90    2.70
  -7 -15   4    3.30    2.60
  -7  15   4    0.40    2.70
  -6 -15   4   22.10    4.40
  -6  15   4   27.90    5.40
  -5 -15   4   -3.20    1.50
  -5  15   4    0.10    2.40
  -4 -15   4    0.40    1.90
  -4  15   4    2.30    2.50
  -4  15   4    0.30    2.00
  -3 -15   4    1.30    2.00
  -3  15   4    4.50    2.50
  -3  15   4   -0.40    2.00
  -2  15   4   12.50    3.70
  -2  15   4    4.40    2.70
  -1  15   4   -1.00    1.80
  -1  15   4    1.00    1.90
   1  15  -4    2.10    2.40
   0  15   4   12.90    3.80
   0  15  -4   13.10    3.60
  -1  15  -4    2.10    2.40
   1  15   4    4.70    2.80
   2  15   4   11.10    3.80
  -2  15  -4   20.50    4.50
   3  15   4    9.10    3.40
  -3  15  -4    2.90    2.60
   4  15   4    6.60    3.50
  -4  15  -4   13.80    4.20
  -5  15  -4    5.10    3.30
   5  15   4    1.80    2.90
  -6  15  -4    2.40    2.80
   6  15   4    6.60    3.80
  -8 -16   4    0.70    2.50
  -8  16   4    0.80    3.50
  -7 -16   4   -0.30    2.30
  -7  16   4    3.10    3.00
  -6 -16   4   -0.90    2.30
  -6  16   4   -1.00    2.70
  -5 -16   4   14.20    3.80
  -5  16   4    7.40    3.50
  -4 -16   4    2.70    2.50
  -4  16   4    0.90    2.30
  -3 -16   4    5.70    2.90
  -3  16   4    1.90    2.40
  -3  16   4    2.70    2.20
  -2 -16   4   -0.60    2.20
  -2  16   4    0.50    1.90
  -2  16   4   -0.70    1.80
  -1  16   4    0.40    1.80
   1  16  -4    2.90    3.10
   0  16   4    2.20    2.60
   0  16  -4    1.30    2.30
   1  16   4    9.60    3.70
  -1  16  -4   11.00    3.80
  -2  16  -4    3.30    2.70
   2  16   4    2.10    2.70
   3  16   4    5.70    2.80
  -3  16  -4   -1.00    2.40
   4  16   4   12.70    4.30
  -4  16  -4   11.50    4.00
   5  16   4    3.90    3.20
  -5  16  -4    8.20    4.00
  -6 -17   4    1.30    3.00
  -6  17   4    6.20    3.60
  -5 -17   4    4.00    2.70
  -5  17   4    1.70    2.80
  -4 -17   4    2.00    2.70
  -4  17   4    4.50    3.20
  -3 -17   4   -3.10    1.70
  -3  17   4   -0.90    2.30
  -3  17   4   -1.20    2.50
  -2 -17   4    3.90    2.60
  -2  17   4   -1.60    2.30
  -1  17   4    1.50    2.80
   1  17  -4   -2.40    1.80
   0  17   4   20.50    4.80
   0  17  -4   20.80    4.90
   1  17   4    5.90    3.40
  -1  17  -4    1.60    2.80
   2  17   4    2.90    3.10
  -2  17  -4    1.40    2.80
   3  17   4   12.30    4.30
  -3  17  -4    8.20    4.10
   4  17   4   -3.40    2.50
  -4  17  -4    1.50    2.90
  -4 -18   4    0.70    2.80
  -4  18   4    0.80    2.70
  -3 -18   4    0.80    2.60
  -3  18   4    0.90    3.10
  -3  18   4   -1.90    2.90
  -2 -18   4    6.90    3.20
  -2  18   4    1.40    3.30
   1  18  -4    1.00    2.70
   0  18   4    1.60    3.10
   0  18  -4   -1.60    2.30
   1  18   4   -0.10    2.70
  -1  18  -4    5.00    3.80
   2  18   4    7.90    4.00
  -2  18  -4   11.90    4.20
 -15   0   5   18.00    4.70
 -14   0   5    0.20    2.20
 -13   0   5    0.80    1.90
 -12   0   5   -1.10    1.50
 -11   0   5   20.30    4.00
 -10   0   5   -0.90    1.30
  -9   0   5   22.70    3.50
  -8   0   5   -1.00    0.80
  -7   0   5  178.28    8.40
  -6   0   5   -1.20    0.60
  -5   0   5  231.38    9.30
  -4   0   5    0.70    0.70
  -3   0   5  140.19    6.00
  -3   0   5  117.89    5.20
  -2   0   5    0.70    0.60
  -2   0   5    0.40    0.70
  -1   0   5    1.60    0.90
  -1   0   5    1.80    0.60
   0   0   5   -1.00    0.40
   0   0   5   -0.10    0.30
  -1   0  -5    2.40    0.60
   1   0   5    3.00    1.00
  -2   0  -5    0.00    0.50
   2   0   5   -0.30    0.70
   3   0   5  128.69    5.70
  -3   0  -5  121.49    5.30
   3   0   5  123.39    7.20
   4   0   5   -0.70    1.20
  -4   0  -5   -1.10    0.70
   4   0   5    0.20    1.00
  -5   0  -5   -0.20    0.90
   5   0   5   -0.80    0.80
   5   0   5   -0.70    1.30
  -6   0  -5   -0.50    1.00
   6   0   5   -1.10    1.50
   7   0   5   34.90    5.20
   8   0   5    1.30    2.20
   9   0   5    8.90    3.60
  10   0   5    0.90    2.50
  11   0   5    5.80    3.50
 -15  -1   5    2.90    3.00
 -15   1   5    2.70    3.10
 -14  -1   5   11.70    3.50
 -14   1   5   11.30    3.70
 -13  -1   5   -1.00    2.00
 -13   1   5   -1.60    1.70
 -12  -1   5   -2.40    1.30
 -12   1   5    1.40    2.00
 -11  -1   5   35.60    4.80
 -11   1   5   30.00    4.50
 -10  -1   5    3.10    1.90
 -10   1   5   12.20    2.90
  -9  -1   5   43.70    4.90
  -9   1   5   37.40    4.40
  -9   1   5   31.10    3.30
  -8  -1   5   67.39    4.80
  -8   1   5   63.49    4.70
  -8   1   5   67.69    4.20
  -7  -1   5   78.59    5.10
  -7   1   5   81.79    5.00
  -6  -1   5  141.79    6.70
  -6   1   5  138.69    6.70
  -6   1   5  134.49    6.40
  -5  -1   5  116.59    5.70
  -5   1   5  125.59    5.80
  -5   1   5  112.99    5.60
  -4  -1   5   14.20    1.90
  -4   1   5   11.50    1.70
  -4   1   5   16.40    1.90
  -3  -1   5    3.90    1.00
  -3   1   5    7.30    1.50
  -3   1   5    5.20    1.10
  -2  -1   5  491.95   15.90
  -2   1   5  474.45   15.60
  -2   1   5  495.45   16.80
  -1  -1   5    2.10    0.70
  -1  -1   5    1.40    0.80
  -1   1   5    0.50    0.80
  -1   1   5    0.10    0.40
   0  -1   5  423.76   14.90
   0   1   5  436.66   15.10
   0   1   5  442.76   13.20
   0   1  -5  429.76   14.10
  -1  -1  -5   16.00    0.90
   1  -1   5   17.10    2.00
  -1   1  -5   17.40    1.70
   1   1   5   15.70    2.00
  -2  -1  -5   21.80    1.40
   2  -1   5   16.10    1.90
   2   1   5   16.50    2.10
  -2   1  -5   21.70    2.00
   3  -1   5  156.48    6.70
   3  -1   5  160.58    8.50
  -3  -1  -5  163.38    6.30
   3   1   5  160.28    7.10
  -3   1  -5  174.68    6.90
   3   1   5  173.48    8.70
   4  -1   5    5.20    1.90
  -4  -1  -5    4.90    1.20
   4  -1   5    5.80    1.30
   4   1   5    2.20    1.60
   4   1   5    5.30    1.50
  -4   1  -5    3.90    1.30
   5  -1   5   15.90    3.30
   5  -1   5   13.50    1.90
  -5  -1  -5   12.10    1.90
   5   1   5   13.00    3.00
  -5   1  -5   17.30    2.50
   5   1   5   16.10    2.30
   6  -1   5   37.20    4.90
   6   1   5   26.90    4.30
  -6   1  -5   32.80    3.60
   7  -1   5   23.90    4.40
   7   1   5   32.40    5.00
  -7   1  -5   25.30    5.00
   8  -1   5    8.80    3.20
   8   1   5   13.20    3.70
   9  -1   5    1.80    2.60
   9   1   5    2.70    2.40
  10  -1   5    7.90    3.80
  10   1   5    3.60    3.00
  11  -1   5    1.90    3.00
  11   1   5    0.80    3.10
 -14  -2   5    8.40    3.10
 -14   2   5    5.50    3.20
 -13  -2   5    4.00    2.30
 -13   2   5    0.40    2.40
 -12  -2   5    3.60    2.20
 -12   2   5    3.10    2.40
 -11  -2   5   79.69    7.30
 -11   2   5   67.69    7.00
 -10  -2   5   46.60    5.20
 -10   2   5   51.69    5.70
  -9  -2   5    1.20    1.40
  -9   2   5    1.30    1.40
  -8  -2   5   53.09    5.00
  -8   2   5   46.40    3.30
  -8   2   5   58.39    5.30
  -7  -2   5  217.98   10.00
  -7   2   5  230.28    9.30
  -7   2   5  251.17   10.30
  -6  -2   5   92.39    5.30
  -6   2   5   97.09    5.30
  -5  -2   5  191.98    8.10
  -5   2   5  191.58    8.00
  -5   2   5  185.88    7.80
  -4  -2   5  139.89    6.10
  -4   2   5  133.79    5.90
  -4   2   5  136.59    6.20
  -3  -2   5  357.86   12.70
  -3   2   5  366.96   12.40
  -3   2   5  373.46   13.20
  -2  -2   5   97.89    4.30
  -2   2   5   98.09    3.90
  -2   2   5   95.79    4.80
  -1  -2   5   13.90    1.60
  -1   2   5   15.00    1.00
  -1   2   5   12.50    1.90
   0  -2   5  155.38    6.60
   0   2  -5  162.98    6.30
   0   2   5  156.18    6.90
   1  -2   5    7.70    1.40
  -1   2  -5    9.40    1.40
   1   2   5    6.40    1.40
   2  -2   5    5.60    1.20
  -2  -2  -5    6.00    0.70
  -2   2  -5    4.40    1.20
   2   2   5    9.00    1.80
   3  -2   5   11.20    2.50
   3  -2   5    9.60    1.50
  -3  -2  -5   12.20    1.30
  -3   2  -5   11.20    1.80
   3   2   5   11.90    2.60
   3   2   5   14.20    2.20
   4  -2   5   59.29    5.80
   4  -2   5   53.69    3.10
  -4  -2  -5   54.89    3.00
   4   2   5   44.20    4.00
  -4   2  -5   49.70    3.60
   4   2   5   46.40    5.10
   5  -2   5    3.90    2.10
   5   2   5    2.80    1.30
  -5   2  -5    3.50    1.40
   5   2   5    2.50    1.80
   6  -2   5   18.90    3.80
  -6   2  -5   14.80    2.80
   6   2   5   15.30    3.40
   6   2   5   12.30    2.30
   7  -2   5    4.00    2.60
  -7   2  -5    2.90    1.80
   7   2   5    4.90    2.60
   8  -2   5    0.60    2.20
   8   2   5   -1.70    1.80
   9  -2   5   -1.00    2.40
   9   2   5    2.90    2.50
  10  -2   5   -0.30    2.20
  10   2   5    2.40    2.90
  11  -2   5    5.60    3.40
  11   2   5    0.20    3.10
 -14  -3   5    1.20    2.40
 -14   3   5    3.70    2.80
 -13  -3   5   11.50    3.50
 -13   3   5   12.60    3.90
 -12  -3   5    4.80    2.60
 -12   3   5    7.40    2.90
 -11  -3   5    6.30    2.60
 -11   3   5    5.10    2.50
 -10  -3   5    2.60    1.90
 -10   3   5   -0.30    1.50
  -9  -3   5    5.60    2.00
  -9   3   5    0.80    1.60
  -8  -3   5   31.00    3.80
  -8   3   5   31.20    3.10
  -8   3   5   29.30    3.90
  -7  -3   5   52.19    4.70
  -7   3   5   44.80    3.20
  -7   3   5   43.20    4.40
  -6  -3   5   37.80    3.80
  -6   3   5   38.90    3.80
  -5  -3   5   55.49    3.70
  -5   3   5   48.40    3.30
  -5   3   5   54.69    3.60
  -4  -3   5    2.20    1.00
  -4   3   5    2.70    1.00
  -4   3   5    3.70    1.10
  -3  -3   5  125.99    5.60
  -3   3   5  121.09    5.80
  -3   3   5  125.79    5.30
  -2  -3   5  109.59    5.00
  -2   3   5  115.19    4.60
  -2   3   5  107.59    5.40
  -1   3   5  132.09    4.80
  -1   3   5  137.49    6.30
   0   3   5  245.58    9.70
  -1   3  -5   65.29    3.70
  -2  -3  -5  313.57    9.40
   2  -3   5  316.47   12.70
   2  -3   5  307.37   10.90
  -2   3  -5  249.97   11.00
   2   3   5  320.77   12.00
  -3  -3  -5  168.38    5.80
   3  -3   5  162.78    6.50
   3  -3   5  168.38    8.60
   3   3   5  175.38    7.70
  -3   3  -5  129.29    6.90
   3   3   5  159.98    8.50
   4  -3   5   36.40    2.40
   4  -3   5   35.40    4.50
   4   3   5   32.10    3.50
   4   3   5   35.20    4.40
   5  -3   5   10.10    2.70
   5   3   5   15.70    3.10
   5   3   5    9.60    2.00
  -5   3  -5    2.60    1.20
   6  -3   5   27.90    4.50
   6   3   5   32.30    4.70
   6   3   5   31.50    3.70
   7  -3   5    0.80    1.80
   7   3   5    1.80    2.20
  -7   3  -5   -0.10    1.30
   8  -3   5   48.20    6.40
   8   3   5   42.90    6.00
  -8   3  -5   55.99    6.10
   9  -3   5    9.10    3.70
   9   3   5    0.60    2.00
  10  -3   5    5.00    3.50
  10   3   5   -1.60    2.60
  11  -3   5    3.30    3.20
  11   3   5    8.40    3.70
 -14  -4   5    0.00    2.30
 -14   4   5    0.70    3.00
 -13  -4   5   -0.30    1.90
 -13   4   5   -1.40    2.00
 -12  -4   5   30.50    4.90
 -12   4   5   32.50    5.50
 -11  -4   5    1.20    1.70
 -11   4   5   -0.20    1.60
 -10  -4   5   -0.50    1.80
 -10   4   5    3.50    2.10
  -9  -4   5    4.00    1.80
  -9   4   5    6.50    2.40
  -8  -4   5    3.10    1.60
  -8   4   5    3.40    1.80
  -8   4   5    2.20    1.00
  -7  -4   5  125.89    6.90
  -7   4   5  128.79    7.10
  -7   4   5  135.29    6.20
  -6  -4   5  285.27   10.80
  -6   4   5  208.08    9.50
  -6   4   5  269.67   10.80
  -5  -4   5   42.70    3.30
  -5   4   5   43.60    3.10
  -5   4   5   47.50    3.40
  -4  -4   5   22.00    2.60
  -4   4   5   17.80    2.20
  -4   4   5   16.80    2.30
  -3  -4   5    3.50    1.20
  -3   4   5    3.50    1.10
  -3   4   5    2.70    1.20
  -2  -4   5  151.18    6.50
  -2   4   5  144.99    6.70
  -2   4   5  144.79    5.80
  -1   4   5   86.39    4.80
   1   4  -5   89.99    4.60
  -1   4   5   81.89    3.50
   0   4   5  165.78    7.50
   0   4  -5  159.68    7.00
   0   4   5  162.98    5.40
  -1   4  -5  246.18   10.00
   1   4   5  258.67   10.50
   2  -4   5   22.40    2.30
  -2  -4  -5   19.70    1.10
   2  -4   5   14.20    2.60
  -2   4  -5   20.40    2.60
   2   4   5   19.60    2.70
   3  -4   5  101.69    6.50
   3  -4   5  113.89    4.90
  -3  -4  -5  109.79    4.30
   3   4   5  104.69    6.50
   3   4   5  113.79    6.10
  -3   4  -5   98.29    5.70
   4  -4   5   30.30    2.20
   4  -4   5   34.70    4.60
   4   4   5   32.00    4.20
   4   4   5   30.00    3.50
  -4   4  -5   35.50    3.80
   5  -4   5   42.40    5.20
   5   4   5   40.40    4.90
  -5   4  -5   35.10    4.00
   5   4   5   35.80    3.90
   6  -4   5   60.29    6.50
  -6   4  -5   56.59    5.50
   6   4   5   61.39    4.60
   6   4   5   55.89    6.10
   7  -4   5   35.90    5.20
  -7   4  -5   36.10    4.70
   7   4   5   34.60    5.30
   8  -4   5   12.10    3.60
   8   4   5    9.20    3.30
  -8   4  -5   16.40    3.60
   9  -4   5    1.10    2.50
   9   4   5    0.50    2.50
  10  -4   5    6.20    3.10
  10   4   5    9.30    3.80
  11  -4   5    1.10    3.30
  11   4   5   -0.90    2.80
 -14  -5   5    1.10    2.40
 -14   5   5    3.90    3.00
 -13  -5   5    0.80    2.40
 -13   5   5    0.60    2.40
 -12  -5   5    0.70    1.90
 -12   5   5    0.70    2.10
 -11  -5   5   54.79    6.10
 -11   5   5   49.30    6.20
 -10  -5   5   22.10    3.80
 -10   5   5   47.40    5.80
  -9  -5   5    6.20    2.20
  -9   5   5    6.10    2.40
  -8  -5   5   24.40    3.50
  -8   5   5   27.50    4.00
  -7  -5   5    7.40    2.00
  -7   5   5   12.20    2.60
  -7   5   5   10.80    1.90
  -6  -5   5  111.09    6.00
  -6   5   5  113.59    6.30
  -6   5   5  107.09    5.50
  -5  -5   5   15.80    2.40
  -5   5   5   17.00    2.40
  -5   5   5   13.70    2.30
  -4  -5   5   20.50    2.60
  -4   5   5   25.80    2.80
  -4   5   5   23.10    2.60
  -3  -5   5  110.39    5.60
  -3   5   5  116.19    5.40
  -3   5   5  112.99    5.80
  -2  -5   5  226.48    9.00
  -2   5   5  209.58    8.20
  -2   5   5  214.08    9.10
  -1   5   5    8.70    1.20
  -1   5   5    6.50    1.70
   1   5  -5    9.10    1.70
   0   5  -5    9.10    1.90
   0   5   5   10.30    1.10
   0   5   5   11.20    2.00
  -1  -5  -5  116.09    4.10
   1   5   5  116.19    6.20
  -1   5  -5  105.59    5.90
   2  -5   5   38.60    4.20
  -2  -5  -5   45.00    2.10
   2   5   5   42.50    4.20
  -2   5  -5   47.70    3.70
   3  -5   5  304.17   10.90
   3  -5   5  297.97   13.00
   3   5   5  298.37   12.90
   3   5   5  293.57   12.40
  -3   5  -5  298.97   12.40
   4  -5   5   42.40    4.80
   4   5   5   33.20    4.30
  -4   5  -5   41.90    4.30
   4   5   5   32.60    3.80
   5  -5   5    3.90    1.80
  -5   5  -5    2.90    1.90
   5   5   5    0.10    1.20
   5   5   5   -1.00    1.20
   6  -5   5    4.20    2.20
   6   5   5    1.50    1.70
  -6   5  -5    1.30    1.80
   6   5   5    1.20    1.80
   7  -5   5   26.00    4.60
   7   5   5   18.60    3.30
   7   5   5   20.70    3.90
  -7   5  -5   12.70    3.20
   8  -5   5    6.00    2.80
   8   5   5    7.60    3.40
  -8   5  -5    8.00    2.90
   9  -5   5    2.10    2.40
   9   5   5   -0.50    2.40
  -9   5  -5   -0.50    1.60
  10  -5   5    4.80    3.30
  10   5   5    2.90    3.20
  11  -5   5   17.60    5.10
  11   5   5   21.40    5.50
 -14  -6   5   -0.60    2.00
 -14   6   5    0.70    3.00
 -13  -6   5   -1.40    1.90
 -13   6   5    4.80    2.80
 -12  -6   5    9.70    3.10
 -12   6   5    1.80    2.60
 -11  -6   5    0.80    1.90
 -11   6   5    1.40    2.10
 -10  -6   5   17.00    3.30
 -10   6   5   18.60    3.90
  -9  -6   5   -0.70    1.30
  -9   6   5    1.40    1.80
  -8  -6   5    0.30    1.40
  -8   6   5   -0.40    1.20
  -7  -6   5   18.00    3.00
  -7   6   5   18.30    3.20
  -7   6   5   20.90    2.70
  -6  -6   5   -0.30    1.00
  -6   6   5   -1.10    0.90
  -6   6   5   -0.20    1.10
  -5  -6   5   18.40    2.60
  -5   6   5   15.20    2.50
  -5   6   5   16.40    2.50
  -4  -6   5   22.00    2.80
  -4   6   5   28.80    3.10
  -4   6   5   21.30    2.70
  -3  -6   5   84.29    4.80
  -3   6   5   77.99    4.80
  -3   6   5   75.49    4.50
  -2  -6   5  290.97   11.40
  -2   6   5  292.07   11.70
  -2   6   5  277.97   10.60
   1   6  -5    1.30    1.10
  -1   6   5    1.40    1.20
  -1   6   5    1.10    0.80
   0   6   5   99.89    5.80
   0   6  -5   99.09    5.60
   0   6   5   99.89    4.20
  -1  -6  -5    9.90    1.10
  -1   6  -5    6.20    1.80
   1   6   5    8.40    2.10
  -2  -6  -5   82.09    3.70
   2  -6   5   73.19    5.10
   2   6   5   78.99    5.30
   2   6   5   83.89    5.40
  -2   6  -5   77.09    5.10
   3  -6   5    9.90    2.40
  -3   6  -5    7.90    2.10
   3   6   5    9.10    2.20
   3   6   5    4.30    1.80
   4  -6   5    1.20    1.50
   4   6   5    0.30    1.30
  -4   6  -5    0.90    1.60
   4   6   5    0.80    1.30
   5  -6   5   -0.30    1.40
   5   6   5   -0.40    1.60
  -5   6  -5    2.50    1.80
   5   6   5    2.10    1.70
   6  -6   5   -0.30    1.50
   6   6   5   -0.10    1.50
   6   6   5    2.10    2.00
  -6   6  -5   -0.90    1.70
   7  -6   5    9.90    3.00
   7   6   5    9.40    2.70
   7   6   5    7.80    2.70
  -7   6  -5   10.30    3.10
   8  -6   5    4.80    2.60
   8   6   5    8.90    3.30
  -8   6  -5    9.30    3.10
   9  -6   5    1.50    2.70
  -9   6  -5    2.80    2.60
   9   6   5    5.20    3.10
  10  -6   5    3.70    3.10
  10   6   5   -1.20    2.50
  11  -6   5   -1.50    2.60
  11   6   5    2.30    3.60
 -14  -7   5    1.20    2.50
 -14   7   5   -5.10    2.70
 -13  -7   5   -0.60    2.00
 -13   7   5   -0.90    2.40
 -12  -7   5   -0.30    1.80
 -12   7   5   -2.10    1.90
 -11  -7   5   -0.90    1.60
 -11   7   5    0.40    2.30
 -10  -7   5    3.00    2.20
 -10   7   5   -0.40    1.70
  -9  -7   5    4.40    2.20
  -9   7   5    5.50    2.50
  -8  -7   5    2.80    1.80
  -8   7   5    3.40    2.00
  -7  -7   5    7.00    2.20
  -7   7   5    4.90    2.10
  -7   7   5   11.00    2.00
  -6  -7   5    3.50    1.70
  -6   7   5    4.40    1.50
  -6   7   5    7.20    2.30
  -5  -7   5   19.80    2.90
  -5   7   5   22.60    3.00
  -5   7   5   21.40    3.00
  -4  -7   5   -1.10    0.90
  -4   7   5    0.60    1.00
  -4   7   5    0.50    0.90
  -3  -7   5   37.80    3.80
  -3   7   5   39.90    3.70
  -3   7   5   46.50    4.30
  -2   7   5   -0.30    1.00
  -2   7   5    3.10    1.10
  -1   7   5   21.90    3.30
   1   7  -5   21.00    3.10
  -1   7   5   19.50    2.20
   0   7   5   61.69    4.60
   0   7  -5   54.99    4.30
   0   7   5   60.59    3.30
   1  -7   5  108.89    5.90
  -1  -7  -5   96.79    4.30
   1   7   5   83.89    5.80
  -1   7  -5  103.09    6.10
   2  -7   5   82.39    5.30
  -2   7  -5   73.09    5.20
   2   7   5   63.99    5.00
   3  -7   5  160.28    8.30
  -3   7  -5  165.08    8.50
   3   7   5  129.39    7.70
   3   7   5  150.98    8.20
   4  -7   5   25.50    3.80
  -4   7  -5   26.90    4.10
   4   7   5   21.30    3.50
   4   7   5   24.70    3.70
   5  -7   5    1.90    1.70
   5   7   5    1.30    1.80
  -5   7  -5    3.90    2.00
   5   7   5    5.30    2.20
   6  -7   5   22.10    4.10
   6   7   5   30.30    4.60
  -6   7  -5   34.10    4.70
   6   7   5   21.20    3.80
   7  -7   5   41.10    6.00
  -7   7  -5   41.50    5.50
   7   7   5   39.30    5.40
   7   7   5   38.60    4.90
   8  -7   5   36.20    5.80
   8   7   5   32.60    5.20
  -8   7  -5   29.50    5.00
   9  -7   5    9.40    3.60
  -9   7  -5   10.80    3.50
   9   7   5   10.90    4.00
  10  -7   5   -0.30    2.80
  10   7   5    5.00    3.40
 -13  -8   5    1.10    2.40
 -13   8   5   -2.30    2.80
 -12  -8   5   -0.70    1.90
 -12   8   5   -1.00    2.60
 -11  -8   5   -2.80    1.60
 -11   8   5    2.70    2.50
 -10  -8   5    7.60    2.80
 -10   8   5   11.10    3.50
  -9  -8   5   10.00    2.80
  -9   8   5   10.60    3.40
  -8  -8   5   39.50    4.70
  -8   8   5   57.29    6.20
  -7  -8   5   31.30    4.00
  -7   8   5   32.00    4.30
  -6  -8   5    3.30    1.60
  -6   8   5    4.30    1.60
  -6   8   5    4.50    1.80
  -5  -8   5    1.80    1.40
  -5   8   5    7.00    2.20
  -5   8   5    5.80    1.70
  -4  -8   5  123.29    6.80
  -4   8   5  136.69    7.10
  -4   8   5  122.59    6.80
  -3  -8   5   17.80    2.90
  -3   8   5   11.40    2.40
  -3   8   5   16.00    2.50
  -2   8   5  243.68   10.00
  -2   8   5  239.48   10.90
   1   8  -5  134.49    7.10
  -1   8   5  127.29    6.00
  -1   8   5  113.79    6.90
   0   8   5    1.00    0.90
   0   8   5   -0.70    1.10
   0   8  -5   -0.70    1.00
   1  -8   5   89.29    5.30
  -1  -8  -5   84.49    4.20
  -1   8  -5   90.09    5.90
   1   8   5   85.89    5.90
   2  -8   5   50.69    4.80
   2   8   5   54.99    5.00
  -2   8  -5   56.29    5.40
   2   8   5   53.79    5.50
   3  -8   5   15.30    2.80
   3   8   5    8.40    2.30
  -3   8  -5    8.60    2.40
   3   8   5    7.00    2.40
   4  -8   5    8.20    2.30
   4   8   5    2.10    1.20
  -4   8  -5    9.70    2.60
   4   8   5    8.90    2.50
   5  -8   5   26.60    4.00
   5   8   5   25.50    4.00
  -5   8  -5   20.50    3.70
   5   8   5   19.10    3.70
   6  -8   5    3.60    2.10
   6   8   5    4.70    2.30
   6   8   5    2.60    2.10
  -6   8  -5    4.90    2.60
   7  -8   5    8.50    3.10
   7   8   5    8.20    2.80
  -7   8  -5    8.30    3.10
   7   8   5   12.30    3.50
   8  -8   5   -0.10    1.90
   8   8   5    2.30    2.70
   8   8   5   -1.50    1.70
  -8   8  -5    1.30    2.50
   9  -8   5    2.40    3.00
  -9   8  -5    1.60    2.80
   9   8   5    4.40    3.00
  10  -8   5   -0.90    2.90
  10   8   5    0.40    3.10
 -10   8  -5    2.60    2.80
 -13  -9   5    0.60    2.60
 -13   9   5    2.20    2.90
 -12  -9   5   -0.30    2.00
 -12   9   5    2.70    3.00
 -11  -9   5    0.80    1.90
 -11   9   5   -1.00    2.20
 -10  -9   5    1.70    2.00
 -10   9   5    4.70    2.60
  -9  -9   5    5.70    2.50
  -9   9   5   10.20    3.20
  -8  -9   5   15.70    3.30
  -8   9   5   17.80    3.80
  -7  -9   5    1.30    1.70
  -7   9   5    1.00    1.90
  -6  -9   5   21.50    3.40
  -6   9   5   23.80    3.90
  -6   9   5   27.90    3.50
  -5  -9   5   39.00    4.40
  -5   9   5   32.20    3.90
  -5   9   5   49.40    5.20
  -4  -9   5   29.70    3.80
  -4   9   5   27.00    3.60
  -4   9   5   29.20    3.80
  -3  -9   5   -0.20    1.20
  -3   9   5   -0.30    0.90
  -3   9   5    1.00    1.30
   2   9  -5  183.28    9.10
  -2   9   5  190.38    8.60
  -2   9   5  175.38    9.20
  -1   9   5   22.70    3.50
   1   9  -5   22.90    3.40
  -1   9   5   24.80    2.90
   0  -9   5   -0.80    0.90
   0   9  -5   -0.40    1.20
   0   9   5    0.60    0.90
   0   9   5    0.60    1.30
   1  -9   5    2.20    1.40
  -1   9  -5   -0.80    1.30
   1   9   5    0.10    1.40
   2  -9   5   41.10    4.30
   2   9   5   43.40    4.40
   2   9   5   60.09    5.90
  -2   9  -5   36.40    4.60
   3  -9   5   32.30    4.10
  -3   9  -5   35.10    4.50
   3   9   5   32.80    4.00
   3   9   5   24.00    3.90
   4  -9   5   48.20    5.20
  -4   9  -5   35.10    4.80
   4   9   5   39.30    5.00
   4   9   5   44.60    5.50
   5  -9   5   -0.60    1.50
  -5   9  -5   -1.50    1.60
   5   9   5   -2.00    1.50
   5   9   5   -0.10    2.10
   6  -9   5    2.70    2.30
   6   9   5    1.90    2.10
  -6   9  -5    2.70    2.40
   7  -9   5   24.00    4.60
   7   9   5   19.50    4.10
  -7   9  -5   23.50    4.80
   8  -9   5   19.40    4.30
  -8   9  -5   17.80    4.20
   8   9   5   18.30    4.20
   9  -9   5   14.00    4.30
  -9   9  -5   10.30    4.10
  10  -9   5    1.00    2.60
 -10   9  -5    1.40    2.80
 -12 -10   5    2.30    2.30
 -12  10   5   -1.50    2.60
 -11 -10   5    3.40    2.70
 -11  10   5   10.20    4.10
 -10 -10   5    0.90    2.10
 -10  10   5   -2.70    1.80
  -9 -10   5    0.20    2.00
  -9  10   5    2.60    2.40
  -8 -10   5   -1.60    1.40
  -8  10   5    1.50    2.30
  -7 -10   5   71.89    6.50
  -7  10   5   77.59    7.40
  -6 -10   5   13.10    2.80
  -6  10   5   13.70    2.70
  -6  10   5   19.60    3.70
  -5 -10   5   75.09    5.50
  -5  10   5   76.79    5.80
  -5  10   5   67.79    5.10
  -4 -10   5    3.30    1.70
  -4  10   5    3.60    2.00
  -4  10   5    3.50    1.70
  -3 -10   5    1.10    1.30
  -3  10   5   -0.70    1.40
  -3  10   5    2.60    1.70
   2  10  -5   48.50    5.10
  -2  10   5   43.00    4.90
  -2  10   5   36.30    3.90
  -1  10   5   43.60    4.10
  -1  10   5   39.50    4.80
   1  10  -5   43.40    4.90
   0  10   5   43.30    5.10
   0  10   5   36.80    3.60
   0  10  -5   31.80    4.10
   1  10   5   14.40    3.20
  -1  10  -5   14.00    3.00
   2  10   5  100.79    7.00
  -2  10  -5   87.79    6.60
   3  10   5   -0.70    1.60
  -3  10  -5    0.30    1.80
   4  10   5    4.90    2.30
  -4  10  -5    6.20    2.50
  -5  10  -5    0.50    2.10
   5  10   5   -0.60    1.70
   6  10   5   12.50    3.60
  -6  10  -5   11.40    3.30
   7  10   5   -0.90    2.20
  -7  10  -5    0.00    2.60
  -8  10  -5    4.00    3.30
   8  10   5    8.90    3.30
  -9  10  -5    9.80    3.70
 -12 -11   5   -0.10    2.30
 -12  11   5   -2.70    2.70
 -11 -11   5   -2.70    1.80
 -11  11   5    5.70    3.30
 -10 -11   5    1.80    2.30
 -10  11   5    0.00    2.50
  -9 -11   5    0.30    2.00
  -9  11   5    1.50    2.50
  -8 -11   5   60.79    6.20
  -8  11   5   67.29    7.40
  -7 -11   5   -1.50    1.40
  -7  11   5   -1.60    1.90
  -6 -11   5    9.00    2.70
  -6  11   5   11.50    3.40
  -6  11   5    9.20    3.60
  -5 -11   5    8.00    2.40
  -5  11   5    5.10    2.00
  -5  11   5    8.70    2.70
  -4 -11   5    3.80    2.00
  -4  11   5   -0.10    1.60
  -4  11   5    5.90    2.10
  -3 -11   5   13.70    3.00
  -3  11   5   11.40    2.80
  -3  11   5    7.90    2.40
  -2  11   5   -0.30    1.50
  -2  11   5    0.80    1.40
   2  11  -5   -2.40    1.20
  -1  11   5   13.90    2.60
   1  11  -5   13.10    3.00
  -1  11   5   12.70    3.00
   0  11   5    3.50    1.80
   0  11   5    6.90    2.50
   0  11  -5    6.00    2.30
   1  11   5   14.30    3.20
  -1  11  -5   16.50    3.40
  -2  11  -5   19.10    3.90
   2  11   5   19.00    3.90
   3  11   5    5.60    2.60
  -3  11  -5    4.80    2.40
  -4  11  -5   -1.50    2.10
   4  11   5    1.80    2.10
  -5  11  -5   13.70    3.80
   5  11   5   13.20    3.60
  -6  11  -5    2.60    2.70
   6  11   5   11.90    3.50
  -7  11  -5    4.30    3.10
   7  11   5    3.70    2.90
  -8  11  -5    7.80    3.80
   8  11   5    2.60    3.00
  -9  11  -5    8.70    3.70
 -11 -12   5   -1.00    2.50
 -11  12   5    5.80    3.60
 -10 -12   5   19.30    4.10
 -10  12   5   13.10    4.30
  -9 -12   5    4.50    2.60
  -9  12   5    9.70    3.60
  -8 -12   5    3.50    2.40
  -8  12   5    0.10    2.70
  -7 -12   5   93.49    6.90
  -7  12   5   88.99    8.40
  -6 -12   5   15.40    3.30
  -6  12   5   19.90    4.20
  -5 -12   5    2.00    1.90
  -5  12   5    0.60    1.70
  -5  12   5    1.10    1.60
  -4 -12   5   12.70    3.00
  -4  12   5   14.70    3.40
  -4  12   5    4.30    2.30
  -3 -12   5   17.40    3.40
  -3  12   5   22.30    3.80
  -3  12   5   17.50    3.40
  -2  12   5   34.90    4.90
  -2  12   5   36.10    4.30
   2  12  -5   28.60    4.30
  -1  12   5   12.50    2.60
  -1  12   5   21.70    4.10
   1  12  -5   13.70    3.20
   0  12   5    0.60    1.70
   0  12  -5    1.00    1.80
   1  12   5    9.70    3.00
  -1  12  -5    3.80    2.30
   2  12   5    4.60    2.70
  -2  12  -5    1.80    2.10
  -3  12  -5    4.90    2.60
   3  12   5    9.80    3.20
   4  12   5    7.90    3.20
  -4  12  -5   15.10    3.80
  -5  12  -5   14.80    4.00
   5  12   5   24.10    4.60
   6  12   5    6.60    3.20
  -6  12  -5    0.00    2.30
  -7  12  -5   -0.20    2.60
   7  12   5    0.50    2.80
   8  12   5    1.70    2.80
  -8  12  -5    0.50    2.90
 -11 -13   5    8.60    3.60
 -11  13   5    1.20    3.20
 -10 -13   5   -4.50    1.80
 -10  13   5    0.40    2.80
  -9 -13   5   -0.40    1.90
  -9  13   5    2.00    2.70
  -8 -13   5    2.80    2.50
  -8  13   5    3.90    2.70
  -7 -13   5   -0.40    1.60
  -7  13   5    2.30    2.80
  -6 -13   5   17.00    3.60
  -6  13   5    6.40    2.80
  -5 -13   5   24.00    4.20
  -5  13   5   23.60    4.20
  -5  13   5   26.30    4.60
  -4 -13   5    0.60    1.70
  -4  13   5    1.20    1.80
  -4  13   5    1.50    2.00
  -3 -13   5    6.20    2.60
  -3  13   5    5.00    2.40
  -3  13   5    2.60    1.90
  -2  13   5    3.70    2.30
  -2  13   5    2.80    2.00
   1  13  -5   10.90    3.20
  -1  13   5   16.00    3.50
   0  13  -5   12.90    3.30
   0  13   5   11.10    3.10
   1  13   5   -1.60    1.60
  -1  13  -5   -0.10    1.90
   2  13   5   -1.90    1.80
  -2  13  -5   -0.60    1.80
   3  13   5    1.20    2.40
  -3  13  -5   -2.60    1.80
  -4  13  -5   11.90    3.60
   4  13   5    2.30    2.60
   5  13   5    3.50    2.80
  -5  13  -5    3.50    2.70
   6  13   5   15.00    4.30
  -6  13  -5   10.20    4.00
  -7  13  -5    2.90    3.20
   7  13   5    1.50    2.60
 -10 -14   5    9.10    3.70
 -10  14   5    9.30    4.00
  -9 -14   5    2.60    2.40
  -9  14   5   -1.20    2.40
  -8 -14   5    2.00    2.60
  -8  14   5    8.50    3.60
  -7 -14   5    2.90    2.50
  -7  14   5    7.10    3.40
  -6 -14   5    0.20    1.90
  -6  14   5    1.80    2.50
  -5 -14   5   -0.80    1.60
  -5  14   5   -1.60    1.70
  -4 -14   5    3.30    2.10
  -4  14   5    3.10    2.40
  -4  14   5    2.90    2.10
  -3 -14   5   12.10    3.30
  -3  14   5   19.90    3.80
  -3  14   5   13.70    3.50
  -2  14   5    6.60    2.70
  -2  14   5    1.10    2.00
  -1  14   5   -1.90    1.60
   1  14  -5   -0.60    1.80
   0  14   5   -0.50    1.90
   0  14  -5    3.50    2.40
  -1  14  -5    1.70    2.40
   1  14   5    3.60    2.30
   2  14   5    6.60    3.20
  -2  14  -5    4.20    2.90
   3  14   5   -0.60    2.10
  -3  14  -5   -0.70    2.40
   4  14   5   11.40    4.00
  -4  14  -5    7.00    3.50
   5  14   5    3.10    2.70
  -5  14  -5    5.40    3.00
   6  14   5   -1.20    2.80
  -6  14  -5    0.30    2.50
   7  14   5   -2.00    2.40
  -7  14  -5    2.20    2.90
  -9 -15   5   -0.90    2.70
  -9  15   5    4.60    3.60
  -8 -15   5    0.20    2.40
  -8  15   5    3.40    3.50
  -7 -15   5    5.80    3.20
  -7  15   5   17.00    4.50
  -6 -15   5    9.90    3.10
  -6  15   5    8.80    3.60
  -5 -15   5   10.30    3.30
  -5  15   5    9.20    3.70
  -4 -15   5    3.70    2.70
  -4  15   5    2.60    2.70
  -3 -15   5    1.90    2.10
  -3  15   5    1.00    1.90
  -3  15   5    1.40    2.10
  -2 -15   5   10.90    3.20
  -2  15   5   12.70    3.50
  -1  15   5   -1.80    2.10
   1  15  -5   -0.30    2.20
   0  15  -5   -5.30    1.80
   0  15   5    1.80    2.40
   1  15   5   20.80    4.90
  -1  15  -5   14.20    3.80
   2  15   5    3.40    2.90
  -2  15  -5    1.20    2.80
  -3  15  -5    2.30    2.50
   3  15   5   -0.90    2.80
   4  15   5    0.10    2.30
  -4  15  -5   -2.70    2.10
   5  15   5    0.50    2.90
  -5  15  -5    1.60    2.90
   6  15   5    2.70    3.40
  -6  15  -5    4.40    3.30
  -8 -16   5    5.60    3.40
  -8  16   5    8.90    4.40
  -7 -16   5    2.90    2.60
  -7  16   5    5.60    3.30
  -6 -16   5    7.40    3.20
  -6  16   5    7.80    3.60
  -5 -16   5    4.40    2.90
  -5  16   5    1.20    2.60
  -4 -16   5   -1.10    2.10
  -4  16   5    1.80    2.70
  -4  16   5   -0.10    2.10
  -3 -16   5    2.40    2.20
  -3  16   5   -0.90    2.20
  -2 -16   5    4.90    3.10
  -2  16   5    4.70    2.90
  -1  16   5   -1.40    1.90
   1  16  -5    1.40    2.60
   0  16   5    5.10    2.70
   0  16  -5    0.00    2.40
   1  16   5    5.20    3.20
  -1  16  -5   -0.10    2.40
  -2  16  -5    6.10    3.20
   2  16   5    3.60    2.70
  -3  16  -5    1.30    3.00
   3  16   5    2.60    3.10
  -4  16  -5   -0.20    2.80
   4  16   5    0.40    3.00
  -5  16  -5    0.10    2.90
   5  16   5    3.80    3.30
  -6 -17   5   -0.10    2.50
  -6  17   5    2.00    2.70
  -5 -17   5    3.30    2.70
  -5  17   5    7.00    3.60
  -4 -17   5    0.10    2.30
  -3 -17   5    3.10    2.90
  -3  17   5    0.50    2.70
  -2 -17   5    3.70    2.90
  -2  17   5    0.20    2.90
   1  17  -5    5.30    3.20
  -1  17   5    1.50    2.50
   0  17   5    1.80    2.80
   0  17  -5    2.40    3.00
   1  17   5    8.60    3.70
  -1  17  -5    3.80    3.40
  -2  17  -5   11.60    4.10
   2  17   5   21.20    5.40
  -3  17  -5    3.80    3.00
   3  17   5    2.40    3.10
  -4 -18   5   -1.70    2.70
  -3 -18   5   -1.80    2.10
  -3  18   5    3.00    2.90
  -2 -18   5   -0.40    2.40
  -2  18   5    4.40    3.00
  -1  18   5   -4.10    2.10
   0  18  -5    2.20    2.90
   0  18   5    5.80    3.50
   1  18   5    3.70    3.30
  -1  18  -5    1.50    3.60
 -15   0   6   -1.20    2.20
 -14   0   6   -2.90    2.00
 -13   0   6   -0.70    1.90
 -12   0   6   54.29    6.30
 -11   0   6    0.80    1.70
 -10   0   6   16.20    3.20
  -9   0   6    0.80    1.30
  -8   0   6  289.47   12.40
  -7   0   6    0.60    1.10
  -6   0   6   13.70    2.20
  -5   0   6   -1.30    0.70
  -4   0   6   14.90    2.30
  -4   0   6   13.00    1.80
  -3   0   6   -0.10    0.70
  -3   0   6   -0.90    0.70
  -2   0   6  996.90   31.50
  -2   0   6 1038.90   33.00
  -1   0   6    0.70    0.50
  -1   0   6   -0.20    0.70
   0   0   6  129.89    4.70
   0   0   6  126.69    6.00
   1   0   6    0.30    0.70
  -1   0  -6   -0.50    0.40
  -2   0  -6   32.20    2.00
   2   0   6   25.00    2.70
  -3   0  -6    0.20    0.70
   3   0   6    0.20    0.80
   3   0   6   -1.90    1.10
  -4   0  -6   18.30    3.20
   4   0   6   12.90    2.90
   4   0   6   14.50    2.20
   5   0   6    0.40    1.60
   5   0   6   -0.90    1.00
   6   0   6   88.09    8.20
   7   0   6   -0.30    1.80
   8   0   6   23.50    4.80
   9   0   6    1.90    2.80
  10   0   6    3.90    3.30
  11   0   6    1.10    3.60
 -15  -1   6    0.80    2.90
 -15   1   6    1.90    3.20
 -14  -1   6   -3.30    2.00
 -14   1   6    0.70    2.60
 -13  -1   6    3.20    2.40
 -13   1   6    1.70    2.20
 -12  -1   6    5.20    2.50
 -12   1   6    6.30    2.60
 -11  -1   6   38.10    5.10
 -11   1   6   43.50    5.30
 -10  -1   6    3.00    1.90
 -10   1   6    0.80    1.60
  -9  -1   6    4.50    2.00
  -9   1   6    5.00    1.60
  -9   1   6    6.90    2.20
  -8  -1   6   28.20    3.60
  -8   1   6   28.80    3.70
  -7  -1   6    1.70    1.20
  -7   1   6    0.30    1.00
  -7   1   6    0.40    1.00
  -6  -1   6   17.20    2.50
  -6   1   6   15.30    2.40
  -6   1   6   20.80    2.80
  -5  -1   6   43.50    3.20
  -5   1   6   48.70    3.40
  -5   1   6   40.60    3.00
  -4  -1   6   37.70    2.80
  -4   1   6   40.60    3.60
  -4   1   6   40.50    2.70
  -3  -1   6 1129.69   36.30
  -3   1   6 1178.38   37.30
  -3   1   6 1168.48   36.20
  -2  -1   6  348.77   12.00
  -2  -1   6  352.46   13.20
  -2   1   6  352.26   11.70
  -2   1   6  357.16   13.20
  -1  -1   6  284.27   11.00
  -1  -1   6  286.27    9.80
  -1   1   6  282.97   11.00
  -1   1   6  290.27    9.30
   0  -1   6   25.20    1.70
   0  -1   6   25.70    2.70
   0   1   6   25.10    2.80
   0   1   6   25.70    1.20
   1  -1   6   35.40    3.20
  -1   1  -6   35.80    2.20
   1   1   6   38.10    3.40
   1   1   6   34.40    1.40
   2  -1   6   12.70    2.00
  -2  -1  -6   18.00    1.20
   2   1   6   13.10    2.10
  -2   1  -6   16.00    1.80
   3  -1   6    1.00    1.50
  -3  -1  -6    1.80    1.00
   3  -1   6    0.50    0.80
  -3   1  -6    1.20    0.90
   3   1   6   -0.50    0.90
   3   1   6   -0.50    1.30
   4  -1   6    0.50    0.90
   4  -1   6    4.40    2.10
   4   1   6    3.20    1.30
  -4   1  -6    1.10    1.00
   4   1   6    2.00    1.60
   5  -1   6    1.80    2.00
   5   1   6    2.00    1.40
   5   1   6    4.20    2.10
   6  -1   6   26.90    4.70
   6   1   6   30.00    4.80
   7  -1   6  136.69    9.50
   7   1   6  129.39    9.20
   8  -1   6    2.30    2.70
   8   1   6    1.50    2.20
   9  -1   6   -1.50    2.10
   9   1   6    0.80    2.40
  10  -1   6   -6.80    1.90
  10   1   6    2.90    3.30
  11  -1   6   10.60    4.60
  11   1   6   15.20    5.00
 -14  -2   6    3.00    2.40
 -14   2   6    5.00    3.00
 -13  -2   6    6.70    2.90
 -13   2   6    2.70    2.70
 -12  -2   6    7.80    2.80
 -12   2   6    2.80    2.20
 -11  -2   6   14.70    3.30
 -11   2   6   11.10    3.20
 -10  -2   6   19.00    3.50
 -10   2   6   26.60    4.20
  -9  -2   6   -0.40    1.40
  -9   2   6    4.20    1.40
  -9   2   6    0.50    1.40
  -8  -2   6   48.30    5.00
  -8   2   6   46.40    4.10
  -8   2   6   56.39    5.20
  -7  -2   6   38.90    4.00
  -7   2   6   32.70    3.80
  -7   2   6   34.90    3.50
  -6  -2   6    1.50    1.10
  -6   2   6    4.00    1.20
  -6   2   6    3.60    1.30
  -5  -2   6  182.88    7.90
  -5   2   6  177.58    7.60
  -5   2   6  177.48    7.90
  -4  -2   6   18.10    2.30
  -4   2   6   22.60    2.60
  -4   2   6   19.40    2.10
  -3  -2   6   44.00    2.90
  -3   2   6   45.50    2.70
  -3   2   6   48.50    3.50
  -2  -2   6 1194.48   37.60
  -2   2   6 1208.48   36.90
  -2   2   6 1209.08   38.70
  -1  -2   6  275.17    9.90
  -1   2   6  280.37   11.00
  -1   2   6  281.67    9.00
   0  -2   6    1.70    0.90
   0   2   6    3.00    1.20
   0   2  -6    3.70    1.00
   1  -2   6   21.90    2.50
   1   2   6   24.70    2.80
  -1   2  -6   25.50    2.40
   2  -2   6  285.37   10.60
  -2   2  -6  274.47   10.40
   2   2   6  278.67   11.20
   3  -2   6    2.60    1.00
   3  -2   6    2.20    1.60
   3   2   6    6.50    2.00
  -3   2  -6    6.00    1.40
   3   2   6    6.60    2.10
   4  -2   6    8.50    1.60
   4  -2   6    5.40    2.30
  -4   2  -6    9.10    1.90
   4   2   6    7.80    2.40
   4   2   6    7.40    1.90
   5  -2   6   -0.30    1.80
  -5   2  -6    1.50    1.30
   5   2   6   -0.40    1.40
   5   2   6    1.20    1.30
   6  -2   6   23.30    4.40
   6   2   6   24.10    4.60
   7  -2   6    6.30    2.80
   7   2   6    4.90    2.50
   8  -2   6    1.20    2.10
   8   2   6    2.60    2.60
   9  -2   6   -0.50    2.30
   9   2   6   -3.00    2.10
  10  -2   6    1.50    2.90
  10   2   6    8.00    4.00
  11  -2   6    3.20    3.60
  11   2   6    7.00    3.80
 -14  -3   6    2.30    2.20
 -14   3   6   -1.30    2.70
 -13  -3   6    2.70    2.60
 -13   3   6    5.60    3.00
 -12  -3   6    0.60    1.80
 -12   3   6    3.50    2.40
 -11  -3   6    1.20    1.70
 -11   3   6    3.50    2.30
 -10  -3   6   40.40    4.90
 -10   3   6   50.39    5.70
  -9  -3   6    7.80    2.40
  -9   3   6    6.70    2.30
  -8  -3   6   76.99    5.30
  -8   3   6   79.69    4.70
  -8   3   6   75.69    5.50
  -7  -3   6   18.10    2.90
  -7   3   6   14.60    2.60
  -6  -3   6    2.10    1.30
  -6   3   6    0.50    0.90
  -6   3   6   -0.50    0.70
  -5  -3   6   72.89    4.30
  -5   3   6   70.59    4.20
  -5   3   6   69.59    4.30
  -4  -3   6   24.70    2.70
  -4   3   6   24.80    2.50
  -4   3   6   32.90    3.20
  -3  -3   6  359.86   12.90
  -3   3   6  351.26   13.40
  -3   3   6  363.66   12.40
  -2  -3   6  466.55   15.90
  -2   3   6  462.05   16.70
  -2   3   6  463.15   15.10
  -1  -3   6  292.17   10.70
  -1   3   6  291.27    9.40
  -1   3   6  290.67   11.50
   0   3   6   70.59    4.30
   0   3  -6   69.49    3.80
   1  -3   6   50.39    3.30
   1   3   6   49.60    3.70
  -1   3  -6   46.80    3.20
   2  -3   6  116.49    5.50
   2   3   6  118.89    6.20
  -2   3  -6  113.89    5.70
   3  -3   6    1.20    1.50
   3  -3   6    0.70    0.80
   3   3   6   -0.60    1.20
  -3   3  -6    0.10    1.00
   3   3   6    2.10    1.40
   4  -3   6   51.89    5.80
   4  -3   6   54.89    3.40
  -4   3  -6   59.69    4.20
   4   3   6   58.39    6.10
   4   3   6   52.59    4.80
   5  -3   6   -0.50    1.50
   5   3   6   -0.50    1.20
   5   3   6   -0.10    1.70
  -5   3  -6    0.00    1.20
   6  -3   6   15.10    3.60
  -6   3  -6   20.00    3.40
   6   3   6   15.40    3.70
   7  -3   6   15.60    4.10
   7   3   6   24.90    4.70
   8  -3   6   -0.70    2.20
   8   3   6    1.50    2.40
   9  -3   6   -1.10    2.40
   9   3   6    1.30    2.60
  10  -3   6    5.90    3.60
  10   3   6   -1.50    2.60
  11  -3   6   12.90    4.70
  11   3   6   15.50    5.10
 -14  -4   6   -1.70    2.00
 -14   4   6    3.20    2.90
 -13  -4   6    3.90    2.40
 -13   4   6    3.90    2.60
 -12  -4   6    7.90    2.80
 -12   4   6    5.60    2.80
 -11  -4   6   20.90    4.10
 -11   4   6   19.10    4.00
 -10  -4   6   -1.00    1.50
 -10   4   6    3.50    2.10
  -9  -4   6  138.69    8.10
  -9   4   6  146.49    8.40
  -8  -4   6    4.00    1.80
  -8   4   6    5.40    2.20
  -8   4   6    4.10    1.50
  -7  -4   6   59.29    4.50
  -7   4   6   63.19    4.60
  -6  -4   6    9.90    2.10
  -6   4   6    8.60    1.80
  -6   4   6   11.50    2.20
  -5  -4   6    0.60    1.00
  -5   4   6    1.20    1.00
  -5   4   6    1.20    1.00
  -4  -4   6   19.00    2.50
  -4   4   6   22.30    2.80
  -4   4   6   20.50    2.30
  -3  -4   6  374.76   13.60
  -3   4   6  377.66   13.10
  -3   4   6  369.56   14.10
  -2  -4   6   96.89    4.90
  -2   4   6   91.49    5.30
  -2   4   6   95.09    4.20
  -1   4   6  293.47   11.60
  -1   4   6  288.57    9.60
   0   4   6   12.10    2.20
   0   4  -6    9.50    1.80
   1   4   6  165.78    7.90
   2  -4   6   36.70    4.40
   2  -4   6   34.30    3.10
   2   4   6   42.00    4.20
   3  -4   6    9.40    1.70
   3  -4   6    7.40    2.30
   3   4   6    9.90    2.50
   3   4   6    7.10    2.00
  -3   4  -6    4.50    1.50
   4  -4   6   -1.30    1.20
  -4   4  -6    1.40    1.20
   4   4   6    1.90    1.40
   4   4   6    0.30    1.50
   5  -4   6    3.70    2.10
   5   4   6    2.90    2.20
   5   4   6   -0.80    1.10
  -5   4  -6    0.30    1.10
   6  -4   6    9.40    3.20
  -6   4  -6    1.60    1.20
   6   4   6    7.30    2.80
   6   4   6    4.80    1.90
   7  -4   6   52.19    6.70
   7   4   6   57.59    6.90
   8  -4   6    7.90    3.50
   8   4   6    7.30    3.30
   9  -4   6    1.10    2.80
   9   4   6    3.30    2.90
  10  -4   6    5.40    3.40
  10   4   6    1.90    3.00
  11  -4   6    8.70    4.20
  11   4   6    9.00    4.10
 -14  -5   6    5.60    3.00
 -14   5   6    2.90    2.60
 -13  -5   6    6.30    3.00
 -13   5   6    0.40    2.80
 -12  -5   6    0.80    1.80
 -12   5   6   -1.40    2.00
 -11  -5   6    1.30    1.80
 -11   5   6    4.40    2.40
 -10  -5   6    5.40    2.50
 -10   5   6    0.70    1.60
  -9  -5   6    2.80    1.90
  -9   5   6    1.00    1.60
  -8  -5   6   34.70    4.30
  -8   5   6   30.30    4.00
  -8   5   6   27.10    3.10
  -7  -5   6    9.80    2.30
  -7   5   6   16.60    2.60
  -7   5   6   11.60    2.50
  -6  -5   6   24.80    3.10
  -6   5   6   28.60    3.50
  -6   5   6   20.50    2.70
  -5  -5   6   26.10    3.10
  -5   5   6   28.30    3.10
  -5   5   6   33.20    3.40
  -4  -5   6   10.30    2.00
  -4   5   6   11.60    2.10
  -4   5   6   13.20    2.00
  -3  -5   6  117.99    6.00
  -3   5   6  122.39    5.60
  -3   5   6  120.99    6.20
  -2  -5   6   72.29    4.30
  -2   5   6   67.99    4.50
  -2   5   6   68.39    3.60
  -1   5   6   54.29    4.10
   1   5  -6   50.99    3.70
  -1   5   6   54.29    2.70
   0   5   6   32.30    3.60
   0   5  -6   25.40    3.00
  -1   5  -6   49.40    3.80
   1   5   6   47.30    4.50
   2  -5   6   75.69    5.50
  -2   5  -6   73.09    4.80
   2   5   6   75.59    5.10
   3  -5   6   25.50    3.80
   3  -5   6   18.20    2.30
   3   5   6   22.00    3.40
  -3   5  -6   19.50    3.00
   3   5   6   20.00    3.50
   4  -5   6   11.40    2.80
   4   5   6   18.50    3.70
  -4   5  -6    8.90    2.30
   4   5   6   12.30    2.60
   5  -5   6   -2.30    1.50
   5   5   6   -1.30    1.20
  -5   5  -6    0.50    1.40
   5   5   6    0.80    1.70
   6  -5   6   17.80    3.80
   6   5   6   20.40    3.50
   6   5   6   22.70    4.20
  -6   5  -6   21.80    3.60
   7  -5   6   16.60    4.00
  -7   5  -6   12.30    3.30
   7   5   6    8.00    3.20
   8  -5   6   35.00    5.70
   8   5   6   30.00    5.30
   9  -5   6   -0.50    2.50
   9   5   6    4.00    2.80
  10  -5   6    4.20    3.10
  10   5   6   -0.10    3.40
 -14  -6   6   -1.70    2.10
 -14   6   6    3.70    2.90
 -13  -6   6    7.60    3.00
 -13   6   6   12.40    4.10
 -12  -6   6    5.70    2.70
 -12   6   6    1.40    2.40
 -11  -6   6    5.20    2.40
 -11   6   6    4.20    2.70
 -10  -6   6    4.10    2.40
 -10   6   6    5.70    2.80
  -9  -6   6   29.80    4.30
  -9   6   6   27.40    4.50
  -8  -6   6   -1.80    1.30
  -8   6   6   -0.30    1.60
  -7  -6   6   17.70    3.00
  -7   6   6   30.50    4.00
  -7   6   6   19.90    2.80
  -6  -6   6    2.90    1.50
  -6   6   6    2.30    1.20
  -6   6   6    4.30    1.60
  -5  -6   6    7.40    1.90
  -5   6   6   13.10    2.30
  -5   6   6    8.80    2.10
  -4  -6   6   37.50    3.70
  -4   6   6   24.60    3.20
  -4   6   6   29.40    3.20
  -3  -6   6  448.96   16.60
  -3   6   6  449.16   16.10
  -3   6   6  461.15   17.00
  -2  -6   6   13.20    2.30
  -2   6   6   12.10    2.40
  -2   6   6   14.80    1.90
   1   6  -6   14.80    2.50
  -1   6   6   16.70    2.80
  -1   6   6   16.90    1.80
   0   6  -6   15.20    2.50
   0   6   6   15.80    1.50
   0   6   6   16.20    2.70
  -1   6  -6   12.30    2.40
   1   6   6   12.20    2.50
   2  -6   6   21.40    3.40
  -2   6  -6   30.30    3.70
   2   6   6   29.40    3.80
   3  -6   6   -0.60    1.40
   3  -6   6   -0.10    0.90
   3   6   6    0.20    1.60
  -3   6  -6    0.40    1.40
   3   6   6    0.60    1.30
   4  -6   6   -0.90    1.60
   4   6   6   -0.10    1.50
   4   6   6    0.60    1.70
  -4   6  -6    0.90    1.40
   5  -6   6   10.50    3.00
  -5   6  -6   10.80    2.60
   5   6   6   13.10    3.30
   5   6   6   17.60    3.30
   6  -6   6    5.10    2.40
  -6   6  -6    2.50    2.20
   6   6   6    4.80    2.40
   6   6   6    1.70    1.90
   7  -6   6   32.30    5.30
   7   6   6   22.80    4.70
  -7   6  -6   13.60    3.40
   7   6   6   22.90    4.10
   8  -6   6    4.20    2.70
   8   6   6   -0.90    2.00
   9  -6   6    1.10    2.90
   9   6   6   10.40    3.90
  10  -6   6   -0.70    2.70
  10   6   6    2.80    3.30
 -14  -7   6    2.00    2.50
 -14   7   6    0.30    2.90
 -13  -7   6   -2.10    2.30
 -13   7   6   -3.50    2.00
 -12  -7   6   -0.40    2.30
 -12   7   6   -0.80    2.30
 -11  -7   6   13.30    3.40
 -11   7   6   11.30    3.50
 -10  -7   6    4.70    2.60
 -10   7   6    5.90    2.60
  -9  -7   6    3.30    2.10
  -9   7   6    3.40    2.20
  -8  -7   6   98.29    6.50
  -8   7   6   88.69    6.50
  -7  -7   6   -0.50    1.30
  -7   7   6    1.60    1.30
  -7   7   6    0.40    1.50
  -6  -7   6    4.50    1.90
  -6   7   6    7.00    2.00
  -6   7   6    9.60    2.20
  -5  -7   6    3.60    1.60
  -5   7   6    5.00    1.70
  -5   7   6    3.50    1.50
  -4  -7   6   16.00    2.70
  -4   7   6   16.10    2.70
  -4   7   6   21.40    2.90
  -3  -7   6   76.19    4.90
  -3   7   6   76.79    4.60
  -3   7   6   75.99    5.20
  -2  -7   6    1.00    1.20
  -2   7   6    0.60    1.20
  -2   7   6    1.30    0.90
  -1   7   6   25.70    3.60
   1   7  -6   29.80    3.60
  -1   7   6   28.50    2.60
   0   7   6    3.10    1.50
   0   7  -6    4.50    1.80
  -1   7  -6   10.00    2.30
   1   7   6   15.80    3.00
   2  -7   6   37.00    4.50
   2   7   6   39.90    4.50
  -2   7  -6   39.00    4.30
   2   7   6   27.40    4.00
   3  -7   6   36.90    4.70
   3   7   6   33.00    4.40
  -3   7  -6   40.00    4.60
   3   7   6   36.20    4.60
   4  -7   6   11.70    2.80
   4   7   6   10.50    2.70
  -4   7  -6    7.70    2.40
   4   7   6   12.30    2.80
   5  -7   6    7.20    2.80
  -5   7  -6   12.30    3.10
   5   7   6    7.20    2.80
   5   7   6    7.50    2.60
   6  -7   6    8.90    3.20
  -6   7  -6   13.40    3.30
   6   7   6    7.40    2.70
   6   7   6   10.20    3.20
   7  -7   6    3.10    2.60
   7   7   6    3.90    2.50
   7   7   6    0.70    1.90
  -7   7  -6    3.30    2.30
   8  -7   6   19.50    4.40
  -8   7  -6   37.20    5.50
   8   7   6   18.10    4.20
   9   7   6    0.10    2.70
  10  -7   6    5.20    3.50
  10   7   6    8.40    3.90
 -13  -8   6   -3.10    1.80
 -13   8   6    1.50    2.90
 -12  -8   6    1.80    2.20
 -12   8   6   -3.50    2.00
 -11  -8   6   -1.10    1.60
 -11   8   6   -3.60    1.50
 -10  -8   6    1.50    2.00
 -10   8   6   -3.20    1.40
  -9  -8   6    0.10    1.60
  -9   8   6   -3.60    1.60
  -8  -8   6   10.50    2.70
  -8   8   6   11.10    3.00
  -7  -8   6   53.09    5.40
  -7   8   6   64.59    4.70
  -7   8   6   67.69    6.40
  -6  -8   6   10.80    2.50
  -6   8   6   10.20    2.40
  -6   8   6   12.60    2.70
  -5  -8   6    0.50    1.30
  -5   8   6    4.40    1.80
  -5   8   6    1.70    1.60
  -4  -8   6    2.10    1.40
  -4   8   6    1.80    1.30
  -4   8   6   -0.70    1.00
  -3  -8   6   58.99    4.60
  -3   8   6   54.39    4.00
  -3   8   6   61.99    5.50
  -2  -8   6    0.00    1.10
  -2   8   6    0.20    1.10
  -2   8   6    4.40    1.80
   1   8  -6    5.90    2.10
  -1   8   6    6.50    2.10
  -1   8   6    6.50    1.50
   0   8  -6   86.99    5.80
   0   8   6   91.89    6.20
   1  -8   6   57.49    5.30
   1   8   6   52.19    5.60
  -1   8  -6   68.39    5.10
   2  -8   6   23.20    3.40
   2   8   6   16.90    3.40
  -2   8  -6   20.60    3.50
   2   8   6    7.20    2.10
   3  -8   6    0.90    1.50
   3   8   6    2.20    1.50
  -3   8  -6    2.60    1.70
   3   8   6    1.60    1.70
   4  -8   6    2.60    2.00
   4   8   6    0.70    1.90
   4   8   6    2.70    2.20
  -4   8  -6   -0.50    1.30
   5  -8   6    6.90    2.60
  -5   8  -6    5.50    2.70
   5   8   6    6.20    2.60
   5   8   6    9.30    2.90
   6  -8   6    5.20    2.60
   6   8   6    3.80    2.30
   6   8   6    7.40    2.80
  -6   8  -6    7.10    2.90
   7  -8   6   -1.10    1.90
   7   8   6    1.30    2.20
   7   8   6    4.40    2.60
   8  -8   6   11.10    4.00
   8   8   6    8.20    3.30
  -8   8  -6   11.80    3.70
   9  -8   6    2.80    2.70
   9   8   6    2.00    2.90
 -13  -9   6   -2.30    2.60
 -13   9   6   -1.50    2.50
 -12  -9   6    3.50    2.70
 -12   9   6    1.00    3.10
 -11  -9   6    2.90    2.60
 -11   9   6   -2.20    2.30
 -10  -9   6   -0.10    1.90
 -10   9   6    0.10    2.10
  -9  -9   6   10.00    3.10
  -9   9   6   10.20    3.20
  -8  -9   6    8.30    2.60
  -8   9   6   13.90    3.40
  -7  -9   6    1.10    1.90
  -7   9   6    2.60    2.10
  -7   9   6   -0.10    1.80
  -6  -9   6    4.00    1.80
  -6   9   6    2.20    1.90
  -6   9   6    1.90    1.50
  -5  -9   6   36.90    4.30
  -5   9   6   25.00    3.70
  -5   9   6   28.60    3.90
  -4  -9   6   39.40    4.40
  -4   9   6   28.10    3.80
  -4   9   6   31.30    3.80
  -3  -9   6   28.60    3.80
  -3   9   6   29.10    3.50
  -3   9   6   25.60    3.80
  -2   9   6   16.00    2.60
  -2   9   6   17.30    3.30
  -1   9   6    1.70    1.80
   1   9  -6   -0.60    1.40
  -1   9   6   -0.40    1.00
   0   9   6   -1.60    1.30
   0   9  -6    4.70    2.10
   1  -9   6   33.90    4.00
  -1   9  -6   31.70    4.30
   1   9   6   27.70    4.20
   2  -9   6    0.60    1.40
   2   9   6    2.70    2.00
  -2   9  -6   -0.80    1.50
   2   9   6    0.90    1.70
   3  -9   6    2.10    1.60
  -3   9  -6    2.70    1.90
   3   9   6    3.10    2.10
   3   9   6    4.30    2.10
   4  -9   6    4.80    2.10
  -4   9  -6    4.00    2.20
   4   9   6    4.70    2.30
   4   9   6   -0.30    1.30
   5  -9   6    8.00    2.80
   5   9   6    9.70    4.90
  -5   9  -6    7.90    3.00
   5   9   6    8.30    2.90
   6  -9   6   -1.20    1.70
   6   9   6    5.20    2.50
  -6   9  -6    0.60    2.20
   7  -9   6   18.00    4.20
  -7   9  -6   16.30    4.50
   7   9   6   16.00    3.80
   8  -9   6    4.60    2.90
  -8   9  -6    0.40    2.70
   9  -9   6    2.80    3.40
  -9   9  -6    2.60    3.70
 -12 -10   6    5.50    3.10
 -12  10   6    7.70    3.80
 -11 -10   6    3.70    2.40
 -11  10   6    1.40    2.40
 -10 -10   6   11.60    3.30
 -10  10   6    5.40    2.90
  -9 -10   6   -0.20    2.00
  -9  10   6    2.60    2.60
  -8 -10   6   96.19    7.00
  -8  10   6   83.19    8.30
  -7 -10   6    6.10    2.20
  -7  10   6    4.30    2.30
  -6 -10   6   85.79    6.20
  -6  10   6   97.09    6.80
  -6  10   6   86.09    6.10
  -5 -10   6    0.30    1.40
  -5  10   6    0.10    1.70
  -5  10   6    1.10    1.50
  -4 -10   6   -0.10    1.50
  -4  10   6    1.80    1.50
  -4  10   6    2.60    1.80
  -3 -10   6    7.50    2.30
  -3  10   6    8.70    2.40
  -3  10   6    2.60    1.60
  -2  10   6   55.79    4.20
  -2  10   6   62.79    6.10
  -1  10   6   -1.20    1.30
   1  10  -6    0.70    2.00
   0  10  -6   15.30    3.10
   0  10   6   16.10    3.30
   1  10   6    4.70    2.30
  -1  10  -6    4.30    2.30
  -2  10  -6   31.70    4.50
   2  10   6   27.60    4.40
   3  10   6   -1.00    1.90
  -3  10  -6    0.00    1.60
  -4  10  -6    7.70    2.90
   4  10   6   13.50    3.60
   5  10   6    1.30    2.10
  -5  10  -6    2.60    2.20
  -6  10  -6   16.10    4.10
   6  10   6   19.20    4.20
  -7  10  -6    1.50    2.50
   7  10   6    0.00    2.20
   8  10   6   -0.50    2.80
  -8  10  -6    6.70    3.40
  -9  10  -6    1.20    3.40
 -12 -11   6    4.90    3.20
 -12  11   6    4.00    3.80
 -11 -11   6   35.80    5.60
 -11  11   6   38.00    6.40
 -10 -11   6    2.20    2.30
 -10  11   6    5.00    3.20
  -9 -11   6   -2.70    1.80
  -9  11   6    0.60    2.20
  -8 -11   6   27.00    4.30
  -8  11   6   28.20    5.00
  -7 -11   6    6.10    2.60
  -7  11   6    2.40    1.90
  -6 -11   6   12.10    2.90
  -6  11   6    7.20    2.40
  -6  11   6    6.70    2.70
  -5 -11   6    3.60    1.90
  -5  11   6    4.10    2.00
  -5  11   6    2.30    2.20
  -4 -11   6    0.20    1.50
  -4  11   6   -0.30    1.40
  -4  11   6   -0.10    1.30
  -3 -11   6   10.80    2.80
  -3  11   6    9.60    2.70
  -3  11   6    8.10    2.20
  -2  11   6    1.30    1.50
  -2  11   6   -1.80    1.60
  -1  11   6   85.49    7.80
   1  11  -6   75.39    7.10
   0  11  -6    0.90    1.80
   0  11   6    1.30    2.00
  -1  11  -6  104.39    7.40
   1  11   6  108.09    7.70
  -2  11  -6   12.20    3.30
   2  11   6   14.50    3.60
  -3  11  -6    0.60    2.30
   3  11   6   -2.80    1.50
   4  11   6   30.30    5.20
  -4  11  -6   37.60    5.50
  -5  11  -6    5.30    2.90
   5  11   6    9.00    3.10
  -6  11  -6   -2.90    1.90
   6  11   6    3.20    2.80
   7  11   6    4.80    3.30
  -7  11  -6    6.00    3.40
  -8  11  -6    6.00    3.50
   8  11   6    2.40    3.20
 -11 -12   6    4.20    3.00
 -11  12   6    6.80    3.80
 -10 -12   6    1.50    2.50
 -10  12   6    5.10    3.10
  -9 -12   6    5.70    2.80
  -9  12   6    6.50    2.90
  -8 -12   6   12.90    3.30
  -8  12   6   14.80    4.00
  -7 -12   6    0.90    2.00
  -7  12   6    2.40    2.00
  -6 -12   6    6.30    2.60
  -6  12   6   13.10    3.60
  -6  12   6   16.70    3.40
  -5 -12   6   -1.80    1.30
  -5  12   6    1.10    1.70
  -5  12   6    2.50    2.00
  -4 -12   6    0.20    1.70
  -4  12   6    3.70    1.90
  -4  12   6   -0.10    1.70
  -3 -12   6   19.80    3.60
  -3  12   6   15.40    3.00
  -3  12   6   23.70    4.00
  -2  12   6   46.30    5.60
   1  12  -6   36.90    5.00
  -1  12   6   30.70    4.80
   0  12  -6    1.40    1.80
   0  12   6    0.80    2.00
  -1  12  -6    2.40    1.90
   1  12   6   -0.20    1.70
  -2  12  -6   -1.00    1.70
   2  12   6   -0.50    1.90
   3  12   6   53.49    6.70
  -3  12  -6   45.40    6.00
   4  12   6   12.40    3.80
  -4  12  -6    5.40    2.60
  -5  12  -6   -1.60    2.10
   5  12   6    8.40    3.50
  -6  12  -6   -1.40    2.40
   6  12   6   -0.10    2.50
   7  12   6    1.70    2.90
  -7  12  -6   -1.40    2.70
 -10 -13   6    1.30    2.50
 -10  13   6    4.70    3.40
  -9 -13   6    0.70    2.10
  -9  13   6    5.30    3.40
  -8 -13   6   10.90    3.50
  -8  13   6    9.40    3.40
  -7 -13   6    7.90    2.90
  -7  13   6    6.40    3.20
  -6 -13   6   15.30    3.60
  -6  13   6   18.70    4.00
  -5 -13   6   -0.30    1.60
  -5  13   6   -0.70    1.70
  -5  13   6    4.90    2.50
  -4 -13   6    0.70    1.70
  -4  13   6   -0.70    1.90
  -4  13   6    1.70    1.90
  -3 -13   6   29.60    4.50
  -3  13   6   31.60    4.70
  -2  13   6    3.40    2.30
  -1  13   6    2.50    2.10
   1  13  -6    2.40    2.20
   0  13  -6   -1.90    1.50
   0  13   6   -0.10    1.90
   1  13   6    0.00    2.00
  -1  13  -6    3.60    2.60
  -2  13  -6   -0.80    1.70
   2  13   6    1.40    2.10
   3  13   6    1.20    2.30
  -3  13  -6    4.10    2.70
  -4  13  -6    1.90    2.40
   4  13   6    0.30    2.40
  -5  13  -6    4.20    2.70
   5  13   6    0.10    2.60
  -6  13  -6    6.00    3.50
   6  13   6    4.90    3.10
  -7  13  -6   24.30    5.50
   7  13   6   28.60    5.80
 -10 -14   6   -3.00    2.50
 -10  14   6    3.80    3.20
  -9 -14   6    4.10    3.10
  -9  14   6    4.10    3.20
  -8 -14   6   -3.70    1.80
  -8  14   6    3.60    3.10
  -7 -14   6   10.30    3.50
  -7  14   6    9.80    3.70
  -6 -14   6   -0.10    2.00
  -6  14   6   -1.20    1.70
  -5 -14   6    0.00    2.20
  -5  14   6   -3.50    1.80
  -5  14   6    0.70    1.80
  -4 -14   6   -2.50    1.60
  -4  14   6    0.20    2.10
  -4  14   6    1.00    2.20
  -3 -14   6   -1.30    1.90
  -3  14   6    1.90    2.40
  -2 -14   6    6.50    2.70
  -2  14   6    9.20    3.30
   1  14  -6   50.29    6.20
  -1  14   6   42.90    6.10
   0  14  -6   -2.60    1.80
   0  14   6    0.60    2.10
  -1  14  -6    4.30    2.60
   1  14   6    7.30    3.20
  -2  14  -6   -0.20    2.00
   2  14   6    3.60    3.00
   3  14   6   -0.10    2.30
  -3  14  -6   -3.60    1.50
  -4  14  -6    2.40    3.00
   4  14   6   -0.30    2.20
   5  14   6    7.20    3.80
  -5  14  -6    5.40    3.40
  -6  14  -6    6.20    3.60
   6  14   6    6.00    3.60
  -9 -15   6   -0.90    2.30
  -9  15   6    3.40    3.20
  -8 -15   6   -2.00    2.10
  -8  15   6    1.40    2.50
  -7 -15   6    3.90    2.70
  -7  15   6    1.00    3.00
  -6 -15   6   -0.80    2.00
  -6  15   6    0.70    2.40
  -5 -15   6    0.70    2.60
  -5  15   6   -1.50    2.40
  -4 -15   6   -0.70    2.00
  -4  15   6    0.80    2.00
  -3 -15   6    4.70    2.10
  -3  15   6    1.30    2.20
  -2 -15   6    1.90    2.30
  -2  15   6    4.70    2.80
  -1  15   6    1.40    2.70
   1  15  -6    0.50    2.20
   0  15   6    8.30    3.40
   0  15  -6    4.10    2.90
  -1  15  -6    1.10    2.50
   1  15   6   -0.50    2.10
  -2  15  -6    6.90    3.10
   2  15   6    7.60    3.50
  -3  15  -6   -2.90    2.20
   3  15   6   -2.00    2.30
  -4  15  -6    4.10    3.30
   4  15   6    3.60    3.00
   5  15   6    0.20    2.80
  -7 -16   6    1.90    2.70
  -7  16   6   -0.30    2.60
  -6 -16   6    1.80    2.70
  -6  16   6    3.50    3.30
  -5 -16   6    1.80    2.50
  -4 -16   6    5.10    3.00
  -4  16   6    0.50    2.70
  -3 -16   6   13.40    3.80
  -3  16   6    7.20    3.30
  -2 -16   6   -1.40    1.90
  -2  16   6    4.60    2.50
   1  16  -6    3.50    2.90
  -1  16   6    0.20    2.20
   0  16   6   -0.20    2.40
   0  16  -6   -1.80    2.10
  -1  16  -6    5.70    3.20
   1  16   6   13.50    4.00
   2  16   6   10.40    4.00
  -2  16  -6   20.10    4.50
   3  16   6   -2.80    2.50
  -3  16  -6    2.20    2.80
  -4  16  -6   -3.10    2.40
   4  16   6    3.80    3.10
  -6 -17   6   -0.10    2.50
  -5 -17   6   -1.90    2.30
  -4 -17   6    7.80    3.20
  -4  17   6   10.00    3.80
  -3 -17   6    0.00    2.30
  -3  17   6   -0.90    2.80
  -2 -17   6    5.10    3.20
  -2  17   6    4.80    3.40
  -1  17   6    3.50    3.40
   0  17   6    9.80    3.80
   0  17  -6    9.30    3.80
   1  17   6   -1.10    2.50
  -1  17  -6   -2.80    2.10
  -2  17  -6    5.30    3.30
   2  17   6    1.50    2.80
 -15   0   7   39.20    7.50
 -14   0   7   -0.30    2.60
 -13   0   7   -0.90    1.90
 -12   0   7    0.70    1.70
 -11   0   7    1.80    2.00
 -10   0   7    1.40    1.70
 -10   0   7    0.00    1.00
  -9   0   7   55.69    5.10
  -9   0   7   67.29    6.00
  -8   0   7   -1.30    1.20
  -7   0   7  476.45   17.60
  -7   0   7  457.85   17.30
  -6   0   7   -0.50    0.90
  -6   0   7    0.30    1.00
  -5   0   7  141.79    7.00
  -5   0   7  133.79    6.40
  -4   0   7    0.00    0.90
  -4   0   7    0.70    1.00
  -3   0   7  239.88   10.10
  -3   0   7  241.18    8.90
  -2   0   7   -1.40    0.60
  -2   0   7   -0.10    0.60
  -1   0   7   63.79    2.90
  -1   0   7   68.49    4.30
   0   0   7    0.40    0.50
   0   0   7    0.00    0.90
   1   0   7  637.24   22.00
   2   0   7    0.10    1.00
   3   0   7  104.89    5.60
   3   0   7   96.89    7.00
   4   0   7    0.50    1.70
   4   0   7    1.00    1.00
   5   0   7   -1.30    1.70
   6   0   7    0.20    1.80
   7   0   7    0.50    1.90
   8   0   7   -1.90    2.10
   9   0   7    7.30    3.60
  10   0   7   -2.00    2.90
 -15  -1   7   -0.70    2.80
 -15   1   7   -1.40    2.90
 -14  -1   7    8.50    3.40
 -14   1   7    9.40    3.60
 -13  -1   7    1.20    2.10
 -13   1   7   -1.80    1.90
 -12  -1   7   20.10    4.20
 -12   1   7   23.40    4.50
 -11  -1   7    1.80    1.80
 -11   1   7    0.40    1.60
 -10  -1   7    2.50    1.90
 -10   1   7    5.60    2.40
  -9  -1   7    0.70    1.50
  -9   1   7    0.60    1.00
  -9   1   7    1.70    1.60
  -8  -1   7   -0.10    1.30
  -8   1   7    2.90    1.50
  -8   1   7   -1.00    1.10
  -7  -1   7   13.20    2.50
  -7   1   7    7.90    1.90
  -7   1   7    8.40    2.00
  -6  -1   7  147.09    7.10
  -6   1   7  157.08    7.50
  -6   1   7  141.49    7.10
  -5  -1   7    3.70    1.40
  -5   1   7    3.60    1.30
  -5   1   7    1.80    1.00
  -4  -1   7    0.50    0.90
  -4   1   7   -0.90    0.70
  -4   1   7    0.20    0.70
  -3  -1   7  224.38    9.50
  -3  -1   7  215.48    8.30
  -3   1   7  209.08    8.10
  -3   1   7  223.48    9.50
  -2  -1   7  238.28    8.80
  -2  -1   7  242.98   10.10
  -2   1   7  249.48    8.50
  -2   1   7  241.88   10.10
  -1  -1   7   27.60    3.10
  -1  -1   7   26.80    2.00
  -1   1   7   29.40    3.20
  -1   1   7   31.40    1.70
   0  -1   7  186.98    8.30
   0  -1   7  185.38    6.90
   0   1   7  185.38    8.30
   0   1   7  191.28    6.10
   1  -1   7   17.90    2.40
   1   1   7   15.70    2.50
  -1   1  -7   16.00    1.70
   2  -1   7    1.70    1.00
   2   1   7   -0.10    0.90
  -2   1  -7   -1.00    0.60
   3  -1   7   79.79    4.60
   3  -1   7   65.39    6.50
   3   1   7   63.39    4.40
   3   1   7   78.49    6.00
   4  -1   7   22.50    2.90
   4  -1   7   30.20    4.60
   4   1   7   19.20    3.70
   4   1   7   19.80    2.90
   5  -1   7   -0.10    1.90
   5   1   7    4.60    1.70
   5   1   7    1.20    2.10
   6  -1   7   62.89    7.20
   6   1   7   60.19    7.10
   7  -1   7    4.60    2.60
   7   1   7    8.80    3.30
   8  -1   7    0.40    2.60
   8   1   7    5.50    3.50
   9  -1   7   -0.90    2.50
   9   1   7    1.40    2.70
  10  -1   7   19.20    5.20
  10   1   7   14.10    4.60
 -14  -2   7    3.40    3.00
 -14   2   7    9.60    3.80
 -13  -2   7   -1.20    1.70
 -13   2   7    4.30    2.80
 -12  -2   7   16.00    3.70
 -12   2   7   22.70    4.40
 -11  -2   7    4.50    2.70
 -11   2   7    6.60    2.50
 -10  -2   7    4.20    2.00
 -10   2   7    5.00    2.20
  -9  -2   7    3.00    1.90
  -9   2   7    1.40    1.20
  -9   2   7    2.80    1.60
  -8  -2   7  144.49    7.80
  -8   2   7  143.89    7.20
  -8   2   7  137.29    7.60
  -7  -2   7   70.59    4.90
  -7   2   7   67.79    4.60
  -7   2   7   70.09    4.80
  -6  -2   7   -0.40    1.00
  -6   2   7   -0.30    0.80
  -6   2   7    0.00    0.90
  -5  -2   7    1.70    1.20
  -5   2   7    6.60    1.70
  -5   2   7    4.60    1.30
  -4  -2   7    6.70    1.60
  -4   2   7    8.20    1.90
  -4   2   7    5.80    1.30
  -3  -2   7  726.13   23.80
  -3   2   7  712.63   23.20
  -3   2   7  748.13   25.00
  -2  -2   7    2.70    1.10
  -2   2   7    2.00    0.70
  -2   2   7    4.70    1.40
  -1  -2   7   45.50    4.10
  -1  -2   7   53.19    3.00
  -1   2   7   55.39    3.90
  -1   2   7   53.29    2.20
   0  -2   7  216.98    9.20
   0   2   7  220.18    9.60
   1  -2   7  100.09    5.40
  -1   2  -7   98.99    4.70
   1   2   7   95.59    5.50
   2  -2   7   62.09    4.00
   2   2   7   57.09    4.20
  -2   2  -7   57.79    3.50
   3  -2   7   61.49    6.20
   3  -2   7   56.09    3.80
   3   2   7   59.49    4.40
  -3   2  -7   50.49    3.50
   3   2   7   53.19    5.80
   4  -2   7   37.70    5.00
   4  -2   7   29.80    3.20
   4   2   7   29.40    3.60
   4   2   7   27.30    4.40
   5  -2   7    9.50    3.10
   5   2   7   18.70    4.20
   5   2   7   12.70    2.60
   6  -2   7    2.60    2.40
   6   2   7   11.90    3.40
   7  -2   7    3.60    2.90
   7   2   7    3.90    2.70
   8  -2   7    9.40    3.60
   8   2   7    1.30    2.50
   9  -2   7    3.40    3.20
   9   2   7    3.70    3.20
  10  -2   7    9.30    4.40
  10   2   7    2.10    3.20
 -14  -3   7    1.20    2.60
 -14   3   7    6.00    3.10
 -13  -3   7    7.40    3.00
 -13   3   7    6.60    3.20
 -12  -3   7    0.80    2.10
 -12   3   7   -0.50    2.10
 -11  -3   7    0.00    1.70
 -11   3   7    0.30    1.90
 -10  -3   7   44.70    5.30
 -10   3   7   38.10    5.00
  -9  -3   7    2.20    1.80
  -9   3   7    3.50    2.00
  -9   3   7    5.70    1.80
  -8  -3   7    2.60    1.80
  -8   3   7    3.20    1.80
  -8   3   7    3.90    1.50
  -7  -3   7   39.30    4.10
  -7   3   7   35.30    3.80
  -7   3   7   32.60    3.80
  -6  -3   7   20.60    2.80
  -6   3   7   15.90    2.50
  -6   3   7    7.80    1.90
  -5  -3   7   -0.10    0.90
  -5   3   7    0.30    1.00
  -5   3   7    0.60    0.90
  -4  -3   7    8.00    1.80
  -4   3   7    7.30    1.50
  -4   3   7    6.00    1.60
  -3  -3   7   56.89    3.60
  -3   3   7   57.19    4.10
  -3   3   7   55.19    3.10
  -2  -3   7  154.88    6.60
  -2   3   7  149.59    7.40
  -2   3   7  151.38    5.70
  -1  -3   7   16.80    2.00
  -1   3   7   13.20    0.90
  -1   3   7   11.40    2.20
   0  -3   7    3.10    1.30
   0   3   7    4.00    1.50
   0   3  -7    4.10    1.30
   1  -3   7  180.88    8.00
  -1   3  -7  185.78    7.70
   1   3   7  175.58    8.50
   2  -3   7   58.79    3.90
   2   3   7   58.69    4.40
  -2   3  -7   64.59    4.00
   3  -3   7    7.80    1.70
   3  -3   7    8.40    2.60
  -3   3  -7    9.10    1.90
   3   3   7    5.80    2.30
   3   3   7    9.10    2.20
   4  -3   7   10.30    3.00
   4   3   7   22.40    4.00
  -4   3  -7   13.90    2.50
   4   3   7   23.00    3.40
   5  -3   7    5.70    2.70
   5   3   7    4.10    2.40
   5   3   7    5.20    2.00
   6  -3   7   -1.40    1.80
   6   3   7   -1.10    1.70
   7  -3   7    0.40    2.20
   7   3   7    0.90    2.20
   8  -3   7    3.70    3.00
   8   3   7    1.00    2.60
   9  -3   7    8.60    3.70
   9   3   7   16.60    4.80
  10  -3   7   15.50    5.00
  10   3   7   15.00    5.10
 -14  -4   7   -0.90    1.90
 -14   4   7    2.10    2.90
 -13  -4   7   -2.90    1.90
 -13   4   7    2.70    2.60
 -12  -4   7   15.30    3.70
 -12   4   7   11.50    3.30
 -11  -4   7    5.30    2.60
 -11   4   7   -0.20    1.80
 -10  -4   7    2.00    1.90
 -10   4   7    0.60    1.70
  -9  -4   7    6.20    2.40
  -9   4   7    8.00    2.50
  -9   4   7    6.30    2.60
  -8  -4   7  243.48   11.10
  -8   4   7  235.48   11.20
  -7  -4   7   93.49    5.90
  -7   4   7   84.99    5.30
  -7   4   7   86.29    5.70
  -6  -4   7    0.50    1.20
  -6   4   7    4.20    1.60
  -6   4   7    2.40    1.50
  -5  -4   7   10.30    2.10
  -5   4   7   10.70    2.10
  -5   4   7   17.60    2.40
  -4  -4   7   47.50    3.50
  -4   4   7   43.30    3.00
  -4   4   7   50.29    4.50
  -3  -4   7  154.78    6.90
  -3   4   7  157.48    7.60
  -3   4   7  144.69    6.20
  -2  -4   7  131.59    6.20
  -2   4   7  127.99    5.10
  -2   4   7  126.89    6.80
  -1  -4   7   67.19    4.00
  -1   4   7   64.29    2.60
  -1   4   7   56.69    4.20
   0   4  -7   67.79    4.10
   1  -4   7   16.70    2.40
   1   4   7   12.60    2.50
  -1   4  -7   17.30    2.50
   2  -4   7   51.29    3.60
  -2   4  -7   53.49    3.90
   2   4   7   52.19    5.00
   3  -4   7    7.20    1.60
   3  -4   7    7.70    2.60
   3   4   7   11.50    2.60
  -3   4  -7   10.40    2.20
   3   4   7    8.30    2.60
   4  -4   7   62.39    6.80
   4   4   7   69.69    7.10
  -4   4  -7   70.09    4.90
   4   4   7   68.99    5.20
   5  -4   7    8.10    2.90
   5   4   7   12.80    2.60
   5   4   7   16.60    3.70
   6  -4   7    4.80    2.80
   6   4   7    4.50    2.10
   6   4   7    6.70    3.00
   7  -4   7   11.90    3.80
   7   4   7   19.20    4.40
   8  -4   7    5.30    3.00
   8   4   7    1.60    2.80
   9  -4   7    4.00    3.00
   9   4   7   -0.50    2.90
  10  -4   7    3.90    3.60
  10   4   7    6.10    4.10
 -14  -5   7   -0.50    2.40
 -14   5   7    0.10    2.80
 -13  -5   7    9.10    3.20
 -13   5   7    2.40    2.90
 -12  -5   7    5.20    2.60
 -12   5   7    5.80    2.80
 -11  -5   7   22.10    4.20
 -11   5   7   31.70    5.00
 -10  -5   7   65.79    6.60
 -10   5   7   82.39    7.60
  -9  -5   7    8.80    2.70
  -9   5   7   14.10    3.20
  -8  -5   7   39.30    4.50
  -8   5   7   38.20    4.60
  -8   5   7   36.50    4.00
  -7  -5   7   -0.20    1.30
  -7   5   7    0.00    1.20
  -7   5   7    0.80    1.30
  -6  -5   7   14.70    2.60
  -6   5   7   17.80    2.70
  -6   5   7   13.40    2.40
  -5  -5   7    3.40    1.60
  -5   5   7    5.10    1.50
  -5   5   7    3.80    1.60
  -4  -5   7    1.30    1.30
  -4   5   7    0.20    0.90
  -4   5   7    0.90    0.90
  -3  -5   7   50.79    3.70
  -3   5   7   52.09    3.20
  -3   5   7   51.89    4.70
  -2  -5   7   48.60    3.50
  -2   5   7   48.00    2.70
  -2   5   7   36.10    4.10
  -1   5   7   31.90    3.70
   0   5  -7    0.50    1.10
   0   5   7    0.00    1.20
   1   5   7   13.00    2.70
  -1   5  -7   12.50    2.30
   2  -5   7   46.30    3.40
   2  -5   7   37.40    4.80
   2   5   7   44.50    4.70
   3  -5   7    3.30    2.00
   3  -5   7    0.70    1.00
   3   5   7    3.60    1.70
   3   5   7    0.50    1.80
  -3   5  -7    2.20    1.20
   4  -5   7   50.79    6.00
   4   5   7   44.10    4.90
   4   5   7   49.50    5.80
   5  -5   7    4.80    2.30
   5   5   7    3.60    2.00
   5   5   7    2.00    2.00
  -5   5  -7    0.80    1.40
   6  -5   7    4.10    2.40
   6   5   7    3.70    2.70
   6   5   7    0.10    1.60
   7  -5   7   -3.20    1.90
   7   5   7    1.10    2.10
   8  -5   7    0.30    2.50
   8   5   7    1.40    2.70
   9  -5   7   19.20    4.80
   9   5   7   22.20    5.10
  10  -5   7   -1.30    2.80
  10   5   7    0.20    3.60
 -14  -6   7    0.60    2.60
 -14   6   7   -3.00    2.80
 -13  -6   7    2.20    2.70
 -13   6   7    0.30    2.90
 -12  -6   7   -2.30    1.90
 -12   6   7   -0.30    2.20
 -11  -6   7    3.70    2.30
 -11   6   7   -2.00    1.80
 -10  -6   7   39.10    5.20
 -10   6   7   54.99    6.30
  -9  -6   7    5.80    2.30
  -9   6   7    8.50    2.60
  -8  -6   7  351.26   14.80
  -8   6   7  360.46   15.10
  -8   6   7  328.97   13.70
  -7  -6   7    0.20    1.60
  -7   6   7    1.60    1.30
  -7   6   7   -0.70    1.30
  -6  -6   7   40.20    4.30
  -6   6   7   42.90    4.30
  -6   6   7   39.00    4.10
  -5  -6   7    0.10    1.10
  -5   6   7    0.00    1.20
  -5   6   7    0.50    1.10
  -4  -6   7   61.79    4.40
  -4   6   7   69.79    4.80
  -4   6   7   65.39    4.20
  -3  -6   7  230.18    9.90
  -3   6   7  232.58   10.40
  -3   6   7  221.48    9.10
  -2  -6   7   53.49    3.90
  -2   6   7   59.69    5.30
  -2   6   7   51.99    3.10
   1   6  -7   57.39    4.20
  -1   6   7   44.00    4.70
   0   6  -7    5.60    1.70
   0   6   7    2.80    1.60
  -1   6  -7    6.50    1.80
   1   6   7    9.10    2.40
   2  -6   7    9.10    2.60
   2   6   7    6.00    2.10
  -2   6  -7    5.50    2.00
   3  -6   7   32.20    4.60
   3   6   7   21.20    3.50
   3   6   7   22.60    4.00
  -3   6  -7   20.50    3.30
   4  -6   7   14.00    3.60
   4   6   7   16.90    3.10
   4   6   7   11.70    3.30
  -4   6  -7   11.80    2.70
   5  -6   7    0.20    2.00
   5   6   7    3.50    2.30
  -5   6  -7    4.10    2.10
   5   6   7    2.10    1.70
   6  -6   7   -0.30    1.80
   6   6   7   -2.00    1.70
   6   6   7   -0.20    1.90
   7  -6   7    1.10    2.30
   7   6   7    1.40    2.40
   8  -6   7   17.20    4.50
   8   6   7   15.70    4.10
   9  -6   7   -1.20    2.40
   9   6   7    2.20    3.40
 -13  -7   7    4.50    2.80
 -13   7   7   -0.10    2.90
 -12  -7   7    7.10    3.10
 -12   7   7    1.70    2.50
 -11  -7   7   -1.90    1.70
 -11   7   7    0.50    2.30
 -10  -7   7    1.20    1.90
 -10   7   7    5.20    2.70
  -9  -7   7    0.00    1.90
  -9   7   7    5.10    2.40
  -8  -7   7    4.60    2.30
  -8   7   7    2.40    2.00
  -8   7   7    2.00    1.70
  -7  -7   7  283.47   12.80
  -7   7   7  315.27   12.70
  -7   7   7  285.67   13.00
  -6  -7   7   72.49    5.20
  -6   7   7   69.49    5.20
  -6   7   7   73.19    5.10
  -5  -7   7   41.50    4.40
  -5   7   7   43.20    4.50
  -5   7   7   52.29    4.70
  -4  -7   7    6.90    1.90
  -4   7   7    4.70    1.80
  -4   7   7    9.30    2.00
  -3  -7   7    6.30    1.80
  -3   7   7    6.20    2.10
  -3   7   7    4.80    1.50
  -2  -7   7    3.50    1.60
  -2   7   7    4.90    2.10
  -2   7   7    2.80    1.10
  -1   7   7   19.40    3.40
   1   7  -7   24.00    3.30
   0   7   7    4.20    2.10
   0   7  -7    2.20    1.40
   1   7   7    6.10    2.30
  -1   7  -7   17.30    3.00
   2  -7   7    0.40    1.30
  -2   7  -7    0.10    1.50
   2   7   7   -0.10    1.40
   3  -7   7    4.70    2.50
   3   7   7    3.40    1.90
  -3   7  -7    1.00    1.70
   3   7   7    2.70    2.00
   4  -7   7   27.80    4.70
  -4   7  -7   22.50    3.70
   4   7   7   23.70    4.00
   4   7   7   17.70    3.70
   5  -7   7    8.00    3.00
   5   7   7   14.20    3.20
   5   7   7    8.00    2.90
  -5   7  -7   12.10    3.10
   6  -7   7    4.30    2.80
  -6   7  -7    2.40    2.50
   6   7   7    2.20    2.50
   6   7   7    1.20    2.00
   7  -7   7   34.50    5.50
   7   7   7   36.20    5.80
   8  -7   7    2.10    3.00
   8   7   7    2.30    2.90
   9  -7   7    3.10    3.40
   9   7   7    6.20    3.80
 -13  -8   7   -0.70    2.30
 -13   8   7   -0.30    2.90
 -12  -8   7    1.70    2.40
 -12   8   7    3.80    3.20
 -11  -8   7    4.00    2.60
 -11   8   7    6.90    3.00
 -10  -8   7    4.40    2.30
 -10   8   7    2.90    2.50
  -9  -8   7  113.59    7.60
  -9   8   7  107.79    7.90
  -8  -8   7   64.99    6.30
  -8   8   7   66.99    6.80
  -7  -8   7   28.20    4.00
  -7   8   7   25.60    3.80
  -7   8   7   29.70    4.40
  -6  -8   7   12.00    2.80
  -6   8   7   14.80    3.00
  -6   8   7   16.30    3.10
  -5  -8   7   18.40    3.10
  -5   8   7   20.20    3.30
  -5   8   7   27.30    3.70
  -4  -8   7   39.90    4.30
  -4   8   7   44.70    4.80
  -4   8   7   35.90    3.90
  -3  -8   7   16.00    2.90
  -3   8   7   16.30    3.20
  -3   8   7   11.50    2.10
  -2  -8   7   14.40    2.80
  -2   8   7    3.60    2.20
   1   8  -7   37.50    4.30
  -1   8   7   33.90    4.50
   0   8  -7   13.10    2.70
   0   8   7    9.50    2.60
   1  -8   7   98.09    6.50
   1   8   7   99.99    7.10
  -1   8  -7  108.99    6.80
   2  -8   7   80.29    6.00
   2   8   7   59.19    6.20
   2   8   7   72.79    6.60
  -2   8  -7   56.79    5.80
   3  -8   7   32.50    4.70
   3   8   7   36.50    4.90
  -3   8  -7   30.40    4.20
   3   8   7   37.30    5.00
   4  -8   7    0.60    1.70
   4   8   7    1.30    2.20
  -4   8  -7    2.10    2.20
   4   8   7    4.20    2.40
   5  -8   7    5.40    2.80
  -5   8  -7    6.50    2.80
   5   8   7    5.70    2.90
   6  -8   7    0.50    2.00
  -6   8  -7   -0.20    2.20
   6   8   7   -1.10    2.10
   6   8   7    3.90    2.50
   7  -8   7   -1.00    1.90
   7   8   7    0.20    2.40
   7   8   7   -1.00    2.20
   8  -8   7    7.50    3.60
   8   8   7    9.40    3.40
   9  -8   7    1.90    3.30
   9   8   7    3.60    3.70
 -13  -9   7   -2.20    2.50
 -13   9   7    1.80    3.00
 -12  -9   7   -1.20    2.00
 -12   9   7    2.60    2.90
 -11  -9   7    2.00    2.20
 -11   9   7    0.60    2.50
 -10  -9   7    1.90    2.30
 -10   9   7   10.70    3.50
  -9  -9   7    0.80    2.00
  -9   9   7   -1.00    1.80
  -8  -9   7    6.50    2.40
  -8   9   7    3.80    2.30
  -7  -9   7    4.20    2.00
  -7   9   7    2.20    1.90
  -7   9   7    1.30    2.20
  -6  -9   7    9.60    2.70
  -6   9   7    8.00    2.30
  -6   9   7    6.80    2.40
  -5  -9   7    6.60    2.30
  -5   9   7    6.20    2.10
  -5   9   7    8.40    2.40
  -4  -9   7   13.20    2.80
  -4   9   7   11.10    2.70
  -4   9   7   14.50    2.70
  -3  -9   7   17.80    3.20
  -3   9   7   15.60    3.10
  -3   9   7   14.20    2.50
  -2  -9   7   16.00    2.90
  -2   9   7   13.20    3.10
  -1   9   7   19.70    3.60
   1   9  -7   16.40    3.10
   0   9   7    9.50    2.80
   0   9  -7   10.50    2.60
   1  -9   7   45.70    5.00
   1   9   7   36.90    5.00
  -1   9  -7   33.90    4.40
   2  -9   7    0.40    1.70
   2   9   7    0.40    1.80
   2   9   7    0.40    1.70
  -2   9  -7    1.50    1.80
   3  -9   7    0.70    1.70
   3   9   7   -1.10    1.60
  -3   9  -7    2.10    1.80
   3   9   7    2.20    1.60
   4  -9   7   -1.00    1.50
   4   9   7   -1.30    2.00
   4   9   7    2.30    2.30
  -4   9  -7    0.40    1.90
   5  -9   7    1.60    1.90
   5   9   7   -1.10    2.10
  -5   9  -7    2.80    2.40
   6  -9   7    3.90    2.80
  -6   9  -7    5.70    3.20
   6   9   7    0.70    2.10
   7  -9   7    1.70    2.50
   7   9   7    1.40    2.40
  -7   9  -7    3.20    2.80
   8  -9   7    2.30    3.00
 -12 -10   7    4.30    2.90
 -12  10   7    0.20    2.80
 -11 -10   7    5.70    3.40
 -11  10   7    6.40    3.30
 -10 -10   7    2.30    2.50
 -10  10   7    3.20    2.60
  -9 -10   7   -1.70    2.00
  -9  10   7    0.70    2.40
  -8 -10   7    1.40    1.90
  -8  10   7    6.60    2.80
  -7 -10   7   50.69    5.50
  -7  10   7   45.70    5.20
  -7  10   7   53.79    6.20
  -6 -10   7    3.00    1.90
  -6  10   7    2.40    1.80
  -6  10   7    3.70    2.10
  -5 -10   7   27.00    4.00
  -5  10   7   30.40    4.30
  -5  10   7   25.40    4.00
  -4 -10   7    1.10    1.60
  -4  10   7    1.40    1.70
  -4  10   7    2.10    1.60
  -3 -10   7    8.30    2.50
  -3  10   7   12.30    3.10
  -2 -10   7    0.50    1.60
  -2  10   7    1.80    1.70
  -1  10   7    2.50    2.20
   1  10  -7    2.20    1.80
   0  10   7    7.20    2.60
   0  10  -7    5.20    2.30
  -1  10  -7    6.30    2.50
   1  10   7    7.90    2.80
   2  10   7    2.70    2.10
  -2  10  -7    2.60    2.10
  -3  10  -7    5.90    2.50
   3  10   7    2.80    2.40
  -4  10  -7   17.50    3.70
   4  10   7   21.70    4.40
   5  10   7    3.00    2.50
  -5  10  -7   -1.00    1.80
   6  10   7   12.10    3.70
  -6  10  -7   14.20    3.90
   7  10   7   12.10    3.90
  -7  10  -7    8.80    3.70
 -12 -11   7   -2.40    2.40
 -12  11   7   -1.50    2.80
 -11 -11   7    0.20    2.60
 -11  11   7   -0.70    2.70
 -10 -11   7   23.90    4.60
 -10  11   7   20.90    5.00
  -9 -11   7    2.90    2.40
  -9  11   7    5.20    3.10
  -8 -11   7    2.60    2.10
  -8  11   7    8.70    3.30
  -7 -11   7    2.40    2.00
  -7  11   7    0.10    2.00
  -6 -11   7    2.00    2.10
  -6  11   7    3.60    2.40
  -6  11   7    4.80    2.30
  -5 -11   7    3.40    2.00
  -5  11   7    4.50    2.40
  -5  11   7    1.50    2.10
  -4 -11   7   -0.30    1.80
  -4  11   7    0.70    1.70
  -4  11   7    1.40    1.80
  -3 -11   7   12.80    3.00
  -3  11   7   21.10    4.00
  -2 -11   7   -0.90    1.60
  -2  11   7   -0.70    1.40
  -1  11   7   -0.40    1.60
   1  11  -7   -0.60    1.40
   0  11  -7    4.70    2.30
   0  11   7    2.60    2.20
   1  11   7   -0.20    1.70
  -1  11  -7   -2.90    1.30
   2  11   7    5.40    2.70
  -2  11  -7    6.20    2.60
  -3  11  -7    1.80    2.20
   3  11   7   -0.60    2.20
   4  11   7    1.00    2.20
  -4  11  -7    1.30    2.20
   5  11   7    2.40    2.60
  -5  11  -7    0.10    1.90
   6  11   7   -0.40    2.30
  -6  11  -7   -0.70    2.30
  -7  11  -7    0.10    2.90
   7  11   7   -0.40    2.70
 -11 -12   7    0.70    2.50
 -11  12   7   -2.30    2.40
 -10 -12   7    2.50    2.70
 -10  12   7    4.70    3.10
  -9 -12   7    7.20    2.50
  -9  12   7    4.40    2.90
  -8 -12   7   18.70    3.80
  -8  12   7   20.70    4.70
  -7 -12   7   34.90    4.90
  -7  12   7   41.60    5.60
  -6 -12   7   -0.40    2.00
  -6  12   7    1.00    2.00
  -6  12   7   -0.40    1.60
  -5 -12   7   -0.10    1.80
  -5  12   7   -0.10    1.80
  -5  12   7    0.00    1.80
  -4 -12   7   -0.40    1.60
  -4  12   7   -1.10    1.80
  -3 -12   7    3.90    2.40
  -3  12   7    5.10    2.40
  -2 -12   7   63.89    6.60
  -2  12   7   85.49    7.80
   1  12  -7    2.80    2.40
  -1  12   7    4.20    2.30
   0  12  -7   -1.50    1.80
   0  12   7    0.00    1.80
  -1  12  -7   20.80    4.10
   1  12   7   26.20    4.70
   2  12   7    5.90    2.80
  -2  12  -7    7.90    3.10
   3  12   7    2.80    2.80
  -3  12  -7   -0.80    2.30
  -4  12  -7    0.80    2.30
   4  12   7    0.70    2.30
  -5  12  -7   -0.50    2.50
   5  12   7    1.30    2.60
   6  12   7    3.80    3.40
  -6  12  -7    2.00    2.70
   7  12   7    4.80    3.50
  -7  12  -7    8.40    4.00
 -10 -13   7    1.80    2.70
 -10  13   7   10.80    4.40
  -9 -13   7    4.80    2.90
  -9  13   7   -0.50    2.40
  -8 -13   7    7.90    3.20
  -8  13   7    6.20    2.90
  -7 -13   7    6.40    2.70
  -7  13   7    4.70    3.00
  -6 -13   7   24.50    4.50
  -6  13   7   22.10    4.30
  -6  13   7   30.50    4.70
  -5 -13   7    5.90    2.50
  -5  13   7    9.40    3.00
  -4 -13   7    0.80    2.00
  -4  13   7   -0.90    1.50
  -3 -13   7    4.40    2.30
  -3  13   7    6.40    2.90
  -2 -13   7   16.30    3.80
  -2  13   7   13.50    3.50
   1  13  -7    2.20    2.40
  -1  13   7    1.90    2.40
   0  13   7    9.30    3.40
   0  13  -7   10.00    3.00
  -1  13  -7   27.90    4.80
   1  13   7   25.70    4.70
  -2  13  -7   -0.90    1.80
   2  13   7    1.90    2.30
  -3  13  -7   15.50    4.30
   3  13   7    8.50    3.70
   4  13   7    0.60    2.60
  -4  13  -7    0.90    2.30
  -5  13  -7    1.00    2.70
   5  13   7    0.00    2.20
   6  13   7    4.80    3.60
  -6  13  -7   11.90    4.10
  -9 -14   7    7.50    3.70
  -9  14   7    5.20    3.30
  -8 -14   7    6.10    3.10
  -8  14   7   14.80    4.20
  -7 -14   7    1.60    2.50
  -7  14   7    2.20    2.40
  -6 -14   7    2.50    2.70
  -5 -14   7    1.10    2.20
  -5  14   7    1.90    2.30
  -4 -14   7    4.00    2.50
  -4  14   7    6.60    2.80
  -3 -14   7    6.50    2.90
  -3  14   7    7.90    3.00
  -2 -14   7    5.90    2.90
  -2  14   7    5.60    3.20
   1  14  -7    3.10    2.40
  -1  14   7    5.80    2.80
   0  14  -7   -1.30    1.90
   0  14   7    1.20    2.40
  -1  14  -7   -1.60    2.20
   1  14   7    5.40    3.30
  -2  14  -7   25.40    4.80
   2  14   7   25.20    5.10
  -3  14  -7    0.20    2.60
   3  14   7    3.20    2.80
   4  14   7    0.70    2.60
  -4  14  -7    3.90    3.00
  -5  14  -7   -1.20    2.90
   5  14   7   -1.30    2.50
  -8 -15   7    4.30    2.90
  -8  15   7    9.50    3.70
  -7 -15   7   12.10    3.60
  -7  15   7   21.90    7.30
  -6 -15   7    0.50    2.20
  -5 -15   7   -2.80    1.70
  -5  15   7    0.90    2.30
  -4 -15   7    5.20    2.90
  -4  15   7    0.70    2.40
  -3 -15   7    1.20    2.40
  -3  15   7    0.00    2.70
  -2 -15   7    1.10    2.30
  -2  15   7    1.30    2.20
  -1  15   7   12.90    3.90
   1  15  -7   13.80    4.10
   0  15  -7    1.20    2.30
   0  15   7   -3.30    1.80
  -1  15  -7    6.40    3.20
   1  15   7    7.40    3.50
   2  15   7    0.30    2.50
  -2  15  -7    2.00    2.80
  -3  15  -7    4.10    3.00
   3  15   7    2.70    3.00
   4  15   7   -0.30    3.00
  -4  15  -7    3.00    3.30
  -7 -16   7    5.40    3.30
  -6 -16   7   -1.40    2.20
  -5 -16   7   -2.10    2.30
  -4 -16   7    1.90    2.40
  -4  16   7   -2.10    2.20
  -3 -16   7    1.90    2.60
  -3  16   7    1.80    2.50
  -2 -16   7   -0.10    2.10
  -2  16   7    1.70    2.60
  -1  16   7    3.40    3.00
   0  16   7   -1.90    2.40
   0  16  -7   -0.10    2.30
  -1  16  -7    6.10    3.40
   1  16   7    6.00    3.30
   2  16   7    2.70    3.10
  -2  16  -7    4.50    3.00
  -3  16  -7    4.70    3.50
   3  16   7   12.10    4.50
  -5 -17   7    1.70    2.70
  -4 -17   7    0.90    2.50
  -4  17   7    1.70    3.20
  -3 -17   7    3.80    2.80
  -3  17   7    4.10    2.80
  -2 -17   7    6.20    3.40
  -2  17   7    0.30    2.80
  -1  17   7   -1.80    2.40
   0  17  -7    1.10    3.10
   0  17   7   -2.70    2.10
 -14   0   8    1.00    2.70
 -13   0   8    0.00    2.40
 -12   0   8   38.20    5.40
 -11   0   8    1.10    1.90
 -10   0   8   10.00    2.70
 -10   0   8    7.90    2.40
  -9   0   8   -0.60    1.10
  -9   0   8   -0.10    1.40
  -8   0   8  504.95   19.00
  -8   0   8  484.65   18.90
  -7   0   8   -0.20    1.20
  -7   0   8   -1.50    0.80
  -6   0   8   74.29    4.80
  -6   0   8   76.99    5.20
  -5   0   8   -0.40    0.80
  -5   0   8    0.50    0.80
  -4   0   8   85.19    5.40
  -4   0   8   92.29    4.70
  -3   0   8    0.60    0.80
  -3   0   8    0.10    1.00
  -2   0   8  361.26   14.40
  -2   0   8  370.86   12.50
  -1   0   8    0.40    1.10
  -1   0   8   -0.90    0.50
   0   0   8   38.20    3.80
   1   0   8   -0.40    0.90
   2   0   8  172.88    8.30
   3   0   8   -1.00    1.60
   3   0   8    0.60    1.10
   4   0   8   28.40    4.90
   4   0   8   32.60    3.70
   5   0   8    0.50    2.00
   6   0   8   37.80    5.80
   7   0   8   -0.80    2.50
   8   0   8   -3.10    2.10
   9   0   8    5.20    3.40
 -14  -1   8   -0.60    2.50
 -14   1   8    0.10    2.70
 -13  -1   8    3.10    2.30
 -13   1   8   -0.10    2.20
 -12  -1   8    2.00    2.10
 -12   1   8    5.80    2.80
 -11  -1   8   30.30    4.70
 -11   1   8   37.10    5.00
 -10  -1   8   -2.00    1.40
 -10   1   8    0.70    1.70
 -10   1   8   -1.00    1.20
  -9  -1   8   70.19    5.40
  -9   1   8   68.69    5.10
  -9   1   8   71.39    5.40
  -8  -1   8    5.10    2.00
  -8   1   8    7.80    2.40
  -8   1   8    8.80    2.20
  -7  -1   8   10.30    2.30
  -7   1   8   12.30    2.40
  -7   1   8    9.00    2.10
  -6  -1   8   21.90    2.90
  -6   1   8   29.30    3.30
  -6   1   8   35.00    3.90
  -5  -1   8   21.10    3.10
  -5  -1   8   19.70    2.70
  -5   1   8   15.30    2.30
  -5   1   8   14.10    2.50
  -4  -1   8   18.40    3.00
  -4  -1   8   18.10    2.30
  -4   1   8   17.90    2.20
  -4   1   8   19.40    3.00
  -3  -1   8  136.19    5.80
  -3  -1   8  130.89    6.90
  -3   1   8  131.99    5.50
  -3   1   8  113.89    6.60
  -2  -1   8    6.80    1.80
  -2  -1   8    8.90    1.40
  -2   1   8    9.90    1.30
  -2   1   8    6.60    1.90
  -1  -1   8    1.40    0.80
  -1  -1   8    1.10    1.10
  -1   1   8    4.20    0.80
  -1   1   8    2.40    1.30
   0  -1   8    4.70    1.50
   0  -1   8    4.80    1.00
   0   1   8    3.00    1.30
   1  -1   8  250.57   10.50
   1   1   8  247.28   10.80
   2  -1   8   60.59    4.30
   2   1   8   59.79    4.40
   3  -1   8    8.80    2.90
   3  -1   8    8.70    2.00
   3   1   8    4.60    2.20
   3   1   8    3.80    1.60
   4  -1   8    0.60    1.80
   4  -1   8    0.00    1.20
   4   1   8   -0.20    1.20
   4   1   8   -1.00    1.50
   5  -1   8   19.20    4.20
   5   1   8   25.80    4.80
   6  -1   8    7.60    3.10
   6   1   8   -0.10    2.20
   7  -1   8   12.20    4.00
   7   1   8   11.20    3.90
   8  -1   8    2.30    3.10
   8   1   8    1.50    2.90
   9  -1   8    4.10    3.40
   9   1   8    3.00    3.00
 -14  -2   8   -2.80    1.80
 -14   2   8   -5.10    2.10
 -13  -2   8    0.20    2.20
 -13   2   8    4.00    2.50
 -12  -2   8   14.30    3.70
 -12   2   8   13.30    3.70
 -11  -2   8   24.30    4.40
 -11   2   8   24.30    4.30
 -10  -2   8    8.30    2.60
 -10   2   8    1.70    1.40
 -10   2   8    7.10    2.50
  -9  -2   8    0.10    1.80
  -9   2   8    4.50    1.80
  -9   2   8    6.20    2.00
  -8  -2   8  106.69    6.50
  -8   2   8  105.19    6.40
  -8   2   8   99.89    6.20
  -7  -2   8   34.50    4.00
  -7   2   8   29.00    3.60
  -7   2   8   32.90    3.90
  -6  -2   8   35.80    3.80
  -6   2   8   29.10    3.30
  -6   2   8   31.70    3.80
  -5  -2   8    3.40    1.40
  -5   2   8    8.80    2.10
  -5   2   8    6.70    1.50
  -4  -2   8   14.10    2.10
  -4   2   8   14.20    1.90
  -4   2   8   11.40    2.30
  -3  -2   8   30.20    2.80
  -3  -2   8   31.70    3.80
  -3   2   8   34.70    3.80
  -3   2   8   29.10    2.10
  -2  -2   8   76.59    4.10
  -2  -2   8   82.29    5.10
  -2   2   8   81.09    5.10
  -2   2   8   77.29    3.40
  -1  -2   8    0.70    1.00
  -1  -2   8   -0.10    0.70
  -1   2   8    0.20    1.00
   0  -2   8   32.40    3.50
   0  -2   8   28.00    2.50
   0   2   8   26.50    3.40
   1  -2   8   10.80    2.20
  -1   2  -8   11.10    1.80
   1   2   8    9.20    2.20
   2  -2   8   38.10    3.70
   2   2   8   30.10    3.80
   3  -2   8    8.90    2.10
   3  -2   8    1.70    2.00
   3   2   8    7.10    2.10
   3   2   8    8.00    2.70
   4  -2   8    7.60    2.90
   4   2   8    9.00    2.50
   4   2   8    2.60    2.50
   5  -2   8    2.70    2.60
   5   2   8    4.60    2.50
   5   2   8    5.20    2.40
   6  -2   8   -0.40    1.80
   6   2   8    7.00    3.10
   7  -2   8    3.80    2.80
   7   2   8    3.20    3.00
   8  -2   8    1.20    2.50
   8   2   8   -2.00    2.50
   9  -2   8   -0.60    2.60
   9   2   8    0.60    3.20
 -14  -3   8    2.00    2.80
 -14   3   8   -0.50    2.30
 -13  -3   8   16.60    4.00
 -13   3   8   17.00    4.30
 -12  -3   8    0.20    2.10
 -12   3   8   -2.10    2.30
 -11  -3   8   22.40    4.00
 -11   3   8   22.60    4.50
 -10  -3   8   21.70    3.90
 -10   3   8   36.00    4.90
  -9  -3   8   74.89    5.70
  -9   3   8   67.79    6.40
  -9   3   8   71.29    5.10
  -8  -3   8   89.69    6.10
  -8   3   8   82.29    5.80
  -8   3   8  101.99    6.00
  -7  -3   8    2.40    1.50
  -7   3   8    1.00    1.20
  -7   3   8    2.90    1.40
  -6  -3   8   13.50    2.50
  -6   3   8   17.40    2.70
  -6   3   8   14.60    2.70
  -5  -3   8    3.90    1.50
  -5   3   8    1.40    1.20
  -5   3   8    1.80    1.10
  -4  -3   8   13.60    2.20
  -4   3   8   13.60    2.60
  -4   3   8   16.40    2.00
  -3  -3   8   55.49    3.60
  -3   3   8   51.89    4.70
  -3   3   8   46.20    2.90
  -2  -3   8   35.30    2.70
  -2   3   8   36.10    2.30
  -2   3   8   43.90    4.50
  -1  -3   8    1.20    1.20
  -1  -3   8    1.00    0.90
  -1   3   8    1.50    1.20
   0  -3   8    0.10    1.00
   0   3   8    2.00    1.40
   1  -3   8  179.48    8.20
  -1   3  -8  178.08    7.60
   1   3   8  172.08    8.70
   2  -3   8    5.00    1.50
   2   3   8    5.30    1.80
  -2   3  -8    4.70    1.70
   3  -3   8    0.20    0.90
   3  -3   8   -1.90    1.30
   3   3   8   -0.20    1.70
   3   3   8    1.20    1.60
   4  -3   8    6.60    2.70
   4   3   8    0.80    1.50
   4   3   8    1.80    2.20
   5  -3   8   32.30    5.30
   5   3   8   19.60    3.50
   5   3   8   22.90    4.50
   6  -3   8   20.20    4.60
   6   3   8   20.00    4.70
   7  -3   8   16.90    4.40
   7   3   8   11.90    3.70
   8  -3   8    2.20    3.00
   8   3   8    3.50    3.20
   9  -3   8    6.00    3.90
   9   3   8    5.80    3.60
 -14  -4   8   -0.70    2.10
 -14   4   8    2.90    2.90
 -13  -4   8   13.90    3.70
 -13   4   8   19.10    4.50
 -12  -4   8    5.50    2.60
 -12   4   8    4.00    2.60
 -11  -4   8    1.70    2.00
 -11   4   8    4.60    2.50
 -10  -4   8   -2.70    1.70
 -10   4   8    2.20    2.20
  -9  -4   8   94.39    6.70
  -9   4   8  108.59    7.10
  -8  -4   8   16.20    3.10
  -8   4   8   13.80    2.50
  -8   4   8   13.30    3.10
  -7  -4   8    1.60    1.50
  -7   4   8   -0.50    1.20
  -7   4   8    1.00    1.50
  -6  -4   8    1.30    1.30
  -6   4   8    1.10    1.20
  -6   4   8    1.00    1.30
  -5  -4   8    5.30    1.80
  -5   4   8    8.20    1.80
  -5   4   8    9.60    2.20
  -4  -4   8    4.90    1.60
  -4   4   8    7.00    1.50
  -4   4   8    6.00    1.80
  -3  -4   8  638.34   22.30
  -3   4   8  668.33   21.50
  -3   4   8  663.43   23.60
  -2  -4   8    4.90    1.40
  -2   4   8    3.30    1.60
  -1  -4   8    1.40    1.10
  -1   4   8    3.20    1.60
   0  -4   8    3.60    1.40
   0   4   8    1.90    1.50
   0   4  -8    1.40    1.10
   1  -4   8   13.10    2.40
  -1   4  -8   11.60    2.10
   1   4   8   14.70    2.80
   2  -4   8   12.60    2.30
  -2   4  -8    5.00    1.60
   2   4   8    7.10    2.40
   3  -4   8   19.40    2.70
   3  -4   8   20.30    4.20
   3   4   8   21.30    4.20
   3   4   8   21.70    3.50
   4  -4   8   20.40    4.30
   4   4   8   22.90    3.70
   4   4   8   23.00    4.40
   5  -4   8   58.79    7.00
   5   4   8   51.49    6.70
   5   4   8   59.49    5.90
   6  -4   8   -0.20    2.30
   6   4   8    6.60    2.80
   7  -4   8    6.90    3.40
   7   4   8    9.00    3.70
   8  -4   8    1.30    3.10
   8   4   8    2.00    2.80
   9  -4   8    2.40    2.90
   9   4   8    1.20    3.00
 -14  -5   8    5.30    3.20
 -14   5   8    1.50    2.50
 -13  -5   8    1.30    2.50
 -13   5   8    1.90    2.70
 -12  -5   8   13.40    3.70
 -12   5   8   16.40    4.20
 -11  -5   8    2.00    2.20
 -11   5   8    3.50    2.40
 -10  -5   8    8.40    2.80
 -10   5   8   11.20    3.20
  -9  -5   8    3.10    2.00
  -9   5   8    1.10    1.60
  -9   5   8    0.10    1.00
  -8  -5   8  225.98   11.10
  -8   5   8  250.57   11.00
  -8   5   8  236.38   11.20
  -7  -5   8   16.70    3.10
  -7   5   8    9.30    2.30
  -7   5   8   14.30    2.80
  -6  -5   8   72.49    5.00
  -6   5   8   79.59    5.40
  -6   5   8   70.09    4.80
  -5  -5   8    8.40    2.20
  -5   5   8   12.20    2.20
  -5   5   8   10.20    2.40
  -4  -5   8   77.39    4.90
  -4   5   8   72.89    4.30
  -4   5   8   79.99    5.40
  -3  -5   8   17.20    2.60
  -3   5   8    7.60    2.10
  -3   5   8    9.40    1.70
  -2  -5   8  162.88    7.80
  -2   5   8  189.68    9.00
  -1  -5   8   -1.80    0.80
  -1   5   8    1.20    1.40
   0   5   8    1.20    1.40
   1  -5   8    2.90    1.40
   1   5   8    2.70    1.80
  -1   5  -8    3.80    1.50
   2  -5   8    8.50    1.90
   2  -5   8    7.10    2.40
   2   5   8    5.60    2.20
  -2   5  -8   12.20    2.40
   3  -5   8   22.00    4.20
   3   5   8   31.50    4.30
  -3   5  -8   21.00    3.30
   3   5   8   25.50    4.50
   4  -5   8    2.60    2.30
   4   5   8    5.30    2.50
   4   5   8    2.50    2.30
   5  -5   8    3.80    2.50
   5   5   8    3.70    2.80
   5   5   8    9.40    2.90
   6  -5   8   -2.60    2.10
   6   5   8    0.50    2.20
   7  -5   8   11.10    3.60
   7   5   8    2.00    2.70
   8  -5   8    2.20    3.00
   8   5   8    0.30    2.60
   9  -5   8    1.80    3.00
   9   5   8    2.60    3.20
 -14  -6   8    0.00    2.10
 -14   6   8    0.60    2.90
 -13  -6   8    3.00    2.70
 -13   6   8    2.20    2.90
 -12  -6   8    0.60    2.30
 -12   6   8    4.00    2.90
 -11  -6   8    2.50    2.10
 -11   6   8    2.50    2.30
 -10  -6   8    2.30    2.10
 -10   6   8    4.00    2.50
  -9  -6   8   59.79    6.20
  -9   6   8   58.79    6.30
  -8  -6   8   -0.60    1.70
  -8   6   8    2.10    1.90
  -8   6   8    1.60    1.40
  -7  -6   8    8.40    2.60
  -7   6   8    9.40    2.40
  -7   6   8    5.70    2.20
  -6  -6   8   60.89    5.40
  -6   6   8   52.09    5.10
  -6   6   8   53.89    5.00
  -5  -6   8   64.29    4.70
  -5   6   8   68.99    4.60
  -5   6   8   62.39    4.80
  -4  -6   8   35.10    3.80
  -4   6   8   38.40    3.60
  -4   6   8   40.90    4.60
  -3  -6   8  311.97   12.30
  -3   6   8  274.07   12.70
  -2  -6   8  130.79    6.90
  -2   6   8  126.19    7.50
  -1  -6   8    1.20    1.30
  -1   6   8    4.00    2.00
   0   6  -8    2.00    1.60
   0   6   8    4.00    1.90
   1   6   8   72.89    6.60
  -1   6  -8   74.99    5.20
   2  -6   8   14.10    2.40
   2  -6   8   13.10    3.20
   2   6   8   17.50    3.50
  -2   6  -8    8.20    2.00
   3  -6   8    2.70    2.20
   3   6   8    8.40    2.60
   3   6   8   12.00    3.30
   4  -6   8   -2.10    1.40
  -4   6  -8    0.50    1.40
   4   6   8    0.00    1.80
   4   6   8   -1.20    1.50
   5  -6   8   17.80    3.90
   5   6   8   15.30    3.30
   5   6   8   16.50    4.10
   6  -6   8   -0.60    1.90
   6   6   8    0.10    2.50
   6   6   8   -0.20    2.00
   7  -6   8    0.30    2.30
   7   6   8   -4.00    1.80
   8  -6   8    1.40    2.80
   8   6   8    1.10    2.80
   9  -6   8   -1.50    3.10
   9   6   8   -0.10    2.80
 -13  -7   8   -1.70    2.70
 -13   7   8    1.30    2.40
 -12  -7   8    3.40    2.50
 -12   7   8    5.30    3.00
 -11  -7   8    8.40    3.10
 -11   7   8    3.10    2.50
 -10  -7   8    4.90    2.50
 -10   7   8   -0.60    2.10
  -9  -7   8   20.60    3.90
  -9   7   8   20.40    4.00
  -8  -7   8  163.48    9.20
  -8   7   8  153.68    9.20
  -8   7   8  172.98    8.80
  -7  -7   8   34.50    4.40
  -7   7   8   27.70    3.90
  -7   7   8   26.30    4.00
  -6  -7   8    6.10    2.20
  -6   7   8    1.10    1.70
  -6   7   8    3.60    1.90
  -5  -7   8    2.20    1.60
  -5   7   8    4.90    2.10
  -5   7   8    2.20    1.60
  -4  -7   8  116.39    6.70
  -4   7   8  115.09    7.20
  -4   7   8  131.09    6.50
  -3  -7   8   -0.70    1.10
  -3   7   8   -1.70    1.40
  -2  -7   8    0.10    1.20
  -2   7   8   -0.30    1.40
  -1   7   8    5.60    2.20
   0   7  -8   16.10    2.80
   0   7   8   13.00    3.00
  -1   7  -8   12.20    2.70
   1   7   8    5.00    2.30
   2  -7   8   94.89    6.90
   2  -7   8   90.29    5.40
  -2   7  -8   81.49    5.90
   2   7   8   80.09    7.40
   3  -7   8   27.20    4.60
   3   7   8   31.70    4.90
   3   7   8   22.40    4.00
  -3   7  -8   27.30    4.00
   4  -7   8   29.00    5.00
   4   7   8   36.70    5.10
  -4   7  -8   38.00    4.80
   4   7   8   33.20    5.20
   5  -7   8    0.30    2.40
   5   7   8   -1.50    1.70
   5   7   8    2.30    2.30
   6  -7   8   12.40    3.90
   6   7   8    9.20    3.20
   6   7   8    7.60    3.30
   7  -7   8    4.10    2.80
   7   7   8    3.10    2.70
   8  -7   8   -3.20    2.70
   8   7   8    1.50    3.00
 -13  -8   8    1.70    2.80
 -13   8   8   -3.20    2.40
 -12  -8   8   -0.10    2.40
 -12   8   8   -1.20    2.50
 -11  -8   8    4.10    2.70
 -11   8   8    5.40    3.00
 -10  -8   8    0.10    1.90
 -10   8   8   -0.40    2.10
  -9  -8   8   -0.90    2.00
  -9   8   8    1.40    2.50
  -8  -8   8   52.09    5.70
  -8   8   8   73.09    7.00
  -8   8   8   49.80    5.30
  -7  -8   8    0.80    1.70
  -7   8   8    1.60    1.60
  -7   8   8    5.60    2.40
  -6  -8   8    5.80    2.10
  -6   8   8    4.20    2.00
  -6   8   8    6.50    2.20
  -5  -8   8   28.80    4.00
  -5   8   8   33.50    4.40
  -5   8   8   30.40    3.80
  -4  -8   8   26.70    3.60
  -4   8   8   32.10    4.40
  -3  -8   8   92.19    6.00
  -3   8   8   91.89    6.50
  -2  -8   8   35.00    4.10
  -2   8   8   39.60    4.90
   1   8  -8    0.50    1.50
  -1   8   8   -1.90    1.30
   0   8   8   10.80    2.90
   0   8  -8   10.90    2.70
   1  -8   8  215.98   11.10
   1   8   8  204.48   11.10
  -1   8  -8  220.78   10.70
   2  -8   8   -0.70    1.50
  -2   8  -8    0.90    1.50
   2   8   8   -1.50    1.70
   2   8   8    0.00    1.60
   3  -8   8   32.30    5.20
   3   8   8   17.60    3.90
  -3   8  -8   36.20    4.90
   3   8   8   32.10    4.80
   4  -8   8   44.80    6.00
   4   8   8   37.90    5.50
   4   8   8   37.60    5.60
  -4   8  -8   49.70    5.70
   5  -8   8    5.60    2.90
  -5   8  -8    9.90    3.40
   5   8   8    3.90    2.80
   5   8   8    6.10    3.00
   6  -8   8    1.70    2.10
   6   8   8    2.30    2.40
   6   8   8    0.50    2.50
   7  -8   8    5.00    2.90
   7   8   8    3.10    3.20
   8  -8   8   -1.60    2.80
   8   8   8    1.40    2.80
 -12  -9   8   -1.70    2.40
 -12   9   8    2.60    2.80
 -11  -9   8    1.30    2.20
 -11   9   8    3.30    2.90
 -10  -9   8    6.10    2.90
 -10   9   8    6.90    3.20
  -9  -9   8   -0.90    2.00
  -9   9   8    1.50    2.20
  -8  -9   8   14.30    3.30
  -8   9   8    9.80    2.90
  -7  -9   8   10.30    2.90
  -7   9   8    5.50    2.30
  -7   9   8    8.10    3.00
  -6  -9   8    0.70    1.90
  -6   9   8    5.70    2.20
  -6   9   8    5.30    2.50
  -5  -9   8    3.80    2.00
  -5   9   8    7.00    2.20
  -5   9   8    6.30    2.50
  -4  -9   8    3.70    1.90
  -4   9   8    4.20    2.30
  -3  -9   8    2.50    1.90
  -3   9   8    3.10    2.00
  -2  -9   8    1.70    1.90
  -2   9   8    1.40    1.80
  -1   9   8   41.40    5.40
   1   9  -8   45.20    5.10
   0   9  -8   -2.20    1.20
   0   9   8   -1.30    1.50
   1  -9   8   14.80    3.30
  -1   9  -8   17.60    3.40
   1   9   8   10.40    3.10
   2  -9   8   43.50    5.60
   2   9   8   29.20    4.80
   2   9   8   27.10    4.50
  -2   9  -8   20.90    3.90
   3  -9   8   33.30    5.10
   3   9   8   34.90    5.30
   3   9   8   43.00    5.70
  -3   9  -8   28.10    4.50
   4  -9   8    3.90    2.60
   4   9   8    6.90    2.70
  -4   9  -8    0.90    2.10
   4   9   8    6.10    3.20
   5  -9   8    4.80    2.80
  -5   9  -8    6.30    2.90
   5   9   8   10.20    3.20
   6  -9   8   12.40    3.80
   6   9   8   24.80    4.80
   7  -9   8    1.10    2.80
   8  -9   8    0.30    2.50
 -12 -10   8   15.90    3.90
 -12  10   8   31.70    5.90
 -11 -10   8    1.90    2.80
 -11  10   8   -0.70    2.30
 -10 -10   8    4.00    2.70
 -10  10   8    5.80    3.20
  -9 -10   8    2.20    2.10
  -9  10   8   -3.50    1.60
  -8 -10   8    2.40    2.20
  -8  10   8    3.10    2.40
  -7 -10   8    0.90    1.70
  -7  10   8    1.90    2.20
  -7  10   8    1.20    1.90
  -6 -10   8    1.00    1.70
  -6  10   8   -1.50    1.60
  -6  10   8    1.40    2.00
  -5 -10   8    2.00    1.80
  -5  10   8    4.40    2.20
  -4 -10   8   -0.80    1.40
  -4  10   8    2.80    1.80
  -3 -10   8    0.30    1.60
  -3  10   8   -1.00    1.50
  -2 -10   8   58.69    6.00
  -2  10   8   59.99    6.50
   1  10  -8    4.20    2.00
  -1  10   8    5.40    2.60
   0  10   8   13.60    3.50
   0  10  -8   15.80    3.50
  -1  10  -8    2.40    2.00
   1  10   8    2.00    2.20
   2  10   8   41.20    5.70
  -2  10  -8   30.50    4.70
   3  10   8   10.60    3.50
  -3  10  -8    3.90    2.30
   4  10   8   14.20    3.80
  -4  10  -8    6.60    3.00
  -5  10  -8    1.40    2.20
   5  10   8    3.00    3.00
   6  10   8    5.30    3.00
   7  10   8    8.40    3.60
 -11 -11   8   26.30    5.40
 -11  11   8   33.80    6.40
 -10 -11   8    1.50    2.50
 -10  11   8    0.50    3.00
  -9 -11   8    1.30    2.00
  -9  11   8    4.80    3.20
  -8 -11   8   -1.70    1.70
  -8  11   8   -1.10    2.20
  -7 -11   8    6.80    2.70
  -7  11   8    7.30    2.80
  -6 -11   8    0.20    1.90
  -6  11   8   -0.60    1.80
  -6  11   8    3.50    2.60
  -5 -11   8   -1.70    1.30
  -5  11   8    1.60    1.80
  -4 -11   8   -0.40    1.80
  -4  11   8    2.30    2.30
  -3 -11   8   17.50    3.60
  -3  11   8   22.30    4.10
  -2 -11   8   -0.20    1.60
  -2  11   8   -1.50    1.70
  -1  11   8   27.40    4.70
   1  11  -8   22.00    4.20
   0  11  -8   29.80    4.80
   0  11   8   34.40    5.30
  -1  11  -8   19.90    3.90
   1  11   8   16.20    4.10
   2  11   8    7.00    3.00
  -2  11  -8    5.80    2.60
   3  11   8    1.20    2.30
  -3  11  -8    5.00    2.80
   4  11   8    1.40    2.50
  -4  11  -8   -0.30    1.90
  -5  11  -8    2.30    2.80
   5  11   8   -0.60    2.10
   6  11   8    6.60    3.50
  -6  11  -8    0.10    2.70
 -11 -12   8   -0.10    2.60
 -11  12   8    4.10    3.90
 -10 -12   8   10.30    3.80
 -10  12   8   13.30    3.90
  -9 -12   8    3.10    2.70
  -9  12   8    8.90    3.40
  -8 -12   8   -1.60    1.70
  -8  12   8    3.70    2.80
  -7 -12   8    2.40    2.30
  -7  12   8    3.30    2.70
  -6 -12   8   -0.70    1.70
  -6  12   8    0.00    1.90
  -5 -12   8   10.90    3.20
  -5  12   8   15.10    3.70
  -4 -12   8    6.20    2.80
  -4  12   8    2.90    2.30
  -3 -12   8    0.80    1.80
  -3  12   8   -0.40    1.40
  -2 -12   8    4.40    2.40
  -2  12   8    2.50    2.30
  -1  12   8    7.80    2.90
   1  12  -8    4.70    2.40
   0  12  -8   -2.80    1.90
   0  12   8    1.00    2.20
   1  12   8   -0.70    2.30
  -1  12  -8   -1.90    2.00
   2  12   8   24.60    4.90
  -2  12  -8   26.90    4.80
  -3  12  -8    1.10    2.20
   3  12   8    2.40    2.70
  -4  12  -8    7.60    3.50
   4  12   8    9.50    4.00
   5  12   8    3.40    3.10
  -5  12  -8    0.30    2.40
   6  12   8   -3.40    2.60
  -6  12  -8    0.30    2.70
 -10 -13   8   -1.60    2.40
 -10  13   8    0.80    3.40
  -9 -13   8    1.10    2.50
  -9  13   8   -0.80    2.40
  -8 -13   8    1.10    2.40
  -8  13   8    0.70    2.70
  -7 -13   8    1.30    2.10
  -6 -13   8    1.00    2.00
  -6  13   8    1.80    2.30
  -5 -13   8    0.00    1.90
  -5  13   8   -1.00    2.00
  -4 -13   8   -0.10    1.80
  -4  13   8    2.20    1.90
  -3 -13   8   -1.30    1.60
  -3  13   8    2.20    2.60
  -2 -13   8   -1.10    1.80
  -2  13   8    0.20    2.20
   1  13  -8    2.70    2.30
  -1  13   8    5.10    2.90
   0  13   8    6.70    3.60
   0  13  -8   14.90    3.80
   1  13   8    0.10    2.20
  -1  13  -8   -2.80    2.00
  -2  13  -8   -0.70    2.30
   2  13   8    1.30    2.80
  -3  13  -8    0.50    2.70
   3  13   8   -1.70    2.10
   4  13   8    1.10    2.50
  -4  13  -8    2.60    2.50
  -5  13  -8    3.10    3.40
   5  13   8    9.80    3.90
  -9 -14   8    2.50    2.70
  -9  14   8    3.00    3.70
  -8 -14   8    3.50    3.00
  -7 -14   8   -0.10    2.20
  -6 -14   8    0.10    2.20
  -6  14   8   -0.40    2.70
  -5 -14   8    2.00    2.40
  -5  14   8    2.20    2.50
  -4 -14   8    3.50    2.60
  -4  14   8   -4.10    1.60
  -3 -14   8    5.50    2.50
  -3  14   8    3.90    2.50
  -2 -14   8    0.70    2.10
  -2  14   8    1.70    2.20
  -1  14   8    7.10    3.30
   0  14  -8    7.00    3.10
   0  14   8    5.50    3.00
   1  14   8    3.40    2.90
  -1  14  -8    4.60    3.30
   2  14   8    2.20    2.70
  -2  14  -8    1.00    2.30
  -3  14  -8    0.00    2.40
   3  14   8   -0.70    2.30
  -4  14  -8    3.90    3.00
   4  14   8   -0.60    2.40
  -8 -15   8   14.20    4.10
  -7 -15   8    1.10    2.40
  -6 -15   8   15.30    3.90
  -5 -15   8    2.70    2.50
  -5  15   8   -3.00    2.20
  -4 -15   8    2.00    2.70
  -4  15   8    2.70    2.50
  -3 -15   8    0.80    2.30
  -3  15   8    0.10    2.00
  -2 -15   8    0.00    2.00
  -2  15   8    3.10    2.40
  -1  15   8    1.10    2.90
   0  15  -8   -1.80    2.10
   0  15   8   -1.40    2.20
  -1  15  -8    2.90    3.10
   1  15   8    5.50    3.30
  -2  15  -8    3.20    3.10
   2  15   8    5.40    3.50
  -3  15  -8   -1.10    2.10
   3  15   8    3.80    2.90
  -6 -16   8    4.00    2.80
  -5 -16   8    3.40    2.60
  -5  16   8    7.30    3.60
  -4 -16   8    1.80    2.70
  -4  16   8   -4.30    2.40
  -3 -16   8    7.10    3.20
  -3  16   8    3.50    3.00
  -2 -16   8    0.10    2.20
  -2  16   8   -0.80    2.50
  -1 -16   8    1.30    2.40
  -1  16   8    1.50    2.70
   0  16  -8    0.80    2.40
   0  16   8   -0.30    2.70
   1  16   8    1.30    2.60
  -1  16  -8    6.80    3.70
 -14   0   9    3.10    2.70
 -13   0   9    3.80    2.60
 -12   0   9   -1.80    1.80
 -11   0   9   13.20    3.00
 -11   0   9    9.20    3.00
 -10   0   9    1.20    1.80
 -10   0   9    0.50    1.40
  -9   0   9    0.40    1.70
  -9   0   9    2.50    1.80
  -8   0   9   -0.40    1.20
  -8   0   9    0.10    1.60
  -7   0   9   95.09    5.70
  -7   0   9   92.89    6.10
  -6   0   9   -1.20    1.00
  -6   0   9   -1.80    0.90
  -5   0   9   82.09    4.70
  -5   0   9   76.49    5.40
  -4   0   9    1.00    1.20
  -4   0   9    0.10    0.80
  -3   0   9   11.80    2.50
  -3   0   9   10.60    1.70
  -2   0   9   -0.80    0.60
  -2   0   9   -0.70    0.90
  -1   0   9   36.30    4.00
   0   0   9   -0.30    1.00
   1   0   9  415.56   16.20
   2   0   9   -0.40    1.00
   3   0   9   74.59    5.20
   3   0   9   71.49    7.70
   4   0   9   -0.80    1.90
   4   0   9   -0.30    1.70
   5   0   9    2.00    2.30
   6   0   9    0.00    2.10
   7   0   9    5.30    3.40
   8   0   9    2.30    3.40
   9   0   9    7.80    4.00
 -14  -1   9    4.70    2.90
 -14   1   9    7.30    3.50
 -13  -1   9    1.10    2.30
 -13   1   9    0.50    2.30
 -12  -1   9   12.30    3.50
 -12   1   9    8.60    3.20
 -11  -1   9   -0.90    1.70
 -11  -1   9    0.00    1.60
 -11   1   9    0.40    1.80
 -10  -1   9   37.90    5.10
 -10  -1   9   26.20    4.00
 -10   1   9   25.20    4.10
 -10   1   9   24.60    3.70
  -9  -1   9    6.50    2.30
  -9  -1   9    2.30    1.60
  -9   1   9    1.90    1.90
  -9   1   9   -0.30    1.50
  -8  -1   9  154.48    8.20
  -8  -1   9  114.69    7.20
  -8   1   9  127.59    7.30
  -8   1   9  125.59    7.40
  -7  -1   9    8.30    2.20
  -7  -1   9   20.20    3.40
  -7   1   9   14.40    2.60
  -7   1   9   17.60    3.10
  -6  -1   9   30.50    3.50
  -6  -1   9   33.00    4.20
  -6   1   9   30.00    3.90
  -6   1   9   35.90    3.70
  -5  -1   9   -1.10    1.00
  -5  -1   9   -1.30    0.90
  -5   1   9   -0.50    0.90
  -5   1   9    1.70    1.20
  -4  -1   9   41.10    4.40
  -4  -1   9   38.70    3.40
  -4   1   9   39.40    4.30
  -4   1   9   41.10    2.90
  -3  -1   9    9.50    1.70
  -3  -1   9    8.90    2.10
  -3   1   9    4.40    1.80
  -3   1   9    8.10    1.40
  -2  -1   9    1.40    1.20
  -2  -1   9    2.10    0.90
  -2   1   9    1.10    1.10
  -1  -1   9    2.60    1.50
  -1   1   9    2.10    1.30
   0  -1   9   45.00    4.50
   0   1   9   54.49    5.20
   1  -1   9   21.30    3.20
   1   1   9   28.50    3.80
   2  -1   9   24.40    3.20
   2   1   9   17.20    2.90
   3  -1   9    5.30    2.70
   3  -1   9    6.70    2.00
   3   1   9    8.90    2.50
   3   1   9    8.20    2.90
   4  -1   9   30.90    5.40
   4   1   9   38.10    5.90
   4   1   9   40.30    4.60
   5  -1   9    9.60    3.70
   5   1   9   10.20    3.60
   6  -1   9    7.80    3.40
   6   1   9    4.80    2.70
   7  -1   9    2.30    2.70
   7   1   9   -1.10    2.40
   8  -1   9   25.70    5.60
   8   1   9   26.00    5.40
   9  -1   9   -0.10    2.80
   9   1   9    0.40    3.40
 -14  -2   9    0.80    2.80
 -14   2   9   -1.10    2.80
 -13  -2   9   -0.80    1.90
 -13   2   9   -0.50    2.50
 -12  -2   9    6.30    2.90
 -12   2   9    5.40    2.70
 -11  -2   9   12.10    3.40
 -11   2   9    4.30    2.50
 -10  -2   9   10.60    2.90
 -10   2   9    3.70    2.00
 -10   2   9    1.90    2.10
  -9  -2   9   10.30    2.90
  -9   2   9   11.60    2.80
  -9   2   9   11.90    3.00
  -8  -2   9   16.40    3.30
  -8   2   9   17.50    3.10
  -8   2   9   20.60    3.40
  -7  -2   9   27.00    3.60
  -7   2   9   29.90    3.50
  -7   2   9   25.80    3.70
  -6  -2   9   -1.30    1.00
  -6   2   9    0.90    1.10
  -6   2   9   -1.70    0.80
  -5  -2   9   26.40    3.20
  -5   2   9   22.60    3.40
  -5   2   9   30.60    3.10
  -4  -2   9   -1.80    0.80
  -4  -2   9   -0.50    1.10
  -4   2   9    1.00    1.20
  -4   2   9   -0.40    0.70
  -3  -2   9   -0.70    0.80
  -3  -2   9    0.00    1.00
  -3   2   9   -0.30    1.00
  -3   2   9    0.00    0.80
  -2  -2   9    0.90    0.90
  -2  -2   9    1.50    1.30
  -2   2   9    1.40    1.40
  -1  -2   9   20.80    2.20
  -1  -2   9   17.70    2.90
  -1   2   9   17.10    3.00
   0  -2   9   16.80    2.80
   0   2   9   11.00    2.50
   1  -2   9   54.39    4.90
   1   2   9   50.99    5.20
   2  -2   9    6.40    1.80
   2   2   9    9.40    2.50
   3  -2   9  177.88   10.70
   3  -2   9  156.18    8.10
   3   2   9  167.08    8.80
   3   2   9  170.28   10.50
   4   2   9   15.30    3.10
   4   2   9   19.80    4.40
   5  -2   9    6.30    3.10
   5   2   9    7.90    3.30
   6  -2   9    1.70    2.50
   6   2   9   -0.20    2.30
   7  -2   9    4.90    3.20
   7   2   9    5.30    3.40
   8  -2   9    1.10    3.00
   8   2   9   -1.20    3.00
   9  -2   9    7.60    4.00
   9   2   9    2.90    3.20
 -14  -3   9   -1.40    2.30
 -14   3   9    2.20    2.80
 -13  -3   9    2.60    2.30
 -13   3   9   -2.80    2.40
 -12  -3   9   -1.00    1.80
 -12   3   9   -1.00    1.80
 -11  -3   9   -1.90    1.60
 -11   3   9    7.60    2.90
 -10  -3   9   55.89    6.10
 -10   3   9   45.10    5.60
 -10   3   9   48.00    5.00
  -9  -3   9   45.50    5.30
  -9   3   9   41.40    5.00
  -9   3   9   32.00    4.10
  -8  -3   9   68.69    5.30
  -8   3   9   58.69    5.60
  -8   3   9   68.59    6.00
  -7  -3   9    0.50    1.30
  -7   3   9    2.00    1.50
  -7   3   9   -0.30    1.20
  -6  -3   9    1.30    1.40
  -6   3   9    2.30    1.60
  -6   3   9    4.20    1.60
  -5  -3   9   10.00    2.20
  -5   3   9    5.50    1.90
  -5   3   9    8.10    1.80
  -4  -3   9   74.29    4.50
  -4   3   9   68.79    5.10
  -4   3   9   67.79    3.90
  -3  -3   9   21.40    2.70
  -3  -3   9   20.90    3.20
  -3   3   9   16.80    3.00
  -2  -3   9   11.30    1.90
  -2  -3   9   11.80    2.40
  -2   3   9   12.60    2.70
  -1  -3   9   30.80    3.80
  -1  -3   9   30.50    2.90
  -1   3   9   27.90    3.90
   0  -3   9    3.50    1.30
   0  -3   9    2.10    1.30
   0   3   9    4.20    2.00
   1  -3   9    7.10    2.00
   1   3   9    6.10    2.10
   2  -3   9   15.90    2.70
   2   3   9   13.40    3.00
   3  -3   9   34.90    4.00
   3  -3   9   37.00    5.60
   3   3   9   36.90    5.60
   3   3   9   30.00    4.40
   4  -3   9   43.50    6.20
   4   3   9   29.90    5.10
   4   3   9   27.60    4.00
   5  -3   9    3.30    2.80
   5   3   9    3.70    2.80
   6  -3   9    6.10    3.10
   6   3   9    3.20    3.00
   7  -3   9   -2.50    2.10
   7   3   9    0.50    3.00
   8  -3   9   20.10    5.20
   8   3   9   14.70    4.60
 -14  -4   9   -0.80    2.20
 -14   4   9    1.30    2.80
 -13  -4   9    2.90    2.80
 -13   4   9    4.80    3.10
 -12  -4   9    5.20    2.70
 -12   4   9   12.90    3.60
 -11  -4   9   -1.20    1.60
 -11   4   9    1.40    2.30
 -10  -4   9    7.90    2.70
 -10   4   9    7.40    2.90
  -9  -4   9   12.10    3.10
  -9   4   9   16.50    3.50
  -9   4   9   15.70    3.00
  -8  -4   9   12.10    2.90
  -8   4   9    7.70    2.20
  -8   4   9   14.20    2.90
  -7  -4   9   -0.30    1.40
  -7   4   9   -0.70    1.20
  -7   4   9    0.00    1.30
  -6  -4   9    4.80    2.00
  -6   4   9    3.50    1.70
  -6   4   9    5.40    1.80
  -5  -4   9    5.20    1.80
  -5   4   9    6.10    1.70
  -5   4   9    3.80    1.70
  -4  -4   9    5.20    1.70
  -4   4   9    4.30    1.50
  -4   4   9    5.20    2.00
  -3  -4   9   13.00    2.30
  -3   4   9   15.10    2.90
  -2  -4   9  125.89    6.10
  -2   4   9  115.29    7.00
  -1  -4   9  119.49    5.90
  -1  -4   9  106.59    6.50
  -1   4   9  109.59    6.80
   0  -4   9  217.38    9.20
   0  -4   9  225.48   10.10
   0   4   9  224.58   10.80
   1  -4   9    1.50    1.40
   1   4   9   -0.40    1.40
   2  -4   9   -0.70    1.00
   2   4   9    1.40    1.80
   3  -4   9   82.49    8.30
   3   4   9  101.59    7.80
   3   4   9   98.49    6.90
   4  -4   9   60.19    7.20
   4   4   9   71.29    7.90
   4   4   9   71.79    6.90
   5  -4   9   19.70    4.60
   5   4   9   14.50    4.00
   5   4   9   24.10    4.10
   6  -4   9   26.80    5.70
   6   4   9   18.00    4.30
   7  -4   9   -2.60    2.20
   7   4   9    1.40    2.80
   8  -4   9   -1.50    2.50
   8   4   9    1.20    2.80
 -14  -5   9    2.30    2.90
 -14   5   9   -1.40    2.40
 -13  -5   9   16.30    4.20
 -13   5   9   20.00    4.80
 -12  -5   9   -1.10    2.20
 -12   5   9   -1.60    2.20
 -11  -5   9    8.00    2.80
 -11   5   9    3.90    2.50
 -10  -5   9   12.90    3.20
 -10   5   9   15.90    3.50
  -9  -5   9   18.80    3.70
  -9   5   9   26.10    3.70
  -8  -5   9   -0.40    1.90
  -8   5   9    0.60    1.50
  -8   5   9   -0.40    1.40
  -7  -5   9   89.29    6.10
  -7   5   9   82.19    5.60
  -7   5   9   80.99    5.90
  -6  -5   9    2.80    1.70
  -6   5   9    3.00    1.50
  -6   5   9    1.50    1.50
  -5  -5   9   35.30    4.00
  -5   5   9   40.70    4.60
  -5   5   9   38.50    3.70
  -4  -5   9  313.27   12.70
  -4   5   9  323.77   13.80
  -3  -5   9    0.10    1.20
  -3   5   9    1.10    1.30
  -2  -5   9   68.89    4.50
  -2   5   9   48.30    5.10
  -1  -5   9    6.50    1.80
  -1   5   9    7.50    2.40
   0  -5   9    7.80    2.20
   0   5   9    7.30    2.50
   1  -5   9   15.20    2.70
  -1   5  -9   22.10    3.10
   1   5   9   22.00    3.80
   2  -5   9    5.10    2.20
   2  -5   9    4.90    1.60
   2   5   9    9.80    2.90
   3  -5   9   37.80    5.50
   3   5   9   29.20    4.40
   3   5   9   28.80    4.90
   4  -5   9    1.80    2.40
   4   5   9    6.30    2.90
   4   5   9    4.80    2.40
   5  -5   9   -2.30    1.80
   5   5   9    0.90    1.60
   5   5   9    0.90    2.30
   6  -5   9    1.90    2.50
   6   5   9    1.80    2.60
   7  -5   9    4.00    3.00
   7   5   9    1.20    2.60
   8  -5   9    0.00    3.00
   8   5   9   -0.40    2.70
 -13  -6   9    4.10    3.00
 -13   6   9    0.00    2.20
 -12  -6   9    0.40    2.50
 -12   6   9   -0.90    2.10
 -11  -6   9    2.70    1.90
 -11   6   9    1.80    2.30
 -10  -6   9    0.30    2.00
 -10   6   9    2.00    2.10
  -9  -6   9   -1.40    1.70
  -9   6   9    0.70    2.00
  -9   6   9    1.80    1.70
  -8  -6   9  272.57   12.60
  -8   6   9  261.77   12.30
  -8   6   9  247.28   11.90
  -7  -6   9    1.50    1.80
  -7   6   9    0.80    1.50
  -7   6   9    0.10    1.60
  -6  -6   9   29.30    4.00
  -6   6   9   34.50    4.30
  -6   6   9   41.90    4.40
  -5  -6   9    2.80    1.70
  -5   6   9    4.70    2.00
  -5   6   9    1.60    1.70
  -4  -6   9   78.49    5.30
  -4   6   9   77.39    5.70
  -3  -6   9  109.09    6.20
  -3   6   9   94.59    6.60
  -2  -6   9   16.40    2.80
  -2   6   9   20.00    3.40
  -1  -6   9   73.59    5.00
  -1   6   9   73.39    6.70
   0   6  -9  197.78    9.30
   1  -6   9    2.30    1.40
   1   6   9    5.80    2.30
  -1   6  -9    1.70    1.40
   2  -6   9   29.00    3.60
   2  -6   9   31.40    5.00
  -2   6  -9   26.30    4.10
   2   6   9   30.00    4.80
   3  -6   9    0.50    2.10
   3   6   9    0.60    1.90
   3   6   9   -0.50    2.20
   4  -6   9    0.20    2.00
   4   6   9    7.40    2.70
   4   6   9    7.40    2.90
   5  -6   9    0.80    2.20
   5   6   9    0.00    2.30
   5   6   9    0.20    1.80
   6  -6   9    0.60    2.60
   6   6   9    2.40    2.60
   7  -6   9    2.00    2.70
   7   6   9    0.60    2.60
   8  -6   9    5.00    3.30
   8   6   9   -0.30    3.10
 -13  -7   9    0.30    2.50
 -13   7   9    4.20    3.00
 -12  -7   9    0.00    2.30
 -12   7   9   -2.90    2.10
 -11  -7   9   -1.50    1.80
 -11   7   9    3.20    2.80
 -10  -7   9   19.10    3.80
 -10   7   9   17.50    3.90
  -9  -7   9   -0.80    1.90
  -9   7   9    2.80    2.10
  -8  -7   9   85.49    6.50
  -8   7   9   82.09    6.10
  -8   7   9  103.59    7.10
  -7  -7   9  110.39    7.10
  -7   7   9  115.59    7.30
  -7   7   9  109.69    7.10
  -6  -7   9   41.20    4.70
  -6   7   9   63.69    4.80
  -6   7   9   61.39    5.90
  -5  -7   9   27.60    3.80
  -5   7   9   34.70    4.60
  -4  -7   9    1.90    1.60
  -4   7   9   -0.40    1.60
  -3  -7   9   14.80    2.80
  -3   7   9   13.00    3.20
  -2  -7   9   71.79    5.20
  -2   7   9   72.79    6.90
  -1  -7   9   57.69    5.30
  -1   7   9   54.89    6.00
   0   7  -9    0.20    1.60
   0   7   9   -1.40    1.50
   1  -7   9   33.40    4.10
   1   7   9   23.10    4.20
  -1   7  -9   31.40    4.10
   2  -7   9   66.99    7.10
  -2   7  -9   60.69    5.90
   2   7   9   73.79    7.40
   3  -7   9   18.40    4.20
   3   7   9   11.80    3.50
   3   7   9   23.30    4.30
   4  -7   9   -1.40    1.80
   4   7   9    0.90    2.10
   4   7   9   -0.80    2.50
   5  -7   9    1.40    2.40
   5   7   9   -0.80    2.10
   5   7   9    2.60    2.30
   6  -7   9   -2.90    1.90
   6   7   9    1.80    3.00
   6   7   9    2.20    2.90
   7  -7   9    5.30    3.70
   7   7   9    7.80    3.70
   8  -7   9   -0.70    2.50
   8   7   9   -1.70    3.00
 -13  -8   9   -1.50    2.50
 -13   8   9   -2.40    2.50
 -12  -8   9    2.40    2.30
 -12   8   9   -0.30    2.50
 -11  -8   9    1.40    2.50
 -11   8   9   -1.60    2.30
 -10  -8   9    8.70    3.10
 -10   8   9    2.50    2.70
  -9  -8   9   20.30    4.20
  -9   8   9   49.70    6.20
  -8  -8   9   -0.70    2.10
  -8   8   9    2.90    2.30
  -8   8   9    1.80    2.40
  -7  -8   9   33.50    4.50
  -7   8   9   35.10    4.60
  -7   8   9   33.40    4.80
  -6  -8   9    9.70    2.80
  -6   8   9    5.00    2.20
  -5  -8   9    6.90    2.50
  -5   8   9    6.60    2.40
  -4  -8   9    7.20    2.20
  -4   8   9    4.50    2.20
  -3  -8   9   17.70    3.30
  -3   8   9   14.00    3.30
  -2  -8   9    1.70    2.00
  -2   8   9    2.70    1.90
  -1  -8   9    1.60    1.70
  -1   8   9    2.30    2.10
   0   8  -9   78.69    6.00
   0   8   9   78.49    7.50
   1  -8   9  132.09    8.50
  -1   8  -9  122.99    7.60
   1   8   9  111.49    8.10
   2  -8   9   53.09    6.60
   2   8   9   46.10    6.00
   2   8   9   57.99    6.70
  -2   8  -9   55.19    5.70
   3  -8   9   16.40    3.90
  -3   8  -9   11.00    3.00
   3   8   9   17.60    4.00
   3   8   9   19.30    4.20
   4  -8   9   -1.10    2.10
   4   8   9    0.70    2.20
   4   8   9    2.60    2.20
   5  -8   9    0.90    2.30
   5   8   9   -1.60    2.20
   5   8   9    1.10    2.20
   6  -8   9    0.30    2.60
   6   8   9    0.90    2.30
   6   8   9    0.40    3.10
   7  -8   9    4.50    3.10
   7   8   9    3.20    3.20
 -12  -9   9    2.70    2.70
 -12   9   9   -3.70    2.30
 -11  -9   9    2.90    2.50
 -11   9   9    1.90    3.00
 -10  -9   9    7.00    3.00
 -10   9   9    2.20    2.50
  -9  -9   9    7.70    3.30
  -9   9   9   13.60    3.50
  -8  -9   9   43.80    5.60
  -8   9   9   48.10    5.80
  -8   9   9   46.40    5.70
  -7  -9   9   -0.60    1.80
  -7   9   9    2.70    2.30
  -7   9   9    2.40    2.10
  -6  -9   9    2.60    1.90
  -6   9   9    5.50    2.40
  -5  -9   9    4.90    2.20
  -5   9   9    5.50    2.30
  -4  -9   9   19.20    3.40
  -4   9   9   12.40    3.20
  -3  -9   9   34.30    4.40
  -3   9   9   28.00    4.70
  -2  -9   9   27.40    4.00
  -2   9   9   25.90    4.50
  -1   9   9    0.10    1.70
   0   9   9   20.60    4.50
   0   9  -9   25.40    4.10
   1  -9   9    0.20    1.80
  -1   9  -9    2.00    2.10
   1   9   9   -1.90    1.90
   2  -9   9   42.40    5.90
  -2   9  -9   23.40    4.00
   2   9   9   25.40    4.50
   3  -9   9    4.30    2.50
   3   9   9    0.60    2.50
  -3   9  -9    3.00    2.20
   3   9   9    3.60    2.50
   4  -9   9   12.90    3.40
   4   9   9   18.60    4.10
   4   9   9   24.80    7.70
   5  -9   9    2.00    2.60
   5   9   9    1.10    2.70
   6  -9   9   -1.70    2.40
   6   9   9    0.20    2.30
   7  -9   9    6.60    3.30
 -12 -10   9    0.90    2.80
 -12  10   9    2.80    3.50
 -11 -10   9    6.10    3.10
 -11  10   9   11.10    3.70
 -10 -10   9   -1.30    2.10
 -10  10   9    5.10    3.10
  -9 -10   9    1.00    2.30
  -9  10   9    3.40    2.90
  -8 -10   9    1.30    1.90
  -8  10   9    0.10    2.30
  -7 -10   9    9.30    2.90
  -7  10   9    9.40    2.90
  -6 -10   9    0.80    1.70
  -6  10   9   -1.80    1.70
  -5 -10   9    2.30    1.80
  -5  10   9    0.80    1.80
  -4 -10   9    2.90    1.90
  -4  10   9   -0.10    1.60
  -3 -10   9    0.10    1.60
  -3  10   9   -1.50    1.70
  -2 -10   9    2.20    1.90
  -2  10   9    0.50    1.90
  -1  10   9    0.20    1.90
   0  10   9    1.10    2.00
   0  10  -9    4.00    2.20
  -1  10  -9   35.20    4.90
   1  10   9   36.60    5.70
   2  10   9    6.60    3.20
  -2  10  -9    8.00    2.90
   3  10   9   15.70    3.80
  -3  10  -9   17.10    3.90
  -4  10  -9   -0.80    2.40
   4  10   9    3.50    2.60
   5  10   9   -0.70    2.20
   6  10   9   -1.10    2.50
 -11 -11   9   -0.30    2.50
 -11  11   9    0.10    2.90
 -10 -11   9    1.70    2.80
 -10  11   9    1.70    3.20
  -9 -11   9    1.70    2.30
  -9  11   9    3.80    2.90
  -8 -11   9    3.60    2.60
  -7 -11   9    2.20    2.10
  -7  11   9   -1.60    2.10
  -6 -11   9   -0.30    1.90
  -6  11   9   -0.30    1.80
  -5 -11   9   -0.10    1.80
  -5  11   9    2.60    2.20
  -4 -11   9   -0.40    1.50
  -4  11   9   -1.30    1.60
  -3 -11   9    2.40    2.10
  -3  11   9   -0.20    1.80
  -2 -11   9    6.10    2.60
  -2  11   9   10.30    3.20
  -1  11   9    0.30    1.80
   0  11   9    1.60    2.20
   0  11  -9    0.70    1.80
   1  11   9    7.20    3.20
  -1  11  -9    1.60    2.00
  -2  11  -9   32.50    4.90
   2  11   9   17.60    4.50
   3  11   9    3.80    3.10
  -3  11  -9   -0.10    2.20
   4  11   9    8.90    3.70
  -4  11  -9    2.00    2.90
   5  11   9    2.10    3.10
   6  11   9    1.90    3.20
 -10 -12   9   -1.80    2.30
 -10  12   9    3.10    3.10
  -9 -12   9    6.20    2.90
  -8 -12   9   -1.10    1.80
  -7 -12   9    1.90    2.30
  -7  12   9   -2.10    1.90
  -6 -12   9    6.10    2.70
  -6  12   9    9.20    3.10
  -5 -12   9    0.20    1.90
  -5  12   9   -1.50    1.80
  -4 -12   9   21.00    4.00
  -4  12   9   19.30    4.40
  -3 -12   9    4.80    2.40
  -3  12   9    4.40    2.90
  -2 -12   9    4.50    2.60
  -2  12   9    1.10    2.00
  -1  12   9    0.20    2.10
   0  12   9   -0.80    2.00
   0  12  -9    4.50    2.50
   1  12   9   32.20    5.50
  -1  12  -9   21.60    4.50
  -2  12  -9    3.10    2.40
   2  12   9   -0.40    2.30
   3  12   9    6.80    3.30
  -3  12  -9    8.20    3.30
  -4  12  -9    0.70    2.40
   4  12   9   -1.50    2.40
   5  12   9    2.10    2.80
  -9 -13   9    1.60    2.30
  -8 -13   9   -0.10    2.40
  -7 -13   9    2.30    2.40
  -6 -13   9   -1.40    2.10
  -6  13   9    3.00    2.30
  -5 -13   9    7.30    2.90
  -5  13   9   -0.20    2.30
  -4 -13   9    1.20    2.10
  -4  13   9    3.00    2.50
  -3 -13   9   -1.30    1.50
  -3  13   9    2.30    2.60
  -2 -13   9    1.90    2.40
  -2  13   9    0.80    2.10
  -1 -13   9    2.40    2.20
  -1  13   9    0.50    2.10
   0  13  -9   -2.40    2.00
   0  13   9   -0.10    2.30
   1  13   9   -1.20    2.20
  -1  13  -9    6.10    3.40
   2  13   9   11.60    4.30
  -2  13  -9    6.30    3.30
  -3  13  -9    4.50    3.00
   3  13   9    0.10    2.50
  -4  13  -9    1.30    3.10
   4  13   9    8.30    4.00
  -8 -14   9    0.40    2.40
  -7 -14   9   -1.20    2.20
  -6 -14   9    0.10    2.50
  -6  14   9    0.40    2.60
  -5 -14   9   -0.90    1.90
  -5  14   9   -0.80    2.10
  -4 -14   9    1.00    2.30
  -4  14   9    3.10    2.50
  -3 -14   9    4.70    2.60
  -3  14   9    0.70    2.20
  -2 -14   9   -2.50    1.70
  -2  14   9    0.80    2.30
  -1 -14   9    1.50    2.20
  -1  14   9    5.10    3.10
   0  14  -9    1.90    3.00
   0  14   9   -3.10    2.40
  -1  14  -9   11.10    4.10
   1  14   9    9.40    3.50
   2  14   9    4.00    3.20
  -2  14  -9    6.30    3.60
  -3  14  -9    2.20    2.80
   3  14   9    1.40    2.90
  -7 -15   9    5.10    3.10
  -6 -15   9    0.40    2.50
  -5 -15   9   -0.60    2.00
  -5  15   9    0.40    2.50
  -4 -15   9    2.10    2.50
  -4  15   9    6.20    3.30
  -3 -15   9   -1.50    2.30
  -3  15   9    2.20    2.90
  -2 -15   9    3.00    2.60
  -2  15   9    2.80    3.20
  -1 -15   9   -1.00    2.20
  -1  15   9    5.20    3.00
   0  15  -9    0.00    2.30
   0  15   9   -2.70    2.30
   1  15   9    1.40    2.80
  -1  15  -9    7.20    3.50
  -4 -16   9    2.60    2.80
  -4  16   9   -0.70    2.30
  -3 -16   9   -1.20    2.20
  -3  16   9    3.10    2.70
  -2 -16   9    4.20    2.80
  -2  16   9   -1.00    3.10
  -1 -16   9    1.10    2.80
  -1  16   9    0.10    2.90
 -14   0  10    9.80    3.80
 -13   0  10    1.20    2.10
 -12   0  10   10.70    3.20
 -11   0  10    1.10    1.80
 -11   0  10    0.00    1.60
 -10   0  10    1.90    1.90
 -10   0  10   -0.10    1.60
  -9   0  10    0.90    1.60
  -9   0  10   -0.80    1.80
  -8   0  10   69.09    5.30
  -8   0  10   61.79    6.00
  -7   0  10   -1.20    1.10
  -7   0  10   -0.90    1.10
  -6   0  10   61.39    6.00
  -6   0  10   69.39    4.70
  -5   0  10    1.10    1.30
  -5   0  10    0.30    1.10
  -4   0  10    2.20    1.10
  -4   0  10    1.60    1.30
  -3   0  10   -0.40    1.00
  -2   0  10    0.50    1.40
  -1   0  10    0.50    1.40
   0   0  10   65.59    5.90
   1   0  10    0.50    1.30
   2   0  10   -1.70    1.30
   3   0  10   -1.50    1.30
   3   0  10    0.50    2.20
   4   0  10   42.60    6.70
   5   0  10    2.10    2.60
   6   0  10    2.80    2.70
   7   0  10    0.00    2.80
   8   0  10   -1.30    2.90
 -14  -1  10    5.50    2.70
 -14   1  10    1.60    2.90
 -13  -1  10   -3.30    2.10
 -13   1  10    6.20    2.90
 -12  -1  10    1.90    2.20
 -12   1  10    3.40    2.40
 -11  -1  10   10.70    2.90
 -11  -1  10   11.60    3.40
 -11   1  10    7.60    2.50
 -11   1  10   13.50    3.30
 -10  -1  10    2.20    1.70
 -10  -1  10    4.00    2.30
 -10   1  10    0.30    1.40
 -10   1  10    2.20    1.80
  -9  -1  10   78.29    7.10
  -9  -1  10   80.49    6.10
  -9   1  10   69.79    5.50
  -9   1  10   81.79    6.10
  -8  -1  10    0.80    1.50
  -8  -1  10   -1.40    1.30
  -8   1  10    2.40    1.50
  -8   1  10    2.50    1.80
  -7  -1  10   27.30    3.70
  -7  -1  10   27.80    4.10
  -7   1  10   24.10    3.40
  -7   1  10   20.10    3.50
  -6  -1  10    8.80    2.20
  -6  -1  10    4.90    2.00
  -6   1  10    7.30    2.30
  -6   1  10   12.20    2.20
  -5  -1  10    0.30    1.30
  -5  -1  10    0.80    1.30
  -5   1  10    4.00    1.80
  -5   1  10    1.40    1.30
  -4  -1  10    0.30    1.00
  -4  -1  10    0.50    1.30
  -4   1  10    0.60    1.40
  -3  -1  10   28.60    4.00
  -3  -1  10   46.20    4.00
  -3   1  10   35.00    4.40
  -2  -1  10   -0.20    1.00
  -2   1  10    1.90    1.50
  -1  -1  10  122.09    7.10
  -1   1  10  107.59    6.80
   0  -1  10    2.80    1.50
   0   1  10    3.10    1.90
   1  -1  10   13.40    2.70
   1   1  10   12.50    2.70
   2  -1  10    0.70    1.40
   2   1  10   -0.10    1.50
   3  -1  10   21.50    4.80
   3  -1  10   31.40    4.10
   3   1  10   28.00    5.20
   3   1  10   22.80    3.70
   4  -1  10   12.50    4.00
   4   1  10   15.30    4.30
   5  -1  10    9.40    3.80
   5   1  10    8.10    3.40
   6  -1  10   -0.30    2.50
   6   1  10    1.20    3.30
   7  -1  10    4.20    3.50
   7   1  10    5.10    3.50
   8  -1  10    2.10    3.30
   8   1  10   -6.90    2.40
 -14  -2  10    2.90    3.00
 -14   2  10    1.30    2.80
 -13  -2  10    4.80    2.80
 -13   2  10    6.70    3.30
 -12  -2  10    5.80    2.70
 -12   2  10    4.50    2.60
 -11  -2  10    4.40    2.70
 -11  -2  10    5.30    2.30
 -11   2  10    5.00    2.50
 -10  -2  10    4.30    2.40
 -10   2  10    7.20    2.70
 -10   2  10    7.80    2.60
  -9  -2  10   28.50    4.50
  -9   2  10   33.20    4.50
  -9   2  10   33.40    4.50
  -8  -2  10    8.40    2.40
  -8   2  10    8.20    2.30
  -8   2  10    9.20    2.50
  -7  -2  10   -0.70    1.40
  -7  -2  10   -1.30    1.10
  -7   2  10    0.20    1.20
  -7   2  10    0.30    1.40
  -6  -2  10    3.30    1.80
  -6  -2  10    4.50    1.90
  -6   2  10    4.20    1.60
  -6   2  10    3.10    1.90
  -5  -2  10    3.90    1.80
  -5  -2  10    3.50    1.70
  -5   2  10    1.80    1.10
  -5   2  10    4.80    1.90
  -4  -2  10    3.30    1.80
  -4  -2  10    2.70    1.40
  -4   2  10   -1.30    1.10
  -3  -2  10   -0.70    0.90
  -3  -2  10    2.50    1.60
  -3   2  10   -1.20    1.10
  -2  -2  10   -0.40    1.10
  -2   2  10   -0.10    1.30
  -1  -2  10    0.40    1.30
  -1   2  10   -1.10    1.20
   0  -2  10   23.30    3.60
   0   2  10   17.60    3.30
   1  -2  10   96.69    6.00
   1   2  10   80.59    6.00
   2  -2  10    1.90    1.70
   2   2  10   -0.20    1.40
   3  -2  10   12.50    3.80
   3   2  10   18.50    4.50
   3   2  10   13.60    3.10
   4  -2  10   40.50    6.40
   4   2  10   35.80    6.00
   4   2  10   39.40    4.90
   5  -2  10    3.00    2.90
   5   2  10   -1.50    2.30
   6  -2  10   22.20    5.30
   6   2  10   22.60    5.20
   7  -2  10    3.00    3.30
   7   2  10    3.00    3.30
   8  -2  10    4.50    3.60
   8   2  10    0.10    3.00
 -14  -3  10    3.00    2.70
 -14   3  10    9.60    4.00
 -13  -3  10    0.30    2.30
 -13   3  10    0.00    2.40
 -12  -3  10   -1.90    1.70
 -12   3  10    2.00    2.40
 -11  -3  10    2.60    2.20
 -11   3  10    2.30    2.10
 -10  -3  10    4.20    2.60
 -10   3  10    3.60    2.20
 -10   3  10    5.10    2.80
  -9  -3  10   68.69    6.70
  -9   3  10   68.89    6.60
  -9   3  10   70.89    6.50
  -8  -3  10   94.59    6.60
  -8   3  10  101.29    6.70
  -8   3  10  105.89    6.50
  -7  -3  10   18.60    3.20
  -7   3  10   19.50    3.40
  -7   3  10   21.60    3.10
  -6  -3  10    8.70    2.50
  -6   3  10   11.00    2.20
  -6   3  10    8.10    2.40
  -5  -3  10    3.50    1.70
  -5   3  10    4.00    1.70
  -4  -3  10    0.90    1.20
  -4  -3  10    0.40    1.30
  -4   3  10    0.10    1.30
  -3  -3  10    8.60    2.40
  -3  -3  10    9.70    2.00
  -3   3  10    8.60    2.40
  -2  -3  10   37.90    3.50
  -2  -3  10   37.90    4.50
  -2   3  10   38.60    4.70
  -1  -3  10   82.69    5.90
  -1   3  10  101.59    6.60
   0   3  10    3.40    1.90
   1  -3  10   21.10    3.20
   1   3  10   23.10    3.90
   2  -3  10   15.00    2.90
   2   3  10   17.80    3.40
   3  -3  10    7.20    3.00
   3   3  10    9.00    3.10
   3   3  10    8.80    2.60
   4  -3  10    2.00    2.40
   4   3  10    3.70    2.20
   4   3  10    3.80    3.00
   5  -3  10    7.90    3.70
   5   3  10    4.20    3.00
   6  -3  10    2.40    2.50
   6   3  10   -0.50    2.60
   7  -3  10    4.90    3.60
   7   3  10    7.70    3.90
   8  -3  10    3.40    3.50
   8   3  10    1.80    3.20
 -14  -4  10   -0.70    2.60
 -14   4  10   -1.20    2.70
 -13  -4  10   -1.00    2.20
 -13   4  10    4.00    2.80
 -12  -4  10    5.10    2.80
 -12   4  10    8.10    3.20
 -11  -4  10   -1.30    1.90
 -11   4  10   -1.90    1.60
 -10  -4  10    2.40    2.00
 -10   4  10    1.70    1.60
 -10   4  10    5.60    2.70
  -9  -4  10    5.70    2.80
  -9   4  10   -0.20    1.80
  -9   4  10    5.10    2.30
  -8  -4  10   10.50    2.90
  -8   4  10   11.40    2.70
  -8   4  10   13.90    3.10
  -7  -4  10   10.90    2.70
  -7   4  10    5.50    1.90
  -7   4  10    5.50    2.20
  -6  -4  10   -1.20    1.30
  -6   4  10   -0.70    1.10
  -6   4  10   -1.70    1.20
  -5  -4  10  130.89    7.00
  -5   4  10  118.79    7.60
  -4  -4  10    0.30    1.50
  -4   4  10   -0.70    1.30
  -3  -4  10   65.59    6.10
  -3  -4  10   70.39    4.50
  -3   4  10   50.89    5.60
  -2  -4  10   30.00    3.30
  -2  -4  10   33.10    4.40
  -2   4  10   31.30    4.40
  -1  -4  10   -0.10    1.40
  -1  -4  10   -0.70    1.30
  -1   4  10    1.10    1.60
   0  -4  10    1.40    1.50
   0   4  10    0.20    1.60
   1  -4  10   70.59    6.10
   1   4  10   71.59    6.90
   2  -4  10   39.40    4.40
   2   4  10   37.80    5.00
   3  -4  10    7.20    3.10
   3   4  10    8.10    2.80
   3   4  10    8.60    3.50
   4  -4  10   17.60    4.20
   4   4  10   29.00    4.70
   4   4  10   17.30    4.40
   5  -4  10    1.80    2.70
   5   4  10    3.10    2.80
   6  -4  10   24.50    5.60
   6   4  10   27.00    5.60
   7  -4  10    7.20    3.50
   7   4  10   10.20    4.40
 -13  -5  10    2.30    2.80
 -13   5  10    1.20    2.60
 -12  -5  10    3.80    2.70
 -12   5  10    8.50    3.20
 -11  -5  10    0.60    1.90
 -11   5  10    1.70    2.30
 -10  -5  10   10.80    3.10
 -10   5  10    6.90    2.70
  -9  -5  10    5.70    2.60
  -9   5  10    0.00    1.90
  -9   5  10    2.10    1.80
  -8  -5  10  163.88    9.30
  -8   5  10  169.28    9.10
  -8   5  10  184.38    9.70
  -7  -5  10   75.59    5.90
  -7   5  10  108.49    7.00
  -7   5  10   97.49    6.10
  -6  -5  10    8.90    2.50
  -6   5  10   10.60    2.70
  -5  -5  10   15.80    2.90
  -5   5  10    9.10    2.60
  -4  -5  10  367.36   14.40
  -4   5  10  358.56   15.60
  -3  -5  10   42.40    4.20
  -3   5  10   38.10    4.80
  -2  -5  10    5.50    1.80
  -2   5  10    6.00    2.30
  -1  -5  10   78.29    4.90
  -1  -5  10   68.09    6.30
  -1   5  10   67.29    6.50
   0  -5  10   32.10    4.10
   0   5  10   32.20    4.60
   1  -5  10   60.29    5.60
   1   5  10   76.99    7.20
   2  -5  10   16.20    4.00
   2  -5  10   21.30    4.00
   2   5  10   16.20    3.60
   3  -5  10   18.50    4.40
   3   5  10   20.00    3.80
   3   5  10   26.40    5.00
   4  -5  10   -0.70    2.10
   4   5  10   -0.80    2.10
   4   5  10    1.20    2.10
   5  -5  10   -2.90    1.80
   5   5  10   -2.10    2.10
   5   5  10   -1.70    2.10
   6  -5  10    2.10    2.90
   6   5  10    0.20    2.60
   7  -5  10    1.30    3.00
   7   5  10    2.10    3.10
 -13  -6  10    4.40    2.90
 -13   6  10    1.30    2.60
 -12  -6  10    4.80    3.00
 -12   6  10    0.80    2.50
 -11  -6  10    8.10    3.10
 -11   6  10    5.50    2.70
 -10  -6  10   14.90    3.50
 -10   6  10   17.80    4.00
  -9  -6  10   11.40    3.20
  -9   6  10    5.00    2.20
  -9   6  10    7.80    2.90
  -8  -6  10    1.10    2.00
  -8   6  10    1.30    1.80
  -8   6  10    4.80    2.30
  -7  -6  10   18.70    3.60
  -7   6  10   17.70    3.30
  -7   6  10   10.40    2.90
  -6  -6  10    7.50    2.50
  -6   6  10    9.10    2.70
  -5  -6  10  174.98    8.90
  -5   6  10  172.38    9.50
  -4  -6  10   21.70    3.40
  -4   6  10   24.40    4.00
  -3  -6  10  169.98    8.30
  -3   6  10  154.48    9.20
  -2  -6  10   -0.50    1.40
  -2   6  10   -1.20    1.50
  -1  -6  10   29.70    3.80
  -1   6  10   31.90    4.70
   0  -6  10   10.00    2.30
   0  -6  10    8.00    2.30
   0   6  10   11.60    3.10
   1  -6  10  193.88    9.40
   1   6  10  182.28   10.50
   2  -6  10    2.40    2.50
   2   6  10   -1.90    1.90
   3  -6  10   -0.40    2.00
   3   6  10   -1.70    1.50
   3   6  10    2.00    2.30
   4  -6  10    3.30    3.00
   4   6  10    5.50    2.70
   4   6  10    6.90    3.00
   5  -6  10   -4.50    1.70
   5   6  10    0.80    2.30
   5   6  10   -1.20    2.40
   6  -6  10    3.40    2.90
   6   6  10    4.20    3.10
   7  -6  10   -0.60    2.60
   7   6  10    3.10    3.10
 -13  -7  10    0.20    2.80
 -13   7  10    7.30    3.50
 -12  -7  10   -0.40    2.70
 -12   7  10    1.20    2.90
 -11  -7  10   -0.90    2.10
 -11   7  10    0.30    2.50
 -10  -7  10    3.60    2.60
 -10   7  10   -0.10    1.80
  -9  -7  10    3.10    2.50
  -9   7  10    0.70    1.90
  -9   7  10    5.10    2.30
  -8  -7  10    0.10    1.80
  -8   7  10    5.80    2.50
  -8   7  10    3.60    2.30
  -7  -7  10   12.90    3.00
  -7   7  10    0.50    1.70
  -6  -7  10   18.50    3.40
  -6   7  10   17.20    3.60
  -5  -7  10   12.80    2.90
  -5   7  10   13.10    3.10
  -4  -7  10  193.48    9.60
  -4   7  10  193.08   10.60
  -3  -7  10    3.20    1.80
  -3   7  10    2.70    2.20
  -2  -7  10   11.60    2.60
  -2   7  10   19.20    3.70
  -1  -7  10    2.50    1.80
  -1   7  10   -1.40    1.70
   0  -7  10    3.80    2.10
   0   7  10    4.10    2.20
   1  -7  10   21.70    3.40
   1   7  10   21.40    4.30
   2  -7  10    0.80    1.90
   2   7  10    1.30    2.00
   3  -7  10    1.00    2.40
   3   7  10   -0.80    1.80
   3   7  10   -1.90    2.00
   4  -7  10    1.70    2.90
   4   7  10    5.90    3.10
   4   7  10    8.90    3.20
   5  -7  10    3.20    2.40
   5   7  10   -0.80    2.30
   5   7  10    8.50    3.50
   6  -7  10    1.00    2.50
   6   7  10    0.80    3.00
   7  -7  10    5.20    3.50
   7   7  10    4.10    3.60
 -12  -8  10    3.20    2.80
 -12   8  10   -0.80    2.60
 -11  -8  10    8.20    3.30
 -11   8  10    7.40    3.30
 -10  -8  10   -1.80    2.10
 -10   8  10   -1.30    1.70
  -9  -8  10    3.40    2.30
  -9   8  10    3.80    2.40
  -8  -8  10    5.10    2.60
  -8   8  10    5.00    2.40
  -7  -8  10   -0.70    1.60
  -7   8  10   -0.40    1.80
  -6  -8  10   54.09    5.70
  -6   8  10   52.39    6.00
  -5  -8  10   48.40    5.20
  -5   8  10   42.60    5.40
  -4  -8  10    0.20    1.70
  -4   8  10    1.10    1.90
  -3  -8  10   34.60    4.40
  -3   8  10   34.10    5.10
  -2  -8  10   40.20    4.70
  -2   8  10   38.90    5.40
  -1  -8  10   -0.10    1.60
  -1   8  10   -0.40    2.10
   0   8  10   78.49    7.90
   1  -8  10   15.80    3.50
   1  -8  10   11.70    3.30
   1   8  10    5.80    2.80
  -1   8 -10   13.30    3.30
   2  -8  10   -1.80    1.70
   2   8  10    0.80    2.00
   2   8  10   -0.30    1.90
   3  -8  10    2.50    2.90
   3   8  10    2.10    2.90
   3   8  10    4.60    2.70
   4  -8  10    2.80    2.70
   4   8  10    4.00    2.70
   4   8  10    3.60    3.50
   5  -8  10    1.30    2.80
   5   8  10    1.50    2.40
   6  -8  10    8.30    3.40
   6   8  10    4.80    3.30
 -12  -9  10   -0.50    2.60
 -12   9  10   -1.60    2.70
 -11  -9  10    3.90    2.90
 -11   9  10    2.80    2.70
 -10  -9  10    3.80    2.70
 -10   9  10   10.20    3.60
  -9  -9  10   10.10    3.40
  -9   9  10   10.70    4.00
  -8  -9  10   15.80    3.80
  -8   9  10   20.10    4.10
  -7  -9  10    2.70    2.00
  -7   9  10    2.50    2.40
  -6  -9  10   -0.80    1.50
  -6   9  10   -0.50    1.80
  -5  -9  10   27.70    4.30
  -5   9  10   24.60    4.20
  -4  -9  10    8.60    2.40
  -4   9  10    2.40    1.90
  -3  -9  10    3.40    2.20
  -3   9  10    0.90    2.20
  -2  -9  10   10.80    2.80
  -2   9  10   12.30    3.40
  -1  -9  10   16.40    3.40
  -1   9  10   19.80    4.10
   0   9 -10    1.70    2.10
   0   9  10    1.70    2.30
   1  -9  10   10.60    3.50
  -1   9 -10    6.50    2.50
   1   9  10   10.00    3.40
   2  -9  10   19.70    4.40
   2   9  10    6.30    2.80
   2   9  10    4.80    2.90
   3  -9  10    2.20    2.20
   3   9  10   -1.90    2.10
   3   9  10   -1.30    2.60
   4  -9  10    5.30    3.10
   4   9  10   -3.70    1.80
   5  -9  10    2.20    2.90
   5   9  10    6.40    3.50
   6  -9  10    8.50    3.90
   6   9  10    7.60    5.40
 -11 -10  10    2.80    2.80
 -11  10  10    0.40    2.50
 -10 -10  10   10.00    3.70
 -10  10  10    8.90    3.50
  -9 -10  10    1.80    2.40
  -8  10  10   18.20    3.90
  -7 -10  10    2.10    2.00
  -7  10  10    1.90    2.20
  -6 -10  10    1.10    2.00
  -6  10  10    1.20    2.00
  -5 -10  10   -2.20    1.40
  -5  10  10    2.10    2.10
  -4 -10  10    0.40    1.50
  -4  10  10   -0.50    1.90
  -3 -10  10    3.70    2.20
  -3  10  10    2.80    2.10
  -2 -10  10    8.00    2.80
  -2  10  10    9.70    3.30
  -1 -10  10    1.70    1.90
  -1  10  10    2.80    2.20
   0  10 -10    0.30    2.10
   0  10  10   -1.80    1.60
  -1  10 -10    4.10    2.70
   1  10  10    5.20    2.90
  -2  10 -10   -1.50    1.80
   2  10  10    1.20    2.40
   3  10  10    7.00    3.20
   4  10  10    7.40    3.30
   5  10  10    8.00    3.40
 -11 -11  10   -2.60    2.10
 -11  11  10    1.80    3.80
 -10 -11  10   -1.30    2.30
  -9 -11  10   30.20    5.20
  -8 -11  10    3.40    2.80
  -7 -11  10    5.70    2.80
  -7  11  10    9.40    2.90
  -6 -11  10    0.80    2.30
  -6  11  10   -0.60    2.00
  -5 -11  10    5.60    2.40
  -5  11  10   -0.60    2.00
  -4 -11  10   -1.00    1.70
  -4  11  10    0.20    2.10
  -3 -11  10    0.60    1.80
  -3  11  10   -2.20    1.90
  -2 -11  10   11.20    3.20
  -2  11  10    4.50    2.60
  -1 -11  10    4.00    2.40
  -1  11  10    1.30    2.30
   0  11  10   -1.30    2.20
   0  11 -10    2.50    2.50
  -1  11 -10    0.40    2.50
   1  11  10    0.70    2.20
   2  11  10    0.00    2.60
  -2  11 -10    5.80    2.90
   3  11  10    2.40    2.40
   4  11  10   -3.50    2.30
 -10 -12  10    5.30    3.30
  -9 -12  10    2.10    2.80
  -8 -12  10   16.40    4.20
  -7 -12  10    7.40    3.00
  -7  12  10    5.50    2.90
  -6 -12  10    4.10    2.50
  -6  12  10    1.70    2.60
  -5 -12  10   -2.00    1.90
  -5  12  10    1.00    2.40
  -4 -12  10   -0.20    1.80
  -4  12  10   -0.30    2.20
  -3 -12  10    1.50    2.20
  -3  12  10    5.30    2.80
  -2 -12  10    9.10    3.00
  -2  12  10    0.60    2.70
  -1 -12  10    1.20    2.40
  -1  12  10   -1.50    2.20
   0  12  10   -1.60    2.10
   0  12 -10   -2.40    1.60
   1  12  10    0.00    2.30
  -1  12 -10   -4.50    1.60
  -2  12 -10    5.00    3.30
   2  12  10    1.00    2.60
   3  12  10    3.10    3.20
   4  12  10    8.50    4.00
  -9 -13  10   10.10    3.50
  -8 -13  10    5.90    3.10
  -7 -13  10   13.20    3.90
  -7  13  10    5.30    3.00
  -6 -13  10   -0.40    2.40
  -6  13  10   -0.80    2.10
  -5 -13  10    7.50    3.20
  -5  13  10   10.50    3.70
  -4 -13  10   -0.80    2.10
  -4  13  10   -1.70    2.50
  -3 -13  10   -1.20    1.90
  -3  13  10   -3.00    2.00
  -2 -13  10    5.80    3.10
  -2  13  10    4.30    2.80
  -1 -13  10    3.60    2.30
  -1  13  10   -0.90    2.00
   0  13  10    4.50    3.10
  -1  13 -10    0.90    2.40
   1  13  10    7.90    3.60
  -2  13 -10    7.00    3.40
   2  13  10    7.50    3.80
  -3  13 -10    9.00    3.80
   3  13  10    3.80    3.30
  -7 -14  10    0.30    2.40
  -6 -14  10   -0.30    2.60
  -6  14  10    0.50    2.80
  -5 -14  10    5.70    2.90
  -5  14  10    1.90    2.70
  -4 -14  10    2.60    2.50
  -4  14  10    4.90    3.10
  -3 -14  10    1.20    2.40
  -3  14  10    5.30    3.10
  -2 -14  10    4.30    3.00
  -2  14  10   -1.70    2.20
  -1 -14  10   -0.60    2.20
  -1  14  10    3.50    2.90
   0  14  10   10.20    4.10
   1  14  10    2.30    2.90
  -1  14 -10    1.00    3.10
  -5 -15  10   -1.20    2.20
  -5  15  10    0.80    2.50
  -4 -15  10    3.80    2.70
  -4  15  10    4.60    3.30
  -3 -15  10    2.90    3.10
  -3  15  10    1.40    3.10
  -2 -15  10    1.50    3.00
  -2  15  10   -1.40    3.00
  -1 -15  10    0.20    2.60
  -1  15  10    2.70    3.40
 -14   0  11   -0.10    3.00
 -13   0  11   15.60    3.90
 -12   0  11    5.70    2.80
 -11   0  11    0.30    1.50
 -11   0  11   -1.20    1.70
 -10   0  11    0.70    1.70
 -10   0  11   -0.80    1.70
  -9   0  11   41.10    5.20
  -9   0  11   42.40    4.90
  -8   0  11    0.60    1.70
  -8   0  11   -0.70    1.70
  -7   0  11   12.90    3.00
  -7   0  11   20.00    3.30
  -6   0  11   -1.10    1.30
  -6   0  11    0.10    1.50
  -5   0  11   20.90    3.50
  -4   0  11   -1.00    1.20
  -3   0  11   12.00    3.00
  -2   0  11   -0.50    1.10
  -1   0  11    5.90    2.10
   0   0  11    0.50    1.60
   1   0  11   63.69    6.40
   2   0  11    1.80    1.70
   3   0  11   10.80    2.70
   3   0  11    8.90    3.40
   4   0  11    1.60    2.50
   5   0  11    8.50    3.90
   6   0  11    0.50    3.10
   7   0  11    1.60    3.30
 -14  -1  11    1.40    2.80
 -14   1  11   -1.30    2.90
 -13  -1  11   -3.30    2.30
 -13   1  11    1.50    2.90
 -12  -1  11    2.60    2.70
 -12  -1  11    2.30    2.80
 -12   1  11    3.50    2.70
 -11  -1  11    0.00    1.90
 -11  -1  11   -1.30    1.50
 -11   1  11   -3.00    1.40
 -11   1  11    0.40    1.90
 -10  -1  11   -2.20    1.90
 -10  -1  11    2.00    1.80
 -10   1  11    2.50    1.80
 -10   1  11    1.10    2.00
  -9  -1  11   -0.60    1.80
  -9  -1  11    2.70    1.80
  -9   1  11    1.70    1.80
  -9   1  11    0.40    1.90
  -8  -1  11   26.90    4.20
  -8  -1  11   25.20    3.80
  -8   1  11   21.20    4.00
  -8   1  11   15.10    2.90
  -7  -1  11   -0.20    1.40
  -7   1  11    1.20    1.60
  -7   1  11    0.50    1.20
  -6  -1  11    3.20    1.70
  -6  -1  11    2.40    1.70
  -6   1  11    3.10    2.00
  -6   1  11    5.50    1.70
  -5  -1  11    2.60    1.40
  -5  -1  11    1.00    1.40
  -5   1  11    1.80    1.70
  -4  -1  11    1.80    1.70
  -4   1  11    3.40    1.80
  -3  -1  11    7.20    2.40
  -3   1  11   10.10    2.60
  -2  -1  11   -0.50    1.50
  -2   1  11   -0.50    1.30
  -1  -1  11   21.20    3.50
  -1   1  11   24.20    3.90
   0  -1  11  154.18    8.40
   0   1  11  144.89    8.60
   1  -1  11    0.00    1.30
   1   1  11    1.80    1.70
   2  -1  11   24.10    3.70
   2   1  11   22.90    3.90
   3  -1  11    8.80    3.50
   3   1  11    9.70    3.80
   3   1  11    9.30    3.00
   4  -1  11    8.00    3.60
   4   1  11    8.50    3.70
   5  -1  11   -2.10    2.20
   5   1  11    0.50    2.70
   6  -1  11    3.90    3.50
   6   1  11   12.10    4.30
   7  -1  11    0.40    3.20
   7   1  11    0.00    3.20
 -14  -2  11    8.60    3.80
 -14   2  11    6.00    3.40
 -13  -2  11    3.70    2.90
 -13   2  11    1.50    2.90
 -12  -2  11   13.40    3.60
 -12  -2  11    6.60    2.80
 -12   2  11    4.60    2.80
 -11  -2  11    0.50    2.20
 -11  -2  11   -1.10    1.60
 -11   2  11    0.40    1.80
 -11   2  11    3.50    2.50
 -10  -2  11    1.50    1.90
 -10  -2  11    1.20    1.90
 -10   2  11    3.20    2.20
 -10   2  11    0.20    1.80
  -9  -2  11   15.60    3.30
  -9  -2  11    7.80    2.70
  -9   2  11    8.80    2.70
  -9   2  11   10.60    2.70
  -8  -2  11   23.80    3.80
  -8  -2  11   27.90    4.40
  -8   2  11   31.80    4.00
  -8   2  11   30.50    4.40
  -7  -2  11    2.70    1.70
  -7  -2  11   -1.20    1.40
  -7   2  11   -0.40    1.30
  -7   2  11   -0.80    1.20
  -6  -2  11    1.20    1.60
  -6  -2  11    2.00    1.80
  -6   2  11    1.50    1.50
  -5  -2  11   -0.10    1.30
  -5  -2  11   -0.90    1.20
  -5   2  11   -0.80    1.30
  -4  -2  11   13.40    3.00
  -4   2  11   14.50    3.00
  -3  -2  11   12.80    2.90
  -3   2  11   16.00    3.50
  -2  -2  11    4.50    2.00
  -2   2  11    2.80    1.90
  -1  -2  11   72.29    6.50
  -1   2  11   74.39    6.80
   0  -2  11    1.80    1.60
   0   2  11    5.80    2.50
   1  -2  11   71.49    6.40
   1   2  11   81.99    7.10
   2  -2  11    8.50    2.60
   2   2  11    2.40    2.20
   3  -2  11   45.20    6.70
   3   2  11   45.70    6.90
   3   2  11   41.30    5.20
   4  -2  11    4.50    3.10
   4   2  11    3.10    2.70
   5  -2  11    2.20    2.60
   5   2  11    2.20    2.90
   6  -2  11   -0.90    2.60
   6   2  11   -0.70    2.80
   7  -2  11   11.80    4.80
   7   2  11    4.70    3.70
 -13  -3  11    2.10    2.40
 -13   3  11   -1.00    2.90
 -12  -3  11   -0.50    2.20
 -12  -3  11    1.10    2.00
 -12   3  11    1.70    2.70
 -11  -3  11    2.90    2.30
 -11   3  11    0.10    1.90
 -10  -3  11    2.10    2.20
 -10   3  11   -2.80    1.30
 -10   3  11    4.30    2.20
  -9  -3  11    1.30    2.00
  -9   3  11    1.40    1.80
  -9   3  11    1.40    2.00
  -8  -3  11   38.10    4.70
  -8   3  11   34.50    4.90
  -8   3  11   41.00    4.60
  -7  -3  11    2.90    1.80
  -7  -3  11    0.40    1.70
  -7   3  11   -0.50    1.30
  -6  -3  11    0.30    1.60
  -6  -3  11   -2.20    1.30
  -6   3  11    0.30    1.50
  -5  -3  11   14.00    2.50
  -5  -3  11   16.80    3.50
  -5   3  11   15.50    3.20
  -4  -3  11    9.00    2.60
  -4  -3  11    7.00    1.90
  -4   3  11    4.20    2.10
  -3  -3  11    0.40    1.40
  -3   3  11    1.90    1.90
  -2  -3  11    1.40    1.50
  -2   3  11    3.90    2.00
  -1  -3  11   15.00    2.90
  -1   3  11   13.10    3.20
   0  -3  11  142.09    8.10
   0   3  11  135.09    8.30
   1  -3  11   72.09    5.50
   1   3  11   92.79    7.90
   2  -3  11   72.79    5.50
   2   3  11   67.69    6.80
   3  -3  11    9.20    3.60
   3   3  11    8.90    3.00
   3   3  11    3.00    2.80
   4  -3  11    2.60    2.50
   4   3  11    1.40    2.70
   4   3  11   -1.30    2.30
   5  -3  11    3.10    3.00
   5   3  11    3.20    3.20
   6  -3  11    9.30    3.90
   6   3  11    8.00    4.00
   7  -3  11    0.40    3.20
   7   3  11   -2.20    2.80
 -13  -4  11   -3.60    2.40
 -13   4  11    0.40    2.80
 -12  -4  11   20.50    4.50
 -12   4  11   20.50    4.60
 -11  -4  11    2.20    2.50
 -11   4  11    0.90    2.40
 -10  -4  11    5.50    2.50
 -10   4  11    0.10    1.70
 -10   4  11    7.60    2.80
  -9  -4  11   -0.10    2.10
  -9   4  11   -0.40    1.40
  -9   4  11   -0.50    1.90
  -8  -4  11   15.30    3.30
  -8   4  11    6.30    2.30
  -8   4  11   11.30    2.80
  -7  -4  11    3.60    2.10
  -7   4  11    1.00    1.70
  -6  -4  11   20.70    3.40
  -6   4  11   18.90    3.70
  -5  -4  11   12.30    2.60
  -5   4  11    9.20    2.90
  -4  -4  11   37.60    4.90
  -4  -4  11   38.30    4.10
  -4   4  11   37.10    4.90
  -3  -4  11   22.30    3.80
  -3  -4  11   17.00    3.20
  -3   4  11   25.10    4.10
  -2  -4  11   -0.60    1.20
  -2   4  11   -1.30    1.30
  -1  -4  11   14.80    3.10
  -1   4  11   11.60    2.90
   0  -4  11   81.29    5.90
   0   4  11   76.89    7.30
   1  -4  11   37.10    4.60
   1   4  11   32.20    4.80
   2  -4  11   29.50    5.20
   2   4  11   25.80    4.40
   3  -4  11   11.30    3.90
   3   4  11    9.90    3.80
   3   4  11   10.30    3.30
   4  -4  11    3.80    2.90
   4   4  11    5.30    2.50
   4   4  11   -0.10    2.60
   5  -4  11    4.40    3.50
   5   4  11    1.70    2.80
   6  -4  11    6.10    3.20
   6   4  11    0.20    3.40
 -13  -5  11    1.50    2.90
 -13   5  11    1.50    2.70
 -12  -5  11   -0.10    2.30
 -12   5  11    0.90    2.40
 -11  -5  11    0.20    2.00
 -11   5  11    3.20    2.50
 -10  -5  11   17.80    4.00
 -10   5  11   10.60    2.90
 -10   5  11   10.10    3.20
  -9  -5  11   -0.90    1.70
  -9   5  11    4.20    2.20
  -9   5  11    4.20    2.20
  -8  -5  11    2.00    2.10
  -8   5  11    2.20    1.80
  -7  -5  11    2.20    2.10
  -7   5  11    3.70    2.30
  -6  -5  11    0.70    1.90
  -6   5  11    0.80    1.70
  -5  -5  11   25.80    3.70
  -5   5  11   33.80    4.70
  -4  -5  11   28.00    3.70
  -4   5  11   30.60    4.60
  -3  -5  11   14.70    2.70
  -3  -5  11   10.80    2.80
  -3   5  11   14.20    3.30
  -2  -5  11   26.40    4.10
  -2   5  11   15.00    3.40
  -1  -5  11    2.60    1.80
  -1   5  11    3.70    2.20
   0  -5  11    3.60    2.10
   0   5  11    3.40    2.30
   1  -5  11  122.39    7.60
   1   5  11  131.59    8.70
   2  -5  11   27.60    5.20
   2   5  11   30.60    5.00
   3  -5  11    4.20    2.80
   3   5  11    3.60    2.60
   3   5  11    5.40    3.10
   4  -5  11    5.70    3.30
   4   5  11    5.50    3.40
   4   5  11   11.10    3.60
   5  -5  11    5.20    3.10
   5   5  11    3.70    2.90
   6  -5  11    0.40    2.80
   6   5  11    0.50    2.90
 -13  -6  11    3.60    3.00
 -13   6  11    0.70    2.80
 -12  -6  11   -3.80    1.90
 -12   6  11   -3.50    2.00
 -11  -6  11    0.00    2.10
 -11   6  11    1.30    2.40
 -10  -6  11    4.60    2.60
 -10   6  11    5.70    2.60
  -9  -6  11    9.10    3.30
  -9   6  11   16.40    3.40
  -9   6  11   19.10    6.30
  -8  -6  11    8.30    3.00
  -8   6  11    3.50    2.20
  -7  -6  11   17.80    3.60
  -7   6  11   14.80    3.50
  -6  -6  11   21.90    3.60
  -6   6  11   26.00    4.30
  -5  -6  11  110.39    6.70
  -5   6  11   91.59    8.20
  -4  -6  11   -0.30    1.60
  -4   6  11    3.10    2.00
  -3  -6  11   17.00    3.10
  -3   6  11   14.30    3.40
  -2  -6  11   29.70    3.90
  -2  -6  11   34.00    4.70
  -2   6  11   38.60    5.30
  -1  -6  11    3.10    2.00
  -1   6  11   -0.40    1.80
   0  -6  11  162.48    9.00
   0   6  11  167.68   10.10
   1  -6  11   -1.10    1.40
   1   6  11    1.60    1.90
   2  -6  11    0.70    2.30
   2   6  11   -2.40    1.50
   3  -6  11   -0.20    2.70
   3   6  11    0.70    2.50
   3   6  11    1.20    2.70
   4  -6  11    1.40    2.50
   4   6  11   -0.90    2.20
   4   6  11    1.20    2.60
   5  -6  11    3.80    3.20
   5   6  11    2.60    3.00
   6  -6  11    2.10    3.20
   6   6  11   -1.00    2.60
 -12  -7  11    1.10    2.70
 -12   7  11    5.30    3.10
 -11  -7  11    2.10    2.90
 -11   7  11   -1.20    2.00
 -10  -7  11   11.10    3.40
 -10   7  11   17.50    4.20
  -9  -7  11   -1.40    2.10
  -9   7  11    5.50    2.50
  -8  -7  11    1.00    2.40
  -8   7  11    4.40    2.30
  -7  -7  11    5.40    2.30
  -7   7  11   12.50    3.20
  -6  -7  11   10.50    2.90
  -6   7  11    9.70    2.90
  -5  -7  11   18.40    3.40
  -5   7  11   14.40    3.50
  -4  -7  11    6.00    2.40
  -4   7  11    8.80    3.00
  -3  -7  11   -0.90    1.50
  -3   7  11    3.90    2.30
  -2  -7  11    0.30    1.40
  -2   7  11   -0.70    1.90
  -1  -7  11   62.49    6.40
  -1   7  11   65.89    7.30
   0  -7  11   -0.80    1.50
   0   7  11   -1.50    1.70
   1   7  11    0.10    2.00
   2  -7  11    9.10    3.70
   2   7  11    6.90    3.00
   3  -7  11   19.30    4.70
   3   7  11   20.40    4.40
   3   7  11   21.00    5.20
   4  -7  11    1.60    2.60
   4   7  11    6.40    3.10
   4   7  11    6.00    3.20
   5  -7  11   12.00    3.80
   5   7  11   15.00    4.50
   5   7  11   15.80    4.40
   6  -7  11    6.10    3.60
   6   7  11    6.70    3.70
 -12  -8  11    3.60    3.20
 -12   8  11    3.00    3.10
 -11  -8  11    0.20    2.30
 -11   8  11    0.50    2.80
 -10  -8  11   -1.80    2.00
  -9  -8  11    7.30    3.10
  -9   8  11   12.30    3.50
  -8  -8  11    4.60    2.70
  -8   8  11   11.70    3.30
  -7  -8  11    2.90    2.20
  -7   8  11   -0.50    1.90
  -6  -8  11    7.90    2.60
  -6   8  11    4.60    2.60
  -5  -8  11   -0.20    1.70
  -5   8  11   -0.50    1.90
  -4  -8  11   14.20    3.00
  -4   8  11   25.50    4.40
  -3  -8  11    2.30    1.80
  -3   8  11    3.90    2.60
  -2  -8  11    5.10    2.30
  -2   8  11    5.80    2.70
  -1  -8  11    1.50    2.00
  -1   8  11    4.00    2.40
   0  -8  11    5.00    2.20
   0   8  11   -0.10    2.10
   1  -8  11   21.90    4.60
   1   8  11   28.80    5.10
   2  -8  11   18.60    4.60
   2   8  11   23.10    4.90
   2   8  11   24.00    4.90
   3  -8  11    8.40    3.60
   3   8  11    6.00    3.00
   3   8  11    4.70    3.10
   4  -8  11    1.40    2.90
   4   8  11    0.40    2.40
   4   8  11   -1.80    2.80
   5  -8  11    3.60    3.40
   5   8  11   -2.30    2.60
   5   8  11    6.10    3.50
 -11  -9  11   -2.20    2.60
 -10  -9  11    1.80    2.40
  -9  -9  11   17.60    4.10
  -8  -9  11   11.00    3.10
  -8   9  11   15.10    3.70
  -7  -9  11    8.60    2.90
  -7   9  11    6.40    2.80
  -6  -9  11    1.10    2.00
  -6   9  11    1.50    2.10
  -5  -9  11    2.00    2.10
  -5   9  11   -0.20    1.80
  -4  -9  11    1.40    1.70
  -4   9  11    2.60    2.20
  -3  -9  11   14.60    3.10
  -3   9  11   13.30    3.50
  -2  -9  11    0.80    1.70
  -2   9  11    0.30    2.00
  -1  -9  11    1.30    2.00
  -1   9  11    0.40    2.20
   0   9  11   15.10    4.30
   1  -9  11    4.50    2.80
   1   9  11    0.30    2.20
   2  -9  11   27.00    5.40
   2   9  11   30.80    5.40
   2   9  11   24.30    5.30
   3  -9  11    7.00    3.50
   3   9  11    5.00    3.10
   4  -9  11    6.20    3.70
   4   9  11    7.60    3.70
   5  -9  11    5.10    3.50
   5   9  11    2.20    3.10
 -11 -10  11    1.30    2.90
 -10 -10  11    2.60    2.80
  -9 -10  11    4.00    2.80
  -8 -10  11    9.80    3.10
  -8  10  11    3.80    2.40
  -7 -10  11    2.10    2.30
  -7  10  11   -2.80    1.50
  -6 -10  11   -1.90    1.60
  -6  10  11    0.10    2.10
  -5 -10  11    4.80    2.40
  -5  10  11    7.10    2.90
  -4 -10  11    0.30    2.00
  -4  10  11    5.90    3.10
  -3 -10  11    8.70    2.70
  -3  10  11    3.10    2.80
  -2 -10  11   -2.80    1.60
  -2  10  11    1.90    2.40
  -1 -10  11    6.10    2.70
  -1  10  11    9.20    3.30
   0 -10  11    2.70    2.40
   0  10  11    2.60    2.60
   1  10  11    0.70    2.20
   2  10  11    4.70    3.20
   3  10  11   24.70    5.30
   4  10  11   -3.00    2.30
 -10 -11  11    3.40    2.70
  -9 -11  11    3.40    2.80
  -8 -11  11   -0.50    2.30
  -8  11  11    0.30    2.70
  -7 -11  11   -0.40    2.30
  -7  11  11    1.90    2.80
  -6 -11  11   -1.10    2.00
  -6  11  11    2.30    2.50
  -5 -11  11   -1.50    2.10
  -5  11  11   -1.20    1.70
  -4 -11  11    0.60    2.00
  -4  11  11    4.70    2.80
  -3 -11  11    0.20    2.00
  -3  11  11   -1.70    2.40
  -2 -11  11   -0.60    1.70
  -2  11  11    3.50    2.70
  -1 -11  11    0.70    2.10
  -1  11  11    0.60    2.40
   0 -11  11   17.10    3.70
   0  11  11   20.60    4.80
   1  11  11   21.70    4.90
   2  11  11   11.40    3.90
   3  11  11    3.80    3.70
  -9 -12  11   -1.40    1.90
  -8 -12  11   19.80    4.40
  -7 -12  11    1.90    2.20
  -7  12  11    5.40    3.30
  -6 -12  11    0.30    2.00
  -6  12  11   -2.40    1.90
  -5 -12  11    1.50    2.30
  -5  12  11    3.10    2.60
  -4 -12  11    0.90    2.10
  -4  12  11    2.90    2.60
  -3 -12  11    9.30    3.00
  -3  12  11    7.60    3.30
  -2 -12  11    0.50    2.30
  -2  12  11    2.10    3.00
  -1 -12  11    9.30    3.40
  -1  12  11   10.40    3.90
   0 -12  11    8.40    3.30
   0  12  11    5.30    3.30
   1  12  11    4.60    3.30
   2  12  11    3.00    2.90
  -8 -13  11   -0.50    2.10
  -7 -13  11    3.00    2.70
  -7  13  11    2.40    2.80
  -6 -13  11    0.50    2.60
  -6  13  11   -1.40    2.60
  -5 -13  11    8.30    3.10
  -5  13  11    4.70    3.40
  -4 -13  11   -1.80    1.80
  -4  13  11    5.20    3.00
  -3 -13  11    0.50    2.60
  -3  13  11   -0.30    2.50
  -2 -13  11    1.10    2.80
  -2  13  11   -0.20    2.20
  -1 -13  11   10.30    3.80
  -1  13  11    4.70    3.40
   0 -13  11    9.10    3.30
   0  13  11    5.30    3.60
  -1  13 -11   14.00    4.30
   1  13  11   17.40    5.20
  -6 -14  11    0.90    2.70
  -6  14  11    0.60    2.90
  -5 -14  11   -0.90    2.20
  -5  14  11    0.00    2.60
  -4 -14  11    3.20    2.60
  -4  14  11    1.30    3.00
  -3 -14  11    1.20    2.90
  -3  14  11    2.50    3.10
  -2 -14  11    9.40    3.60
  -2  14  11    5.50    3.40
  -1 -14  11    4.40    2.80
  -1  14  11    4.00    3.10
 -13   0  12    3.40    2.70
 -12   0  12   -1.30    1.90
 -12   0  12   -2.20    2.00
 -11   0  12   -1.20    2.10
 -11   0  12   -0.80    1.50
 -10   0  12    2.80    2.30
 -10   0  12    3.00    2.10
  -9   0  12   -0.40    1.70
  -9   0  12   -0.40    1.90
  -8   0  12   35.60    5.10
  -8   0  12   45.80    5.00
  -7   0  12   -0.90    1.50
  -6   0  12    6.60    2.80
  -5   0  12    0.60    1.70
  -4   0  12   54.49    6.00
  -3   0  12    4.80    2.20
  -2   0  12   14.50    3.10
  -1   0  12    4.30    2.10
   0   0  12    5.30    2.60
   1   0  12    1.90    1.90
   2   0  12   12.60    3.10
   3   0  12   -0.70    2.30
   4   0  12    4.30    3.20
   5   0  12    2.30    3.00
   6   0  12    0.20    3.00
 -13  -1  12    1.90    2.60
 -13   1  12    2.30    2.40
 -12  -1  12   -1.70    1.50
 -12  -1  12    0.50    2.40
 -12   1  12    1.90    2.20
 -11  -1  12    2.30    2.30
 -11  -1  12    7.80    3.10
 -11   1  12   10.00    3.30
 -11   1  12    8.20    2.80
 -10  -1  12   10.70    3.00
 -10  -1  12    4.30    2.60
 -10   1  12    9.70    3.00
 -10   1  12    5.30    2.40
  -9  -1  12    8.90    2.90
  -9  -1  12   13.50    3.50
  -9   1  12    7.80    2.70
  -9   1  12   11.90    3.10
  -8  -1  12    3.40    1.90
  -8  -1  12    0.70    2.00
  -8   1  12    1.60    2.00
  -8   1  12    1.90    2.00
  -7  -1  12   13.60    2.80
  -7  -1  12   13.00    3.20
  -7   1  12   14.00    3.30
  -6  -1  12    1.80    1.80
  -6   1  12    1.10    1.80
  -5  -1  12  186.18   10.20
  -5   1  12  172.68   10.00
  -4  -1  12    0.00    1.60
  -4   1  12    1.60    1.80
  -3  -1  12    9.20    2.70
  -3   1  12    8.90    2.70
  -2  -1  12    7.50    2.40
  -2   1  12    7.80    2.50
  -1  -1  12   19.90    3.60
  -1   1  12   14.10    3.50
   0  -1  12   11.90    3.20
   0   1  12   11.20    3.00
   1  -1  12    0.10    1.50
   1   1  12    3.00    1.80
   2  -1  12    0.90    1.80
   2   1  12    1.70    1.80
   3  -1  12    4.40    3.10
   3   1  12    4.40    3.10
   4  -1  12    0.90    2.60
   4   1  12    2.00    3.00
   5  -1  12   -3.20    2.40
   5   1  12    3.00    3.30
   6  -1  12    0.80    3.20
   6   1  12   -2.90    3.00
 -13  -2  12    5.20    2.90
 -13   2  12    7.50    3.60
 -12  -2  12    4.40    2.50
 -12  -2  12    5.80    3.00
 -11  -2  12    0.50    2.10
 -11  -2  12   -1.00    1.80
 -11   2  12   -1.30    2.00
 -11   2  12    0.50    1.70
 -10  -2  12   -1.00    1.60
 -10  -2  12   -0.20    1.70
 -10   2  12    1.00    1.90
 -10   2  12    8.40    3.00
  -9  -2  12   61.49    6.40
  -9  -2  12   53.69    6.40
  -9   2  12   50.49    6.10
  -9   2  12   58.59    6.00
  -8  -2  12    1.60    2.10
  -8  -2  12    4.90    2.20
  -8   2  12    4.70    2.20
  -7  -2  12    0.30    1.60
  -7  -2  12   -0.60    1.40
  -7   2  12   -0.60    1.50
  -6  -2  12   13.50    3.30
  -5  -2  12    2.30    1.80
  -5   2  12    2.10    1.90
  -4  -2  12   11.60    3.20
  -4   2  12    6.30    2.50
  -3  -2  12    8.40    2.80
  -3   2  12    8.80    2.70
  -2  -2  12    8.00    2.60
  -2   2  12   10.50    3.10
  -1  -2  12    5.20    2.50
  -1   2  12    9.20    2.80
   0  -2  12    7.00    2.50
   0   2  12    9.60    2.80
   1  -2  12   -0.90    1.50
   1   2  12    1.40    1.80
   2  -2  12    7.80    2.60
   2   2  12    8.20    3.00
   3  -2  12    9.70    3.90
   3   2  12    3.60    3.10
   3   2  12    6.40    2.90
   4  -2  12    0.20    2.60
   4   2  12    4.50    3.50
   5  -2  12    8.00    3.60
   5   2  12   11.80    4.60
   6  -2  12    5.30    4.00
   6   2  12    0.70    3.60
 -13  -3  12    6.40    3.00
 -13   3  12    7.80    4.00
 -12  -3  12    1.40    2.50
 -12  -3  12    2.50    2.50
 -12   3  12    1.70    2.70
 -11  -3  12   -0.50    1.50
 -11  -3  12    3.50    2.40
 -11   3  12    0.30    2.00
 -11   3  12    1.10    2.10
 -10  -3  12    6.50    2.90
 -10  -3  12    2.40    2.20
 -10   3  12    2.20    2.10
 -10   3  12    2.60    2.00
  -9  -3  12    8.70    2.90
  -9  -3  12   11.30    3.10
  -9   3  12    4.20    2.20
  -8  -3  12   20.10    3.70
  -8  -3  12   19.50    4.00
  -8   3  12   12.00    3.00
  -7  -3  12    5.00    2.00
  -7  -3  12    2.10    2.10
  -7   3  12    1.50    1.70
  -6  -3  12    0.00    1.60
  -6  -3  12    0.70    1.70
  -6   3  12    4.40    2.30
  -5  -3  12   15.80    3.40
  -5   3  12   13.80    3.30
  -4  -3  12    4.80    2.50
  -4   3  12    5.00    2.30
  -3  -3  12   -1.20    1.10
  -3   3  12    3.00    1.90
  -2  -3  12    5.70    2.20
  -2   3  12    5.60    2.50
  -1  -3  12   20.90    3.80
  -1   3  12   21.80    4.10
   0  -3  12   36.70    4.90
   0   3  12   27.70    4.50
   1  -3  12    5.00    2.40
   1   3  12    4.10    2.40
   2   3  12    2.30    2.40
   3  -3  12    0.40    2.90
   3   3  12    3.60    2.50
   3   3  12   -2.90    2.00
   4  -3  12    1.70    2.70
   4   3  12   -0.30    2.80
   5  -3  12   12.90    4.60
   5   3  12   12.00    4.60
 -13  -4  12   -0.20    2.30
 -13  -4  12    1.90    2.90
 -13   4  12    2.20    2.80
 -12  -4  12    0.50    2.10
 -12   4  12    3.10    2.50
 -11  -4  12    3.60    3.00
 -11   4  12    9.60    3.40
 -10  -4  12    0.30    2.30
 -10   4  12    7.30    3.30
 -10   4  12    5.40    2.60
  -9  -4  12    1.80    1.80
  -9   4  12    0.80    1.80
  -8  -4  12   11.40    3.20
  -8   4  12   12.40    3.00
  -7  -4  12   -1.00    1.70
  -7  -4  12   -0.70    1.70
  -7   4  12    1.00    2.00
  -6  -4  12    2.80    1.90
  -6  -4  12   -3.90    1.30
  -6   4  12    0.30    1.70
  -5  -4  12    3.80    2.50
  -5  -4  12    3.50    2.20
  -5   4  12    4.90    2.50
  -4  -4  12    6.00    2.40
  -4   4  12    4.80    2.40
  -3  -4  12    1.90    1.90
  -3   4  12    2.80    2.10
  -2  -4  12   42.40    5.30
  -2   4  12   35.90    5.20
  -1  -4  12    6.50    2.40
  -1   4  12    5.70    2.80
   0  -4  12   25.90    4.10
   0   4  12   29.40    4.60
   1  -4  12    1.70    1.60
   1   4  12    1.10    2.00
   2  -4  12   -1.10    2.10
   2   4  12    3.80    2.50
   3  -4  12    4.10    2.90
   3   4  12    0.80    2.40
   3   4  12    2.20    3.00
   4  -4  12    8.60    3.70
   4   4  12    7.10    3.80
   5  -4  12    0.00    3.10
   5   4  12    4.30    3.60
 -12  -5  12   -1.00    2.40
 -12   5  12    2.40    2.90
 -11  -5  12   -3.70    1.90
 -11   5  12    1.70    2.30
 -10  -5  12   15.90    3.90
 -10   5  12   12.00    3.30
  -9  -5  12   12.40    3.50
  -9   5  12   12.90    3.40
  -8  -5  12   12.70    3.40
  -8   5  12   12.00    3.20
  -7  -5  12    0.50    1.70
  -7   5  12    0.20    1.60
  -6  -5  12    6.70    2.50
  -6   5  12    2.70    2.10
  -5  -5  12   25.00    4.30
  -5  -5  12   22.40    3.40
  -5   5  12   28.80    4.50
  -4  -5  12   29.30    4.70
  -4   5  12   32.90    4.90
  -3  -5  12   18.60    3.70
  -3   5  12   17.70    3.70
  -2  -5  12    7.50    2.40
  -2   5  12    3.80    2.30
  -1  -5  12    0.20    1.70
  -1   5  12   -0.80    1.90
   0  -5  12   50.39    5.80
   0   5  12   43.80    5.90
   1  -5  12    3.60    2.10
   1   5  12    2.40    2.30
   2  -5  12   -3.40    1.70
   2   5  12    0.90    2.10
   3  -5  12    1.40    3.10
   3   5  12    0.90    2.20
   3   5  12    1.10    2.70
   4  -5  12    0.10    2.60
   4   5  12   -0.90    2.50
   4   5  12   -0.40    2.90
   5  -5  12    1.70    3.10
   5   5  12    3.50    3.30
 -12  -6  12   -0.50    2.80
 -12   6  12    0.80    2.90
 -11  -6  12   12.80    3.70
 -10  -6  12    4.90    2.70
 -10   6  12    5.40    2.80
  -9  -6  12   18.00    3.80
  -9   6  12   14.00    3.30
  -8  -6  12    1.20    2.20
  -8   6  12    0.90    1.80
  -7  -6  12   17.30    3.60
  -7   6  12   18.90    3.90
  -6  -6  12   12.80    2.90
  -6   6  12   14.80    3.60
  -5  -6  12   54.39    5.50
  -5   6  12   54.09    6.40
  -4  -6  12   29.70    4.00
  -4   6  12   22.80    4.30
  -3  -6  12   25.40    4.30
  -3   6  12   23.50    4.50
  -2  -6  12    7.30    2.50
  -2   6  12    3.80    2.50
  -1  -6  12   15.10    3.50
  -1   6  12    5.30    2.60
   0  -6  12   -2.50    1.20
   0   6  12   -0.70    2.00
   1   6  12    0.80    2.00
   2  -6  12    0.60    2.30
   2   6  12    0.40    2.30
   3  -6  12    0.10    2.60
   3   6  12    3.90    3.40
   3   6  12    1.30    2.80
   4  -6  12    3.30    3.50
   4   6  12    4.10    3.20
   4   6  12   -2.70    2.40
   5  -6  12    8.00    4.30
   5   6  12    7.10    4.10
 -12  -7  12    8.30    3.30
 -11  -7  12    0.60    2.60
 -10  -7  12    6.60    3.10
  -9  -7  12   32.00    5.00
  -9   7  12   29.50    4.90
  -8  -7  12    5.00    2.70
  -8   7  12    0.60    2.20
  -7  -7  12   11.20    3.30
  -7   7  12   15.70    3.90
  -6  -7  12    0.20    2.20
  -6   7  12    2.50    2.30
  -5  -7  12   17.40    3.60
  -5   7  12   12.50    3.50
  -4  -7  12   37.80    4.70
  -4   7  12   38.10    5.70
  -3   7  12    0.30    1.90
  -2  -7  12   17.70    4.00
  -2   7  12   10.80    3.30
  -1  -7  12    1.30    2.00
  -1   7  12   -1.30    1.80
   0  -7  12    2.60    2.00
   0   7  12    0.80    2.10
   1   7  12   10.30    3.80
   2  -7  12    3.60    3.30
   2   7  12   11.20    3.80
   2   7  12    7.00    3.30
   3  -7  12    4.60    3.20
   3   7  12   -0.60    2.20
   3   7  12   -2.00    2.90
   4  -7  12    1.30    3.00
   4   7  12    0.30    2.80
   4   7  12   -0.20    3.20
 -11  -8  12    1.70    2.80
 -10  -8  12    1.20    2.50
  -9  -8  12   -0.40    2.60
  -9   8  12   -0.10    2.40
  -8  -8  12   15.10    3.60
  -8   8  12    9.70    3.20
  -7  -8  12    7.20    2.80
  -7   8  12    3.20    2.50
  -6  -8  12    3.20    2.20
  -6   8  12    9.90    3.40
  -5  -8  12    3.40    2.00
  -5   8  12    1.40    2.20
  -4  -8  12    2.10    2.30
  -4   8  12    4.10    2.50
  -3  -8  12    1.00    1.90
  -3   8  12    0.50    2.50
  -2   8  12    3.60    2.50
  -1  -8  12   13.10    3.20
  -1   8  12   15.80    4.00
   0  -8  12    0.40    1.40
   0   8  12   -1.00    2.60
   1  -8  12    7.80    3.40
   1   8  12   12.80    3.90
   2  -8  12    0.00    2.30
   2   8  12   -0.10    3.10
   2   8  12   -2.40    2.40
   3  -8  12    1.70    3.20
   3   8  12    0.50    2.80
   3   8  12    4.70    3.60
   4  -8  12    1.20    3.30
   4   8  12    0.50    3.10
   4   8  12   -1.20    2.60
 -11  -9  12    3.60    3.00
 -10  -9  12    0.40    2.30
  -9  -9  12   -0.80    2.00
  -9   9  12   -0.30    2.10
  -8  -9  12   -0.10    2.30
  -8   9  12    2.10    2.50
  -7  -9  12   -0.60    2.20
  -7   9  12    3.60    2.40
  -6  -9  12    4.70    2.60
  -6   9  12    2.70    2.60
  -5  -9  12   18.60    3.60
  -5   9  12   14.30    4.00
  -4  -9  12    3.60    2.10
  -4   9  12    9.70    3.60
  -3  -9  12   -1.70    1.60
  -3   9  12   -1.50    1.60
  -2   9  12   19.90    4.60
  -1  -9  12   24.60    4.50
  -1   9  12   22.80    5.00
   0   9  12    0.40    2.30
   1  -9  12   23.30    5.60
   1   9  12   30.90    5.60
   2  -9  12   -1.60    2.70
   2   9  12    4.40    4.50
   2   9  12    3.00    2.70
   3  -9  12    1.20    3.40
   3   9  12    2.40    3.10
 -10 -10  12   -2.80    2.30
  -9 -10  12    1.00    2.80
  -8 -10  12    5.00    2.80
  -8  10  12    8.70    3.40
  -7 -10  12    0.90    2.30
  -7  10  12    5.30    2.90
  -6 -10  12    0.20    1.70
  -6  10  12    2.40    2.40
  -5 -10  12   -0.90    2.00
  -5  10  12    2.10    2.40
  -4 -10  12    5.70    2.80
  -4  10  12   -0.60    2.50
  -3 -10  12    1.30    2.00
  -3  10  12    0.20    2.70
  -2 -10  12    7.70    3.00
  -2  10  12    8.70    3.40
  -1  10  12   10.80    3.70
   0  10  12    4.10    2.70
   1  10  12    4.30    2.90
   2  10  12    3.70    3.30
   3  10  12    6.30    3.40
  -9 -11  12   10.80    4.20
  -8 -11  12    1.80    2.40
  -8  11  12    2.10    2.60
  -7 -11  12    7.60    3.20
  -7  11  12    2.80    3.00
  -6 -11  12    2.50    2.50
  -6  11  12    5.40    3.50
  -5 -11  12    5.60    2.80
  -5  11  12    5.70    3.10
  -4 -11  12   -1.30    1.90
  -4  11  12    0.80    2.70
  -3 -11  12   12.70    3.60
  -3  11  12   12.60    4.30
  -2 -11  12    2.50    2.30
  -2  11  12    5.00    3.10
  -1  11  12   25.10    5.30
   0  11  12    4.40    3.20
   1  11  12    5.00    3.10
   2  11  12    0.40    2.70
  -8 -12  12   -0.90    2.50
  -8  12  12    5.50    3.80
  -7 -12  12   -1.80    2.60
  -7  12  12   -1.10    2.40
  -6 -12  12    9.50    3.30
  -6  12  12   11.10    3.80
  -5 -12  12    0.70    2.40
  -5  12  12    5.90    3.60
  -4 -12  12    2.80    2.60
  -4  12  12    2.10    2.90
  -3 -12  12    0.00    2.50
  -3  12  12   -0.40    2.20
  -2 -12  12    2.80    2.90
  -2  12  12   12.80    4.30
  -1 -12  12    8.10    5.00
  -1  12  12   -0.50    2.70
   0  12  12   -0.70    2.50
  -6 -13  12    6.40    3.40
  -6  13  12    2.10    2.90
  -5 -13  12    7.60    3.30
  -5  13  12    8.90    4.00
  -4 -13  12    7.50    2.50
  -4  13  12    2.20    3.30
  -3 -13  12   -0.90    2.60
  -3  13  12   -0.80    3.10
  -2 -13  12    1.10    2.40
  -2  13  12    4.70    3.10
  -1 -13  12    1.40    2.60
  -1  13  12    0.00    2.90
 -13   0  13    1.80    2.80
 -12   0  13    0.80    2.20
 -12   0  13   -1.10    2.20
 -11   0  13    1.70    2.00
 -11   0  13    0.80    2.30
 -10   0  13   -0.60    1.70
 -10   0  13   -1.90    1.80
  -9   0  13   11.20    3.50
  -8   0  13    0.50    1.80
  -7   0  13    2.80    2.10
  -6   0  13   -0.40    1.70
  -5   0  13   26.10    4.50
  -4   0  13    0.10    1.50
  -3   0  13    1.80    1.90
  -2   0  13   -1.10    1.40
  -1   0  13    4.00    2.20
   0   0  13   -1.10    1.70
   1   0  13    3.40    2.40
   2   0  13    1.20    2.10
   3   0  13    0.40    2.90
   4   0  13   -0.80    3.20
   5   0  13    1.70    3.20
 -13   1  13    4.60    3.30
 -12  -1  13    0.00    2.20
 -12  -1  13    1.60    2.30
 -12   1  13    2.00    2.70
 -12   1  13   -0.60    2.20
 -11  -1  13    1.70    2.00
 -11  -1  13    1.60    2.40
 -11   1  13    3.80    2.50
 -11   1  13   -1.50    2.00
 -10  -1  13    2.90    2.20
 -10  -1  13    5.00    2.50
 -10   1  13   -0.60    1.70
  -9  -1  13    0.10    2.40
  -9  -1  13    3.70    2.40
  -9   1  13    0.60    1.90
  -8  -1  13    1.20    1.80
  -8   1  13    2.10    2.10
  -7  -1  13    3.50    2.10
  -7   1  13    3.30    2.00
  -6  -1  13   21.30    4.10
  -6   1  13   15.60    3.50
  -5  -1  13    4.20    2.30
  -5   1  13    0.70    1.70
  -4  -1  13   12.20    3.30
  -4   1  13   11.80    3.20
  -3  -1  13    1.90    1.90
  -3   1  13    4.50    2.40
  -2  -1  13    9.80    2.80
  -2   1  13   13.70    3.50
  -1  -1  13   13.90    3.50
  -1   1  13    9.30    2.80
   0  -1  13    7.50    2.70
   0   1  13    9.90    3.00
   1  -1  13    7.00    2.90
   1   1  13    1.70    1.90
   2   1  13    3.80    2.60
   3  -1  13   -1.60    2.40
   3   1  13    1.20    2.90
   4  -1  13   -0.90    3.10
   4   1  13   -1.90    2.60
 -12  -2  13    9.90    3.60
 -12  -2  13    4.60    2.90
 -12   2  13    2.10    2.90
 -11  -2  13    2.50    2.60
 -11  -2  13    5.40    3.00
 -11   2  13    2.90    2.00
 -11   2  13    3.60    3.90
 -10  -2  13    1.30    2.40
 -10  -2  13   -1.90    2.00
 -10   2  13    2.80    2.10
  -9  -2  13    3.00    2.20
  -9  -2  13    4.60    2.40
  -9   2  13   -1.20    1.50
  -8  -2  13    7.40    2.90
  -8   2  13    3.60    2.40
  -7  -2  13   10.30    3.10
  -7   2  13   13.00    3.50
  -6  -2  13   10.90    3.00
  -6   2  13    5.80    2.50
  -5  -2  13    4.50    2.40
  -5   2  13    1.70    2.10
  -4  -2  13    6.40    2.70
  -4   2  13    6.10    2.70
  -3  -2  13    5.30    2.50
  -3   2  13    4.20    2.40
  -2  -2  13    1.80    2.00
  -2   2  13    0.20    1.80
  -1  -2  13    1.50    1.70
  -1   2  13    1.80    1.90
   0  -2  13   19.90    3.90
   0   2  13   12.20    3.20
   1  -2  13   -0.70    1.80
   1   2  13    0.90    2.20
   2  -2  13    2.50    2.70
   2   2  13    3.10    2.70
   3  -2  13    2.70    3.00
   3   2  13   -0.60    2.40
   4  -2  13    2.20    2.90
   4   2  13    4.60    3.80
 -12  -3  13   -1.40    2.20
 -12  -3  13    1.20    2.80
 -12   3  13   -1.50    2.80
 -11  -3  13    0.30    2.20
 -11  -3  13   -1.10    1.90
 -11   3  13    2.40    2.30
 -10  -3  13    5.00    2.90
 -10  -3  13   -1.20    2.10
 -10   3  13    0.20    2.00
  -9  -3  13   -2.00    1.70
  -9  -3  13   -0.30    1.90
  -9   3  13    3.90    2.30
  -8  -3  13   -1.80    1.50
  -8  -3  13    0.70    2.10
  -8   3  13   -2.30    1.30
  -7  -3  13    0.90    2.00
  -7   3  13    2.60    2.00
  -6  -3  13    0.20    2.10
  -6   3  13   -2.70    1.30
  -5  -3  13    4.70    2.40
  -5   3  13    4.60    2.40
  -4  -3  13    3.40    2.20
  -4   3  13    7.50    2.80
  -3  -3  13    0.10    1.60
  -3   3  13    1.30    2.10
  -2  -3  13    3.90    2.10
  -2   3  13   10.10    3.10
  -1  -3  13   21.50    4.00
  -1   3  13   22.30    4.40
   0  -3  13    4.60    2.20
   0   3  13    3.70    2.50
   1  -3  13   22.60    4.00
   1   3  13   22.00    4.60
   2  -3  13   -2.20    2.30
   2   3  13    4.10    2.60
   3  -3  13    2.40    3.20
   3   3  13    1.30    2.90
   3   3  13    2.30    2.20
   4  -3  13    2.90    3.40
   4   3  13   -1.40    3.50
 -12  -4  13   -1.80    2.40
 -12  -4  13    5.80    2.90
 -11  -4  13   -0.50    1.80
 -11  -4  13    2.40    2.70
 -11   4  13    2.10    2.20
 -10  -4  13   -0.70    2.20
 -10  -4  13    2.30    2.00
 -10   4  13    2.40    2.40
  -9  -4  13    4.40    2.60
  -9  -4  13    1.30    2.00
  -9   4  13    4.00    2.30
  -8  -4  13    1.10    2.20
  -8  -4  13    1.20    1.80
  -8   4  13    1.50    2.00
  -7  -4  13    3.60    2.40
  -7   4  13    7.00    2.90
  -6  -4  13   21.70    4.40
  -6   4  13   17.60    4.00
  -5  -4  13    3.20    2.10
  -5   4  13    4.50    2.40
  -4  -4  13   -2.70    1.30
  -4   4  13    0.20    1.80
  -3  -4  13    1.20    1.70
  -3   4  13    0.30    1.80
  -2  -4  13    5.00    2.30
  -2   4  13    6.10    2.60
  -1  -4  13    0.20    2.00
  -1   4  13    0.00    1.90
   0  -4  13   14.60    3.40
   0   4  13   11.80    3.40
   1   4  13   21.60    4.50
   2  -4  13    2.90    3.20
   2   4  13   -1.50    2.20
   3  -4  13    0.80    2.70
   3   4  13    1.40    2.90
   3   4  13    0.00    3.00
   4  -4  13    1.20    3.10
   4   4  13    0.90    3.20
 -12  -5  13    3.10    3.10
 -11  -5  13    2.90    2.90
 -10  -5  13    3.90    2.70
 -10   5  13    9.50    3.00
  -9  -5  13   16.10    3.90
  -9   5  13   13.90    3.60
  -8  -5  13    3.20    2.10
  -8  -5  13   -2.40    1.60
  -8   5  13    2.20    2.20
  -7  -5  13   17.70    4.20
  -7  -5  13   17.10    3.50
  -7   5  13   19.10    4.20
  -6  -5  13    4.20    2.50
  -6   5  13    7.70    2.80
  -5  -5  13   -2.90    1.30
  -5   5  13    2.50    2.10
  -4  -5  13   30.80    4.80
  -4   5  13   29.20    5.00
  -3  -5  13   -0.70    1.70
  -3   5  13   -1.80    1.50
  -2  -5  13    0.50    1.80
  -2   5  13    0.90    2.00
  -1  -5  13    0.50    1.60
  -1   5  13   -3.00    1.80
   0  -5  13   11.80    3.20
   0   5  13   18.50    4.20
   1   5  13   14.00    4.00
   2  -5  13    1.20    2.80
   2   5  13    5.70    2.90
   2   5  13    4.20    2.90
   3  -5  13   -2.00    2.40
   3   5  13    2.30    2.50
   3   5  13    1.90    3.30
   4  -5  13   -2.00    2.70
   4   5  13   15.30    4.90
 -11  -6  13    4.40    2.90
 -10  -6  13   39.80    5.90
 -10   6  13   26.50    4.80
  -9  -6  13    3.20    2.50
  -9   6  13   -0.70    1.80
  -8  -6  13    6.00    2.70
  -8   6  13    7.00    2.90
  -7  -6  13   -1.60    1.70
  -7   6  13    1.60    2.40
  -6  -6  13    5.30    3.10
  -6   6  13    5.30    2.50
  -5  -6  13   -0.90    1.60
  -5   6  13    1.40    2.20
  -4  -6  13    0.10    1.80
  -4   6  13    2.70    2.20
  -3  -6  13    0.00    1.60
  -3   6  13    1.90    2.30
  -2  -6  13   12.70    3.50
  -2   6  13   17.40    4.20
  -1  -6  13    0.50    2.00
  -1   6  13    2.60    2.50
   0  -6  13    3.40    2.10
   0   6  13    1.30    2.90
   1   6  13    0.80    2.10
   2  -6  13    2.60    2.90
   2   6  13   -0.10    2.70
   2   6  13    5.90    3.30
   3  -6  13   -1.10    2.90
   3   6  13   -0.20    2.60
   3   6  13    0.20    2.30
 -11  -7  13   -0.20    2.80
 -10  -7  13    3.40    2.80
 -10   7  13    2.80    2.70
  -9  -7  13   -1.70    2.10
  -9   7  13   -0.10    2.00
  -8  -7  13   17.80    4.00
  -8   7  13   16.00    4.00
  -7  -7  13    7.40    2.90
  -7   7  13    5.40    2.70
  -6  -7  13    2.20    2.20
  -6   7  13    2.20    2.20
  -5   7  13    6.20    3.20
  -4  -7  13    5.40    2.50
  -4   7  13    3.50    2.70
  -3  -7  13    5.20    2.60
  -3   7  13    9.80    3.50
  -2  -7  13   -1.10    1.80
  -2   7  13   -1.60    1.90
  -1  -7  13   22.30    4.10
  -1   7  13   18.50    4.50
   0   7  13    0.80    2.10
   1  -7  13    0.60    2.60
   1   7  13    4.60    3.10
   2  -7  13    0.80    2.70
   2   7  13    2.50    2.90
   2   7  13   -2.00    2.80
   3  -7  13    5.70    3.20
   3   7  13   -2.70    2.90
   3   7  13    5.30    3.50
 -10  -8  13   12.40    4.00
  -9  -8  13   14.30    4.10
  -9   8  13   14.80    4.30
  -8  -8  13   -1.80    2.30
  -8   8  13    0.10    2.30
  -7  -8  13    4.20    2.40
  -7   8  13   -1.90    1.90
  -6  -8  13    0.80    2.40
  -6   8  13    5.30    2.90
  -5  -8  13   -1.00    1.90
  -5   8  13    0.30    2.40
  -4   8  13    0.30    2.20
  -3  -8  13    2.60    2.30
  -3   8  13   -0.20    2.10
  -2  -8  13    1.60    2.00
  -2   8  13   -1.10    2.00
  -1  -8  13    2.10    2.20
  -1   8  13    3.30    2.80
   0   8  13   -1.40    2.40
   1  -8  13   -2.20    2.40
   1   8  13    0.60    2.70
   2  -8  13    8.10    3.80
   2   8  13    7.90    4.30
   2   8  13    6.20    3.30
 -10  -9  13    0.50    2.80
  -9  -9  13   -0.70    2.10
  -9   9  13    3.10    2.90
  -8  -9  13    1.30    2.70
  -8   9  13    6.50    3.30
  -7  -9  13   -1.30    1.90
  -7   9  13    3.20    2.80
  -6  -9  13    2.00    2.30
  -6   9  13   -1.80    1.80
  -5  -9  13    5.10    2.60
  -5   9  13    2.30    3.10
  -4   9  13    0.50    2.20
  -3   9  13    9.60    3.30
  -2  -9  13    4.30    2.50
  -2   9  13   14.10    4.30
  -1  -9  13   18.10    4.00
  -1   9  13   19.80    4.90
   0   9  13   11.80    4.00
   1   9  13    2.50    2.70
   2   9  13    4.00    3.00
  -9 -10  13    1.60    3.00
  -9  10  13    4.70    3.10
  -8 -10  13    2.90    2.80
  -8  10  13   -0.10    2.60
  -7 -10  13   -1.30    2.20
  -7  10  13   -0.60    2.30
  -6 -10  13    2.80    2.90
  -6  10  13    9.10    3.50
  -5 -10  13    7.20    3.00
  -5  10  13    5.30    3.20
  -4 -10  13   -2.10    2.50
  -4  10  13    2.60    2.70
  -3  10  13    7.90    3.10
  -2  10  13   -0.70    2.30
  -1  10  13    7.60    3.70
   0  10  13   -2.60    2.10
   1  10  13    0.00    2.60
  -7 -11  13   -3.30    2.40
  -7  11  13    0.50    2.80
  -6 -11  13    6.40    2.80
  -6  11  13    5.00    3.60
  -5 -11  13    6.10    3.20
  -5  11  13    3.50    3.40
  -4 -11  13   -2.80    2.40
  -4  11  13    2.30    2.80
  -3  11  13    1.70    3.00
  -2  11  13    3.60    3.40
  -1  11  13    7.90    3.60
   0  11  13   21.40    5.30
  -5 -12  13    0.10    2.40
  -5  12  13    2.20    2.90
  -4 -12  13    1.20    2.30
  -4  12  13    4.90    3.50
  -3  12  13    0.60    2.70
 -12   0  14   12.30    3.70
 -11   0  14   -1.30    2.00
 -10   0  14    1.70    2.40
  -9   0  14    1.30    2.20
  -8   0  14   10.80    3.50
  -7   0  14    1.40    2.20
  -6   0  14   12.50    3.50
  -5   0  14   -0.60    1.40
  -4   0  14    0.00    1.60
  -3   0  14   -0.10    1.70
  -2   0  14    3.30    2.10
  -1   0  14    1.30    2.20
   0   0  14   29.00    4.90
   1   0  14    0.40    2.00
   2   0  14    3.10    2.90
   3   0  14   -3.30    2.70
 -12  -1  14    0.00    2.70
 -12  -1  14    2.20    2.50
 -12   1  14    0.00    2.00
 -11  -1  14    9.40    3.10
 -11   1  14    3.20    2.60
 -10  -1  14    5.00    2.70
 -10   1  14    3.90    2.50
  -9  -1  14    1.90    2.40
  -9   1  14   -0.30    1.90
  -8  -1  14    3.20    2.40
  -8   1  14   -1.10    1.50
  -7  -1  14    7.50    3.10
  -7   1  14   13.80    3.60
  -6  -1  14    3.70    2.20
  -6   1  14    0.50    2.10
  -5  -1  14    9.60    3.30
  -5   1  14   14.30    3.60
  -4  -1  14    3.60    2.10
  -4   1  14    4.00    2.50
  -3  -1  14   -0.20    1.90
  -3   1  14   -0.80    1.70
  -2  -1  14    0.90    1.90
  -2   1  14    1.00    2.20
  -1  -1  14   12.60    3.40
  -1   1  14    8.60    3.00
   0  -1  14    1.30    2.10
   0   1  14    2.50    2.40
   1  -1  14   23.20    4.40
   1   1  14   19.20    4.20
   2  -1  14   10.00    4.10
   2   1  14    4.00    3.60
   2   1  14    4.20    4.30
   3  -1  14   23.80    6.10
   3   1  14   22.70    5.80
 -12  -2  14   11.50    3.60
 -12  -2  14    1.40    2.60
 -12   2  14   11.30    5.00
 -11  -2  14    0.10    2.20
 -11  -2  14    0.30    2.60
 -11   2  14    5.60    2.80
 -10  -2  14    7.90    3.20
 -10   2  14    7.20    2.80
  -9  -2  14   -2.10    1.70
  -9   2  14    1.40    2.10
  -8  -2  14    1.70    2.10
  -8   2  14    5.40    2.70
  -7  -2  14   -1.00    1.50
  -7   2  14   -0.40    1.90
  -6  -2  14    1.10    2.10
  -6   2  14   -0.30    1.80
  -5  -2  14   10.60    3.30
  -5   2  14    5.20    2.50
  -4  -2  14   -1.10    1.80
  -4   2  14    3.30    2.40
  -3  -2  14    4.50    2.40
  -3   2  14   15.90    3.90
  -2  -2  14   11.40    3.20
  -2   2  14   13.70    3.80
  -1  -2  14   -1.50    1.60
  -1   2  14    0.30    1.80
   0  -2  14   10.70    3.30
   0   2  14    5.90    2.70
   1  -2  14    1.80    2.00
   1   2  14   -0.90    1.90
   2  -2  14    3.80    3.20
   2   2  14    2.80    3.20
   2   2  14    2.70    2.60
   3  -2  14    2.20    3.30
   3   2  14   -1.70    2.70
 -11  -3  14    8.90    3.30
 -11  -3  14    4.70    2.70
 -11   3  14    4.10    3.10
 -10  -3  14    4.60    2.70
 -10   3  14   -0.70    2.10
  -9  -3  14    8.10    3.40
  -9   3  14   15.50    3.90
  -8  -3  14   -0.60    2.00
  -8   3  14    1.20    1.90
  -7  -3  14   -1.20    1.70
  -7   3  14   -0.10    1.80
  -6  -3  14    0.60    1.80
  -6   3  14   -1.00    1.80
  -5  -3  14    0.70    1.90
  -5   3  14    2.40    2.30
  -4  -3  14    3.60    2.30
  -4   3  14    3.90    2.70
  -3  -3  14    0.90    1.80
  -3   3  14    0.90    2.40
  -2  -3  14    8.40    2.90
  -2   3  14   11.50    3.50
  -1  -3  14    0.80    1.80
  -1   3  14    3.40    2.50
   0  -3  14    1.80    2.00
   0   3  14   -2.40    1.70
   1   3  14    1.00    2.30
   2  -3  14    2.50    2.90
   2   3  14    9.10    3.70
   2   3  14    6.90    3.80
   3  -3  14   -0.20    3.20
   3   3  14   13.70    4.90
 -11  -4  14   23.80    5.30
 -11  -4  14   32.20    5.40
 -11   4  14   28.60    5.10
 -10  -4  14   -0.40    2.60
 -10  -4  14    2.90    2.80
 -10   4  14    4.80    2.70
  -9  -4  14   -0.50    2.00
  -9   4  14    0.90    2.40
  -8  -4  14    2.70    2.40
  -8   4  14   -0.80    2.20
  -7  -4  14    2.40    2.10
  -7   4  14   -0.20    2.10
  -6  -4  14   -1.60    1.90
  -6   4  14    5.70    2.90
  -5  -4  14    9.90    3.40
  -5   4  14   14.40    3.70
  -4  -4  14    4.90    2.60
  -4   4  14    2.10    2.50
  -3  -4  14    1.90    2.30
  -3   4  14    0.50    2.00
  -2  -4  14   11.10    3.10
  -2   4  14   14.30    3.70
  -1  -4  14    0.20    1.80
  -1   4  14    0.30    2.40
   0  -4  14    5.70    2.40
   0   4  14   -3.30    1.70
   1   4  14    8.60    3.50
   2  -4  14   -1.00    2.90
   2   4  14    3.60    2.70
   2   4  14    0.40    2.80
   3  -4  14   -2.50    3.00
   3   4  14   -0.20    3.10
 -11  -5  14    0.80    2.60
 -11  -5  14   -1.10    2.40
 -11   5  14    1.00    2.40
 -10  -5  14    3.00    2.60
 -10  -5  14    4.50    3.10
 -10   5  14    7.60    3.30
  -9  -5  14    3.30    3.30
  -9  -5  14    7.00    3.10
  -9   5  14    5.80    3.00
  -8  -5  14    0.10    2.10
  -8   5  14    0.00    1.90
  -7  -5  14    1.60    2.20
  -7   5  14    0.50    2.00
  -6  -5  14    6.30    2.80
  -6   5  14    4.80    2.60
  -5  -5  14    2.60    2.10
  -5   5  14   -0.70    1.80
  -4  -5  14    1.10    1.90
  -4   5  14   -0.50    1.80
  -3  -5  14    1.10    1.70
  -3   5  14    0.60    2.10
  -2  -5  14    2.40    2.00
  -2   5  14    4.70    2.80
  -1  -5  14    1.40    2.40
  -1   5  14   -2.10    2.00
   0  -5  14    5.10    2.60
   0   5  14    8.50    3.30
   1   5  14    2.30    2.70
   2  -5  14    4.40    3.80
   2   5  14   -1.30    3.40
   2   5  14   -2.90    2.60
 -10  -6  14   13.60    3.80
 -10  -6  14    1.70    2.70
 -10   6  14   11.90    3.60
  -9  -6  14   -4.10    2.30
  -9  -6  14    0.40    2.50
  -9   6  14   -1.40    2.20
  -8  -6  14    0.70    2.10
  -8   6  14    2.70    2.70
  -7  -6  14    8.30    3.50
  -7   6  14    7.90    3.10
  -6  -6  14    2.40    2.30
  -6   6  14    7.50    3.00
  -5  -6  14    0.80    2.10
  -5   6  14   -2.10    2.00
  -4  -6  14    0.90    1.90
  -4   6  14    3.10    2.80
  -3  -6  14    0.40    1.80
  -3   6  14    1.60    2.90
  -2  -6  14    3.50    2.20
  -2   6  14    1.40    2.40
  -1  -6  14   38.00    5.60
  -1   6  14   20.50    4.80
   0   6  14    1.10    2.40
   1  -6  14    0.80    3.00
   1   6  14   -1.10    2.10
   2  -6  14   -2.50    2.30
   2   6  14    4.00    3.10
   2   6  14    0.90    3.60
 -10  -7  14    3.20    2.70
 -10   7  14   -2.20    2.10
  -9  -7  14    3.50    2.80
  -9   7  14   -0.40    2.50
  -8  -7  14    5.00    2.80
  -8   7  14    5.30    2.90
  -7   7  14    1.80    2.20
  -6  -7  14    1.40    2.40
  -6   7  14    0.30    2.70
  -5  -7  14    0.20    1.90
  -5   7  14   -1.20    2.20
  -4  -7  14    2.00    2.30
  -4   7  14    1.30    2.60
  -3  -7  14    0.30    1.90
  -3   7  14    0.70    2.40
  -2  -7  14   15.00    3.80
  -2   7  14   21.60    4.90
  -1  -7  14   -1.00    2.00
  -1   7  14   -0.60    2.30
   0   7  14    2.10    2.70
   1  -7  14    0.10    3.20
   1   7  14    1.80    3.30
  -9  -8  14    1.00    2.80
  -9   8  14    3.50    3.20
  -8  -8  14   -1.30    2.60
  -8   8  14   -1.20    2.40
  -7   8  14    6.00    3.30
  -6   8  14   -1.30    2.50
  -5  -8  14    6.30    3.00
  -5   8  14    8.40    3.50
  -4  -8  14    1.10    2.30
  -4   8  14   -1.00    2.30
  -3  -8  14   -2.30    1.70
  -3   8  14   -1.80    2.20
  -2  -8  14    2.80    2.30
  -2   8  14    1.50    2.60
  -1  -8  14    5.20    2.90
  -1   8  14    9.50    4.20
   0   8  14   -3.00    2.80
   1   8  14    6.50    3.80
  -8  -9  14    2.10    2.90
  -8   9  14    6.30    3.70
  -7  -9  14    8.30    3.50
  -7   9  14    5.70    3.30
  -6   9  14   -2.20    2.50
  -5   9  14    0.20    2.50
  -4  -9  14    2.50    2.30
  -4   9  14   -2.00    2.20
  -3  -9  14   -1.70    1.90
  -3   9  14   -0.10    2.30
  -2  -9  14    9.80    3.50
  -2   9  14    9.70    4.10
  -1   9  14   -2.80    2.90
   0   9  14    0.60    2.90
  -7 -10  14    4.50    3.00
  -7  10  14    1.30    2.50
  -6  10  14    8.50    3.90
  -5  10  14    2.40    3.00
  -4  10  14    5.10    3.40
  -3 -10  14   12.50    3.80
  -3  10  14    3.50    3.50
  -2 -10  14    1.40    2.50
  -2  10  14    3.60    3.10
 -11   0  15   11.00    3.90
 -10   0  15   -0.10    2.30
  -9   0  15   -1.40    2.20
  -8   0  15    0.90    2.10
  -7   0  15    0.40    2.10
  -6   0  15   -2.10    1.60
  -5   0  15    1.70    2.20
  -4   0  15   -0.20    2.00
  -3   0  15   20.60    4.30
  -2   0  15   -1.20    2.00
  -1   0  15    4.40    2.80
   0   0  15   -0.10    2.40
   1   0  15    3.20    2.60
[truncated: 7,351 more chars]
