# Supplementary material for: Switchable synthesis of natural-product-like lawsones and indenopyrazoles through regioselective ring-expansion of indantrione
Source: Commun Chem. 2023 Jan 18;6:17. doi: 10.1038/s42004-022-00807-z (PMC9849474; doi:10.1038/s42004-022-00807-z)
Supplement: Supplementary file 7 — Supplementary Data 4 [file 42004_2022_807_MOESM7_ESM.cif]

 
data_HBW317_0m
 
_audit_creation_method            'SHELXL-2016/6'
_shelx_SHELXL_version_number      '2016/6'
_chemical_name_systematic         ?
_chemical_name_common             ?
_chemical_melting_point           ?
_chemical_formula_moiety          ?
_chemical_formula_sum
 'C27 H24 N2 O5' 
_chemical_formula_weight          456.48

loop_
 _atom_type_symbol
 _atom_type_description
 _atom_type_scat_dispersion_real
 _atom_type_scat_dispersion_imag
 _atom_type_scat_source
 'C'  'C'   0.0033   0.0016
 'International Tables Vol C Tables 4.2.6.8 and 6.1.1.4'
 'H'  'H'   0.0000   0.0000
 'International Tables Vol C Tables 4.2.6.8 and 6.1.1.4'
 'N'  'N'   0.0061   0.0033
 'International Tables Vol C Tables 4.2.6.8 and 6.1.1.4'
 'O'  'O'   0.0106   0.0060
 'International Tables Vol C Tables 4.2.6.8 and 6.1.1.4'
 
_space_group_crystal_system       triclinic
_space_group_IT_number            2
_space_group_name_H-M_alt         'P -1'
_space_group_name_Hall            '-P 1'
 
_shelx_space_group_comment
;
The symmetry employed for this shelxl refinement is uniquely defined
by the following loop, which should always be used as a source of
symmetry information in preference to the above space-group names.
They are only intended as comments.
;
 
loop_
 _space_group_symop_operation_xyz
 'x, y, z'
 '-x, -y, -z'
 
_cell_length_a                    8.806(4)
_cell_length_b                    11.419(5)
_cell_length_c                    12.136(5)
_cell_angle_alpha                 101.824(5)
_cell_angle_beta                  109.470(5)
_cell_angle_gamma                 91.079(5)
_cell_volume                      1121.0(8)
_cell_formula_units_Z             2
_cell_measurement_temperature     296(2)
_cell_measurement_reflns_used      2024
_cell_measurement_theta_min        2.46
_cell_measurement_theta_max       26.05
 
_exptl_crystal_description       block
_exptl_crystal_colour             colourless
_exptl_crystal_density_meas       ?
_exptl_crystal_density_method     ?
_exptl_crystal_density_diffrn     1.352          
_exptl_crystal_F_000              480
_exptl_transmission_factor_min    ?
_exptl_transmission_factor_max    ?
_exptl_crystal_size_max           0.180
_exptl_crystal_size_mid           0.160
_exptl_crystal_size_min           0.150
_exptl_absorpt_coefficient_mu     0.094
_shelx_estimated_absorpt_T_min    0.983
_shelx_estimated_absorpt_T_max    0.986
_exptl_absorpt_correction_type    ?
_exptl_absorpt_correction_T_min   ?
_exptl_absorpt_correction_T_max   ?
_exptl_absorpt_process_details    ?
_exptl_absorpt_special_details    ?
_diffrn_ambient_temperature       296(2)
_diffrn_radiation_wavelength      0.71073
_diffrn_radiation_type            MoK\a
_diffrn_source                    ?
_diffrn_measurement_device_type  'Bruker APEX-II CCD'
_diffrn_measurement_method       '\f and \w scans'
_diffrn_detector_area_resol_mean  ?
_diffrn_reflns_number             7140
_diffrn_reflns_av_unetI/netI      0.0455
_diffrn_reflns_av_R_equivalents   0.0193
_diffrn_reflns_limit_h_min        -9
_diffrn_reflns_limit_h_max        11
_diffrn_reflns_limit_k_min        -14
_diffrn_reflns_limit_k_max        10
_diffrn_reflns_limit_l_min        -15
_diffrn_reflns_limit_l_max        15
_diffrn_reflns_theta_min          1.826
_diffrn_reflns_theta_max          27.665
_diffrn_reflns_theta_full         25.242
_diffrn_measured_fraction_theta_max   0.970
_diffrn_measured_fraction_theta_full  0.989
_diffrn_reflns_Laue_measured_fraction_max    0.970
_diffrn_reflns_Laue_measured_fraction_full   0.989
_diffrn_reflns_point_group_measured_fraction_max   0.970
_diffrn_reflns_point_group_measured_fraction_full  0.989
_reflns_number_total              5091
_reflns_number_gt                 3633
_reflns_threshold_expression      'I > 2\s(I)'
_reflns_Friedel_coverage          0.000
_reflns_Friedel_fraction_max      .
_reflns_Friedel_fraction_full     .
 
_reflns_special_details
;
 Reflections were merged by SHELXL according to the crystal
 class for the calculation of statistics and refinement.
 
 _reflns_Friedel_fraction is defined as the number of unique
 Friedel pairs measured divided by the number that would be
 possible theoretically, ignoring centric projections and
 systematic absences.
;
 
_computing_data_collection        ?
_computing_cell_refinement        ?
_computing_data_reduction         ?
_computing_structure_solution     'SHELXT 2014/5 (Sheldrick, 2014)'
_computing_structure_refinement 'SHELXL-2016/6 (Sheldrick, 2016)'
_computing_molecular_graphics     ?
_computing_publication_material   ?
_refine_special_details           ?
_refine_ls_structure_factor_coef  Fsqd
_refine_ls_matrix_type            full
_refine_ls_weighting_scheme       calc
_refine_ls_weighting_details
'w=1/[\s^2^(Fo^2^)+(0.0800P)^2^] where P=(Fo^2^+2Fc^2^)/3'
_atom_sites_solution_primary      ?
_atom_sites_solution_secondary    ?
_atom_sites_solution_hydrogens    mixed
_refine_ls_hydrogen_treatment     mixed
_refine_ls_extinction_method      none
_refine_ls_extinction_coef        .
_refine_ls_number_reflns          5091
_refine_ls_number_parameters      314
_refine_ls_number_restraints      0
_refine_ls_R_factor_all           0.0680
_refine_ls_R_factor_gt            0.0473
_refine_ls_wR_factor_ref          0.1432
_refine_ls_wR_factor_gt           0.1268
_refine_ls_goodness_of_fit_ref    1.001
_refine_ls_restrained_S_all       1.001
_refine_ls_shift/su_max           0.000
_refine_ls_shift/su_mean          0.000
 
loop_
 _atom_site_label
 _atom_site_type_symbol
 _atom_site_fract_x
 _atom_site_fract_y
 _atom_site_fract_z
 _atom_site_U_iso_or_equiv
 _atom_site_adp_type
 _atom_site_occupancy
 _atom_site_site_symmetry_order  
 _atom_site_calc_flag
 _atom_site_refinement_flags_posn
 _atom_site_refinement_flags_adp
 _atom_site_refinement_flags_occupancy
 _atom_site_disorder_assembly
 _atom_site_disorder_group
O1 O 0.07533(14) 0.87130(11) 0.59073(11) 0.0463(3) Uani 1 1 d . . . . .
O2 O 0.39623(16) 1.07796(10) 0.72167(12) 0.0510(3) Uani 1 1 d . . . . .
H2D H 0.617(2) 0.9375(17) 0.6585(15) 0.046(5) Uiso 1 1 d . . . . .
O3 O 0.14137(14) 0.61842(10) 0.60924(11) 0.0486(3) Uani 1 1 d . . . . .
O4 O 0.34559(14) 0.59840(10) 0.53712(10) 0.0421(3) Uani 1 1 d . . . . .
O5 O 0.41370(16) 0.51287(11) 0.75894(13) 0.0607(4) Uani 1 1 d . . . . .
N1 N 0.65676(15) 0.80277(12) 0.73074(12) 0.0379(3) Uani 1 1 d . . . . .
N2 N 0.56873(16) 0.86632(13) 0.64924(13) 0.0385(3) Uani 1 1 d . . . . .
C1 C 0.3445(3) 0.39397(18) 0.7373(2) 0.0726(7) Uani 1 1 d . . . . .
H1A H 0.240570 0.382830 0.674877 0.109 Uiso 1 1 calc R U . . .
H1B H 0.331880 0.380023 0.809323 0.109 Uiso 1 1 calc R U . . .
H1C H 0.413950 0.338358 0.713179 0.109 Uiso 1 1 calc R U . . .
C2 C 0.5633(2) 0.54819(15) 0.84135(16) 0.0426(4) Uani 1 1 d . . . . .
C3 C 0.6439(2) 0.48019(18) 0.92215(18) 0.0549(5) Uani 1 1 d . . . . .
H3 H 0.595118 0.406719 0.920856 0.066 Uiso 1 1 calc R U . . .
C4 C 0.7942(3) 0.5212(2) 1.00322(19) 0.0606(5) Uani 1 1 d . . . . .
H4 H 0.847209 0.475520 1.057280 0.073 Uiso 1 1 calc R U . . .
C5 C 0.8681(2) 0.62906(18) 1.00583(17) 0.0563(5) Uani 1 1 d . . . . .
H5 H 0.970669 0.656455 1.061417 0.068 Uiso 1 1 calc R U . . .
C6 C 0.7894(2) 0.69686(16) 0.92540(15) 0.0448(4) Uani 1 1 d . . . . .
H6 H 0.840223 0.769805 0.927417 0.054 Uiso 1 1 calc R U . . .
C7 C 0.63580(19) 0.65830(14) 0.84152(14) 0.0361(4) Uani 1 1 d . . . . .
C8 C 0.56208(18) 0.73463(13) 0.75547(13) 0.0322(3) Uani 1 1 d . . . . .
C9 C 0.38337(17) 0.75641(12) 0.70334(13) 0.0299(3) Uani 1 1 d . . . . .
C10 C 0.39907(17) 0.86415(13) 0.64314(13) 0.0304(3) Uani 1 1 d . . . . .
C11 C 0.37579(18) 0.97598(14) 0.73075(14) 0.0356(4) Uani 1 1 d . . . . .
C12 C 0.33160(19) 0.93501(14) 0.82424(14) 0.0360(4) Uani 1 1 d . . . . .
C13 C 0.32449(18) 0.81136(14) 0.80506(13) 0.0335(3) Uani 1 1 d . . . . .
C14 C 0.2753(2) 0.75359(17) 0.87872(16) 0.0468(4) Uani 1 1 d . . . . .
H14 H 0.269431 0.670282 0.866587 0.056 Uiso 1 1 calc R U . . .
C15 C 0.2352(3) 0.8226(2) 0.97075(17) 0.0579(5) Uani 1 1 d . . . . .
H15 H 0.200915 0.784871 1.020507 0.069 Uiso 1 1 calc R U . . .
C16 C 0.2450(2) 0.94742(19) 0.99070(17) 0.0576(5) Uani 1 1 d . . . . .
H16 H 0.219087 0.992134 1.054098 0.069 Uiso 1 1 calc R U . . .
C17 C 0.2927(2) 1.00457(16) 0.91703(15) 0.0471(4) Uani 1 1 d . . . . .
H17 H 0.298797 1.087874 0.929091 0.056 Uiso 1 1 calc R U . . .
C18 C -0.0885(2) 0.83902(18) 0.5752(2) 0.0603(5) Uani 1 1 d . . . . .
H18A H -0.155873 0.895350 0.538344 0.090 Uiso 1 1 calc R U . . .
H18B H -0.098088 0.840121 0.651931 0.090 Uiso 1 1 calc R U . . .
H18C H -0.122044 0.759794 0.524942 0.090 Uiso 1 1 calc R U . . .
C19 C 0.11954(19) 0.86007(14) 0.49242(15) 0.0382(4) Uani 1 1 d . . . . .
C20 C 0.28634(19) 0.85780(13) 0.51568(14) 0.0345(3) Uani 1 1 d . . . . .
C21 C 0.3429(2) 0.85155(15) 0.42177(15) 0.0453(4) Uani 1 1 d . . . . .
H21 H 0.453248 0.849784 0.435805 0.054 Uiso 1 1 calc R U . . .
C22 C 0.2380(3) 0.84787(17) 0.30685(16) 0.0582(5) Uani 1 1 d . . . . .
H22 H 0.277613 0.844070 0.244226 0.070 Uiso 1 1 calc R U . . .
C23 C 0.0747(3) 0.84986(17) 0.28592(17) 0.0619(6) Uani 1 1 d . . . . .
H23 H 0.004369 0.847910 0.208780 0.074 Uiso 1 1 calc R U . . .
C24 C 0.0139(2) 0.85468(15) 0.37723(17) 0.0515(5) Uani 1 1 d . . . . .
H24 H -0.096915 0.854336 0.361862 0.062 Uiso 1 1 calc R U . . .
C25 C 0.27399(19) 0.64914(13) 0.61328(14) 0.0340(3) Uani 1 1 d . . . . .
C26 C 0.2555(2) 0.49502(16) 0.44379(17) 0.0542(5) Uani 1 1 d . . . . .
H26A H 0.186092 0.452844 0.473390 0.065 Uiso 1 1 calc R U . . .
H26B H 0.330869 0.440248 0.425080 0.065 Uiso 1 1 calc R U . . .
C27 C 0.1557(3) 0.5304(2) 0.33351(18) 0.0676(6) Uani 1 1 d . . . . .
H27A H 0.223687 0.573666 0.304819 0.101 Uiso 1 1 calc R U . . .
H27B H 0.076639 0.580840 0.350628 0.101 Uiso 1 1 calc R U . . .
H27C H 0.101837 0.459827 0.273339 0.101 Uiso 1 1 calc R U . . .
 
loop_
 _atom_site_aniso_label
 _atom_site_aniso_U_11
 _atom_site_aniso_U_22
 _atom_site_aniso_U_33
 _atom_site_aniso_U_23
 _atom_site_aniso_U_13
 _atom_site_aniso_U_12
O1 0.0330(6) 0.0509(7) 0.0547(7) 0.0092(6) 0.0164(5) 0.0039(5)
O2 0.0631(8) 0.0302(6) 0.0630(8) 0.0113(6) 0.0256(7) 0.0025(5)
O3 0.0365(7) 0.0428(7) 0.0633(8) 0.0044(6) 0.0181(6) -0.0063(5)
O4 0.0433(7) 0.0346(6) 0.0441(6) -0.0034(5) 0.0169(5) 0.0002(5)
O5 0.0531(8) 0.0431(8) 0.0758(9) 0.0252(7) 0.0026(7) -0.0053(6)
N1 0.0315(7) 0.0380(7) 0.0447(8) 0.0107(6) 0.0127(6) 0.0042(5)
N2 0.0311(7) 0.0387(8) 0.0510(8) 0.0179(6) 0.0164(6) 0.0025(6)
C1 0.0832(17) 0.0464(12) 0.0811(15) 0.0166(11) 0.0187(13) -0.0134(11)
C2 0.0429(10) 0.0393(9) 0.0474(10) 0.0138(8) 0.0153(8) 0.0096(7)
C3 0.0593(13) 0.0500(11) 0.0643(12) 0.0283(9) 0.0232(10) 0.0139(9)
C4 0.0610(13) 0.0681(14) 0.0592(12) 0.0333(11) 0.0171(10) 0.0241(10)
C5 0.0498(11) 0.0616(13) 0.0489(11) 0.0136(9) 0.0046(9) 0.0148(9)
C6 0.0426(10) 0.0424(10) 0.0436(9) 0.0052(8) 0.0098(8) 0.0092(7)
C7 0.0368(9) 0.0338(8) 0.0385(8) 0.0063(7) 0.0146(7) 0.0098(6)
C8 0.0299(8) 0.0289(8) 0.0357(8) 0.0035(6) 0.0105(6) 0.0034(6)
C9 0.0298(8) 0.0276(7) 0.0339(8) 0.0079(6) 0.0123(6) 0.0034(6)
C10 0.0284(8) 0.0289(7) 0.0357(8) 0.0085(6) 0.0129(6) 0.0016(6)
C11 0.0313(8) 0.0300(8) 0.0422(9) 0.0072(7) 0.0091(7) 0.0015(6)
C12 0.0350(8) 0.0348(8) 0.0361(8) 0.0050(7) 0.0114(7) 0.0043(6)
C13 0.0311(8) 0.0360(8) 0.0341(8) 0.0087(6) 0.0118(6) 0.0032(6)
C14 0.0561(11) 0.0467(10) 0.0460(10) 0.0152(8) 0.0257(9) 0.0069(8)
C15 0.0712(14) 0.0685(14) 0.0465(11) 0.0186(9) 0.0329(10) 0.0096(10)
C16 0.0652(13) 0.0680(14) 0.0425(10) 0.0031(9) 0.0275(10) 0.0131(10)
C17 0.0490(10) 0.0451(10) 0.0438(10) 0.0014(8) 0.0164(8) 0.0086(8)
C18 0.0370(10) 0.0548(12) 0.0914(15) 0.0167(11) 0.0251(10) 0.0009(8)
C19 0.0387(9) 0.0290(8) 0.0429(9) 0.0078(7) 0.0090(7) 0.0026(6)
C20 0.0386(9) 0.0286(8) 0.0360(8) 0.0091(6) 0.0116(7) 0.0020(6)
C21 0.0537(11) 0.0431(10) 0.0426(9) 0.0123(7) 0.0197(8) 0.0019(8)
C22 0.0833(16) 0.0511(11) 0.0366(10) 0.0092(8) 0.0167(10) -0.0023(10)
C23 0.0793(16) 0.0470(11) 0.0395(10) 0.0083(8) -0.0041(10) 0.0007(10)
C24 0.0483(11) 0.0389(10) 0.0533(11) 0.0103(8) -0.0006(9) 0.0040(8)
C25 0.0343(8) 0.0274(8) 0.0395(8) 0.0084(6) 0.0113(7) 0.0020(6)
C26 0.0603(12) 0.0351(9) 0.0552(11) -0.0085(8) 0.0156(9) 0.0007(8)
C27 0.0756(15) 0.0666(14) 0.0477(11) -0.0037(10) 0.0146(11) -0.0016(11)
 
_geom_special_details
;
 All esds (except the esd in the dihedral angle between two l.s. planes)
 are estimated using the full covariance matrix.  The cell esds are taken
 into account individually in the estimation of esds in distances, angles
 and torsion angles; correlations between esds in cell parameters are only
 used when they are defined by crystal symmetry.  An approximate (isotropic)
 treatment of cell esds is used for estimating esds involving l.s. planes.
;
 
loop_
 _geom_bond_atom_site_label_1
 _geom_bond_atom_site_label_2
 _geom_bond_distance
 _geom_bond_site_symmetry_2
 _geom_bond_publ_flag
O1 C19 1.357(2) . ?
O1 C18 1.422(2) . ?
O2 C11 1.2076(18) . ?
O3 C25 1.1952(19) . ?
O4 C25 1.3305(19) . ?
O4 C26 1.457(2) . ?
O5 C2 1.355(2) . ?
O5 C1 1.414(2) . ?
N1 C8 1.276(2) . ?
N1 N2 1.3820(19) . ?
N2 C10 1.470(2) . ?
N2 H2D 0.880(18) . ?
C1 H1A 0.9600 . ?
C1 H1B 0.9600 . ?
C1 H1C 0.9600 . ?
C2 C3 1.392(2) . ?
C2 C7 1.399(2) . ?
C3 C4 1.364(3) . ?
C3 H3 0.9300 . ?
C4 C5 1.372(3) . ?
C4 H4 0.9300 . ?
C5 C6 1.383(3) . ?
C5 H5 0.9300 . ?
C6 C7 1.391(2) . ?
C6 H6 0.9300 . ?
C7 C8 1.488(2) . ?
C8 C9 1.534(2) . ?
C9 C13 1.519(2) . ?
C9 C25 1.526(2) . ?
C9 C10 1.580(2) . ?
C10 C20 1.520(2) . ?
C10 C11 1.550(2) . ?
C11 C12 1.471(2) . ?
C12 C13 1.380(2) . ?
C12 C17 1.385(2) . ?
C13 C14 1.382(2) . ?
C14 C15 1.381(3) . ?
C14 H14 0.9300 . ?
C15 C16 1.392(3) . ?
C15 H15 0.9300 . ?
C16 C17 1.372(3) . ?
C16 H16 0.9300 . ?
C17 H17 0.9300 . ?
C18 H18A 0.9600 . ?
C18 H18B 0.9600 . ?
C18 H18C 0.9600 . ?
C19 C24 1.385(2) . ?
C19 C20 1.402(2) . ?
C20 C21 1.378(2) . ?
C21 C22 1.384(3) . ?
C21 H21 0.9300 . ?
C22 C23 1.376(3) . ?
C22 H22 0.9300 . ?
C23 C24 1.375(3) . ?
C23 H23 0.9300 . ?
C24 H24 0.9300 . ?
C26 C27 1.476(3) . ?
C26 H26A 0.9700 . ?
C26 H26B 0.9700 . ?
C27 H27A 0.9600 . ?
C27 H27B 0.9600 . ?
C27 H27C 0.9600 . ?
 
loop_
 _geom_angle_atom_site_label_1
 _geom_angle_atom_site_label_2
 _geom_angle_atom_site_label_3
 _geom_angle
 _geom_angle_site_symmetry_1
 _geom_angle_site_symmetry_3
 _geom_angle_publ_flag
C19 O1 C18 118.99(14) . . ?
C25 O4 C26 116.72(13) . . ?
C2 O5 C1 119.94(15) . . ?
C8 N1 N2 110.40(13) . . ?
N1 N2 C10 110.99(12) . . ?
N1 N2 H2D 112.7(12) . . ?
C10 N2 H2D 115.9(12) . . ?
O5 C1 H1A 109.5 . . ?
O5 C1 H1B 109.5 . . ?
H1A C1 H1B 109.5 . . ?
O5 C1 H1C 109.5 . . ?
H1A C1 H1C 109.5 . . ?
H1B C1 H1C 109.5 . . ?
O5 C2 C3 123.02(16) . . ?
O5 C2 C7 116.40(14) . . ?
C3 C2 C7 120.58(17) . . ?
C4 C3 C2 120.08(18) . . ?
C4 C3 H3 120.0 . . ?
C2 C3 H3 120.0 . . ?
C3 C4 C5 120.65(18) . . ?
C3 C4 H4 119.7 . . ?
C5 C4 H4 119.7 . . ?
C4 C5 C6 119.66(18) . . ?
C4 C5 H5 120.2 . . ?
C6 C5 H5 120.2 . . ?
C5 C6 C7 121.42(18) . . ?
C5 C6 H6 119.3 . . ?
C7 C6 H6 119.3 . . ?
C6 C7 C2 117.61(15) . . ?
C6 C7 C8 117.97(14) . . ?
C2 C7 C8 124.39(14) . . ?
N1 C8 C7 118.00(14) . . ?
N1 C8 C9 113.31(13) . . ?
C7 C8 C9 128.13(13) . . ?
C13 C9 C25 114.50(12) . . ?
C13 C9 C8 109.25(12) . . ?
C25 C9 C8 115.05(12) . . ?
C13 C9 C10 104.27(11) . . ?
C25 C9 C10 112.13(12) . . ?
C8 C9 C10 100.20(11) . . ?
N2 C10 C20 110.78(12) . . ?
N2 C10 C11 110.04(12) . . ?
C20 C10 C11 110.98(12) . . ?
N2 C10 C9 102.27(11) . . ?
C20 C10 C9 118.21(12) . . ?
C11 C10 C9 103.98(12) . . ?
O2 C11 C12 128.00(15) . . ?
O2 C11 C10 123.64(15) . . ?
C12 C11 C10 108.33(12) . . ?
C13 C12 C17 121.90(15) . . ?
C13 C12 C11 110.46(13) . . ?
C17 C12 C11 127.56(15) . . ?
C12 C13 C14 119.89(15) . . ?
C12 C13 C9 111.88(13) . . ?
C14 C13 C9 128.16(14) . . ?
C15 C14 C13 118.36(17) . . ?
C15 C14 H14 120.8 . . ?
C13 C14 H14 120.8 . . ?
C14 C15 C16 121.46(17) . . ?
C14 C15 H15 119.3 . . ?
C16 C15 H15 119.3 . . ?
C17 C16 C15 120.11(17) . . ?
C17 C16 H16 119.9 . . ?
C15 C16 H16 119.9 . . ?
C16 C17 C12 118.27(17) . . ?
C16 C17 H17 120.9 . . ?
C12 C17 H17 120.9 . . ?
O1 C18 H18A 109.5 . . ?
O1 C18 H18B 109.5 . . ?
H18A C18 H18B 109.5 . . ?
O1 C18 H18C 109.5 . . ?
H18A C18 H18C 109.5 . . ?
H18B C18 H18C 109.5 . . ?
O1 C19 C24 124.75(16) . . ?
O1 C19 C20 114.56(14) . . ?
C24 C19 C20 120.66(16) . . ?
C21 C20 C19 118.55(15) . . ?
C21 C20 C10 122.09(15) . . ?
C19 C20 C10 119.35(14) . . ?
C20 C21 C22 120.97(19) . . ?
C20 C21 H21 119.5 . . ?
C22 C21 H21 119.5 . . ?
C23 C22 C21 119.54(19) . . ?
C23 C22 H22 120.2 . . ?
C21 C22 H22 120.2 . . ?
C24 C23 C22 121.04(18) . . ?
C24 C23 H23 119.5 . . ?
C22 C23 H23 119.5 . . ?
C23 C24 C19 119.23(19) . . ?
C23 C24 H24 120.4 . . ?
C19 C24 H24 120.4 . . ?
O3 C25 O4 125.26(14) . . ?
O3 C25 C9 124.87(14) . . ?
O4 C25 C9 109.81(13) . . ?
O4 C26 C27 112.03(16) . . ?
O4 C26 H26A 109.2 . . ?
C27 C26 H26A 109.2 . . ?
O4 C26 H26B 109.2 . . ?
C27 C26 H26B 109.2 . . ?
H26A C26 H26B 107.9 . . ?
C26 C27 H27A 109.5 . . ?
C26 C27 H27B 109.5 . . ?
H27A C27 H27B 109.5 . . ?
C26 C27 H27C 109.5 . . ?
H27A C27 H27C 109.5 . . ?
H27B C27 H27C 109.5 . . ?
 
loop_
 _geom_torsion_atom_site_label_1
 _geom_torsion_atom_site_label_2
 _geom_torsion_atom_site_label_3
 _geom_torsion_atom_site_label_4
 _geom_torsion
 _geom_torsion_site_symmetry_1
 _geom_torsion_site_symmetry_2
 _geom_torsion_site_symmetry_3
 _geom_torsion_site_symmetry_4
 _geom_torsion_publ_flag
C8 N1 N2 C10 16.67(18) . . . . ?
C1 O5 C2 C3 -11.5(3) . . . . ?
C1 O5 C2 C7 168.18(17) . . . . ?
O5 C2 C3 C4 -179.76(19) . . . . ?
C7 C2 C3 C4 0.6(3) . . . . ?
C2 C3 C4 C5 -0.4(3) . . . . ?
C3 C4 C5 C6 0.0(3) . . . . ?
C4 C5 C6 C7 0.2(3) . . . . ?
C5 C6 C7 C2 0.1(3) . . . . ?
C5 C6 C7 C8 -177.90(16) . . . . ?
O5 C2 C7 C6 179.90(15) . . . . ?
C3 C2 C7 C6 -0.5(2) . . . . ?
O5 C2 C7 C8 -2.3(2) . . . . ?
C3 C2 C7 C8 177.35(16) . . . . ?
N2 N1 C8 C7 179.56(12) . . . . ?
N2 N1 C8 C9 -8.32(18) . . . . ?
C6 C7 C8 N1 25.8(2) . . . . ?
C2 C7 C8 N1 -151.96(16) . . . . ?
C6 C7 C8 C9 -144.93(15) . . . . ?
C2 C7 C8 C9 37.3(2) . . . . ?
N1 C8 C9 C13 -111.53(15) . . . . ?
C7 C8 C9 C13 59.61(18) . . . . ?
N1 C8 C9 C25 118.07(15) . . . . ?
C7 C8 C9 C25 -70.79(19) . . . . ?
N1 C8 C9 C10 -2.37(16) . . . . ?
C7 C8 C9 C10 168.77(14) . . . . ?
N1 N2 C10 C20 -143.84(13) . . . . ?
N1 N2 C10 C11 93.06(15) . . . . ?
N1 N2 C10 C9 -16.97(15) . . . . ?
C13 C9 C10 N2 124.09(12) . . . . ?
C25 C9 C10 N2 -111.48(13) . . . . ?
C8 C9 C10 N2 11.05(13) . . . . ?
C13 C9 C10 C20 -113.99(14) . . . . ?
C25 C9 C10 C20 10.44(18) . . . . ?
C8 C9 C10 C20 132.97(13) . . . . ?
C13 C9 C10 C11 9.54(14) . . . . ?
C25 C9 C10 C11 133.97(13) . . . . ?
C8 C9 C10 C11 -103.51(12) . . . . ?
N2 C10 C11 O2 63.16(19) . . . . ?
C20 C10 C11 O2 -59.8(2) . . . . ?
C9 C10 C11 O2 172.06(15) . . . . ?
N2 C10 C11 C12 -115.05(13) . . . . ?
C20 C10 C11 C12 121.96(14) . . . . ?
C9 C10 C11 C12 -6.15(15) . . . . ?
O2 C11 C12 C13 -178.18(16) . . . . ?
C10 C11 C12 C13 -0.07(18) . . . . ?
O2 C11 C12 C17 5.1(3) . . . . ?
C10 C11 C12 C17 -176.83(16) . . . . ?
C17 C12 C13 C14 0.9(2) . . . . ?
C11 C12 C13 C14 -176.09(15) . . . . ?
C17 C12 C13 C9 -176.21(15) . . . . ?
C11 C12 C13 C9 6.81(18) . . . . ?
C25 C9 C13 C12 -133.31(14) . . . . ?
C8 C9 C13 C12 95.99(15) . . . . ?
C10 C9 C13 C12 -10.42(16) . . . . ?
C25 C9 C13 C14 49.9(2) . . . . ?
C8 C9 C13 C14 -80.81(19) . . . . ?
C10 C9 C13 C14 172.79(16) . . . . ?
C12 C13 C14 C15 -0.3(3) . . . . ?
C9 C13 C14 C15 176.23(17) . . . . ?
C13 C14 C15 C16 -0.6(3) . . . . ?
C14 C15 C16 C17 1.1(3) . . . . ?
C15 C16 C17 C12 -0.5(3) . . . . ?
C13 C12 C17 C16 -0.4(3) . . . . ?
C11 C12 C17 C16 176.00(17) . . . . ?
C18 O1 C19 C24 20.6(2) . . . . ?
C18 O1 C19 C20 -161.33(14) . . . . ?
O1 C19 C20 C21 -177.39(14) . . . . ?
C24 C19 C20 C21 0.8(2) . . . . ?
O1 C19 C20 C10 1.7(2) . . . . ?
C24 C19 C20 C10 179.85(14) . . . . ?
N2 C10 C20 C21 1.7(2) . . . . ?
C11 C10 C20 C21 124.29(15) . . . . ?
C9 C10 C20 C21 -115.75(16) . . . . ?
N2 C10 C20 C19 -177.32(13) . . . . ?
C11 C10 C20 C19 -54.76(17) . . . . ?
C9 C10 C20 C19 65.20(18) . . . . ?
C19 C20 C21 C22 0.1(2) . . . . ?
C10 C20 C21 C22 -178.91(15) . . . . ?
C20 C21 C22 C23 -0.3(3) . . . . ?
C21 C22 C23 C24 -0.4(3) . . . . ?
C22 C23 C24 C19 1.3(3) . . . . ?
O1 C19 C24 C23 176.47(16) . . . . ?
C20 C19 C24 C23 -1.5(2) . . . . ?
C26 O4 C25 O3 -1.8(2) . . . . ?
C26 O4 C25 C9 -179.19(13) . . . . ?
C13 C9 C25 O3 10.5(2) . . . . ?
C8 C9 C25 O3 138.29(16) . . . . ?
C10 C9 C25 O3 -108.06(17) . . . . ?
C13 C9 C25 O4 -172.14(12) . . . . ?
C8 C9 C25 O4 -44.33(17) . . . . ?
C10 C9 C25 O4 69.31(15) . . . . ?
C25 O4 C26 C27 91.1(2) . . . . ?
 
_refine_diff_density_max    0.220
_refine_diff_density_min   -0.215
_refine_diff_density_rms    0.042

_shelx_res_file
;
TITL HBW317_0m_a.res in P-1
    HBW317_0m.res
    created by SHELXL-2016/6 at 10:03:48 on 26-Aug-2021
CELL 0.71073 8.8055 11.4187 12.1360 101.824 109.470 91.079
ZERR 2.00 0.0036 0.0045 0.0049 0.005 0.005 0.005
LATT 1
SFAC C H N O
UNIT 54 48 4 10
LIST 4 ! automatically inserted. Change 6 to 4 for CHECKCIF!!
TEMP 23.000
ACTA
L.S. 40
size 0.18 0.16 0.15
FMAP 2
PLAN -5 0 0.00
HTAB
BOND $H
CONF
WGHT    0.080000
FVAR       1.03725
O1    4    0.075327    0.871297    0.590730    11.00000    0.03305    0.05089 =
         0.05473    0.00917    0.01640    0.00394
O2    4    0.396232    1.077956    0.721671    11.00000    0.06308    0.03015 =
         0.06300    0.01131    0.02561    0.00255
H2D   2    0.617397    0.937484    0.658547    11.00000    0.04558
O3    4    0.141369    0.618422    0.609237    11.00000    0.03651    0.04281 =
         0.06329    0.00444    0.01806   -0.00632
O4    4    0.345590    0.598396    0.537121    11.00000    0.04335    0.03460 =
         0.04409   -0.00344    0.01688    0.00023
O5    4    0.413696    0.512874    0.758935    11.00000    0.05311    0.04306 =
         0.07578    0.02515    0.00264   -0.00527
N1    3    0.656765    0.802772    0.730743    11.00000    0.03150    0.03799 =
         0.04471    0.01075    0.01272    0.00416
N2    3    0.568727    0.866322    0.649241    11.00000    0.03110    0.03867 =
         0.05103    0.01791    0.01636    0.00249
C1    1    0.344465    0.393973    0.737345    11.00000    0.08318    0.04643 =
         0.08111    0.01656    0.01867   -0.01337
AFIX 137
H1A   2    0.240570    0.382830    0.674877    11.00000   -1.50000
H1B   2    0.331880    0.380023    0.809323    11.00000   -1.50000
H1C   2    0.413950    0.338358    0.713179    11.00000   -1.50000
AFIX   0
C2    1    0.563297    0.548188    0.841355    11.00000    0.04291    0.03931 =
         0.04735    0.01384    0.01525    0.00958
C3    1    0.643875    0.480190    0.922153    11.00000    0.05925    0.04999 =
         0.06429    0.02829    0.02317    0.01395
AFIX  43
H3    2    0.595118    0.406719    0.920856    11.00000   -1.20000
AFIX   0
C4    1    0.794232    0.521163    1.003222    11.00000    0.06105    0.06808 =
         0.05922    0.03335    0.01709    0.02409
AFIX  43
H4    2    0.847209    0.475520    1.057280    11.00000   -1.20000
AFIX   0
C5    1    0.868139    0.629064    1.005830    11.00000    0.04977    0.06160 =
         0.04895    0.01363    0.00457    0.01482
AFIX  43
H5    2    0.970669    0.656455    1.061417    11.00000   -1.20000
AFIX   0
C6    1    0.789411    0.696860    0.925402    11.00000    0.04264    0.04240 =
         0.04364    0.00519    0.00976    0.00917
AFIX  43
H6    2    0.840223    0.769805    0.927417    11.00000   -1.20000
AFIX   0
C7    1    0.635802    0.658304    0.841515    11.00000    0.03677    0.03380 =
         0.03851    0.00635    0.01459    0.00984
C8    1    0.562082    0.734625    0.755472    11.00000    0.02991    0.02886 =
         0.03566    0.00345    0.01050    0.00340
C9    1    0.383370    0.756411    0.703338    11.00000    0.02979    0.02755 =
         0.03390    0.00792    0.01231    0.00341
C10   1    0.399070    0.864154    0.643138    11.00000    0.02843    0.02894 =
         0.03570    0.00847    0.01294    0.00155
C11   1    0.375793    0.975977    0.730748    11.00000    0.03131    0.03000 =
         0.04219    0.00720    0.00914    0.00150
C12   1    0.331599    0.935011    0.824237    11.00000    0.03502    0.03483 =
         0.03611    0.00501    0.01139    0.00430
C13   1    0.324494    0.811358    0.805064    11.00000    0.03112    0.03595 =
         0.03409    0.00868    0.01175    0.00318
C14   1    0.275337    0.753589    0.878720    11.00000    0.05611    0.04670 =
         0.04601    0.01524    0.02570    0.00686
AFIX  43
H14   2    0.269431    0.670282    0.866587    11.00000   -1.20000
AFIX   0
C15   1    0.235218    0.822609    0.970749    11.00000    0.07115    0.06849 =
         0.04650    0.01863    0.03286    0.00956
AFIX  43
H15   2    0.200915    0.784871    1.020507    11.00000   -1.20000
AFIX   0
C16   1    0.244975    0.947415    0.990705    11.00000    0.06524    0.06800 =
         0.04251    0.00306    0.02746    0.01308
AFIX  43
H16   2    0.219087    0.992134    1.054098    11.00000   -1.20000
AFIX   0
C17   1    0.292711    1.004571    0.917030    11.00000    0.04898    0.04507 =
         0.04376    0.00143    0.01640    0.00857
AFIX  43
H17   2    0.298797    1.087874    0.929091    11.00000   -1.20000
AFIX   0
C18   1   -0.088476    0.839018    0.575227    11.00000    0.03701    0.05480 =
         0.09143    0.01668    0.02507    0.00090
AFIX 137
H18A  2   -0.155873    0.895350    0.538344    11.00000   -1.50000
H18B  2   -0.098088    0.840121    0.651931    11.00000   -1.50000
H18C  2   -0.122044    0.759794    0.524942    11.00000   -1.50000
AFIX   0
C19   1    0.119543    0.860072    0.492419    11.00000    0.03871    0.02902 =
         0.04293    0.00778    0.00902    0.00256
C20   1    0.286335    0.857796    0.515681    11.00000    0.03863    0.02856 =
         0.03599    0.00907    0.01158    0.00196
C21   1    0.342928    0.851550    0.421766    11.00000    0.05369    0.04313 =
         0.04264    0.01226    0.01974    0.00194
AFIX  43
H21   2    0.453248    0.849784    0.435805    11.00000   -1.20000
AFIX   0
C22   1    0.238002    0.847866    0.306849    11.00000    0.08330    0.05107 =
         0.03657    0.00924    0.01671   -0.00225
AFIX  43
H22   2    0.277613    0.844070    0.244226    11.00000   -1.20000
AFIX   0
C23   1    0.074710    0.849858    0.285917    11.00000    0.07927    0.04704 =
         0.03951    0.00831   -0.00414    0.00068
AFIX  43
H23   2    0.004369    0.847910    0.208780    11.00000   -1.20000
AFIX   0
C24   1    0.013883    0.854684    0.377234    11.00000    0.04826    0.03892 =
         0.05334    0.01026   -0.00056    0.00396
AFIX  43
H24   2   -0.096915    0.854336    0.361862    11.00000   -1.20000
AFIX   0
C25   1    0.273989    0.649145    0.613275    11.00000    0.03432    0.02735 =
         0.03949    0.00843    0.01130    0.00205
C26   1    0.255511    0.495022    0.443786    11.00000    0.06032    0.03511 =
         0.05523   -0.00850    0.01564    0.00074
AFIX  23
H26A  2    0.186092    0.452844    0.473390    11.00000   -1.20000
H26B  2    0.330869    0.440248    0.425080    11.00000   -1.20000
AFIX   0
C27   1    0.155696    0.530433    0.333506    11.00000    0.07556    0.06662 =
         0.04768   -0.00374    0.01455   -0.00161
AFIX 137
H27A  2    0.223687    0.573666    0.304819    11.00000   -1.50000
H27B  2    0.076639    0.580840    0.350628    11.00000   -1.50000
H27C  2    0.101837    0.459827    0.273339    11.00000   -1.50000
REM #####
AFIX   0
HKLF 4 1 1 0 0 0 1 0 0 0 1


REM  HBW317_0m_a.res in P-1
REM R1 =  0.0473 for    3633 Fo > 4sig(Fo)  and  0.0680 for all    5091 data
REM    314 parameters refined using      0 restraints

END

WGHT      0.0680      0.0246

REM Instructions for potential hydrogen bonds
EQIV $1 x-1, y, z
HTAB C18 N1_$1

REM Highest difference peak  0.220,  deepest hole -0.215,  1-sigma level  0.042
Q1    1   0.4725  0.8757  0.6470  11.00000  0.05    0.22
Q2    1   0.3448  0.8590  0.5763  11.00000  0.05    0.22
Q3    1   0.2099  0.8416  0.5023  11.00000  0.05    0.20
Q4    1   0.3824  0.8043  0.6611  11.00000  0.05    0.19
Q5    1   0.4727  0.7393  0.7340  11.00000  0.05    0.18
;
_shelx_res_checksum   78804

_shelx_hkl_file
;
  -1   0   0 3094.19   83.79
   1   0   0 3040.00   82.79
  -2   0   0 4471.35  120.69
   2   0   0 4555.64  120.49
   3   0   0 2717.83   73.89
   4   0   0 2484.45   68.69
   5   0   0   34.20    3.60
   6   0   0  142.39    7.50
   7   0   0   -1.00    1.10
   8   0   0    6.10    2.50
   9   0   0   19.80    4.10
  10   0   0    6.00    3.30
  10  -1   0   80.29    8.60
   9  -1   0   14.30    3.60
   8  -1   0   65.49    6.70
   7  -1   0    0.30    1.30
   6  -1   0   65.09    4.70
   5  -1   0  150.58    7.10
   4  -1   0  525.05   16.80
   3  -1   0 3319.77   89.69
   2  -1   0   59.19    2.80
   1  -1   0 2189.48   58.39
   0  -1   0  152.78    4.60
  -1  -1   0 3930.91  105.49
   1   1   0 3904.21  103.99
  -2  -1   0  332.57    9.90
  -2  -1   0  328.67   10.40
   2   1   0  331.57   10.20
  -3  -1   0   92.09    4.40
   3   1   0   87.09    4.20
  -4  -1   0 1364.66   40.40
   4   1   0 1446.16   40.30
  -5  -1   0   81.69    5.10
   5   1   0   77.19    4.80
   6   1   0  152.78    7.90
   7   1   0   88.59    6.20
   8   1   0   16.50    3.60
   9   1   0    3.90    2.20
  10   1   0    1.70    2.60
  10  -2   0    3.50    2.80
   9  -2   0    3.50    2.30
   8  -2   0   43.80    5.40
   7  -2   0    9.30    2.40
   6  -2   0   70.49    5.00
   5  -2   0    1.80    1.00
   4  -2   0  738.93   22.40
   3  -2   0   19.40    2.00
   2  -2   0  157.88    5.50
   1  -2   0 5209.18  139.59
   1  -2   0 5131.59  138.39
   0  -2   0  499.55   14.30
  -1  -2   0  821.92   23.30
   1   2   0  842.62   22.80
  -2  -2   0   25.80    1.70
  -2  -2   0   24.30    1.80
   2   2   0   23.90    1.70
  -3  -2   0  108.09    4.30
  -3  -2   0  100.99    4.80
   3   2   0  101.89    4.70
  -4  -2   0   65.99    4.20
   4   2   0   66.29    4.00
  -5  -2   0  329.47   12.50
   5   2   0  319.07   12.20
  -6  -2   0   51.29    5.20
   6   2   0   59.69    4.60
   7   2   0    0.70    1.50
   8   2   0   15.20    3.30
   9   2   0    6.60    2.80
  10   2   0    1.60    2.40
  10  -3   0   11.10    3.80
   9  -3   0   49.00    6.00
   8  -3   0  152.18    9.00
   7  -3   0    5.90    2.20
   6  -3   0  143.29    7.40
   5  -3   0   37.20    3.80
   4  -3   0   96.49    4.80
   3  -3   0   90.39    4.10
   2  -3   0 1157.58   31.90
   1  -3   0 1355.16   35.60
   1  -3   0 1298.17   36.80
   0  -3   0 8449.46  228.28
  -1  -3   0  213.18    7.40
  -1  -3   0  213.48    7.40
   1   3   0  231.38    6.70
  -2  -3   0    5.50    1.10
  -2  -3   0    1.10    0.50
   2   3   0    2.00    0.60
  -3  -3   0    7.40    1.20
  -3  -3   0    4.30    1.20
   3   3   0    4.20    1.10
  -4  -3   0  213.88    8.80
  -4  -3   0  212.48    7.80
   4   3   0  208.78    8.40
  -5  -3   0   55.99    4.40
   5   3   0   60.39    4.20
  -6  -3   0  132.19    7.50
   6   3   0  126.99    7.10
  -7  -3   0   35.00    4.60
   7   3   0   28.30    4.00
   8   3   0    1.40    1.80
   9   3   0    4.40    2.40
  10   3   0    0.70    2.30
  10  -4   0    2.80    2.50
   9  -4   0    4.40    2.40
   8  -4   0    0.30    1.70
   7  -4   0    7.30    2.30
   6  -4   0   37.40    4.10
   5  -4   0  124.69    6.30
   4  -4   0  161.18    6.70
   3  -4   0    0.30    0.50
   2  -4   0  548.05   16.00
   2  -4   0  572.84   17.50
   1  -4   0   83.39    4.00
   1  -4   0   86.69    2.80
   0  -4   0 2181.48   59.69
  -1  -4   0 3409.96   93.09
  -1  -4   0 3470.85   93.19
   1   4   0 3446.56   91.59
  -2  -4   0   47.30    3.00
  -2  -4   0   65.29    3.60
   2   4   0   69.69    3.10
  -3  -4   0  223.88    8.20
  -3  -4   0  226.88    8.80
  -4  -4   0  429.26   14.90
  -4  -4   0  421.46   13.80
   4   4   0  406.16   14.10
  -5  -4   0  334.47   13.10
  -5  -4   0  335.37   11.80
   5   4   0  322.17   12.40
  -6  -4   0   44.30    5.00
   6   4   0   47.10    4.90
  -7  -4   0    0.60    1.50
   7   4   0    0.80    1.40
  -8  -4   0   17.00    3.90
   8   4   0   19.50    3.80
   9   4   0    6.20    2.90
  10   4   0    0.20    2.40
  10  -5   0    3.10    2.50
   9  -5   0    9.70    3.30
   8  -5   0   64.89    6.60
   7  -5   0   -1.20    1.10
   6  -5   0  103.09    6.20
   5  -5   0    1.60    1.20
   4  -5   0   50.99    3.30
   3  -5   0  234.08    8.20
   3  -5   0  242.68    9.50
   2  -5   0   12.70    1.30
   2  -5   0   12.40    2.00
   1  -5   0  280.27    9.90
   1  -5   0  275.57    7.70
   0  -5   0   12.30    1.70
  -1  -5   0   64.49    3.90
  -1  -5   0   64.89    3.80
   1   5   0   75.99    2.70
  -2  -5   0  861.01   26.20
  -2  -5   0  893.81   26.60
   2   5   0  890.11   25.00
  -3  -5   0  248.28    9.90
   3   5   0  250.17    8.90
  -4  -5   0   90.59    5.40
  -4  -5   0   94.59    4.80
   4   5   0   70.59    4.40
  -5  -5   0  699.33   22.00
  -5  -5   0  695.63   23.60
   5   5   0  704.73   22.60
  -6  -5   0  499.85   19.10
   6   5   0  529.05   18.50
  -7  -5   0   19.30    4.00
   7   5   0   16.00    3.20
  -8  -5   0    1.50    2.20
   8   5   0    2.40    2.20
  -9  -5   0   11.80    3.70
   9   5   0   16.90    4.10
  10  -6   0    2.60    2.20
   9  -6   0    1.40    2.00
   8  -6   0    9.00    2.90
   7  -6   0   39.50    4.70
   6  -6   0    4.20    1.70
   5  -6   0  146.69    6.90
   4  -6   0  646.54   21.80
   4  -6   0  660.03   20.10
   3  -6   0  352.86   13.40
   3  -6   0  379.96   11.70
   2  -6   0   38.70    2.00
   2  -6   0   40.50    3.20
   1  -6   0  141.59    6.50
   0  -6   0 1355.36   39.10
  -1  -6   0  227.88    9.10
  -1  -6   0  237.78    9.50
   1   6   0  232.98    6.90
  -2  -6   0  218.48    9.00
  -2  -6   0  226.58    9.10
   2   6   0  218.78    7.40
  -3  -6   0   73.19    4.80
   3   6   0   72.69    3.90
  -4  -6   0   47.70    3.70
  -4  -6   0   49.80    4.10
   4   6   0   52.09    3.60
  -5  -6   0    1.80    1.60
   5   6   0    0.90    1.30
  -6  -6   0   66.09    5.70
   6   6   0   73.09    5.40
  -7  -6   0    2.50    1.90
   7   6   0    4.90    2.20
  -8  -6   0    2.60    2.40
   8   6   0    1.20    1.80
  -9  -6   0    2.90    2.70
   9   6   0    3.80    3.00
   9  -7   0    3.60    2.50
   8  -7   0   73.69    6.10
   7  -7   0    2.60    1.80
   6  -7   0   28.30    4.40
   6  -7   0   25.60    3.40
   5  -7   0   41.50    3.30
   5  -7   0   32.70    4.40
   4  -7   0  101.59    6.20
   4  -7   0   91.89    4.60
   3  -7   0    3.50    0.90
   3  -7   0    1.70    1.30
   2  -7   0  531.35   18.00
   1  -7   0  198.18    8.50
   0  -7   0   51.19    3.80
  -1  -7   0  157.18    7.20
  -1  -7   0  139.59    7.20
  -2  -7   0   43.20    4.20
  -2  -7   0   34.80    3.90
  -3  -7   0   18.50    2.80
  -3  -7   0   15.00    2.70
  -4  -7   0    0.80    1.10
  -4  -7   0    1.10    1.50
  -5  -7   0    1.40    1.60
  -6  -7   0   44.40    5.40
  -7  -7   0    1.70    2.10
  -8  -7   0   11.10    3.60
   9  -8   0  109.29    9.30
   8  -8   0   45.40    6.50
   7  -8   0  141.99    9.40
   6  -8   0  262.57   12.70
   5  -8   0   11.40    2.80
   4  -8   0  116.79    7.30
   3  -8   0   41.10    4.40
   2  -8   0  106.89    6.20
   1  -8   0  140.49    7.10
   0  -8   0  767.52   24.60
  -1  -8   0  270.87   11.10
  -1  -8   0  259.47   11.20
  -2  -8   0    3.00    1.70
  -2  -8   0    2.00    1.50
  -3  -8   0    2.00    1.60
  -3  -8   0    2.40    1.50
  -4  -8   0    0.20    0.90
  -4  -8   0    2.60    1.60
  -5  -8   0   42.30    5.30
  -6  -8   0    6.00    2.60
  -7  -8   0   47.90    6.50
  -8  -8   0    6.20    3.20
   9  -9   0   39.60    6.70
   8  -9   0   29.70    5.40
   7  -9   0   98.59    7.90
   6  -9   0   63.29    6.90
   5  -9   0    5.10    2.40
   4  -9   0   11.80    2.90
   3  -9   0   43.50    4.80
   2  -9   0  109.69    6.70
   1  -9   0  361.66   14.10
   0  -9   0  317.07   12.90
  -1  -9   0  321.37   13.50
  -1  -9   0  340.47   13.50
  -2  -9   0   -0.60    1.20
  -2  -9   0    0.50    1.40
  -3  -9   0   18.70    3.40
  -3  -9   0   22.70    3.50
  -4  -9   0   33.70    4.60
  -5  -9   0    6.30    2.60
  -6  -9   0   10.20    3.40
  -7  -9   0   52.99    7.10
   8 -10   0   11.30    3.70
   7 -10   0   -1.60    2.00
   6 -10   0   33.00    5.50
   5 -10   0    8.60    2.90
   4 -10   0   -0.80    1.30
   3 -10   0   60.69    6.20
   2 -10   0   32.60    4.30
   1 -10   0   31.10    4.20
   0 -10   0  150.38    8.20
  -1 -10   0    1.40    1.60
  -1 -10   0   -0.20    1.30
  -2 -10   0   53.09    5.90
  -2 -10   0   51.39    5.60
  -3 -10   0   47.90    5.40
  -3 -10   0   53.69    5.80
  -4 -10   0   -0.30    1.80
  -5 -10   0   15.10    3.60
  -6 -10   0  109.69    8.40
  -7 -10   0   81.19    8.80
   7 -11   0   31.40    5.80
   6 -11   0    3.20    2.30
   5 -11   0    2.50    2.10
   4 -11   0   16.80    3.80
   3 -11   0  317.67   14.30
   2 -11   0    2.60    2.00
   1 -11   0    8.40    2.70
   0 -11   0   91.99    7.10
   0 -11   0   88.89    6.50
  -1 -11   0   30.80    4.60
  -1 -11   0   33.60    4.80
  -2 -11   0    0.00    1.70
  -2 -11   0   -1.50    1.40
  -3 -11   0   56.79    6.40
  -3 -11   0   61.29    6.70
  -4 -11   0    8.80    3.00
  -5 -11   0   28.50    4.90
  -6 -11   0    9.10    3.50
   6 -12   0    7.20    3.30
   5 -12   0   10.50    3.60
   4 -12   0   22.40    4.30
   3 -12   0  214.08   11.50
   2 -12   0   63.89    6.70
   1 -12   0    3.20    2.10
   0 -12   0    2.80    2.30
   0 -12   0    3.90    2.30
  -1 -12   0  129.59    8.80
  -1 -12   0  123.89    8.30
  -2 -12   0    1.30    2.00
  -2 -12   0   -0.90    1.50
  -3 -12   0    0.60    2.30
  -4 -12   0    7.40    3.10
  -5 -12   0    8.50    3.50
   5 -13   0   14.50    4.00
   4 -13   0    4.70    2.70
   3 -13   0   17.80    4.00
   2 -13   0   28.70    4.90
   1 -13   0   22.10    4.30
   1 -13   0   19.60    4.50
   0 -13   0   22.90    4.50
   0 -13   0   23.00    4.40
  -1 -13   0    8.10    3.00
  -1 -13   0    7.80    3.10
  -2 -13   0   23.60    4.80
  -2 -13   0   16.50    4.10
  -3 -13   0    0.10    2.00
   3 -14   0    4.90    2.90
   2 -14   0   -0.50    1.90
   1 -14   0    5.20    2.70
   1 -14   0    7.40    3.70
   0 -14   0   36.20    5.70
   0 -14   0   37.70    6.20
  -1 -14   0   -0.40    2.30
  -1 -14   0   -1.40    1.80
  -2 -14   0    0.20    2.50
  -2 -14   1    5.40    3.10
  -1 -14   1   15.40    4.40
   0 -14   1  132.59    9.70
   0 -14   1  150.28   12.30
   1 -14   1   19.30    4.80
   1 -14   1   14.20    3.50
   2 -14   1    0.90    2.50
   2 -14   1   -1.20    2.10
   3 -14   1   33.10    5.40
   4 -14   1   23.30    4.90
  -3 -13   1    3.50    2.60
  -2 -13   1   44.50    5.80
  -2 -13   1   46.70    6.70
  -1 -13   1    4.10    2.60
  -1 -13   1    1.10    2.00
   0 -13   1   -1.50    1.70
   0 -13   1    5.90    2.60
   1 -13   1    9.90    2.90
   1 -13   1    7.10    3.20
   2 -13   1  108.99    7.90
   3 -13   1    2.70    2.50
   4 -13   1    1.70    2.40
   5 -13   1    9.10    3.50
  -5 -12   1   26.40    5.50
  -4 -12   1    3.10    2.40
  -3 -12   1    8.50    3.00
  -3 -12   1   14.20    3.60
  -2 -12   1   53.69    6.50
  -2 -12   1   55.19    6.10
  -1 -12   1   -0.60    1.80
  -1 -12   1   -0.80    1.50
   0 -12   1   76.69    6.80
   0 -12   1   75.79    6.20
   1 -12   1    4.60    2.30
   2 -12   1   71.19    7.00
   3 -12   1   37.10    5.20
   4 -12   1   19.50    4.10
   5 -12   1   -0.60    2.10
   6 -12   1   -2.10    1.60
  -6 -11   1   -3.60    1.90
  -5 -11   1    1.10    2.00
  -4 -11   1   23.40    4.10
  -4 -11   1   26.40    5.10
  -3 -11   1   52.49    6.00
  -3 -11   1   55.19    6.00
  -2 -11   1   55.59    6.20
  -2 -11   1   50.29    5.50
  -1 -11   1    9.00    2.90
  -1 -11   1    7.30    2.40
   0 -11   1  286.67   12.70
   0 -11   1  301.67   13.90
   1 -11   1    4.40    1.90
   2 -11   1  189.58    9.80
   3 -11   1    8.80    2.80
   4 -11   1    3.00    2.30
   5 -11   1   -0.60    1.80
   6 -11   1    8.50    3.10
   7 -11   1    5.40    3.00
  -7 -10   1    3.50    2.60
  -6 -10   1   40.30    5.70
  -5 -10   1    2.40    2.10
  -4 -10   1   58.79    6.10
  -4 -10   1   76.39    6.10
  -3 -10   1   32.30    4.40
  -3 -10   1   33.20    4.60
  -2 -10   1   55.79    6.00
  -2 -10   1   43.50    4.90
  -1 -10   1   74.99    6.00
  -1 -10   1   78.89    5.70
   0 -10   1  146.69    8.70
   0 -10   1  157.08    8.20
   1 -10   1   66.19    5.20
   2 -10   1   33.90    4.30
   3 -10   1  171.88    9.20
   4 -10   1   -1.10    1.30
   5 -10   1   46.70    5.80
   6 -10   1   15.40    3.80
   7 -10   1   -1.50    2.10
   8 -10   1   -0.60    2.70
  -8  -9   1   -3.50    1.80
  -7  -9   1  101.59    8.20
  -6  -9   1   37.20    5.40
  -5  -9   1    2.10    1.70
  -4  -9   1  223.78   10.80
  -4  -9   1  236.38   11.10
  -3  -9   1    1.40    1.40
  -3  -9   1    2.30    1.60
  -2  -9   1   17.60    3.40
  -2  -9   1   15.10    2.90
  -1  -9   1  502.35   18.40
  -1  -9   1  486.35   17.50
   0  -9   1  277.57   11.40
   1  -9   1   58.79    4.60
   2  -9   1  365.06   14.20
   3  -9   1    0.40    1.20
   4  -9   1    7.30    2.20
   5  -9   1  105.29    7.30
   6  -9   1  198.08   11.00
   7  -9   1    5.40    2.60
   8  -9   1   37.40    6.00
  -8  -8   1   11.50    3.50
  -7  -8   1   15.60    3.80
  -6  -8   1    2.20    1.70
  -5  -8   1  121.89    7.40
  -4  -8   1   95.19    6.10
  -4  -8   1   96.59    6.20
  -3  -8   1  161.18    8.30
  -3  -8   1  171.98    8.40
  -2  -8   1  205.98    9.40
  -2  -8   1  167.98    8.30
  -1  -8   1  356.36   13.40
  -1  -8   1  302.87   12.20
   0  -8   1  730.93   23.20
   1  -8   1  100.39    5.70
   2  -8   1    1.20    1.00
   3  -8   1    1.80    1.20
   4  -8   1    1.10    1.30
   5  -8   1   42.80    5.10
   6  -8   1   38.70    5.30
   7  -8   1    1.70    2.10
  -9  -7   1    3.30    2.60
  -8  -7   1    1.60    2.50
   7   7  -1   10.90    2.80
  -7  -7   1   13.10    3.40
   6   7  -1   -0.80    1.30
  -6  -7   1    0.50    1.60
   5   7  -1   35.60    3.80
  -5  -7   1   28.90    4.00
   4   7  -1   40.40    3.20
  -4  -7   1   37.10    3.90
  -4  -7   1   39.70    4.20
   3   7  -1  347.87   11.50
  -3  -7   1  367.56   13.40
  -3  -7   1  335.27   13.00
   2   7  -1  176.28    6.40
  -2  -7   1  177.98    8.30
  -2  -7   1  173.38    7.80
  -1  -7   1   60.89    4.00
  -1  -7   1   75.09    4.90
   0  -7   1  550.84   17.90
   1  -7   1 1488.25   40.10
   1  -7   1 1473.35   42.70
   2  -7   1   35.60    3.70
   2  -7   1   32.70    2.00
   3  -7   1  120.99    6.60
   3  -7   1  126.79    5.20
   4  -7   1   58.19    4.60
   4  -7   1   57.59    3.70
   5  -7   1    0.50    1.00
   5  -7   1    0.30    1.30
   6  -7   1   46.80    4.70
   7  -7   1   -0.90    1.30
   8  -7   1    0.50    1.80
   9  -7   1   -0.50    1.80
   9   6  -1    2.10    2.30
  -9  -6   1    1.80    2.30
   8   6  -1    1.60    2.00
  -8  -6   1   -1.40    1.80
   7   6  -1  125.89    7.40
  -7  -6   1  112.29    7.60
   6   6  -1 1053.59   31.70
  -6  -6   1  961.40   32.30
   5   6  -1    1.60    1.20
  -5  -6   1    2.70    1.60
  -5  -6   1    0.90    1.10
   4   6  -1   -0.70    0.60
  -4  -6   1    1.00    1.00
  -4  -6   1    0.50    1.00
   3   6  -1   75.49    3.90
  -3  -6   1   81.89    4.80
  -3  -6   1   85.09    4.90
   2   6  -1  447.96   13.70
  -2  -6   1  456.45   15.70
  -2  -6   1  470.45   15.30
   1   6  -1 1192.08   31.80
  -1  -6   1 1142.89   34.50
  -1  -6   1 1160.48   33.70
   0   6  -1   14.40    0.90
   0  -6   1   13.10    1.90
  -1   6  -1  767.22   21.00
   1  -6   1  751.62   23.10
   2  -6   1  418.16   12.90
   2  -6   1  450.25   15.00
   3  -6   1  282.97    9.70
   3  -6   1  285.07   11.10
   4  -6   1  522.15   16.70
   5  -6   1    0.00    1.00
   6  -6   1   82.49    5.60
   7  -6   1  110.19    7.10
   8  -6   1  180.78   10.00
   9  -6   1    0.00    2.00
  10  -6   1    1.40    2.40
  10   5  -1    1.90    2.40
   9   5  -1    1.90    2.30
   8   5  -1    9.10    3.20
  -8  -5   1    8.50    2.90
   7   5  -1    1.40    1.70
  -7  -5   1    1.40    1.60
   6   5  -1   66.19    5.10
  -6  -5   1   71.89    5.00
  -6  -5   1   78.59    5.80
   5   5  -1    0.80    1.20
  -5  -5   1    0.90    1.20
  -5  -5   1    0.30    1.00
   4   5  -1  833.12   25.00
  -4  -5   1  814.22   25.50
   3   5  -1  190.18    7.10
  -3  -5   1  193.38    7.90
  -3  -5   1  192.28    7.90
   2   5  -1    4.00    0.80
  -2  -5   1    4.30    1.20
  -2  -5   1    4.80    1.30
   1   5  -1  424.26   12.30
  -1  -5   1  417.46   14.10
  -1  -5   1  440.46   13.70
   0   5  -1  217.38    6.50
   0  -5   1  220.68    7.90
  -1   5  -1  533.15   14.90
   1  -5   1  514.15   16.30
   2  -5   1  145.29    6.30
   3  -5   1   16.80    2.00
   4  -5   1    0.20    0.80
   5  -5   1   13.40    2.40
   6  -5   1   64.29    4.80
   7  -5   1  270.07   12.20
   8  -5   1   15.20    3.50
   9  -5   1    9.60    3.00
  10  -5   1    4.80    2.90
  10   4  -1    9.40    3.30
   9   4  -1   -0.90    1.70
   8   4  -1    0.50    1.70
   7   4  -1   30.70    4.20
  -7  -4   1   28.10    4.20
   6   4  -1   39.50    4.30
  -6  -4   1   42.50    4.70
   5   4  -1  377.36   13.60
  -5  -4   1  372.76   13.90
  -5  -4   1  371.76   13.20
   4   4  -1    7.90    1.60
  -4  -4   1    7.70    1.80
  -3  -4   1  132.49    5.70
  -3  -4   1  131.29    5.80
   2   4  -1  142.79    5.30
  -2  -4   1  144.69    5.80
  -2  -4   1  149.99    6.10
   1   4  -1  673.03   18.70
  -1  -4   1  686.43   19.70
  -1  -4   1  655.03   20.10
   0   4  -1 6296.77  170.48
   0  -4   1 6436.46  169.58
  -1   4  -1  236.98    7.20
   1  -4   1  226.98    8.10
  -2   4  -1  809.22   23.10
   3  -4   1   73.29    3.80
   4  -4   1   20.00    2.50
   5  -4   1   -0.10    0.60
   6  -4   1   49.90    4.90
   7  -4   1   50.39    5.40
   8  -4   1    1.90    2.00
   9  -4   1    1.60    2.30
  10  -4   1    1.50    2.60
  10   3  -1   11.10    3.70
   9   3  -1   31.40    5.00
   8   3  -1    4.70    2.20
   7   3  -1    2.10    1.70
  -7  -3   1   -1.20    1.20
   6   3  -1    2.00    1.40
  -6  -3   1    2.70    1.50
   5   3  -1   24.40    3.00
  -5  -3   1   26.30    3.30
  -5  -3   1   24.50    2.80
   4   3  -1  679.43   21.20
  -4  -3   1  696.13   21.50
   3   3  -1  125.99    5.30
  -3  -3   1  136.39    5.40
  -3  -3   1  122.39    5.50
  -2  -3   1    6.60    1.20
  -2  -3   1    5.60    1.00
   1   3  -1 1344.27   36.30
  -1  -3   1 1355.96   36.80
  -1  -3   1 1319.57   37.20
   0   3  -1 1248.88   34.00
   0  -3   1 1280.17   34.60
  -1   3  -1 9462.05  249.48
   1  -3   1 9103.89  251.47
  -2   3  -1  773.02   22.10
   3  -3   1    6.20    1.30
   4  -3   1  353.26   12.30
   5  -3   1  515.75   17.40
   6  -3   1  363.66   14.10
   7  -3   1   33.00    4.50
   8  -3   1   -1.20    1.50
   9  -3   1   46.40    6.20
  10  -3   1    3.00    2.70
  10   2  -1    8.50    3.30
   9   2  -1   54.39    6.40
   8   2  -1   50.59    5.80
   7   2  -1   18.20    3.30
   6   2  -1   37.30    4.10
   5   2  -1  254.57   10.20
  -5  -2   1  264.17   10.40
   4   2  -1  737.13   21.90
  -4  -2   1  691.53   21.90
   3   2  -1   57.39    3.20
  -3  -2   1   59.89    3.30
  -3  -2   1   59.79    3.10
   2   2  -1 1675.93   45.40
  -2  -2   1 1690.03   45.50
  -2  -2   1 1617.84   45.30
  -1  -2   1   72.99    2.80
  -1  -2   1   74.69    3.10
   0   2  -1   91.89    3.20
   0  -2   1  101.39    3.30
  -2   2  -1  525.85   15.70
   3  -2   1 1680.03   46.80
   4  -2   1   13.20    2.00
   5  -2   1    4.00    1.40
   6  -2   1   63.89    4.80
   7  -2   1   22.90    3.80
   8  -2   1   53.89    6.10
   9  -2   1    6.80    2.80
  10  -2   1    5.80    3.20
  10   1  -1    0.60    2.20
   9   1  -1    6.00    2.60
   8   1  -1    2.70    2.00
   7   1  -1   50.49    5.20
   6   1  -1    3.90    1.60
   5   1  -1   82.49    5.00
   4   1  -1   79.39    4.30
  -4  -1   1   79.79    4.30
   3   1  -1   38.90    2.50
  -3  -1   1   37.90    2.50
   2   1  -1 1943.31   51.99
  -2  -1   1 1900.31   51.99
  -2  -1   1 1903.61   51.89
   1   1  -1 9585.64  263.07
  -1  -1   1 9840.92  264.07
  -1  -1   1 9999.00  262.37
   0   1  -1 1572.54   43.00
   0  -1   1 1645.74   43.10
  -1   1  -1   -1.20    0.60
  -2   1  -1 3928.51  105.39
   3  -1   1 1204.48   34.30
   4  -1   1   45.90    3.30
   5  -1   1  621.94   20.30
   6  -1   1   71.39    5.10
   7  -1   1    5.90    2.30
   8  -1   1    0.20    1.60
   9  -1   1    5.20    2.70
  10  -1   1   65.69    8.00
  11   0  -1   58.89    9.40
  10   0  -1   21.90    4.50
   9   0  -1   25.30    4.50
   8   0  -1  122.29    7.80
   7   0  -1   23.70    3.60
   6   0  -1    2.90    1.40
   5   0  -1  982.30   29.70
   4   0  -1  201.88    7.90
   3   0  -1  339.77   11.10
   2   0  -1   57.49    2.70
   1   0  -1 2225.58   59.59
   0   0  -1 1905.51   49.99
   0   0   1 1843.32   50.79
  -1   0  -1   16.70    1.20
  -1   0  -1   17.10    1.30
  -2   0  -1 6051.29  158.78
  -2   0  -1 5859.61  159.88
  -3   0  -1   92.89    4.60
   3   0   1   97.59    4.60
  -4   0  -1 1199.58   35.30
   4   0   1 1196.38   34.90
   5   0   1   -1.00    0.80
   6   0   1   44.70    4.70
   7   0   1  133.79    8.00
   8   0   1   26.00    4.40
   9   0   1    4.20    2.70
  10   0   1   15.60    4.50
  11  -1  -1    0.80    2.50
  10  -1  -1   -3.00    1.50
   9  -1  -1   -1.10    1.60
   8  -1  -1   76.79    6.10
   7  -1  -1   20.00    3.30
   6  -1  -1   21.30    3.10
   5  -1  -1  158.48    7.20
   4  -1  -1 1909.21   53.29
   3  -1  -1   46.40    2.70
   2  -1  -1   52.99    2.50
   1  -1  -1 3383.76   90.39
   1  -1  -1 3406.36   90.49
   0  -1  -1 7671.93  204.58
   0  -1  -1 7623.24  206.68
  -1  -1  -1  298.37    8.30
  -1  -1  -1  299.67    9.00
  -1  -1  -1  294.07    9.20
  -2  -1  -1 2929.01   77.09
  -2  -1  -1 2829.02   78.39
   2   1   1 2922.01   78.09
  -3  -1  -1  195.68    7.60
   3   1   1  187.18    7.30
  -4  -1  -1  872.61   26.70
   4   1   1  865.81   26.20
  -5  -1  -1    9.40    2.10
   5   1   1    9.40    2.10
  -6  -1  -1  157.48    8.40
   6   1   1  164.28    8.30
   7   1   1    1.50    1.60
   8   1   1    8.30    2.80
   9   1   1   21.00    4.40
  10   1   1   12.10    3.80
  11  -2  -1   45.30    6.70
  10  -2  -1   20.60    4.40
   9  -2  -1   13.90    3.50
   8  -2  -1  102.89    7.10
   7  -2  -1   22.20    3.40
   6  -2  -1   54.19    4.20
   5  -2  -1  217.78    9.00
   4  -2  -1  645.04   19.80
   3  -2  -1  417.66   13.00
   2  -2  -1 1079.39   29.80
   1  -2  -1 1493.35   41.50
   1  -2  -1 1533.75   40.60
   0  -2  -1  500.05   14.50
   0  -2  -1  486.75   13.50
  -1  -2  -1 3089.29   83.89
  -1  -2  -1 3100.69   83.19
  -1  -2  -1 3153.08   83.09
  -2  -2  -1  216.58    6.70
  -2  -2  -1  206.08    7.60
   2   2   1  209.98    7.30
  -3  -2  -1  175.48    7.20
  -3  -2  -1  167.18    5.80
   3   2   1  164.18    6.60
  -4  -2  -1  111.19    5.80
   4   2   1   99.09    5.20
  -5  -2  -1   29.20    3.70
   5   2   1   27.10    3.30
  -6  -2  -1   -1.10    1.00
   6   2   1   -0.80    1.00
  -7  -2  -1   35.30    4.80
   7   2   1   37.60    4.80
   8   2   1    3.30    1.90
   9   2   1    1.00    2.30
  10   2   1   19.10    4.80
  10  -3  -1    8.40    3.30
   9  -3  -1    6.90    2.70
   8  -3  -1   19.20    3.50
   7  -3  -1    4.90    2.00
   6  -3  -1  102.29    6.00
   5  -3  -1   93.09    5.10
   4  -3  -1    2.60    1.00
   3  -3  -1 1033.50   29.30
   2  -3  -1    3.50    1.10
   2  -3  -1    3.10    0.70
   1  -3  -1    1.10    0.70
   1  -3  -1    0.30    0.20
   0  -3  -1 7196.88  190.98
   0  -3  -1 7151.38  190.68
  -1  -3  -1  214.38    7.70
   1   3   1  217.18    6.80
  -2  -3  -1   91.09    3.80
  -2  -3  -1   91.59    4.50
  -3  -3  -1   26.40    1.80
  -3  -3  -1   19.50    2.50
   3   3   1   27.30    2.20
  -4  -3  -1   13.00    2.30
  -4  -3  -1   11.50    1.60
   4   3   1    8.60    1.70
  -5  -3  -1    0.50    1.00
   5   3   1    0.30    1.00
  -6  -3  -1   11.50    2.70
   6   3   1    6.20    2.10
  -7  -3  -1    0.80    1.60
   7   3   1   -1.10    1.20
  -8  -3  -1   -1.70    1.20
   8   3   1   -0.10    1.80
   9   3   1    8.20    3.10
  10   3   1    8.80    3.70
  10  -4  -1    8.30    3.30
   9  -4  -1    1.30    2.00
   8  -4  -1   93.49    6.80
   7  -4  -1   42.10    4.60
   6  -4  -1  106.79    6.10
   5  -4  -1   99.09    5.30
   4  -4  -1  228.48    8.50
   3  -4  -1   48.90    2.70
   3  -4  -1   55.09    3.70
   2  -4  -1  412.66   12.50
   2  -4  -1  460.75   14.50
   1  -4  -1  300.57   10.30
   0  -4  -1 5429.36  144.89
   0   4   1 5371.76  143.29
  -1  -4  -1  190.88    7.50
   1   4   1  198.28    6.20
  -2  -4  -1  248.28    8.70
  -2  -4  -1  239.68    9.40
   2   4   1  265.47    8.50
  -3  -4  -1  362.26   13.00
  -3  -4  -1  364.96   11.70
  -4  -4  -1  153.38    6.10
  -4  -4  -1  156.28    7.60
   4   4   1  140.89    6.70
  -5  -4  -1   24.30    3.60
   5   4   1   21.30    3.00
  -6  -4  -1   -0.60    1.30
   6   4   1    1.50    1.60
  -7  -4  -1    8.40    2.70
   7   4   1   10.70    2.90
  -8  -4  -1    8.40    3.00
   8   4   1    6.30    2.60
   9   4   1    2.40    2.50
  10  -5  -1   13.40    3.80
   9  -5  -1  182.58   10.40
   8  -5  -1    7.40    2.40
   7  -5  -1   98.29    6.30
   6  -5  -1   11.50    2.30
   5  -5  -1    1.40    1.00
   4  -5  -1  231.38    9.70
   4  -5  -1  221.18    8.30
   3  -5  -1    1.30    1.00
   3  -5  -1    1.30    0.60
   2  -5  -1   18.50    1.20
   2  -5  -1   17.00    2.30
   1  -5  -1 1199.68   34.80
   0  -5  -1  139.69    6.20
  -1  -5  -1 2732.43   76.49
   1   5   1 2813.82   74.19
  -2  -5  -1    0.30    0.80
  -2  -5  -1    1.10    0.80
   2   5   1    1.00    0.60
  -3  -5  -1  355.66   13.30
  -3  -5  -1  364.66   12.10
   3   5   1  356.26   12.00
  -4  -5  -1  276.37   11.00
  -4  -5  -1  262.77    9.30
   4   5   1  209.58    9.30
  -5  -5  -1  212.48   10.40
   5   5   1  228.58    9.70
  -6  -5  -1  179.38   10.00
   6   5   1  216.58    9.90
  -7  -5  -1   30.30    4.70
   7   5   1   30.50    4.30
  -8  -5  -1    3.60    2.60
   8   5   1    4.90    2.60
  -9  -5  -1    1.30    2.40
   9   5   1    4.80    2.80
  10  -6  -1    2.20    2.20
   9  -6  -1  107.29    7.70
   8  -6  -1   54.69    5.70
   7  -6  -1   15.80    3.00
   6  -6  -1   10.50    2.20
   5  -6  -1   17.20    2.40
   5  -6  -1   20.70    3.40
   4  -6  -1   12.80    2.60
   4  -6  -1   15.60    2.00
   3  -6  -1    6.70    1.10
   3  -6  -1   12.90    2.40
   2  -6  -1   34.00    3.50
   2  -6  -1   33.50    1.60
   1  -6  -1  159.78    7.20
   0  -6  -1  151.98    7.00
  -1  -6  -1  596.24   19.70
   1   6   1  610.24   16.90
  -2  -6  -1  294.97   11.40
   2   6   1  285.57    9.40
  -3  -6  -1  192.58    7.90
  -3  -6  -1  176.08    8.60
  -4  -6  -1   58.99    4.70
  -4  -6  -1   52.79    4.30
   4   6   1   60.39    4.10
  -5  -6  -1  599.54   20.90
   5   6   1  533.05   19.00
  -6  -6  -1   73.79    6.20
   6   6   1   73.79    5.50
  -7  -6  -1    1.70    2.10
   7   6   1   -0.80    1.60
  -8  -6  -1   15.40    4.20
   8   6   1   28.10    4.50
  -9  -6  -1   23.50    5.40
   9   6   1   34.70    5.50
   8  -7  -1   21.50    4.50
   8  -7  -1   19.50    4.30
   7  -7  -1  171.28   10.10
   7  -7  -1  169.28    8.90
   6  -7  -1   91.69    6.70
   6  -7  -1   83.59    5.60
   5  -7  -1  300.97   12.90
   5  -7  -1  287.77   13.30
   4  -7  -1    3.70    1.70
   3  -7  -1  286.17   11.70
   2  -7  -1   80.39    5.10
   1  -7  -1   90.99    5.40
   0  -7  -1  777.52   24.70
  -1  -7  -1   27.30    3.50
  -2  -7  -1   14.20    2.50
  -2  -7  -1   13.40    2.60
  -3  -7  -1  344.17   13.90
  -3  -7  -1  366.56   13.20
  -4  -7  -1  522.25   19.10
  -5  -7  -1   90.19    6.60
  -6  -7  -1   -0.60    1.60
  -7  -7  -1   23.00    4.80
  -8  -7  -1    7.50    3.40
   9  -8  -1    3.00    3.00
   8  -8  -1    6.40    2.90
   7  -8  -1   48.30    6.40
   6  -8  -1   26.00    4.30
   5  -8  -1   77.39    6.10
   4  -8  -1  121.29    7.40
   3  -8  -1   41.70    4.60
   2  -8  -1   64.79    4.90
   1  -8  -1    0.90    1.20
   0  -8  -1  261.07   11.00
  -1  -8  -1    2.70    1.50
  -1  -8  -1    0.70    1.10
  -2  -8  -1   20.00    3.10
  -2  -8  -1   16.70    3.00
  -3  -8  -1   41.50    4.40
  -3  -8  -1   74.09    5.60
  -4  -8  -1    0.50    1.50
  -5  -8  -1    0.50    1.70
  -6  -8  -1   31.90    5.10
  -7  -8  -1   45.10    6.30
  -8  -8  -1    4.90    3.20
   9  -9  -1   45.00    6.90
   8  -9  -1   -0.40    2.00
   7  -9  -1   13.10    3.70
   6  -9  -1  150.48    9.70
   5  -9  -1  353.76   15.30
   4  -9  -1   19.80    3.60
   3  -9  -1  182.08    9.40
   2  -9  -1   93.49    6.20
   1  -9  -1  569.24   20.20
   0  -9  -1    3.60    2.00
  -1  -9  -1   -0.30    1.30
  -1  -9  -1    0.10    1.30
  -2  -9  -1   24.70    3.80
  -2  -9  -1   19.50    3.40
  -3  -9  -1   11.50    3.00
  -3  -9  -1    3.70    1.50
  -4  -9  -1    2.50    2.00
  -5  -9  -1    1.00    2.00
  -6  -9  -1  211.08   12.30
  -7  -9  -1   11.20    4.10
   8 -10  -1   37.50    6.30
   7 -10  -1    1.20    2.40
   6 -10  -1   44.50    6.10
   5 -10  -1   69.99    7.20
   4 -10  -1  240.98   12.10
   3 -10  -1   60.59    6.30
   2 -10  -1   30.80    4.30
   1 -10  -1   88.49    6.40
   0 -10  -1    6.30    2.20
  -1 -10  -1   26.80    4.00
  -1 -10  -1   23.90    3.90
  -2 -10  -1    6.60    2.60
  -2 -10  -1   11.80    3.10
  -3 -10  -1   15.60    3.50
  -4 -10  -1    1.80    2.10
  -5 -10  -1   36.60    5.50
  -6 -10  -1   12.20    3.80
   7 -11  -1    8.00    3.60
   6 -11  -1   -0.10    1.90
   5 -11  -1   33.20    5.40
   4 -11  -1   47.10    6.00
   3 -11  -1   93.59    7.10
   2 -11  -1    1.10    1.80
   1 -11  -1    1.60    1.90
   0 -11  -1  107.19    7.40
  -1 -11  -1   17.80    3.70
  -1 -11  -1   20.70    4.00
  -2 -11  -1   14.50    3.30
  -2 -11  -1   12.50    3.20
  -3 -11  -1    1.30    2.00
  -4 -11  -1    4.20    2.30
  -5 -11  -1    6.70    2.70
   6 -12  -1    2.90    2.80
   5 -12  -1   -0.90    2.20
   4 -12  -1    6.10    2.70
   3 -12  -1   23.30    4.60
   2 -12  -1   29.50    4.80
   1 -12  -1   15.90    3.50
   0 -12  -1   26.20    4.60
   0 -12  -1   40.00    5.70
  -1 -12  -1   53.09    6.40
  -1 -12  -1   53.59    6.40
  -2 -12  -1    3.60    2.60
  -3 -12  -1    0.90    1.90
  -4 -12  -1   11.60    3.70
   5 -13  -1   -0.50    2.50
   4 -13  -1   17.70    4.40
   3 -13  -1   31.20    5.10
   2 -13  -1    0.50    2.20
   1 -13  -1   27.50    4.80
   0 -13  -1    2.00    2.50
   0 -13  -1    2.20    2.30
  -1 -13  -1   10.40    3.30
  -1 -13  -1   11.90    3.70
  -2 -13  -1   15.90    4.20
  -3 -13  -1    4.50    3.10
   3 -14  -1   -1.10    2.20
   2 -14  -1    0.40    2.40
   1 -14  -1    2.30    2.50
   1 -14  -1    0.60    2.70
   0 -14  -1    2.50    2.60
   0 -14  -1   -0.20    2.50
  -1 -14  -1   24.00    5.20
  -1 -14  -1   34.90    5.80
  -3 -14   2    9.20    3.40
  -2 -14   2    0.00    2.10
  -1 -14   2   24.30    5.20
   0 -14   2   27.40    5.30
   1 -14   2   14.70    4.00
   2 -14   2   10.70    3.80
  -3 -13   2    9.20    3.40
  -2 -13   2    1.50    2.50
  -1 -13   2   30.30    5.20
   0 -13   2    7.80    3.20
   1 -13   2    4.60    2.20
   1 -13   2    6.40    3.00
   2 -13   2    0.40    2.60
   2 -13   2    1.00    1.80
   3 -13   2    0.50    2.10
   4 -13   2    4.10    2.60
  -4 -12   2   68.69    7.50
  -3 -12   2    1.80    2.10
  -2 -12   2    1.20    2.10
  -2 -12   2   -0.80    1.50
  -1 -12   2   89.79    7.30
  -1 -12   2   82.19    6.30
   0 -12   2   20.80    4.20
   0 -12   2   15.80    3.30
   1 -12   2    1.70    1.80
   1 -12   2    4.70    2.60
   2 -12   2    8.10    2.60
   3 -12   2    1.00    1.90
   4 -12   2   26.40    4.60
   5 -12   2    6.30    3.00
   6 -12   2   13.00    4.00
  -4 -11   2   54.29    6.20
  -4 -11   2   26.00    4.10
  -3 -11   2   49.40    5.40
  -3 -11   2   40.60    5.40
  -2 -11   2   16.50    3.20
  -2 -11   2   20.70    4.00
  -1 -11   2    4.70    2.00
  -1 -11   2    0.60    1.80
   0 -11   2  292.17   12.40
   0 -11   2  285.07   13.60
   1 -11   2   61.79    6.70
   1 -11   2   58.89    5.00
   2 -11   2    3.80    2.00
   3 -11   2   80.99    6.30
   4 -11   2    0.70    1.70
   5 -11   2    0.70    2.10
   6 -11   2    1.30    2.00
   7 -11   2    5.00    3.10
  -6 -10   2    2.50    2.40
  -5 -10   2    2.40    2.10
  -5 -10   2    2.10    1.90
  -4 -10   2   53.59    5.70
  -4 -10   2   71.99    6.00
  -3 -10   2   47.70    5.10
  -3 -10   2   37.50    5.00
  -2 -10   2  163.38    8.40
  -2 -10   2  155.08    9.10
  -1 -10   2   36.70    4.90
  -1 -10   2   45.50    4.70
   0 -10   2   27.30    4.20
   0 -10   2   23.00    3.30
   1 -10   2    7.50    2.20
   2 -10   2  291.57   12.30
   3 -10   2    3.50    1.70
   4 -10   2   -0.70    1.30
   5 -10   2   41.00    5.60
   6 -10   2   15.40    3.70
   7 -10   2   54.59    7.10
   8 -10   2   44.40    6.70
  -8  -9   2   40.50    6.10
  -7  -9   2   21.30    4.10
  -6  -9   2   -0.50    1.70
  -5  -9   2   49.90    5.30
  -5  -9   2   51.99    5.70
  -4  -9   2  124.29    7.50
  -4  -9   2  126.19    7.40
  -3  -9   2   13.40    2.90
  -3  -9   2    7.00    2.10
  -2  -9   2  129.39    6.80
  -2  -9   2  115.19    7.40
  -1  -9   2    1.90    1.50
  -1  -9   2    0.70    1.20
   0  -9   2  121.79    7.50
   0  -9   2  125.89    6.60
   1  -9   2   17.30    2.80
   2  -9   2   13.20    2.50
   3  -9   2   19.00    3.10
   4  -9   2    4.70    2.20
   5  -9   2   80.69    6.30
   6  -9   2  116.59    8.10
   7  -9   2    3.30    2.50
   8  -9   2   -2.10    2.00
  -9  -8   2   12.10    3.90
  -8  -8   2    2.30    2.20
  -7  -8   2    3.90    2.50
  -6  -8   2   29.30    4.40
  -5  -8   2  516.65   19.00
  -5  -8   2  538.55   19.20
  -4  -8   2  135.89    7.10
  -4  -8   2  110.69    6.80
  -3  -8   2  213.48   10.00
  -3  -8   2  219.38    9.50
  -2  -8   2  134.29    6.50
  -2  -8   2  105.59    6.70
  -1  -8   2  493.45   17.80
  -1  -8   2  489.25   16.50
   0  -8   2   40.20    3.30
   0  -8   2   30.50    3.90
   1  -8   2    0.50    1.00
   2  -8   2  177.18    8.10
   3  -8   2   49.60    5.00
   4  -8   2    2.30    1.50
   5  -8   2    7.20    2.40
   6  -8   2  128.89    8.40
   9   7  -2    2.80    2.40
  -9  -7   2    2.20    2.70
   8   7  -2    9.20    2.90
  -8  -7   2    3.80    2.60
   7   7  -2    5.60    2.30
  -7  -7   2   11.10    3.10
   6   7  -2   83.49    5.60
  -6  -7   2   94.99    6.40
  -6  -7   2   83.99    5.90
   5   7  -2    3.80    1.50
  -5  -7   2    4.90    2.00
  -5  -7   2    7.30    2.10
   4   7  -2  515.95   16.70
  -4  -7   2  517.75   17.60
  -4  -7   2  511.45   17.90
   3   7  -2    0.00    0.70
  -3  -7   2    0.10    0.90
  -3  -7   2    0.40    0.90
   2   7  -2   73.09    3.40
  -2  -7   2   89.59    5.40
  -2  -7   2   71.99    4.40
   1   7  -2  924.51   25.70
  -1  -7   2  891.11   28.60
  -1  -7   2  942.11   27.50
   0   7  -2 1249.28   34.40
   0  -7   2 1250.07   36.30
   0  -7   2 1268.47   37.90
  -1   7  -2   13.50    1.40
   1  -7   2   13.20    2.10
  -2   7  -2   32.80    2.30
   2  -7   2   31.70    3.40
   3  -7   2  285.37   11.50
   3  -7   2  290.67   10.10
   4  -7   2  300.37   11.00
   4  -7   2  290.47   12.20
   5  -7   2    0.20    1.00
   6  -7   2   13.60    2.70
   7  -7   2   -0.80    1.30
   8  -7   2    1.30    2.00
   9  -7   2    1.30    2.40
   9   6  -2    2.10    2.20
   8   6  -2   22.50    3.90
  -8  -6   2   13.70    3.40
   7   6  -2    9.10    2.70
  -7  -6   2   12.70    2.90
   6   6  -2    3.40    1.80
  -6  -6   2    8.80    2.50
  -6  -6   2    6.50    2.10
   5   6  -2   12.10    2.40
  -5  -6   2   10.40    2.30
  -5  -6   2    8.00    2.00
   4   6  -2    2.80    1.10
  -4  -6   2    2.60    1.30
  -4  -6   2    2.90    1.30
   3   6  -2  155.48    6.30
  -3  -6   2  157.88    7.40
  -3  -6   2  155.88    6.90
   2   6  -2   32.40    2.10
  -2  -6   2   29.10    2.50
  -2  -6   2   29.80    3.30
   1   6  -2  102.19    4.00
  -1  -6   2  102.39    4.80
  -1  -6   2  103.89    5.60
   0   6  -2   83.29    3.40
   0  -6   2   83.89    4.20
  -1   6  -2  168.08    5.90
   1  -6   2  166.58    6.80
  -2   6  -2   21.60    2.10
   2  -6   2   22.70    2.70
   3  -6   2  686.03   22.00
   4  -6   2    4.30    1.40
   5  -6   2    2.10    1.30
   6  -6   2  414.56   15.70
   7  -6   2   -0.70    1.40
   8  -6   2    0.30    1.50
   9  -6   2    5.30    2.80
  10   5  -2   18.40    4.20
   9   5  -2   -1.20    1.90
   8   5  -2   21.70    3.90
  -8  -5   2   18.40    3.70
   7   5  -2  346.67   14.20
  -7  -5   2  372.76   15.00
   6   5  -2  596.14   19.20
  -6  -5   2  464.45   18.50
  -6  -5   2  605.44   19.80
   5   5  -2   11.80    2.10
  -5  -5   2    6.70    1.80
  -5  -5   2   12.10    2.30
   4   5  -2  503.15   16.40
  -4  -5   2  513.95   16.80
  -4  -5   2  505.45   16.90
   3   5  -2  353.56   12.10
  -3  -5   2  400.16   13.20
  -3  -5   2  372.86   12.50
   2   5  -2 1223.48   33.90
  -2  -5   2 1216.18   34.50
  -2  -5   2 1211.18   35.50
   1   5  -2  779.62   21.70
  -1  -5   2  741.53   22.20
  -1  -5   2  785.42   23.50
   0   5  -2  484.25   14.10
   0  -5   2  484.15   14.80
   0  -5   2  482.45   16.00
  -1   5  -2   32.60    2.00
   1  -5   2   32.00    2.40
  -2   5  -2    7.80    1.30
   2  -5   2   10.60    1.70
  -3   5  -2  512.25   16.30
   4  -5   2   49.90    3.70
   5  -5   2   75.29    4.90
   6  -5   2  108.89    6.60
   7  -5   2  290.97   13.00
   8  -5   2   85.99    6.90
   9  -5   2   25.70    4.80
  10   4  -2    7.60    3.30
   9   4  -2   14.00    3.60
   8   4  -2    3.70    2.20
   7   4  -2  172.58    8.90
  -7  -4   2  165.98    9.00
   6   4  -2   52.89    4.30
  -6  -4   2   45.70    4.00
  -6  -4   2   66.89    4.80
   5   4  -2  419.66   14.80
  -5  -4   2  442.76   15.00
  -5  -4   2  415.86   14.90
   4   4  -2  118.99    5.60
  -4  -4   2  118.69    5.90
  -4  -4   2  126.39    5.80
   3   4  -2  388.96   12.50
  -3  -4   2  383.36   12.50
  -3  -4   2  384.86   13.10
   2   4  -2  363.96   11.60
  -2  -4   2  389.86   11.80
  -2  -4   2  377.66   12.60
   1   4  -2  917.71   26.10
  -1  -4   2  962.50   26.30
  -1  -4   2  937.51   27.40
   0   4  -2  474.55   14.00
   0  -4   2  492.35   14.30
   0  -4   2  478.95   15.30
  -1   4  -2  938.01   26.40
   1  -4   2  939.91   26.70
  -2   4  -2  280.17    9.50
  -3   4  -2   91.59    4.70
   4  -4   2  790.02   24.40
   5  -4   2   33.20    3.80
   6  -4   2   23.70    3.40
   7  -4   2  165.38    9.10
   8  -4   2    1.10    1.70
   9  -4   2    6.20    2.80
  10  -4   2    2.10    2.70
  10   3  -2    2.50    2.50
   9   3  -2   85.69    7.00
   8   3  -2   34.60    4.80
   7   3  -2    2.30    1.70
   6   3  -2   97.69    6.00
  -6  -3   2  100.59    6.00
   5   3  -2    6.20    1.60
  -5  -3   2    5.40    1.50
  -5  -3   2    5.60    1.60
   4   3  -2   21.40    2.40
  -4  -3   2   21.90    2.50
  -4  -3   2   20.90    2.50
   3   3  -2   63.69    3.40
  -3  -3   2   60.49    3.20
  -3  -3   2   56.19    3.40
   2   3  -2   47.00    2.50
  -2  -3   2   43.20    2.20
  -2  -3   2   47.10    2.80
  -1  -3   2 3047.60   80.39
  -1  -3   2 2977.30   81.49
   0   3  -2  334.77   11.50
   0  -3   2  421.06   12.40
   0  -3   2  426.36   11.50
  -1   3  -2 4360.96  116.59
  -2   3  -2 1018.10   29.10
  -3   3  -2    2.10    1.00
   4  -3   2   16.20    2.40
   5  -3   2  188.18    8.60
   6  -3   2   -0.30    1.40
   7  -3   2   44.70    5.30
   8  -3   2    0.10    1.60
   9  -3   2    2.40    2.40
  10  -3   2   -1.10    2.10
  11   2  -2   -0.20    2.60
  10   2  -2   12.00    3.50
   9   2  -2   22.60    4.40
   8   2  -2   33.40    4.60
   7   2  -2   10.20    2.70
   6   2  -2  361.76   13.80
   5   2  -2    4.40    1.40
   4   2  -2  102.29    5.10
  -4  -2   2  106.29    5.00
  -4  -2   2  105.39    5.30
   3   2  -2  955.80   27.20
  -3  -2   2  956.70   27.30
  -3  -2   2  920.01   26.90
   2   2  -2 1467.25   40.40
  -2  -2   2 1426.66   40.70
  -2  -2   2 1516.35   40.00
   1   2  -2  208.18    6.90
  -1  -2   2  223.48    6.30
  -1  -2   2  225.08    7.30
   0   2  -2  436.36   12.80
   0  -2   2  435.26   12.90
  -1   2  -2   36.30    2.10
  -2   2  -2 2928.61   79.49
  -3   2  -2  205.28    8.00
   4  -2   2  515.65   17.10
   5  -2   2  344.57   13.10
   6  -2   2  578.54   20.30
   7  -2   2   26.00    4.20
   8  -2   2   11.60    3.20
   9  -2   2   17.40    4.20
  10  -2   2   61.39    7.80
  11   1  -2    6.10    3.20
  10   1  -2    1.20    2.10
   9   1  -2   11.00    3.10
   8   1  -2    0.20    1.60
   7   1  -2    0.90    1.40
   6   1  -2   11.00    2.30
   5   1  -2    4.80    1.50
   4   1  -2  928.71   27.50
   3   1  -2    1.90    0.70
   2   1  -2  462.35   13.70
  -2  -1   2  457.95   13.90
   1   1  -2  131.69    4.60
  -1  -1   2  136.29    4.70
   0   1  -2  100.69    3.70
   0   1  -2   95.39    3.10
   0  -1   2   98.19    3.40
  -1   1  -2  514.65   15.20
  -1   1  -2  512.55   14.90
  -2   1  -2   69.89    3.50
  -2   1  -2   67.59    3.40
  -3   1  -2   41.70    3.00
   4  -1   2  820.82   25.30
   5  -1   2   55.69    4.20
   6  -1   2    0.40    1.40
   7  -1   2   67.69    6.50
   8  -1   2   15.20    3.50
   9  -1   2   14.90    4.00
  10  -1   2    6.30    3.30
  11   0  -2   17.30    4.30
  10   0  -2   22.10    4.40
   9   0  -2   19.30    4.10
   8   0  -2   40.40    5.00
   7   0  -2  106.79    6.60
   6   0  -2  208.98    9.20
   5   0  -2 1334.17   38.90
   4   0  -2  205.78    8.00
   3   0  -2   11.70    1.50
   2   0  -2 4702.43  125.39
   1   0  -2 4809.92  114.29
   1   0  -2 3630.94  112.59
   0   0  -2   28.10    1.60
   0   0   2   29.70    1.30
  -1   0  -2 6489.55  175.38
  -1   0  -2 6560.64  175.08
  -2   0  -2 1554.54   42.90
  -2   0  -2 1529.15   43.00
  -3   0  -2 2726.33   74.99
  -3   0  -2 2739.03   75.19
  -4   0  -2 1332.27   39.70
   4   0   2 1377.76   39.50
  -5   0  -2  105.09    6.30
   5   0   2  108.69    6.10
   6   0   2   43.20    4.70
   7   0   2   50.69    5.60
   8   0   2    8.30    2.80
   9   0   2   -0.30    2.50
  10   0   2   40.10    6.30
  11  -1  -2   57.59    7.40
  10  -1  -2    8.50    3.30
   9  -1  -2  112.89    7.90
   8  -1  -2    3.60    1.90
   7  -1  -2   12.60    2.70
   6  -1  -2   96.59    5.70
   5  -1  -2   94.59    5.10
   4  -1  -2  247.78    9.10
   3  -1  -2  987.50   28.10
   2  -1  -2 9725.33  263.07
   1  -1  -2 2680.23   71.29
   1  -1  -2 2651.23   71.59
   0  -1  -2  437.96   12.70
   0  -1  -2  429.66   12.50
  -1  -1  -2 4135.89  110.89
  -1  -1  -2 4142.89  110.69
  -2  -1  -2  801.92   24.30
  -2  -1  -2  881.81   24.80
  -3  -1  -2  161.98    7.00
  -4  -1  -2    6.90    1.90
   4   1   2   10.50    1.90
  -5  -1  -2  229.08   10.20
   5   1   2  228.68    9.80
  -6  -1  -2  511.25   19.30
   6   1   2  519.35   18.60
   7   1   2  298.57   13.30
   8   1   2   64.89    7.10
   9   1   2   -0.80    2.10
  10   1   2   40.70    6.30
  11  -2  -2    1.20    2.80
  10  -2  -2    1.90    2.60
   9  -2  -2    3.30    2.20
   8  -2  -2  218.28   10.80
   7  -2  -2    3.10    1.70
   6  -2  -2  122.19    6.50
   5  -2  -2   20.60    2.60
   4  -2  -2  438.36   14.20
   3  -2  -2  229.38    7.80
   2  -2  -2  910.41   25.10
   2  -2  -2  889.91   25.80
   1  -2  -2 1263.67   35.50
   1  -2  -2 1292.17   34.70
   0  -2  -2   55.59    2.30
   0  -2  -2   54.39    2.80
  -1  -2  -2    0.20    0.60
  -1  -2  -2   -0.60    0.40
  -2  -2  -2  942.91   27.50
  -2  -2  -2  985.60   26.20
  -2  -2  -2  950.40   28.10
  -3  -2  -2  140.09    6.50
   3   2   2  139.99    6.10
  -4  -2  -2  120.49    6.50
   4   2   2  122.59    6.10
  -5  -2  -2   19.80    3.20
   5   2   2   19.30    2.90
  -6  -2  -2  174.88    9.20
   6   2   2  161.48    8.50
  -7  -2  -2  137.29    8.80
   7   2   2  136.39    8.30
   8   2   2    3.10    2.00
   9   2   2   -1.90    1.80
  11  -3  -2   44.60    6.30
  10  -3  -2   10.00    3.30
   9  -3  -2    8.70    2.90
   8  -3  -2   45.70    5.40
   7  -3  -2  186.88    9.10
   6  -3  -2   58.59    4.30
   5  -3  -2    7.30    1.60
   4  -3  -2  176.58    7.00
   3  -3  -2  294.37    9.70
   3  -3  -2  303.27   10.70
   2  -3  -2  610.54   17.20
   2  -3  -2  591.84   18.50
   1  -3  -2  528.55   15.00
   1  -3  -2  545.15   16.50
   0  -3  -2  414.46   13.20
   0  -3  -2  411.66   11.90
  -1  -3  -2  207.48    7.80
  -1  -3  -2  198.88    6.70
  -2  -3  -2  557.74   15.80
  -2  -3  -2  524.95   17.30
  -3  -3  -2   15.50    1.50
  -3  -3  -2   12.20    2.10
   3   3   2    9.10    1.70
  -4  -3  -2   44.80    4.50
   4   3   2   47.00    3.50
  -5  -3  -2   16.40    3.00
   5   3   2   23.60    3.30
  -6  -3  -2    0.00    1.30
   6   3   2    1.90    1.60
  -7  -3  -2    6.70    2.70
   7   3   2   11.70    3.00
  -8  -3  -2    9.60    3.50
   8   3   2    3.50    2.30
   9   3   2   10.00    3.40
  10  -4  -2   45.20    6.10
   9  -4  -2    0.30    2.20
   8  -4  -2  271.47   12.40
   7  -4  -2  192.08    9.20
   6  -4  -2   39.10    4.00
   5  -4  -2   46.20    3.40
   4  -4  -2 1288.37   36.20
   4  -4  -2 1264.77   37.70
   3  -4  -2    5.90    1.10
   3  -4  -2    3.60    1.20
   2  -4  -2 1016.90   27.60
   2  -4  -2  980.10   29.40
   1  -4  -2   21.00    1.10
   1  -4  -2   17.00    2.10
   0  -4  -2  710.23   21.60
   0  -4  -2  709.53   19.60
  -1  -4  -2  991.50   27.60
  -1  -4  -2  990.80   29.30
  -2  -4  -2    9.30    1.90
  -2  -4  -2    8.40    1.30
   2   4   2    8.50    1.40
  -3  -4  -2   41.00    2.40
  -3  -4  -2   40.80    3.50
   3   4   2   29.10    3.00
  -4  -4  -2  608.64   20.80
   4   4   2  612.34   19.60
  -5  -4  -2   50.29    5.30
   5   4   2   47.50    4.70
  -6  -4  -2   28.00    4.40
   6   4   2   39.20    4.60
  -7  -4  -2   26.10    4.70
   7   4   2   28.00    4.40
  -8  -4  -2   40.80    6.10
   8   4   2   37.10    5.20
   9   4   2    7.20    3.20
  10  -5  -2    2.30    2.50
   9  -5  -2   44.00    5.60
   8  -5  -2  105.49    7.00
   7  -5  -2    3.00    1.60
   6  -5  -2   19.10    2.90
   5  -5  -2   13.90    2.80
   5  -5  -2   14.90    2.20
   4  -5  -2   49.30    3.00
   4  -5  -2   49.40    4.00
   3  -5  -2   32.30    2.10
   3  -5  -2   28.80    3.30
   2  -5  -2  102.49    3.70
   2  -5  -2  101.19    5.40
   1  -5  -2    1.50    1.00
   1  -5  -2    1.60    0.30
   0  -5  -2  271.87   10.30
  -1  -5  -2  243.48    9.60
   1   5   2  237.88    7.70
  -2  -5  -2  153.18    6.30
  -2  -5  -2  155.58    7.40
   2   5   2  152.68    5.90
  -3  -5  -2   21.80    2.30
  -3  -5  -2   19.60    2.90
   3   5   2   21.70    2.50
  -4  -5  -2    1.00    1.30
   4   5   2   -0.80    0.70
  -5  -5  -2  436.46   17.40
   5   5   2  451.85   16.20
  -6  -5  -2   43.20    5.50
   6   5   2   30.60    4.20
  -7  -5  -2   -0.10    1.70
   7   5   2    0.00    1.50
  -8  -5  -2   -1.90    2.20
   8   5   2   -0.50    2.10
  -9  -5  -2    8.70    3.70
   9   5   2   19.20    4.50
  10  -6  -2    1.00    2.30
   9  -6  -2    2.40    2.00
   8  -6  -2   48.00    5.30
   7  -6  -2   44.80    4.60
   7  -6  -2   47.60    5.80
   6  -6  -2   69.09    5.70
   6  -6  -2   81.79    4.90
   5  -6  -2   -0.10    0.80
   5  -6  -2    1.10    1.20
   4  -6  -2  149.99    7.80
   4  -6  -2  153.48    6.10
   3  -6  -2   45.00    2.40
   3  -6  -2   46.50    3.80
   2  -6  -2  171.78    7.90
   1  -6  -2   52.79    3.90
   0  -6  -2  291.07   11.20
  -1  -6  -2  379.86   14.10
   1   6   2  392.36   11.60
  -2  -6  -2   78.69    4.50
  -2  -6  -2   82.99    5.40
   2   6   2   75.09    3.70
  -3  -6  -2  129.29    7.30
  -3  -6  -2  137.49    6.20
   3   6   2  134.49    6.10
  -4  -6  -2    2.00    1.60
   4   6   2    1.60    1.30
  -5  -6  -2    1.10    1.60
   5   6   2    1.60    1.50
  -6  -6  -2   64.19    6.90
   6   6   2   62.89    5.90
  -7  -6  -2   45.60    6.40
   7   6   2   38.30    5.10
  -8  -6  -2   -0.80    2.30
   8   6   2    0.00    2.80
  10  -7  -2   36.90    6.50
   9  -7  -2   92.39    9.40
   8  -7  -2   14.80    3.80
   7  -7  -2    3.30    2.30
   6  -7  -2   42.40    5.40
   5  -7  -2   92.79    6.50
   4  -7  -2   17.80    3.00
   3  -7  -2  487.05   17.50
   2  -7  -2   28.00    3.60
   1  -7  -2    1.30    1.20
   0  -7  -2   30.00    3.50
  -1  -7  -2  187.28    8.90
  -2  -7  -2    3.80    1.80
  -2  -7  -2    3.00    1.40
  -3  -7  -2   70.99    5.40
  -4  -7  -2    1.20    1.60
  -5  -7  -2   22.70    4.00
  -6  -7  -2    0.40    1.80
  -7  -7  -2   11.30    3.70
  -8  -7  -2   16.20    4.50
   9  -8  -2    4.50    3.00
   8  -8  -2   15.70    4.10
   7  -8  -2   -1.60    1.60
   6  -8  -2  213.98   11.30
   5  -8  -2  357.26   15.10
   4  -8  -2   54.89    5.70
   3  -8  -2  176.28    9.00
   2  -8  -2   -2.60    0.90
   1  -8  -2   17.50    3.10
   0  -8  -2  126.69    7.20
  -1  -8  -2    4.30    1.80
  -2  -8  -2   19.40    3.50
  -2  -8  -2   10.20    2.10
  -3  -8  -2   26.50    4.10
  -4  -8  -2  287.17   13.30
  -5  -8  -2    0.70    1.80
  -6  -8  -2   -2.40    1.80
  -7  -8  -2   13.60    4.30
   9  -9  -2   -0.70    2.60
   8  -9  -2   79.59    8.70
   7  -9  -2    8.50    3.20
   6  -9  -2   38.10    5.40
   5  -9  -2    0.30    1.70
   4  -9  -2   18.60    3.60
   3  -9  -2   72.29    5.70
   2  -9  -2   30.50    4.20
   1  -9  -2    6.70    2.30
   0  -9  -2   41.50    4.90
  -1  -9  -2  229.48   11.00
  -1  -9  -2  229.98   10.70
  -2  -9  -2  139.09    8.10
  -2  -9  -2   90.59    6.10
  -3  -9  -2   39.30    5.20
  -4  -9  -2   17.00    3.70
  -5  -9  -2   -1.80    1.80
  -6  -9  -2  209.98   12.60
  -7  -9  -2   40.90    6.40
   8 -10  -2   48.80    7.30
   7 -10  -2   -1.70    1.70
   6 -10  -2    1.10    2.00
   5 -10  -2   27.70    4.70
   4 -10  -2   12.30    3.30
   3 -10  -2   11.60    3.00
   2 -10  -2   -0.20    1.50
   1 -10  -2   54.79    5.90
   0 -10  -2   40.00    5.10
  -1 -10  -2   26.30    4.10
  -1 -10  -2   31.10    4.60
  -2 -10  -2   16.30    3.60
  -3 -10  -2    4.20    2.40
  -4 -10  -2   10.90    3.40
  -5 -10  -2   54.89    7.00
  -6 -10  -2   65.69    8.20
   7 -11  -2    1.00    2.50
   6 -11  -2    0.90    2.00
   5 -11  -2   66.99    7.50
   4 -11  -2  148.09    9.60
   3 -11  -2    4.10    2.40
   2 -11  -2    0.10    1.60
   1 -11  -2    4.00    2.10
   0 -11  -2   -0.70    1.50
  -1 -11  -2    4.60    2.30
  -1 -11  -2    0.80    1.80
  -2 -11  -2   16.00    3.90
  -3 -11  -2   11.90    3.70
  -4 -11  -2   28.10    5.10
  -5 -11  -2   13.10    3.90
   6 -12  -2   26.00    5.20
   5 -12  -2  166.28   10.80
   4 -12  -2  134.89    9.50
   3 -12  -2   16.30    4.10
   2 -12  -2  113.19    8.40
   1 -12  -2    2.10    2.50
   0 -12  -2    2.80    2.50
   0 -12  -2    1.80    2.20
  -1 -12  -2   25.00    4.70
  -1 -12  -2   21.60    4.20
  -2 -12  -2    3.60    2.60
  -3 -12  -2    2.80    2.90
  -4 -12  -2    7.60    3.60
   5 -13  -2   -3.40    2.10
   4 -13  -2   39.10    6.20
   3 -13  -2   26.60    5.00
   2 -13  -2    0.80    1.90
   1 -13  -2   -0.80    2.00
   0 -13  -2    1.00    2.30
   0 -13  -2    2.30    2.60
  -1 -13  -2    9.30    3.60
  -2 -13  -2   -0.10    2.30
   2 -14  -2    4.60    3.10
   1 -14  -2    2.80    2.60
   1 -14  -2   10.70    4.10
  -3 -14   3    0.30    2.20
  -2 -14   3    7.40    3.40
  -1 -14   3    0.30    2.40
   0 -14   3   17.70    4.40
   1 -14   3   15.10    4.30
   2 -14   3   16.80    4.60
   3 -14   3    2.50    3.20
  -4 -13   3    0.60    2.50
  -3 -13   3   23.40    5.00
  -2 -13   3   18.90    4.50
  -1 -13   3   50.99    6.80
   0 -13   3    4.50    2.80
   1 -13   3   -2.00    1.60
   2 -13   3    1.20    2.20
  -5 -12   3   -0.80    2.10
  -4 -12   3   27.40    4.90
  -3 -12   3   37.30    5.60
  -2 -12   3    2.70    2.50
  -1 -12   3   58.69    7.00
   0 -12   3   99.99    7.80
   1 -12   3   31.80    5.20
   2 -12   3   45.60    6.40
   2 -12   3   39.80    5.20
   3 -12   3   40.60    5.10
   4 -12   3   15.90    3.60
   5 -12   3    6.90    2.90
   6 -12   3   -0.70    2.10
  -5 -11   3   50.59    6.20
  -4 -11   3    6.70    2.60
  -3 -11   3    9.30    3.00
  -2 -11   3    0.20    1.90
  -1 -11   3    1.30    1.50
  -1 -11   3   -0.70    1.50
   0 -11   3   21.50    4.20
   0 -11   3   28.40    3.80
   1 -11   3  315.27   14.30
   1 -11   3  258.57   11.70
   2 -11   3  104.69    6.70
   3 -11   3   56.29    5.90
   4 -11   3   12.40    3.30
   5 -11   3    5.00    2.70
   6 -11   3   47.00    6.30
   7 -11   3    0.80    2.80
  -6 -10   3   23.80    5.20
  -5 -10   3   -0.60    1.90
  -4 -10   3    1.60    1.90
  -4 -10   3   -0.50    2.00
  -3 -10   3    5.80    2.40
  -3 -10   3    7.50    2.20
  -2 -10   3   21.50    3.20
  -2 -10   3   21.30    3.90
  -1 -10   3    6.30    1.90
  -1 -10   3   10.30    3.10
   0 -10   3    1.40    1.40
   1 -10   3  104.69    6.20
   1 -10   3  101.29    7.40
   2 -10   3   47.40    4.90
   3 -10   3    0.80    1.40
   4 -10   3    0.50    1.60
   5 -10   3   57.69    6.40
   6 -10   3   15.80    4.20
   7 -10   3    2.60    2.80
  -6  -9   3   44.90    5.30
  -6  -9   3   45.30    5.30
  -5  -9   3  531.65   20.00
  -5  -9   3  530.65   19.20
  -4  -9   3    0.80    1.30
  -4  -9   3   -0.50    1.20
  -3  -9   3   79.29    5.20
  -3  -9   3   77.19    5.90
  -2  -9   3   88.49    5.30
  -2  -9   3   96.29    6.60
  -1  -9   3   55.89    5.70
  -1  -9   3   56.29    4.10
   0  -9   3   87.49    6.10
   0  -9   3   71.79    4.70
   1  -9   3   49.70    3.90
   1  -9   3   42.30    5.10
   2  -9   3    9.30    2.20
   3  -9   3    7.30    2.10
   4  -9   3   48.00    5.30
   5  -9   3   71.09    6.00
   6  -9   3   59.79    6.70
   7  -9   3   -0.60    2.20
   8  -9   3   22.60    4.70
  -8  -8   3   40.90    6.20
  -7  -8   3   46.00    5.50
  -6  -8   3  179.48    9.60
  -6  -8   3  180.68    9.40
  -5  -8   3    5.90    2.30
  -5  -8   3    1.50    1.50
  -4  -8   3  353.26   13.00
  -4  -8   3  329.57   13.80
  -3  -8   3    1.10    1.10
  -3  -8   3    1.90    1.60
  -2  -8   3    0.80    0.90
  -2  -8   3    1.30    1.40
  -1  -8   3   90.39    6.00
  -1  -8   3   89.29    4.90
   0  -8   3  240.48   10.90
   0  -8   3  250.17    9.50
   1  -8   3   54.49    3.80
   2  -8   3   93.79    5.40
   3  -8   3   12.10    2.40
   4  -8   3   61.89    4.30
   4  -8   3   68.49    5.20
   5  -8   3    3.10    1.60
   5  -8   3    1.60    1.70
   6  -8   3   67.49    5.30
   7  -8   3    7.50    2.70
   9   7  -3   53.69    6.60
   8   7  -3   52.59    5.80
  -8  -7   3   49.90    5.90
   7   7  -3    0.40    1.60
  -7  -7   3    1.60    1.70
  -7  -7   3    2.20    1.90
   6   7  -3  137.59    7.50
  -6  -7   3  140.99    7.90
  -6  -7   3  146.59    8.20
  -5  -7   3   38.20    4.10
  -5  -7   3   30.90    3.80
   4   7  -3  293.17   10.80
  -4  -7   3  303.37   11.30
  -4  -7   3  281.77   11.90
   3   7  -3  281.07   10.10
  -3  -7   3  301.77   10.80
  -3  -7   3  291.97   11.90
   2   7  -3  340.47   11.10
  -2  -7   3  346.57   11.80
  -2  -7   3  327.47   13.10
   1   7  -3   37.30    2.30
  -1  -7   3   38.10    2.80
  -1  -7   3   37.10    4.10
   0   7  -3  388.26   11.70
   0  -7   3  341.07   13.70
   0  -7   3  375.46   12.40
  -1   7  -3    0.40    0.60
   1  -7   3    0.40    0.80
  -2   7  -3    5.30    1.20
   2  -7   3    5.10    1.50
  -3   7  -3   17.40    2.40
   3  -7   3   17.20    2.70
   4  -7   3  208.08    8.80
   5  -7   3   84.19    5.40
   6  -7   3   17.20    3.20
   7  -7   3    6.70    2.50
   8  -7   3    5.50    2.80
   9  -7   3   17.50    4.10
  10   6  -3   11.70    3.70
   9   6  -3   27.30    4.80
   8   6  -3   -0.90    1.60
  -8  -6   3   -0.40    1.80
   7   6  -3   31.50    4.20
  -7  -6   3   22.70    3.80
  -7  -6   3   19.90    3.60
   6   6  -3    2.90    1.80
  -6  -6   3    4.80    1.90
  -6  -6   3    8.70    2.30
   5   6  -3   66.99    4.50
  -5  -6   3   64.89    4.90
  -5  -6   3   59.79    4.40
   4   6  -3    3.50    1.10
  -4  -6   3    7.00    1.80
  -4  -6   3    8.30    1.70
   3   6  -3   24.00    2.40
  -3  -6   3   22.00    2.50
  -3  -6   3   17.60    2.60
   2   6  -3    3.00    0.90
  -2  -6   3    2.70    0.90
  -2  -6   3    1.50    1.00
   1   6  -3   13.70    1.60
  -1  -6   3   12.70    2.20
  -1  -6   3   10.60    1.50
   0   6  -3   60.79    3.10
   0  -6   3   57.59    4.10
   0  -6   3   61.49    3.30
  -1   6  -3    9.60    1.40
   1  -6   3    6.70    1.40
  -2   6  -3   36.50    2.70
   2  -6   3   42.50    3.10
  -3   6  -3    0.40    0.80
   5  -6   3   14.20    2.70
   6  -6   3   26.60    3.90
   7  -6   3   84.09    6.40
   8  -6   3    7.00    2.70
   9  -6   3    1.70    2.80
  10   5  -3   11.10    3.50
   9   5  -3    2.20    2.10
   8   5  -3   18.80    3.70
   7   5  -3   24.10    3.90
  -7  -5   3   24.10    3.80
   6   5  -3    0.90    1.40
  -6  -5   3   -0.50    0.90
  -6  -5   3    1.00    1.30
   5   5  -3   11.00    2.20
  -5  -5   3    9.80    2.00
  -5  -5   3    8.70    2.10
   4   5  -3   80.89    4.50
  -4  -5   3   81.79    4.90
  -4  -5   3   87.39    4.60
  -3  -5   3  128.89    6.10
  -3  -5   3  118.59    5.20
   2   5  -3  118.69    4.90
  -2  -5   3  118.49    5.90
  -2  -5   3  122.49    4.80
   1   5  -3  318.57   10.20
  -1  -5   3  316.67   10.00
  -1  -5   3  320.97   11.60
   0   5  -3 1208.18   33.60
   0  -5   3 1201.28   33.50
   0  -5   3 1191.38   35.00
  -1   5  -3 1305.27   36.60
   1  -5   3 1295.17   36.50
  -2   5  -3  558.74   17.50
  -3   5  -3  214.48    8.60
  -4   5  -3  117.39    6.20
   5  -5   3   39.50    4.40
   6  -5   3  395.26   15.50
   7  -5   3   14.90    3.20
   8  -5   3   20.70    4.20
   9  -5   3   14.60    3.90
  10   4  -3   10.30    3.60
   9   4  -3   13.90    3.80
   8   4  -3   11.50    2.90
   7   4  -3  331.57   13.60
   6   4  -3  515.15   18.20
  -6  -4   3  518.65   18.50
  -6  -4   3  532.85   18.20
   5   4  -3   12.20    2.30
  -5  -4   3   10.00    2.10
  -5  -4   3   14.20    2.20
   4   4  -3    2.30    1.00
  -4  -4   3    0.40    0.80
  -4  -4   3    1.90    0.90
   3   4  -3  420.36   13.60
  -3  -4   3  420.76   14.30
  -3  -4   3  426.46   13.20
   2   4  -3  308.67   10.20
  -2  -4   3  315.77   11.00
  -2  -4   3  315.77    9.60
  -1  -4   3   38.40    2.80
  -1  -4   3   39.90    1.90
   0  -4   3   18.40    2.20
   0  -4   3   16.30    1.30
  -1   4  -3 1511.95   42.10
  -2   4  -3  364.26   12.20
  -3   4  -3  135.79    6.30
  -4   4  -3  297.17   11.50
   5  -4   3  120.69    6.80
   6  -4   3   56.69    5.70
   7  -4   3   13.00    3.10
   8  -4   3    6.80    2.50
   9  -4   3    0.30    2.00
  10   3  -3   34.70    5.40
   9   3  -3   -2.40    1.50
   8   3  -3    7.90    2.60
   7   3  -3   52.79    5.20
   6   3  -3   96.19    5.80
   5   3  -3   49.70    3.70
  -5  -3   3   50.59    3.60
  -5  -3   3   46.10    3.80
   4   3  -3  529.95   17.00
  -4  -3   3  533.35   17.40
  -4  -3   3  531.75   16.60
   3   3  -3  253.87    8.90
  -3  -3   3  248.48    8.30
  -3  -3   3  247.88    9.30
   2   3  -3 1317.97   35.60
  -2  -3   3 1258.27   36.20
  -2  -3   3 1242.98   34.60
   1   3  -3  935.61   26.50
  -1  -3   3  920.21   27.00
  -1  -3   3  956.20   25.30
   0   3  -3  837.82   23.50
   0  -3   3  800.22   23.70
  -1   3  -3   43.60    2.70
   1  -3   3   40.90    2.60
  -2   3  -3  757.22   22.70
  -3   3  -3  189.28    7.90
  -4   3  -3  139.99    6.90
   5  -3   3  516.75   18.20
   6  -3   3  147.89    8.20
   7  -3   3   59.69    6.10
   8  -3   3    8.70    2.90
   9  -3   3   -0.90    1.90
  11   2  -3    4.40    3.60
  10   2  -3   17.90    4.10
   9   2  -3    6.20    2.50
   8   2  -3   23.70    3.80
   7   2  -3  135.09    7.40
   6   2  -3   71.89    4.90
   5   2  -3  171.68    7.60
   4   2  -3   18.40    2.30
  -4  -2   3   18.50    2.50
   3   2  -3  663.73   20.10
  -3  -2   3  678.73   20.40
   2   2  -3   -0.20    0.40
  -2  -2   3   -0.80    0.30
   1   2  -3 2232.98   60.69
  -1  -2   3 2245.58   60.89
   0   2  -3   24.70    1.80
   0  -2   3   23.80    1.70
  -1   2  -3  188.98    7.00
   1  -2   3  194.88    6.50
  -2   2  -3  764.82   22.90
  -3   2  -3  570.44   18.40
  -4   2  -3   88.89    5.30
   5  -2   3  103.29    6.20
   6  -2   3  790.72   26.50
   7  -2   3   33.70    4.70
   8  -2   3   18.50    3.90
   9  -2   3   58.49    7.20
  11   1  -3   32.00    5.70
  10   1  -3    7.10    3.00
   9   1  -3    3.00    2.10
   8   1  -3   27.50    4.10
   7   1  -3  141.79    7.60
   6   1  -3  382.56   14.10
   5   1  -3    7.30    1.70
   4   1  -3  139.79    6.10
   3   1  -3  233.68    8.30
   2   1  -3  298.57    9.90
  -2  -1   3  314.67   10.20
   1   1  -3  957.30   25.00
   1   1  -3  933.51   26.20
  -1  -1   3  901.41   26.10
   0   1  -3 3199.78   84.79
   0   1  -3 3080.69   84.79
   0  -1   3 3170.18   84.19
  -1   1  -3   73.69    3.40
  -1   1  -3   83.59    3.90
   1  -1   3   79.59    2.90
  -2   1  -3  230.58    8.30
  -2   1  -3  227.08    8.50
  -3   1  -3   28.30    3.00
  -3   1  -3   25.10    2.80
  -4   1  -3  352.46   13.20
  -4   1  -3  356.46   13.10
   5  -1   3  136.69    7.30
   6  -1   3  923.31   30.00
   7  -1   3    1.00    1.70
   8  -1   3    3.50    2.60
   9  -1   3  100.19    8.30
  11   0  -3    1.80    2.70
  10   0  -3    8.80    3.00
   9   0  -3   35.00    4.90
   8   0  -3    9.90    2.60
   7   0  -3   13.80    2.70
   6   0  -3   31.20    3.50
   5   0  -3  254.87    9.90
   4   0  -3  411.86   13.60
   3   0  -3   49.90    2.90
   2   0  -3 1169.18   32.20
   1   0  -3  725.53   21.00
   1   0  -3  745.13   20.50
   0   0  -3 2079.59   56.49
  -1   0  -3  609.94   18.10
  -1   0  -3  596.14   17.70
  -2   0  -3 1578.64   43.70
  -2   0  -3 1523.25   43.50
  -3   0  -3 1804.82   50.19
  -3   0  -3 1735.83   50.19
  -4   0  -3  250.37   10.30
  -4   0  -3  256.77   10.50
  -5   0  -3  673.43   22.80
   5   0   3  664.03   22.40
   6   0   3  483.65   18.10
   7   0   3   16.40    3.40
   8   0   3   43.60    6.00
   9   0   3   14.80    4.20
  11  -1  -3    0.80    2.90
  10  -1  -3    0.30    2.00
   9  -1  -3   25.90    4.20
   8  -1  -3   -0.80    1.20
   7  -1  -3   52.09    5.00
   6  -1  -3  244.88   10.10
   5  -1  -3    5.40    1.50
   4  -1  -3   27.90    2.80
   3  -1  -3 2103.99   57.69
   2  -1  -3 1542.55   42.20
   2  -1  -3 1526.15   42.30
   1  -1  -3 6153.48  163.48
   1  -1  -3 6137.09  163.38
   0  -1  -3  380.06   11.80
   0  -1  -3  391.66   11.80
  -1  -1  -3 2367.16   64.59
  -1  -1  -3 2362.26   64.49
  -2  -1  -3  930.41   27.60
  -2  -1  -3  950.60   27.50
  -3  -1  -3  415.76   14.50
  -3  -1  -3  424.96   14.30
  -4  -1  -3   13.50    2.40
   4   1   3   12.20    2.20
  -5  -1  -3 1206.28   37.50
   5   1   3 1215.98   36.90
  -6  -1  -3   80.89    6.30
   6   1   3   83.39    6.00
   7   1   3   46.80    5.50
   8   1   3   11.40    3.40
   9   1   3   -0.30    2.60
  11  -2  -3   32.60    5.50
  10  -2  -3    3.10    2.20
   9  -2  -3   18.80    3.80
   8  -2  -3  113.29    7.10
   7  -2  -3    5.10    1.90
   6  -2  -3  316.97   12.10
   5  -2  -3   33.70    3.30
   4  -2  -3   81.29    4.30
   3  -2  -3 1373.06   38.70
   3  -2  -3 1354.56   38.10
   2  -2  -3 9520.85  254.77
   2  -2  -3 9353.86  251.87
   1  -2  -3  705.33   20.80
   1  -2  -3  715.93   20.20
   0  -2  -3  205.28    6.90
   0  -2  -3  202.38    7.40
  -1  -2  -3  839.42   24.70
  -1  -2  -3  829.02   24.10
  -2  -2  -3   82.99    4.20
  -2  -2  -3   85.69    2.70
  -2  -2  -3   78.69    4.50
  -3  -2  -3  192.48    7.90
  -3  -2  -3  187.58    8.30
  -4  -2  -3    3.70    1.60
   4   2   3    4.30    1.50
  -5  -2  -3    5.10    2.00
   5   2   3    3.40    1.60
  -6  -2  -3  799.82   27.30
   6   2   3  770.52   26.20
  -7  -2  -3    6.60    2.90
   7   2   3    7.10    2.50
   8   2   3    1.70    2.10
   9   2   3    0.20    2.20
  11  -3  -3    0.70    2.60
  10  -3  -3    8.10    2.80
   9  -3  -3    3.10    2.10
   8  -3  -3   33.00    4.40
   7  -3  -3   87.69    5.70
   6  -3  -3  367.06   13.40
   5  -3  -3  908.01   27.30
   4  -3  -3  539.55   17.80
   4  -3  -3  545.35   16.90
   3  -3  -3    0.60    0.80
   3  -3  -3    0.90    0.70
   2  -3  -3  287.37   10.10
   2  -3  -3  279.07    8.90
   1  -3  -3   72.39    3.10
   1  -3  -3   68.99    3.80
   0  -3  -3 2119.59   57.99
   0  -3  -3 2069.89   56.69
  -1  -3  -3  415.66   12.90
  -1  -3  -3  412.06   13.90
  -2  -3  -3   80.09    4.10
  -2  -3  -3   82.19    3.20
  -2  -3  -3   67.89    4.40
  -3  -3  -3  204.08    9.00
  -4  -3  -3  101.09    6.30
   4   3   3  108.89    5.90
  -5  -3  -3   10.40    2.80
   5   3   3   15.00    2.80
  -6  -3  -3   85.19    6.60
   6   3   3   76.59    5.80
  -7  -3  -3   30.80    5.00
   7   3   3   33.60    4.80
  -8  -3  -3   70.59    8.00
   8   3   3   76.99    7.60
   9   3   3    1.60    2.70
  11  -4  -3   16.50    4.10
  10  -4  -3    9.00    3.00
   9  -4  -3   -0.50    1.70
   8  -4  -3   31.00    4.20
   7  -4  -3  354.16   13.70
   6  -4  -3  221.38    9.30
   5  -4  -3   32.20    3.30
   5  -4  -3   39.90    4.30
   4  -4  -3  282.87   11.20
   4  -4  -3  296.47   10.10
   3  -4  -3  268.77    8.90
   3  -4  -3  261.37   10.20
   2  -4  -3   98.09    3.90
   2  -4  -3   95.59    5.10
   1  -4  -3  704.03   19.90
   1  -4  -3  706.53   21.80
   0  -4  -3  234.88    9.10
   0  -4  -3  236.48    7.60
  -1  -4  -3   70.99    4.30
  -1  -4  -3   69.49    3.40
  -2  -4  -3  323.47   12.50
  -2  -4  -3  342.27   10.70
  -2  -4  -3  335.77   11.30
  -3  -4  -3  121.59    6.70
   3   4   3  130.09    6.00
  -4  -4  -3    4.80    1.90
   4   4   3    3.70    1.50
  -5  -4  -3   99.79    6.80
   5   4   3   84.19    5.60
  -6  -4  -3    3.40    2.40
   6   4   3    0.90    1.60
  -7  -4  -3   -0.70    1.90
   7   4   3    1.50    1.90
  -8  -4  -3    4.00    2.80
   8   4   3    5.20    3.00
  10  -5  -3   45.50    6.00
   9  -5  -3   42.90    5.40
   8  -5  -3    1.70    1.80
   7  -5  -3    0.70    1.20
   6  -5  -3    7.60    2.30
   6  -5  -3   10.80    2.30
   5  -5  -3    7.00    1.60
   5  -5  -3    8.80    2.20
   4  -5  -3   51.49    3.10
   4  -5  -3   44.40    4.50
   3  -5  -3   88.99    3.90
   3  -5  -3   91.49    5.40
   2  -5  -3   20.40    2.80
   2  -5  -3   25.00    1.60
   1  -5  -3  268.67   10.40
   1  -5  -3  267.17    8.10
   0  -5  -3  552.34   18.20
   0  -5  -3  545.85   15.80
  -1  -5  -3  656.43   19.20
  -1  -5  -3  656.13   21.40
  -2  -5  -3   21.40    2.30
  -2  -5  -3   17.70    2.80
   2   5   3   18.00    2.10
  -3  -5  -3   17.20    3.00
   3   5   3   22.70    2.70
  -4  -5  -3  186.88    9.80
   4   5   3  215.18    8.90
  -5  -5  -3   51.29    6.00
   5   5   3   48.50    4.90
  -6  -5  -3  282.17   13.70
   6   5   3  279.87   12.50
  -7  -5  -3   -2.80    1.30
   7   5   3    1.50    1.90
  -8  -5  -3   11.30    4.00
   8   5   3    6.40    3.00
  10  -6  -3   21.20    4.40
   9  -6  -3    9.40    3.70
   9  -6  -3    9.30    3.10
   8  -6  -3  166.48   10.20
   8  -6  -3  173.28    9.00
   7  -6  -3    1.40    1.50
   7  -6  -3    1.10    1.80
   6  -6  -3    5.60    2.10
   6  -6  -3    4.20    1.50
   5  -6  -3   65.29    5.20
   5  -6  -3   68.89    4.00
   4  -6  -3   97.69    4.50
   4  -6  -3   95.29    6.00
   3  -6  -3  191.88    6.60
   3  -6  -3  183.98    8.70
   2  -6  -3  158.38    6.50
   2  -6  -3  170.08    8.00
   1  -6  -3  170.68    8.10
   0  -6  -3   68.19    4.70
  -1  -6  -3    2.80    1.30
  -2  -6  -3   29.00    3.00
  -2  -6  -3   27.00    3.70
   2   6   3   31.90    2.90
  -3  -6  -3   64.49    5.20
   3   6   3   67.29    4.10
  -4  -6  -3   20.90    3.60
   4   6   3   26.80    3.30
  -5  -6  -3    7.20    2.60
   5   6   3   15.70    3.10
  -6  -6  -3   20.70    4.40
  -7  -6  -3   89.39    9.00
  -8  -6  -3    1.70    2.80
  10  -7  -3   -1.10    2.70
   9  -7  -3   -0.80    2.30
   8  -7  -3   16.90    4.00
   7  -7  -3   -0.70    1.60
   6  -7  -3  108.79    7.60
   5  -7  -3   58.09    5.90
   4  -7  -3   76.59    5.60
   3  -7  -3  177.48    8.80
   2  -7  -3  176.88    8.70
   1  -7  -3  524.65   18.50
   0  -7  -3  153.98    7.90
  -1  -7  -3   21.40    3.30
  -2  -7  -3   26.60    4.00
  -2  -7  -3   29.40    3.50
  -3  -7  -3  346.87   14.60
  -4  -7  -3   80.49    6.40
  -5  -7  -3   93.49    7.20
  -6  -7  -3   13.20    3.70
  -7  -7  -3   58.29    7.70
   9  -8  -3   35.10    6.00
   8  -8  -3   13.00    3.80
   7  -8  -3   43.70    5.90
   6  -8  -3   14.90    3.70
   5  -8  -3    4.60    2.00
   4  -8  -3   15.30    3.10
   3  -8  -3    8.10    2.40
   2  -8  -3   14.20    2.90
   1  -8  -3   90.69    6.20
   0  -8  -3    9.10    2.40
  -1  -8  -3   32.70    4.30
  -2  -8  -3  305.67   13.60
  -3  -8  -3    5.10    2.50
  -4  -8  -3    7.00    2.60
  -5  -8  -3   90.99    7.60
  -6  -8  -3   -0.50    2.10
  -7  -8  -3   16.80    4.60
   9  -9  -3    3.90    2.90
   8  -9  -3   -2.50    1.90
   7  -9  -3    4.80    2.60
   6  -9  -3    7.20    2.90
   5  -9  -3  127.79    8.40
   4  -9  -3  260.47   12.50
   3  -9  -3   17.80    3.50
   2  -9  -3  263.87   12.20
   1  -9  -3  474.65   18.30
   0  -9  -3    0.50    1.80
  -1  -9  -3   -0.10    1.40
  -2  -9  -3   95.09    7.20
  -3  -9  -3   65.09    7.10
  -4  -9  -3    7.00    3.10
  -5  -9  -3   14.90    4.00
  -6  -9  -3   79.09    8.90
   8 -10  -3   42.40    6.50
   7 -10  -3    4.80    2.90
   6 -10  -3   15.90    3.80
   5 -10  -3  129.29    8.80
   4 -10  -3   87.99    7.20
   3 -10  -3   99.29    7.30
   2 -10  -3   37.50    5.10
   1 -10  -3    9.90    3.00
   0 -10  -3    7.40    2.70
  -1 -10  -3    0.40    1.90
  -1 -10  -3    1.50    1.80
  -2 -10  -3   86.59    7.10
  -3 -10  -3   15.00    3.80
  -4 -10  -3    3.50    2.70
  -5 -10  -3  111.99    9.10
   7 -11  -3    1.60    2.60
   6 -11  -3   52.29    7.10
   5 -11  -3   71.59    8.00
   4 -11  -3    1.80    2.40
   3 -11  -3   54.79    6.50
   2 -11  -3   55.59    6.60
   1 -11  -3    2.30    1.90
   0 -11  -3   13.00    3.50
  -1 -11  -3    1.70    2.20
  -2 -11  -3   32.00    5.30
  -3 -11  -3    2.40    2.40
  -4 -11  -3    5.10    3.00
   6 -12  -3    3.80    2.90
   5 -12  -3    2.20    2.90
   4 -12  -3    0.90    2.20
   3 -12  -3   27.20    5.00
   2 -12  -3   13.60    4.00
   1 -12  -3   22.10    4.50
   0 -12  -3    8.80    3.30
   0 -12  -3   10.30    3.20
  -1 -12  -3   -1.00    1.80
  -2 -12  -3    7.60    3.20
  -3 -12  -3   11.30    3.70
   5 -13  -3   75.89    8.80
   4 -13  -3   56.39    7.50
   3 -13  -3    2.50    2.80
   2 -13  -3    0.80    2.50
   1 -13  -3    1.10    2.70
   0 -13  -3   17.90    4.50
  -1 -13  -3   -0.20    2.30
  -3 -14   4    1.70    2.50
  -2 -14   4   21.00    4.90
  -1 -14   4    7.80    3.60
   0 -14   4    1.60    2.40
   1 -14   4    0.40    2.10
   2 -14   4    3.40    3.20
   3 -14   4   -1.30    2.60
  -5 -13   4   18.70    4.50
  -4 -13   4    0.40    2.30
  -3 -13   4    1.70    2.10
  -2 -13   4    1.50    2.50
  -1 -13   4    7.90    3.10
   0 -13   4   17.90    4.50
   1 -13   4    9.70    3.40
   2 -13   4    2.00    2.20
   3 -13   4    1.20    2.20
   4 -13   4    0.10    2.60
  -5 -12   4   -1.90    2.10
  -4 -12   4   28.10    5.00
  -3 -12   4   10.10    3.30
  -2 -12   4   20.20    4.20
  -1 -12   4  105.49    8.20
   0 -12   4   49.40    6.40
   1 -12   4   28.00    5.00
   2 -12   4   21.70    4.50
   3 -12   4   -0.60    2.10
  -6 -11   4    7.60    3.10
  -5 -11   4   51.09    6.60
  -4 -11   4    0.00    1.80
  -3 -11   4   12.50    3.30
  -2 -11   4   -1.30    1.60
  -1 -11   4   22.20    4.20
   0 -11   4    0.10    1.70
   1 -11   4    4.00    2.60
   2 -11   4  155.78    9.70
   4 -11   4    1.10    1.80
   5 -11   4   28.60    5.00
   6 -11   4    7.80    3.00
  -6 -10   4   11.00    3.30
  -5 -10   4   53.19    6.20
  -4 -10   4  157.58    9.40
  -3 -10   4  609.14   22.80
  -2 -10   4   92.39    7.10
  -1 -10   4   11.20    3.00
   0 -10   4  503.65   19.60
   1 -10   4  692.93   25.20
   1 -10   4  723.23   23.00
   2 -10   4   81.79    6.70
   2 -10   4   83.39    5.50
   3 -10   4   -0.10    1.30
   4 -10   4    4.80    2.20
   5 -10   4  269.87   12.80
   6 -10   4    0.90    2.10
   7 -10   4   -0.10    1.80
  -7  -9   4   19.40    3.90
  -6  -9   4  108.69    7.70
  -5  -9   4   28.40    4.30
  -4  -9   4  113.09    7.40
  -3  -9   4  125.19    7.80
  -2  -9   4    9.90    2.50
  -2  -9   4   15.10    2.50
  -1  -9   4   48.80    5.50
  -1  -9   4   47.30    3.60
   0  -9   4  334.57   12.00
   0  -9   4  319.17   13.90
   1  -9   4    7.80    2.60
   1  -9   4   15.60    2.50
   2  -9   4   53.19    4.10
   3  -9   4    1.70    1.60
   4  -9   4   50.99    5.50
   5  -9   4   -1.30    1.30
   6  -9   4   83.99    7.00
   7   8  -4   17.40    5.00
  -7  -8   4   16.40    3.60
   6   8  -4    1.40    1.60
  -6  -8   4    4.30    2.10
   5   8  -4  196.98    8.80
  -5  -8   4  205.48    9.60
  -5  -8   4  203.38   10.10
   4   8  -4   37.30    3.70
  -4  -8   4   34.00    4.30
  -4  -8   4   29.20    3.30
   3   8  -4    7.40    1.50
  -3  -8   4    7.30    2.10
  -3  -8   4    6.10    1.60
   2   8  -4  224.98    8.60
  -2  -8   4  235.48   10.80
  -2  -8   4  240.38    9.00
   1   8  -4   19.60    2.20
  -1  -8   4   23.20    2.60
  -1  -8   4   20.20    3.40
   0   8  -4    0.40    0.60
   0  -8   4   -0.40    1.00
   0  -8   4   -0.60    0.60
  -1   8  -4  320.17   11.10
   1  -8   4  333.17   11.70
   1  -8   4  308.97   13.10
  -2   8  -4   64.69    4.00
   2  -8   4   63.79    4.40
  -3   8  -4   23.90    3.00
   3  -8   4   19.50    3.00
   4  -8   4   52.49    5.30
   5  -8   4    0.90    1.40
   6  -8   4   14.20    3.00
   7  -8   4   15.40    3.30
   8  -8   4    3.90    2.60
   9   7  -4   -1.70    2.00
   8   7  -4   62.09    6.50
   7   7  -4  114.29    7.10
  -7  -7   4  107.89    6.90
  -7  -7   4  100.39    7.30
   6   7  -4   70.89    5.20
  -6  -7   4   75.59    5.90
  -6  -7   4   85.69    5.60
   5   7  -4    7.90    2.00
  -5  -7   4    4.20    1.50
  -5  -7   4    6.20    2.10
   4   7  -4   10.60    2.00
  -4  -7   4   19.10    2.40
  -4  -7   4   22.10    3.40
   3   7  -4    3.60    1.10
  -3  -7   4    5.60    1.80
  -3  -7   4    5.10    1.30
   2   7  -4   69.59    3.80
  -2  -7   4   65.19    4.80
  -2  -7   4   70.29    3.70
   1   7  -4  683.73   20.70
  -1  -7   4  686.53   23.00
  -1  -7   4  697.73   20.60
   0   7  -4  296.37   10.10
   0  -7   4  293.57   11.90
   0  -7   4  285.67   10.00
  -1   7  -4    0.60    0.80
   1  -7   4    0.30    1.00
   1  -7   4    0.40    0.80
  -2   7  -4  374.96   13.00
   2  -7   4  378.06   13.30
  -4   7  -4  150.48    7.50
   5  -7   4  508.95   18.30
   6  -7   4    4.30    2.20
   7  -7   4   36.30    5.00
   8  -7   4    0.70    2.10
  10   6  -4   11.90    3.60
   9   6  -4   37.40    5.40
   8   6  -4    4.50    2.30
   7   6  -4   10.50    2.70
  -7  -6   4    8.60    2.40
  -7  -6   4    8.80    2.80
   6   6  -4   45.40    4.70
  -6  -6   4   51.59    4.20
  -6  -6   4   53.99    4.70
   5   6  -4    7.10    1.80
  -5  -6   4    5.20    1.80
  -5  -6   4    6.70    1.80
   4   6  -4    0.00    0.70
  -4  -6   4   -0.90    0.50
  -4  -6   4   -0.30    0.80
  -3  -6   4  179.38    8.30
  -3  -6   4  183.38    6.80
   2   6  -4   47.60    3.00
  -2  -6   4   46.70    2.70
  -2  -6   4   47.90    3.80
   1   6  -4   48.50    3.00
  -1  -6   4   49.90    3.80
  -1  -6   4   49.30    2.70
   0   6  -4   20.20    2.20
   0  -6   4   20.70    2.00
   0  -6   4   18.50    2.70
  -1   6  -4  458.65   15.50
   1  -6   4  503.15   15.40
   1  -6   4  498.55   16.80
  -2   6  -4    5.90    1.60
  -3   6  -4   97.59    5.40
  -4   6  -4   94.19    5.80
   5  -6   4   94.39    6.10
   6  -6   4  410.36   16.40
   7  -6   4    0.40    1.80
   8  -6   4   -1.20    1.60
   9  -6   4   -0.50    2.30
  10   5  -4   -2.20    1.90
   9   5  -4   11.10    3.60
   8   5  -4   57.79    6.10
   7   5  -4  327.37   13.50
  -7  -5   4  327.57   14.10
   6   5  -4   40.50    4.30
  -6  -5   4   39.30    4.00
  -6  -5   4   35.60    4.30
   5   5  -4  446.86   15.50
  -5  -5   4  424.16   16.00
  -5  -5   4  452.85   15.00
   4   5  -4    3.90    1.30
  -4  -5   4    2.80    1.00
  -4  -5   4    3.70    1.30
   3   5  -4  559.04   17.00
  -3  -5   4  527.85   16.00
  -3  -5   4  519.65   17.90
   2   5  -4  314.97   10.70
  -2  -5   4  300.07   11.60
  -2  -5   4  332.27    9.80
  -1  -5   4  153.48    5.20
  -1  -5   4  153.08    7.00
   0  -5   4   82.89    3.50
   0  -5   4   83.79    4.70
  -1   5  -4  349.47   11.90
   1  -5   4  345.87   12.40
  -2   5  -4   16.00    2.30
  -3   5  -4  143.29    6.90
  -4   5  -4   54.19    4.20
   6  -5   4   -0.10    1.50
   7  -5   4   98.29    7.40
   8  -5   4   -0.30    2.10
   9  -5   4   52.59    7.00
  10   4  -4    1.90    2.40
   9   4  -4   32.00    4.90
   8   4  -4  117.89    7.70
   7   4  -4   14.20    3.00
   6   4  -4    2.70    1.60
  -6  -4   4    5.20    1.80
   5   4  -4   46.20    3.60
  -5  -4   4   48.90    3.40
  -5  -4   4   47.40    4.00
   4   4  -4   34.70    2.90
  -4  -4   4   36.80    3.70
  -4  -4   4   34.30    2.50
   3   4  -4  357.66   11.90
  -3  -4   4  347.17   10.80
  -3  -4   4  339.97   12.30
   2   4  -4  442.26   14.20
  -2  -4   4  463.45   12.80
  -2  -4   4  435.56   14.80
   1   4  -4  288.97    9.70
  -1  -4   4  280.57   10.20
  -1  -4   4  288.27    8.20
   0   4  -4 1459.55   40.50
   0  -4   4 1422.36   39.20
   0  -4   4 1446.56   41.00
  -1   4  -4   89.59    4.50
   1  -4   4   93.29    4.60
  -2   4  -4  178.68    7.60
  -3   4  -4   13.40    2.20
  -4   4  -4   -0.10    0.90
   6  -4   4  350.16   14.80
   7  -4   4   10.90    3.10
   8  -4   4    1.90    2.00
   9  -4   4   18.20    4.40
  11   3  -4    5.10    3.10
  10   3  -4   15.30    3.60
   9   3  -4   -1.30    1.60
   8   3  -4   53.79    5.90
   7   3  -4    1.70    1.50
   6   3  -4  145.79    7.40
   5   3  -4  610.64   19.80
  -5  -3   4  601.54   20.40
   4   3  -4   12.90    2.00
  -4  -3   4   10.70    2.00
   3   3  -4  821.02   24.90
  -3  -3   4  859.01   25.50
   2   3  -4 1576.94   44.70
  -2  -3   4 1632.24   45.20
   1   3  -4   18.30    2.00
  -1  -3   4   18.70    2.10
   0   3  -4 4381.16  117.39
   0  -3   4 4339.17  117.29
  -1   3  -4  202.78    7.80
   1  -3   4  200.78    7.30
  -2   3  -4 1969.60   54.79
   2  -3   4 1930.81   53.69
  -3   3  -4   54.59    4.00
  -4   3  -4  182.58    8.50
   6  -3   4   15.00    3.30
   7  -3   4   21.50    4.10
   8  -3   4    5.40    2.90
   9  -3   4    1.90    2.60
  11   2  -4    7.30    3.40
  10   2  -4    1.10    2.00
   9   2  -4    3.40    2.20
   8   2  -4  196.88   10.10
   7   2  -4    9.40    2.40
   6   2  -4  239.88   10.20
   5   2  -4  211.88    8.80
   4   2  -4  147.59    6.60
  -4  -2   4  154.18    7.10
   3   2  -4  145.79    6.10
  -3  -2   4  150.98    6.50
   2   2  -4  603.54   18.00
  -2  -2   4  589.74   18.20
   1   2  -4   72.89    3.60
  -1  -2   4   72.69    3.50
   0   2  -4  713.63   19.70
   0   2  -4  703.83   21.00
   0  -2   4  704.43   20.40
  -1   2  -4 2195.38   60.09
  -1   2  -4 2125.39   58.99
   1  -2   4 2191.28   58.89
  -2   2  -4 1022.50   30.40
   2  -2   4 1028.30   28.60
  -3   2  -4    3.10    1.30
  -4   2  -4    9.20    2.10
   6  -2   4  152.88    8.80
   7  -2   4   44.80    5.60
   8  -2   4   18.70    4.10
   9  -2   4   20.90    4.90
  11   1  -4    4.60    3.10
  10   1  -4    3.10    2.40
   9   1  -4   70.99    7.00
   8   1  -4   16.60    3.30
   7   1  -4   22.00    3.40
   6   1  -4    1.80    1.20
   5   1  -4 1158.28   34.30
   4   1  -4   35.80    2.90
   3   1  -4  985.50   28.60
   2   1  -4   23.00    1.40
   2   1  -4   20.30    2.10
  -2  -1   4   24.90    2.10
   1   1  -4 1191.48   34.00
   1   1  -4 1243.18   32.70
  -1  -1   4 1194.98   33.80
   0   1  -4  510.45   14.60
   0   1  -4  499.85   15.60
   0  -1   4  508.55   14.80
  -1   1  -4   84.99    4.40
   1  -1   4   84.29    3.20
  -2   1  -4  537.25   16.80
  -2   1  -4  525.95   17.20
   2  -1   4  538.55   15.00
  -3   1  -4    2.20    1.10
  -3   1  -4    3.70    1.30
   3  -1   4    2.50    0.60
  -4   1  -4    3.90    1.60
  -4   1  -4    5.10    1.60
   6  -1   4    0.30    1.70
   7  -1   4    1.50    2.00
   8  -1   4  128.19    8.90
   9  -1   4    0.50    2.60
  11   0  -4   47.00    6.30
  10   0  -4   25.40    4.70
   9   0  -4   15.00    3.40
   8   0  -4    4.70    2.10
   7   0  -4   23.90    3.50
   6   0  -4    2.40    1.30
   5   0  -4    0.00    0.80
   4   0  -4    2.90    1.20
   3   0  -4   15.30    1.90
   2   0  -4    0.80    0.70
   2   0  -4    0.30    0.50
   1   0  -4   81.09    3.80
   1   0  -4   79.89    3.30
  -1   0  -4  957.70   28.00
  -1   0  -4  990.80   28.50
  -2   0  -4  767.32   22.90
  -2   0  -4  725.43   22.80
  -3   0  -4   19.30    2.70
  -3   0  -4   19.60    2.70
  -4   0  -4  308.47   12.40
  -4   0  -4  309.67   12.20
  -5   0  -4   59.59    5.90
   5   0   4   59.69    4.80
  -6   0  -4    1.30    1.90
   6   0   4   -0.50    1.30
   7   0   4  185.58   10.30
   8   0   4   25.50    4.70
   9   0   4   25.60    5.20
  11  -1  -4   16.30    4.00
  10  -1  -4    6.40    2.80
   9  -1  -4    8.00    2.70
   8  -1  -4   49.20    5.30
   7  -1  -4   53.89    4.40
   6  -1  -4   77.69    5.00
   5  -1  -4   74.29    4.40
   4  -1  -4   -0.20    0.60
   3  -1  -4   31.30    2.40
   3  -1  -4   27.70    2.20
   2  -1  -4  188.08    6.90
   2  -1  -4  194.88    6.90
   1  -1  -4  205.08    7.10
   1  -1  -4  195.68    7.10
   0  -1  -4  610.04   18.10
   0  -1  -4  601.94   18.20
  -1  -1  -4  160.68    6.50
  -1  -1  -4  161.28    6.60
  -2  -1  -4  241.38    9.10
  -2  -1  -4  230.58    9.10
  -3  -1  -4    0.50    0.80
  -3  -1  -4    1.50    1.00
  -4  -1  -4   57.99    4.40
  -4  -1  -4   52.39    4.50
  -5  -1  -4  434.36   16.80
   5   1   4  428.96   16.20
  -6  -1  -4   15.20    3.50
   6   1   4   14.50    3.20
  -7  -1  -4   12.20    3.50
   7   1   4   17.90    3.70
   8   1   4    0.40    2.10
   9   1   4   -0.70    2.30
  11  -2  -4    0.20    2.40
  10  -2  -4   21.90    4.60
   9  -2  -4   37.10    5.10
   8  -2  -4   68.09    5.50
   7  -2  -4   22.50    3.30
   6  -2  -4  131.49    6.70
   5  -2  -4  413.66   14.20
   4  -2  -4  465.05   15.10
   4  -2  -4  464.85   15.40
   3  -2  -4 1116.49   31.70
   3  -2  -4 1060.89   31.10
   2  -2  -4 2072.69   57.19
   2  -2  -4 2108.69   57.69
   1  -2  -4  102.09    4.30
   1  -2  -4   91.99    4.50
   0  -2  -4    1.20    0.80
   0  -2  -4    1.70    0.80
  -1  -2  -4 2227.78   61.49
  -1  -2  -4 2196.18   60.99
  -2  -2  -4  391.66   13.60
  -2  -2  -4  378.06   13.10
  -3  -2  -4  384.56   14.20
  -3  -2  -4  385.36   13.60
  -4  -2  -4   59.89    4.80
  -5  -2  -4   83.59    6.20
   5   2   4   70.19    5.40
  -6  -2  -4  552.74   21.60
   6   2   4  580.14   20.90
  -7  -2  -4   53.09    6.50
   7   2   4   46.10    5.70
   8   2   4    4.90    2.60
   9   2   4   15.70    4.30
  11  -3  -4   26.80    5.10
  10  -3  -4    5.10    2.50
   9  -3  -4   -0.50    1.50
   8  -3  -4    0.10    1.50
   7  -3  -4  145.39    7.70
   6  -3  -4   35.40    3.80
   5  -3  -4    8.60    1.80
   5  -3  -4   13.40    2.40
   4  -3  -4 1194.88   34.00
   4  -3  -4 1166.48   34.90
   3  -3  -4  120.69    5.10
   3  -3  -4  117.59    5.70
   2  -3  -4 2354.56   65.09
   2  -3  -4 2341.87   63.89
   1  -3  -4  242.98    9.20
   1  -3  -4  254.37    8.40
   0  -3  -4  888.01   26.20
   0  -3  -4  940.41   27.40
  -1  -3  -4   -0.10    0.60
  -1  -3  -4    0.00    0.70
  -2  -3  -4   25.50    3.20
  -2  -3  -4   24.20    2.70
  -2  -3  -4   24.80    1.50
  -3  -3  -4  108.89    5.80
  -3  -3  -4  118.99    6.60
  -4  -3  -4   21.20    3.40
   4   3   4   23.30    3.10
  -5  -3  -4  132.29    8.20
   5   3   4  146.59    7.80
  -6  -3  -4    8.10    2.80
   6   3   4    6.30    2.40
  -7  -3  -4    0.00    2.20
   7   3   4    5.50    2.60
  -8  -3  -4   -0.50    2.10
   8   3   4   -0.20    2.10
  11  -4  -4    2.30    2.30
  10  -4  -4    7.30    2.90
   9  -4  -4   24.60    4.00
   8  -4  -4    0.30    1.50
   7  -4  -4   -0.20    1.30
   6  -4  -4  109.89    5.80
   6  -4  -4  104.89    6.60
   5  -4  -4  304.87   12.30
   5  -4  -4  311.17   11.20
   4  -4  -4  334.77   12.80
   4  -4  -4  325.47   11.20
   3  -4  -4  214.18    9.00
   3  -4  -4  218.28    7.70
   2  -4  -4  380.46   11.90
   2  -4  -4  380.06   13.40
   1  -4  -4  927.91   27.50
   1  -4  -4  886.91   25.70
   0  -4  -4   61.59    3.20
   0  -4  -4   65.09    4.20
  -1  -4  -4   13.60    1.80
  -1  -4  -4   14.10    2.40
  -2  -4  -4  352.76   13.40
  -2  -4  -4  347.47   12.00
  -3  -4  -4    4.10    1.60
  -4  -4  -4    0.10    1.20
   4   4   4    0.90    1.40
  -5  -4  -4  200.48   10.60
   5   4   4  198.28    9.50
  -6  -4  -4    0.70    1.90
   6   4   4   -0.80    1.50
  -7  -4  -4    2.20    2.40
   7   4   4    1.00    1.70
  -8  -4  -4   -1.70    2.00
   8   4   4    4.80    2.50
  10  -5  -4    2.00    2.30
   9  -5  -4   77.49    6.20
   8  -5  -4   35.40    5.30
   8  -5  -4   33.30    4.30
   7  -5  -4    2.50    1.60
   7  -5  -4    3.60    1.90
   6  -5  -4   51.59    5.40
   6  -5  -4   49.70    3.80
   5  -5  -4    1.00    1.20
   5  -5  -4    0.80    1.00
   4  -5  -4   34.70    2.60
   4  -5  -4   24.20    3.30
   3  -5  -4  144.59    7.30
   3  -5  -4  148.79    5.80
   2  -5  -4  109.99    6.00
   2  -5  -4  109.29    4.40
   1  -5  -4  156.18    7.60
   1  -5  -4  170.78    5.90
   0  -5  -4   32.80    3.60
   0  -5  -4   31.90    2.20
  -1  -5  -4  330.37   13.30
  -1  -5  -4  367.46   11.60
  -2  -5  -4   10.50    1.80
  -2  -5  -4    7.50    2.00
   3   5   4   90.19    5.10
  -4  -5  -4   46.50    5.40
   4   5   4   42.10    4.20
  -5  -5  -4   28.10    4.50
   5   5   4   29.10    3.80
  -6  -5  -4  166.18   10.30
   6   5   4  166.98    9.20
  -7  -5  -4   27.90    5.30
   7   5   4   27.50    4.80
  -8  -5  -4    4.90    3.40
   8   5   4    0.20    2.50
  10  -6  -4   30.80    5.90
   9  -6  -4    4.80    2.60
   9  -6  -4   11.00    3.70
   8  -6  -4   22.30    3.60
   8  -6  -4   31.10    5.20
   7  -6  -4    3.70    1.70
   7  -6  -4    5.80    2.70
   6  -6  -4   29.10    3.20
   6  -6  -4   19.30    3.50
   5  -6  -4   17.60    2.30
   5  -6  -4   17.80    3.40
   4  -6  -4   48.50    5.00
   4  -6  -4   48.90    3.60
   3  -6  -4    2.90    1.50
   2  -6  -4   27.40    3.60
   1  -6  -4   16.50    2.70
   0  -6  -4   24.40    3.40
  -1  -6  -4    5.50    1.80
  -2  -6  -4  124.29    7.30
  -3  -6  -4   40.40    5.00
  -4  -6  -4   19.30    3.70
  -5  -6  -4    7.10    3.00
  -6  -6  -4   90.89    7.70
  -7  -6  -4   -0.70    2.20
  10  -7  -4    8.30    4.00
   9  -7  -4    8.10    3.50
   8  -7  -4    2.10    2.10
   7  -7  -4   14.40    3.60
   6  -7  -4  141.39    8.80
   5  -7  -4   47.80    5.30
   4  -7  -4    7.30    2.30
   3  -7  -4   44.90    4.90
   2  -7  -4    1.10    1.40
   1  -7  -4   43.60    4.60
   0  -7  -4    9.20    2.40
  -1  -7  -4   50.49    5.20
  -2  -7  -4  110.09    7.20
  -3  -7  -4   18.80    3.70
  -4  -7  -4    1.50    2.00
  -5  -7  -4  122.59    8.70
  -6  -7  -4   16.30    4.30
  -7  -7  -4   15.60    4.40
   9  -8  -4   -0.10    2.50
   8  -8  -4    1.40    2.60
   7  -8  -4    4.70    2.70
   6  -8  -4   -0.40    1.60
   5  -8  -4    0.50    1.50
   4  -8  -4   95.49    6.80
   3  -8  -4   86.09    6.40
   2  -8  -4   65.29    5.40
   1  -8  -4  142.89    8.20
   0  -8  -4   62.79    5.40
  -1  -8  -4  320.47   14.00
  -2  -8  -4   -0.70    1.50
  -3  -8  -4   92.29    7.20
  -4  -8  -4   41.10    5.60
  -5  -8  -4   60.99    7.20
  -6  -8  -4   -0.60    2.50
   9  -9  -4    7.90    3.80
   8  -9  -4    3.90    3.00
   7  -9  -4    4.90    3.00
   6  -9  -4    0.20    1.90
   5  -9  -4   35.40    5.30
   4  -9  -4    8.00    2.80
   3  -9  -4  320.67   14.40
   2  -9  -4  184.68   10.10
   1  -9  -4  149.29    9.00
   0  -9  -4  109.89    7.60
  -1  -9  -4  313.57   14.30
  -2  -9  -4  143.09    9.10
  -3  -9  -4    2.20    2.20
  -4  -9  -4   34.00    5.50
  -5  -9  -4   50.39    6.70
   8 -10  -4   25.50    5.20
   7 -10  -4    0.40    2.10
   6 -10  -4   74.59    8.00
   5 -10  -4    1.10    2.00
   4 -10  -4   19.40    4.00
   3 -10  -4   87.09    7.00
   2 -10  -4    6.00    2.60
   1 -10  -4   33.60    4.90
   0 -10  -4    0.10    1.60
  -1 -10  -4    9.20    3.10
  -2 -10  -4   18.50    4.20
  -3 -10  -4    9.60    3.30
  -4 -10  -4    2.20    2.60
  -5 -10  -4    1.80    2.70
   7 -11  -4   -1.80    2.30
   6 -11  -4    3.70    2.90
   5 -11  -4    3.00    2.60
   4 -11  -4    1.20    2.20
   3 -11  -4    0.40    2.00
   2 -11  -4  146.59    9.60
   1 -11  -4    1.60    2.10
   0 -11  -4    8.00    3.10
  -1 -11  -4    0.20    2.20
  -2 -11  -4   -1.40    2.00
  -3 -11  -4    1.10    2.70
   6 -12  -4  105.89    9.00
   5 -12  -4   78.19    8.70
   4 -12  -4    7.10    3.40
   3 -12  -4   24.10    4.70
   2 -12  -4   64.89    7.60
   1 -12  -4   45.60    6.50
   0 -12  -4    0.70    2.30
  -1 -12  -4    0.00    2.00
  -2 -12  -4    7.20    3.30
   4 -13  -4   17.10    4.70
   3 -13  -4   17.80    4.60
   2 -13  -4   20.50    4.80
   1 -13  -4    3.20    2.80
   0 -13  -4    3.40    2.90
  -3 -14   5   17.30    4.60
  -2 -14   5   -2.40    2.10
  -1 -14   5   -0.10    2.20
   0 -14   5   -1.30    2.40
   1 -14   5    0.40    2.80
   2 -14   5   -0.10    2.50
   3 -14   5   33.40    6.10
  -5 -13   5    9.50    3.90
  -4 -13   5   45.70    6.80
  -3 -13   5   14.30    3.80
  -2 -13   5  194.88   12.10
  -1 -13   5   79.19    8.70
   0 -13   5   -0.20    2.00
   1 -13   5    4.00    2.80
   2 -13   5    0.80    2.00
   3 -13   5   11.80    3.70
   4 -13   5   22.20    5.10
  -6 -12   5   24.40    4.60
  -5 -12   5   42.00    6.20
  -4 -12   5    4.60    3.10
  -3 -12   5   20.40    4.50
  -2 -12   5   21.70    4.50
  -1 -12   5    0.90    2.00
   0 -12   5    9.60    3.30
   1 -12   5   67.59    7.60
   2 -12   5   13.60    3.80
   3 -12   5   22.70    4.70
   4 -12   5   26.70    5.30
   5 -12   5   20.60    4.90
  -7 -11   5    3.40    3.00
  -6 -11   5    8.40    2.90
  -5 -11   5    1.40    2.30
  -4 -11   5    3.90    2.30
  -3 -11   5   45.10    5.90
  -2 -11   5   48.80    6.20
  -1 -11   5   12.30    3.30
   0 -11   5  161.68   10.00
   1 -11   5   37.60    5.50
   2 -11   5   50.39    6.20
   3 -11   5    1.60    1.90
   4 -11   5   67.29    7.60
  -7 -10   5    2.50    2.70
  -6 -10   5   22.10    4.40
  -5 -10   5   12.50    3.50
  -4 -10   5   40.10    5.30
  -3 -10   5   28.30    4.50
  -2 -10   5   51.49    6.00
  -1 -10   5   -2.60    1.50
   0 -10   5   25.90    4.40
   1 -10   5  104.39    7.50
   2 -10   5  131.99    8.40
   3 -10   5    6.10    2.50
  -7  -9   5   -0.10    1.70
  -6  -9   5    4.10    2.50
  -5  -9   5   18.20    3.80
  -4  -9   5   11.10    2.80
  -3  -9   5   22.10    3.90
  -2  -9   5  154.48    9.00
  -1  -9   5  240.58   11.60
   0  -9   5  113.29    7.40
   1  -9   5  389.66   15.90
   2  -9   5    6.50    2.10
   2  -9   5    6.90    2.60
   3  -9   5   25.10    4.20
   3  -9   5   28.80    3.70
   4  -9   5    1.10    1.60
   5  -9   5    5.70    2.50
   8   8  -5   10.70    3.10
  -8  -8   5   10.10    3.20
   7   8  -5   13.80    3.20
  -7  -8   5   14.50    3.50
   6   8  -5    2.90    1.70
  -6  -8   5    1.40    1.70
  -5  -8   5   46.60    5.40
   4   8  -5  111.99    5.90
  -4  -8   5  105.29    7.00
   3   8  -5   76.69    4.40
  -3  -8   5   67.29    5.40
   2   8  -5  146.89    6.50
  -2  -8   5  133.59    7.80
   1   8  -5    0.40    0.80
  -1  -8   5    0.40    1.20
   0   8  -5   50.19    3.40
   0  -8   5   52.79    3.50
   0  -8   5   59.39    5.00
  -1   8  -5   68.89    4.30
   1  -8   5   74.39    5.50
   1  -8   5   70.29    4.20
  -2   8  -5    5.50    1.70
   2  -8   5   10.50    2.70
   2  -8   5    6.90    1.70
  -3   8  -5    0.40    0.80
   3  -8   5    0.20    1.00
  -4   8  -5   55.69    5.30
   5  -8   5   23.80    3.80
   6  -8   5    7.40    2.40
   7  -8   5    2.00    2.30
   8  -8   5   -1.30    2.00
  10   7  -5    3.00    2.90
   9   7  -5   15.30    3.80
   8   7  -5    1.00    2.10
  -8  -7   5    2.40    2.30
   7   7  -5   80.59    6.00
  -7  -7   5   75.09    6.40
   6   7  -5    4.00    1.80
  -6  -7   5    3.90    1.90
   5   7  -5  115.99    6.40
  -5  -7   5  108.89    7.00
   4   7  -5  158.78    7.20
  -4  -7   5  142.79    8.00
   3   7  -5   14.80    2.20
  -3  -7   5   32.50    4.00
   2   7  -5    5.20    1.40
  -2  -7   5    4.80    1.70
  -2  -7   5    5.60    1.20
   1   7  -5    0.30    0.80
  -1  -7   5   -0.30    0.50
  -1  -7   5    2.30    1.40
   0   7  -5   31.90    3.10
   0  -7   5   31.00    3.80
   0  -7   5   30.40    2.30
  -1   7  -5    2.00    0.90
   1  -7   5    4.00    1.30
   1  -7   5    5.80    1.90
  -2   7  -5  451.05   15.60
   2  -7   5  444.16   16.40
   2  -7   5  454.05   15.20
  -3   7  -5   -0.10    1.10
  -4   7  -5   -0.50    1.20
  -5   7  -5  105.59    6.80
   6  -7   5    7.30    2.70
   7  -7   5    3.10    2.30
   8  -7   5    0.70    2.10
  10   6  -5    8.90    3.50
   9   6  -5    9.40    3.10
   8   6  -5    0.40    1.50
   7   6  -5   21.40    3.70
  -7  -6   5   17.90    3.50
   6   6  -5   98.19    6.20
  -6  -6   5  103.29    6.00
  -6  -6   5   97.19    6.60
   5   6  -5    0.40    1.10
  -5  -6   5    1.00    1.40
  -5  -6   5    1.00    0.90
   4   6  -5    0.20    0.90
  -4  -6   5    0.70    0.80
  -4  -6   5    0.10    1.00
   3   6  -5   15.90    2.30
  -3  -6   5   18.40    1.80
  -3  -6   5   19.10    2.90
   2   6  -5   33.10    2.70
  -2  -6   5   34.80    3.90
  -2  -6   5   37.30    2.00
   1   6  -5    3.00    1.00
  -1  -6   5    4.40    0.90
  -1  -6   5    4.50    1.60
   0   6  -5  165.88    7.10
   0  -6   5  178.58    8.10
   0  -6   5  167.18    6.10
  -1   6  -5 1506.05   43.90
   1  -6   5 1535.05   42.90
   1  -6   5 1552.64   44.80
  -2   6  -5   37.50    3.80
   2  -6   5   46.40    4.50
  -3   6  -5  319.57   12.50
  -4   6  -5  219.08   10.10
  -5   6  -5  175.48    9.20
   6  -6   5    1.20    1.90
   7  -6   5    9.90    2.90
   8  -6   5   21.50    4.40
  10   5  -5    5.50    2.80
   9   5  -5   24.90    4.50
   8   5  -5   37.30    5.00
   7   5  -5   26.30    3.90
  -7  -5   5   25.20    4.10
   6   5  -5   63.39    4.80
  -6  -5   5   64.29    5.30
   5   5  -5  135.09    7.00
  -5  -5   5  141.59    6.20
  -5  -5   5  134.49    7.40
   4   5  -5  637.04   20.50
  -4  -5   5  646.04   21.40
  -4  -5   5  642.54   19.10
   3   5  -5   11.00    1.90
  -3  -5   5   14.70    1.40
  -3  -5   5   11.60    2.20
   2   5  -5  378.56   12.60
  -2  -5   5  355.76   13.20
  -2  -5   5  376.06   10.60
   1   5  -5  307.87   11.10
  -1  -5   5  329.27   12.00
  -1  -5   5  329.67    9.40
   0   5  -5  193.48    7.70
   0  -5   5  187.68    8.10
   0  -5   5  186.28    6.30
  -1   5  -5   22.60    2.70
   1  -5   5   22.40    2.80
  -2   5  -5  106.79    5.80
   2  -5   5  110.29    5.60
  -3   5  -5  400.26   14.90
   3  -5   5  411.46   14.30
  -4   5  -5  107.49    6.50
  -5   5  -5    2.50    1.60
   6  -5   5   31.20    4.50
   7  -5   5   32.20    5.00
   8  -5   5    6.80    2.80
  10   4  -5    6.70    2.80
   9   4  -5   32.00    4.90
   8   4  -5  128.29    8.20
   7   4  -5    6.90    2.30
   6   4  -5   60.29    4.70
  -6  -4   5   49.99    5.20
   5   4  -5  495.35   17.30
  -5  -4   5  512.95   18.00
   4   4  -5  457.85   15.50
  -4  -4   5  455.45   16.10
   3   4  -5 1061.69   31.60
  -3  -4   5 1099.19   32.40
   2   4  -5    2.00    0.90
  -2  -4   5    0.40    0.70
   1   4  -5  335.57   11.50
  -1  -4   5  331.57   11.80
   0   4  -5 1635.04   46.40
   0  -4   5 1652.73   46.50
  -1   4  -5  900.71   27.40
   1  -4   5  918.01   27.00
  -2   4  -5   79.99    4.90
   2  -4   5   80.29    4.30
  -3   4  -5   87.79    5.50
   3  -4   5   93.29    4.80
  -4   4  -5  114.39    6.80
  -5   4  -5    9.20    2.50
   6  -4   5   41.00    5.10
   7  -4   5    0.50    1.80
   8  -4   5   14.20    3.80
  11   3  -5    1.80    2.60
  10   3  -5   -0.50    2.00
   9   3  -5  141.49    8.90
   8   3  -5  583.84   21.30
   7   3  -5   10.10    2.40
   6   3  -5    3.80    1.50
   5   3  -5   69.89    4.60
  -5  -3   5   70.49    5.10
   4   3  -5  349.67   12.50
  -4  -3   5  346.37   13.00
   3   3  -5   58.79    3.70
  -3  -3   5   65.29    4.10
   2   3  -5  209.68    8.00
  -2  -3   5  201.28    8.10
   1   3  -5  865.41   25.70
  -1  -3   5  866.91   25.70
   0   3  -5  480.05   15.40
   0  -3   5  466.85   14.90
  -1   3  -5  675.13   21.00
   1  -3   5  668.43   20.10
  -2   3  -5  377.36   13.70
   2  -3   5  386.36   12.40
  -3   3  -5   72.49    4.90
   3  -3   5   75.09    3.80
  -4   3  -5  226.08   10.30
  -5   3  -5  758.12   25.80
   6  -3   5   28.30    4.30
   7  -3   5    8.50    2.80
   8  -3   5    4.20    2.60
   9  -3   5   -1.00    2.20
  11   2  -5    0.60    2.20
  10   2  -5   -2.00    1.60
   9   2  -5   -1.20    1.50
   8   2  -5    8.10    2.60
   7   2  -5    3.70    1.80
   6   2  -5  144.69    7.50
   5   2  -5   96.39    5.50
   4   2  -5 1404.96   40.30
  -4  -2   5 1384.26   41.00
   3   2  -5  345.07   12.20
  -3  -2   5  372.26   12.80
   2   2  -5  698.03   18.50
   2   2  -5  664.73   20.60
  -2  -2   5  665.73   20.70
   1   2  -5   27.40    1.30
   1   2  -5   26.00    2.60
  -1  -2   5   27.70    2.20
   0   2  -5    0.90    0.50
   0   2  -5    0.10    0.60
   0  -2   5    3.10    0.90
  -1   2  -5 1216.98   34.30
  -1   2  -5 1191.98   35.40
   1  -2   5 1243.18   34.00
  -2   2  -5   29.70    2.50
  -2   2  -5   36.20    3.60
   2  -2   5   29.90    1.90
  -3   2  -5    1.70    1.20
  -3   2  -5    2.80    1.20
   3  -2   5    3.00    0.80
  -4   2  -5   -0.10    1.10
  -5   2  -5   32.00    4.40
   6  -2   5   85.69    6.50
   7  -2   5   37.90    5.40
   8  -2   5   54.29    6.70
   9  -2   5   10.00    3.70
  11   1  -5   17.70    4.50
  10   1  -5    9.60    3.20
   9   1  -5   66.59    6.80
   8   1  -5  201.58   10.10
   7   1  -5   24.60    3.50
   6   1  -5  149.88    7.60
   5   1  -5  501.65   17.10
   4   1  -5  349.77   12.40
   3   1  -5  646.04   18.80
   3   1  -5  661.33   20.20
   2   1  -5   97.89    4.70
   2   1  -5   99.19    3.70
  -2  -1   5  100.89    4.90
   1   1  -5  871.21   23.80
   1   1  -5  839.02   25.20
  -1  -1   5  853.11   24.90
   0   1  -5  162.78    5.80
   0   1  -5  158.78    6.70
   0  -1   5  165.78    5.90
  -1   1  -5   45.30    3.30
   1  -1   5   54.19    2.50
  -2   1  -5  200.08    8.10
  -2   1  -5  197.98    8.50
   2  -1   5  200.08    6.20
  -3   1  -5    8.70    1.90
  -3   1  -5    9.10    2.10
  -4   1  -5   44.00    4.70
  -4   1  -5   38.60    4.40
  -5   1  -5   83.69    6.10
  -5   1  -5   96.39    6.50
   6  -1   5    3.80    2.20
   7  -1   5  286.17   13.90
   8  -1   5    1.40    2.40
   9  -1   5   35.10    7.30
  11   0  -5   10.50    3.60
  10   0  -5    3.80    2.50
   9   0  -5   28.40    4.50
   8   0  -5   83.79    6.10
   7   0  -5    5.40    1.90
   6   0  -5   49.99    4.00
   5   0  -5   85.59    5.00
   4   0  -5  368.06   12.80
   3   0  -5 1026.50   30.90
   3   0  -5 1105.69   30.30
   2   0  -5  906.31   26.90
   2   0  -5  931.61   26.00
   1   0  -5  363.56   11.30
   1   0  -5  365.86   12.10
   0   0  -5    3.40    1.20
  -1   0  -5  509.75   16.30
  -1   0  -5  532.55   16.90
  -2   0  -5   81.99    4.80
  -2   0  -5   78.29    4.60
  -3   0  -5   33.60    3.70
  -3   0  -5   35.30    3.80
  -4   0  -5    4.10    1.70
  -4   0  -5    2.90    1.60
  -5   0  -5   15.10    3.00
  -5   0  -5   11.20    2.80
  -6   0  -5   19.30    3.80
   6   0   5   13.80    3.20
   7   0   5    3.20    2.80
   8   0   5   -1.30    2.00
  11  -1  -5   -2.40    2.00
  10  -1  -5   10.50    3.30
   9  -1  -5    1.10    1.70
   8  -1  -5   18.20    3.50
   7  -1  -5   61.29    4.70
   6  -1  -5   -0.80    0.90
   5  -1  -5  169.88    7.60
   4  -1  -5   49.50    3.40
   4  -1  -5   66.99    3.90
   3  -1  -5 1959.70   54.79
   3  -1  -5 1986.00   54.59
   2  -1  -5   46.80    2.80
   1  -1  -5  190.18    7.40
   1  -1  -5  197.08    7.20
   0  -1  -5   84.79    4.30
   0  -1  -5   88.89    4.50
  -1  -1  -5   37.50    2.90
  -1  -1  -5   37.00    2.80
  -2  -1  -5   98.79    5.30
  -2  -1  -5   88.89    5.10
  -3  -1  -5   27.80    3.50
  -3  -1  -5   17.70    2.70
  -4  -1  -5    0.10    1.20
  -4  -1  -5   -0.60    1.00
  -5  -1  -5   42.90    5.30
  -6  -1  -5   12.80    3.30
   6   1   5   16.00    3.40
  -7  -1  -5    2.90    2.30
   7   1   5   -0.30    1.80
   8   1   5    0.10    2.00
  11  -2  -5   -1.90    2.10
  10  -2  -5    1.30    2.00
   9  -2  -5   27.40    4.30
   8  -2  -5    4.00    2.00
   7  -2  -5   43.70    4.70
   6  -2  -5  206.98    9.10
   5  -2  -5  327.57   11.80
   5  -2  -5  300.77   11.80
   4  -2  -5    1.20    0.90
   4  -2  -5   -0.40    0.90
   3  -2  -5 1504.15   42.80
   3  -2  -5 1532.75   43.10
   2  -2  -5 1352.26   39.30
   2  -2  -5 1413.66   39.10
   1  -2  -5 1659.63   46.60
   1  -2  -5 1658.23   46.40
   0  -2  -5   61.09    3.60
   0  -2  -5   63.29    3.80
  -1  -2  -5   62.09    4.10
  -1  -2  -5   79.19    4.30
  -2  -2  -5  813.72   25.10
  -2  -2  -5  804.92   25.40
  -3  -2  -5  151.28    7.30
  -3  -2  -5  142.59    7.60
  -4  -2  -5   29.70    4.10
  -4  -2  -5   28.20    3.90
  -5  -2  -5    8.50    2.60
   5   2   5    6.70    2.40
  -6  -2  -5   -0.80    1.40
   6   2   5    1.60    1.60
  -7  -2  -5   10.10    3.60
   7   2   5   13.40    3.30
   8   2   5   16.60    4.00
  11  -3  -5    9.50    3.40
  10  -3  -5    4.30    2.50
   9  -3  -5    9.10    2.90
   8  -3  -5   12.60    2.90
   7  -3  -5  487.95   17.50
   6  -3  -5  145.99    7.20
   6  -3  -5  148.69    7.80
   5  -3  -5  188.68    8.50
   5  -3  -5  172.98    7.70
   4  -3  -5 1364.86   39.90
   4  -3  -5 1350.46   38.90
   3  -3  -5  559.94   18.60
   3  -3  -5  593.64   17.90
   2  -3  -5  593.74   19.30
   2  -3  -5  620.64   18.50
   1  -3  -5  737.83   21.80
   1  -3  -5  727.43   22.60
   0  -3  -5  164.18    7.40
   0  -3  -5  171.18    6.80
  -1  -3  -5    3.00    1.20
  -1  -3  -5    2.30    1.20
  -2  -3  -5  254.67   10.70
  -2  -3  -5  258.57   10.00
  -3  -3  -5    4.90    1.80
  -3  -3  -5    4.60    1.60
  -4  -3  -5   34.60    4.70
  -5  -3  -5   82.49    6.60
   5   3   5   74.29    5.70
  -6  -3  -5    9.60    3.20
   6   3   5    9.20    2.70
  -7  -3  -5    1.00    2.20
   7   3   5    2.30    2.00
  -8  -3  -5   -1.30    2.20
   8   3   5    0.70    2.30
  11  -4  -5   53.99    6.70
  10  -4  -5    7.90    2.80
   9  -4  -5   72.69    6.00
   8  -4  -5   40.70    5.50
   8  -4  -5   39.80    4.90
   7  -4  -5   10.10    2.30
   7  -4  -5   16.80    3.50
   6  -4  -5    6.60    2.00
   6  -4  -5    6.80    1.80
   5  -4  -5    0.80    1.00
   5  -4  -5    3.30    1.70
   4  -4  -5  156.58    7.70
   4  -4  -5  170.08    6.90
   3  -4  -5    8.60    2.00
   3  -4  -5    6.80    1.40
   2  -4  -5  443.06   14.10
   2  -4  -5  447.66   15.50
   1  -4  -5   93.19    5.40
   1  -4  -5   90.19    4.30
   0  -4  -5   38.90    2.80
   0  -4  -5   41.80    3.50
  -1  -4  -5    1.40    0.90
  -1  -4  -5    0.00    1.00
  -2  -4  -5    6.50    1.70
  -2  -4  -5    9.40    2.30
  -3  -4  -5   30.70    3.60
  -3  -4  -5   34.10    4.30
  -4  -4  -5    4.10    1.90
   4   4   5    3.60    1.80
  -5  -4  -5    1.10    1.90
   5   4   5    3.10    2.00
  -6  -4  -5    0.30    2.30
   6   4   5    2.90    2.00
  -7  -4  -5   44.50    6.50
   7   4   5   48.00    5.90
  10  -5  -5    0.90    2.00
  10  -5  -5   -0.30    2.30
   9  -5  -5    0.90    2.30
   9  -5  -5   -2.40    1.50
   8  -5  -5   26.50    3.80
   8  -5  -5   36.20    5.30
   7  -5  -5   34.80    4.10
   7  -5  -5   34.00    5.00
   6  -5  -5   23.80    3.10
   6  -5  -5   17.80    3.30
   5  -5  -5   48.30    5.00
   5  -5  -5   43.20    3.30
   4  -5  -5    3.20    1.10
   4  -5  -5    4.30    1.70
   3  -5  -5   17.60    2.10
   3  -5  -5   12.10    2.40
   2  -5  -5   47.80    4.10
   2  -5  -5   52.99    3.10
   1  -5  -5   47.70    4.00
   1  -5  -5   49.10    2.90
   0  -5  -5  102.39    6.10
   0  -5  -5  102.49    4.70
  -1  -5  -5  297.07   12.40
  -1  -5  -5  304.07   10.70
  -2  -5  -5    0.50    1.40
  -2  -5  -5    0.10    0.90
  -3  -5  -5  157.48    8.90
  -4  -5  -5   90.59    6.80
   4   5   5  103.99    6.30
  -5  -5  -5   19.40    4.20
   5   5   5   12.20    2.90
  -6  -5  -5    5.70    3.20
   6   5   5    1.40    2.00
  -7  -5  -5    0.10    2.60
   7   5   5    4.40    2.40
  10  -6  -5   -1.60    2.60
   9  -6  -5   31.00    5.40
   8  -6  -5   11.30    3.50
   7  -6  -5    5.80    2.50
   6  -6  -5  117.49    7.70
   5  -6  -5   -0.50    1.40
   4  -6  -5   60.19    4.90
   3  -6  -5   86.49    5.80
   2  -6  -5    9.40    2.40
   1  -6  -5   30.20    3.80
   0  -6  -5   40.50    4.60
  -1  -6  -5  188.08    9.50
  -2  -6  -5    2.00    1.80
  -3  -6  -5    5.70    2.30
  -4  -6  -5    0.60    1.60
  -5  -6  -5    7.10    3.00
  -6  -6  -5   39.70    6.20
  -7  -6  -5    6.80    3.40
  10  -7  -5   23.00    5.20
   9  -7  -5   -0.80    2.20
   8  -7  -5   18.60    4.20
   7  -7  -5  110.69    8.30
   6  -7  -5   85.19    6.60
   5  -7  -5    9.30    2.50
   4  -7  -5  311.57   13.50
   3  -7  -5  575.34   20.70
   2  -7  -5  948.21   30.80
   1  -7  -5  186.08    9.50
   0  -7  -5  216.18   10.60
  -1  -7  -5    0.70    1.50
  -2  -7  -5   41.80    5.20
  -3  -7  -5   44.10    5.70
  -4  -7  -5   28.40    4.70
  -5  -7  -5   20.50    4.40
  -6  -7  -5   -0.50    2.50
   9  -8  -5   -1.40    2.20
   8  -8  -5    8.40    3.30
   7  -8  -5   31.10    5.00
   6  -8  -5   23.90    4.40
   5  -8  -5  105.49    7.50
   4  -8  -5   13.40    3.10
   3  -8  -5  170.28    9.50
   2  -8  -5   53.59    5.80
   1  -8  -5  145.79    8.60
   0  -8  -5   91.29    6.90
  -1  -8  -5   39.00    5.20
  -2  -8  -5   17.30    3.60
  -3  -8  -5   72.59    7.50
  -4  -8  -5    1.10    2.00
  -5  -8  -5   11.50    3.80
   9  -9  -5   -1.80    2.80
   8  -9  -5    5.70    3.20
   7  -9  -5   47.80    6.60
   6  -9  -5   10.40    3.50
   5  -9  -5   25.90    4.50
   4  -9  -5    1.30    1.80
   3  -9  -5   -0.80    1.40
   2  -9  -5    9.30    2.90
   1  -9  -5   24.20    4.20
   0  -9  -5    6.30    2.60
  -1  -9  -5   86.79    7.30
  -2  -9  -5    2.10    2.40
  -3  -9  -5   -0.80    1.90
  -4  -9  -5    1.90    2.50
  -5  -9  -5   16.40    4.40
   8 -10  -5    3.60    2.90
   7 -10  -5   15.50    4.30
   6 -10  -5   23.80    5.00
   5 -10  -5    3.60    2.60
   4 -10  -5    4.40    2.40
   3 -10  -5   94.59    7.50
   2 -10  -5    0.30    2.10
   1 -10  -5    9.30    3.10
   0 -10  -5    0.70    1.80
  -1 -10  -5    7.90    3.10
  -2 -10  -5    8.20    3.20
  -3 -10  -5   12.00    3.80
  -4 -10  -5    2.20    2.80
   7 -11  -5   65.29    8.40
   6 -11  -5   -0.10    2.30
   5 -11  -5   38.00    6.00
   4 -11  -5    7.90    3.20
   3 -11  -5   18.30    4.30
   2 -11  -5   19.20    4.30
   1 -11  -5    2.10    2.30
   0 -11  -5   11.30    3.50
  -1 -11  -5   44.10    6.60
  -2 -11  -5   21.40    4.80
  -3 -11  -5   15.80    4.60
   5 -12  -5    5.30    3.00
   4 -12  -5    3.20    3.00
   3 -12  -5   -1.30    2.00
   2 -12  -5   -0.40    2.10
   1 -12  -5    0.30    2.50
   0 -12  -5   27.00    5.40
  -1 -12  -5   51.39    7.40
  -3 -14   6    1.80    2.60
  -2 -14   6    2.20    2.70
  -1 -14   6    1.40    2.60
   0 -14   6   -0.20    2.30
   1 -14   6   20.20    5.20
   2 -14   6   21.60    5.20
  -5 -13   6    1.80    2.90
  -4 -13   6   53.69    6.90
  -3 -13   6   22.00    4.90
  -2 -13   6    1.60    2.60
  -1 -13   6    8.80    3.40
   0 -13   6   22.80    4.80
   1 -13   6   -0.30    2.10
   2 -13   6   36.50    6.00
   3 -13   6   14.70    4.30
   4 -13   6    7.40    3.50
  -6 -12   6   45.80    6.70
  -5 -12   6   36.60    6.00
  -4 -12   6    9.60    3.40
  -3 -12   6  145.19   10.00
  -2 -12   6  106.79    8.60
  -1 -12   6   32.30    5.50
   0 -12   6   39.70    6.00
   1 -12   6   19.30    4.30
   2 -12   6    0.90    2.00
   3 -12   6   -1.70    1.70
   4 -12   6   47.10    6.60
   5 -12   6   -0.20    2.40
  -7 -11   6    3.00    2.70
  -6 -11   6   30.20    5.30
  -5 -11   6   -2.70    1.90
  -4 -11   6    0.90    2.10
  -3 -11   6   19.90    4.10
  -2 -11   6   32.10    5.10
  -1 -11   6    8.00    3.10
   0 -11   6   10.10    3.10
   1 -11   6  114.99    8.50
   2 -11   6    2.40    2.20
   3 -11   6   -0.90    1.50
   4 -11   6    1.00    1.90
   5 -11   6    1.80    2.40
  -8 -10   6    8.60    3.60
  -7 -10   6   20.50    4.30
  -6 -10   6   -0.10    1.90
  -5 -10   6   28.90    4.70
  -4 -10   6   14.90    3.50
  -3 -10   6   54.59    6.30
  -2 -10   6  205.68   11.20
  -1 -10   6   87.59    6.90
   0 -10   6  437.96   18.10
   1 -10   6   64.09    6.70
   2 -10   6   -0.30    1.50
   3 -10   6    4.00    2.40
   4 -10   6   35.70    5.40
   5 -10   6    1.30    2.90
  -7  -9   6    5.30    2.80
  -6  -9   6  137.29    9.10
  -5  -9   6   59.19    6.30
  -4  -9   6  149.99    9.10
  -3  -9   6  209.78   10.90
  -2  -9   6  759.12   26.60
  -1  -9   6  215.38   11.00
   0  -9   6    5.70    2.50
   1  -9   6    6.10    2.40
   2  -9   6   10.00    2.80
   3  -9   6    0.10    1.70
   4  -9   6   26.00    4.20
   9   8  -6   -0.20    2.10
   8   8  -6    5.50    2.50
  -8  -8   6    9.70    3.30
   7   8  -6    1.70    1.90
  -7  -8   6    1.80    2.10
   6   8  -6   14.60    2.90
  -6  -8   6   16.60    3.50
   5   8  -6   69.69    4.90
  -5  -8   6   67.69    5.80
   4   8  -6    6.10    1.80
  -4  -8   6   10.40    2.70
   3   8  -6  269.67   11.20
  -3  -8   6  344.37   13.60
   2   8  -6  204.78    8.60
  -2  -8   6  206.78   10.20
   1   8  -6  429.66   14.80
  -1  -8   6  420.26   16.50
   0   8  -6   48.60    3.70
   0  -8   6   51.49    5.30
   1  -8   6   67.99    5.40
  -2   8  -6  114.19    6.40
   2  -8   6  111.89    7.00
  -3   8  -6   66.99    5.10
   3  -8   6   75.69    5.70
  -4   8  -6   14.60    3.10
   4  -8   6   10.80    2.80
  -5   8  -6   -1.60    1.30
   6  -8   6   -1.10    1.90
   7  -8   6   12.10    3.40
  10   7  -6   27.70    5.00
   9   7  -6    1.50    2.20
   8   7  -6    8.90    2.90
  -8  -7   6    4.00    2.40
   7   7  -6  184.08    9.60
  -7  -7   6  189.28   10.60
   6   7  -6  276.37   12.00
  -6  -7   6  291.37   13.30
   5   7  -6   11.20    2.40
  -5  -7   6    9.50    2.60
   4   7  -6  217.48    9.10
  -4  -7   6  194.78    9.90
   3   7  -6  176.28    7.90
  -3  -7   6  182.78    9.00
   2   7  -6   63.09    4.10
  -2  -7   6   61.99    4.80
   1   7  -6   14.30    2.30
  -1  -7   6   12.70    2.60
   0   7  -6   25.60    3.10
   0  -7   6   27.10    3.60
  -1   7  -6  278.57   10.90
   1  -7   6  265.77   11.50
  -2   7  -6  221.08    9.60
   2  -7   6  212.78    9.80
  -3   7  -6  222.48   10.10
   3  -7   6  217.78   10.00
  -4   7  -6   13.70    2.80
   4  -7   6   17.90    3.20
  -5   7  -6    0.10    1.40
   6  -7   6    4.50    2.30
   7  -7   6    3.20    2.20
  10   6  -6    8.50    3.30
   9   6  -6   17.70    4.10
   8   6  -6   34.60    4.90
   7   6  -6  542.15   20.00
  -7  -6   6  546.85   21.10
   6   6  -6   30.30    4.00
  -6  -6   6   37.40    4.90
   5   6  -6    3.20    1.50
  -5  -6   6    1.20    1.40
   4   6  -6  105.19    5.90
  -4  -6   6  114.59    6.70
   3   6  -6   76.39    4.70
  -3  -6   6   75.09    5.30
   2   6  -6   42.10    3.30
  -2  -6   6   47.60    3.90
   1   6  -6  124.19    6.10
  -1  -6   6  123.99    6.70
   0   6  -6   66.49    4.30
   0  -6   6   61.29    4.50
   0  -6   6   61.89    3.20
  -1   6  -6  682.43   21.40
   1  -6   6  630.84   21.50
  -2   6  -6    1.00    1.10
   2  -6   6    2.50    1.30
  -3   6  -6   80.39    5.60
   3  -6   6   82.19    5.20
  -4   6  -6   41.90    4.70
  -5   6  -6    9.80    2.70
   6  -6   6    0.20    1.70
   7  -6   6    5.20    2.90
   8  -6   6   10.40    3.50
  10   5  -6    2.80    2.50
   9   5  -6   45.60    5.90
   8   5  -6   27.20    4.40
   7   5  -6   -0.70    1.30
  -7  -5   6    1.00    1.90
   6   5  -6    8.80    2.40
  -6  -5   6   12.70    3.00
   5   5  -6    8.30    2.00
  -5  -5   6   14.40    2.90
   4   5  -6  195.18    8.40
  -4  -5   6  192.68    9.10
   3   5  -6   25.30    3.00
  -3  -5   6   28.20    3.40
   2   5  -6   96.29    5.10
  -2  -5   6   84.29    5.20
   1   5  -6   76.49    4.50
  -1  -5   6   76.49    4.80
   0   5  -6  469.75   16.10
   0  -5   6  478.85   16.20
   0  -5   6  480.85   13.90
  -1   5  -6   10.00    2.00
   1  -5   6    8.70    1.90
  -2   5  -6  259.97   10.80
   2  -5   6  255.47   10.10
  -3   5  -6   33.20    4.00
   3  -5   6   35.60    3.10
  -4   5  -6    1.10    1.40
  -5   5  -6   21.40    3.90
   7  -5   6   -2.40    1.50
   8  -5   6   -2.00    2.00
  11   4  -6   17.50    4.50
  10   4  -6    8.90    3.20
   9   4  -6    5.40    2.50
   8   4  -6    4.00    2.30
   7   4  -6  213.68   10.40
   6   4  -6   54.79    5.20
  -6  -4   6   63.59    5.60
   5   4  -6   13.10    2.50
  -5  -4   6   16.50    3.00
   4   4  -6  122.49    6.30
  -4  -4   6  138.29    7.10
   3   4  -6   59.09    3.90
  -3  -4   6   57.39    4.20
   2   4  -6   94.89    5.00
  -2  -4   6   87.79    5.00
   1   4  -6  981.30   29.50
  -1  -4   6  989.60   29.40
   0   4  -6  156.48    7.10
   0  -4   6  151.88    6.70
  -1   4  -6    5.10    1.60
   1  -4   6    9.00    1.70
  -2   4  -6    1.20    1.10
   2  -4   6    2.60    1.00
  -3   4  -6    3.40    1.70
   3  -4   6    4.00    1.30
  -4   4  -6  119.69    7.30
  -5   4  -6   37.40    4.90
   7  -4   6    6.10    2.80
   8  -4   6    3.30    3.20
  11   3  -6   14.10    4.10
  10   3  -6    0.90    2.10
   9   3  -6   19.50    3.80
   8   3  -6   -1.10    1.40
   7   3  -6  239.28   11.10
   6   3  -6   10.60    2.40
   5   3  -6   52.19    4.00
  -5  -3   6   48.20    4.30
   4   3  -6   64.49    4.30
  -4  -3   6   68.19    4.80
   3   3  -6   17.50    2.40
   3   3  -6   20.10    1.20
  -3  -3   6   18.50    2.50
   2   3  -6   12.50    2.10
  -2  -3   6    9.00    1.80
   1   3  -6   98.59    5.10
  -1  -3   6   85.59    4.60
   0   3  -6  123.59    6.10
   0  -3   6  124.39    5.60
  -1   3  -6  269.47   10.40
   1  -3   6  247.58    9.00
  -2   3  -6  202.28    9.00
   2  -3   6  200.28    7.40
  -3   3  -6  310.07   12.60
  -4   3  -6  461.65   17.40
  -5   3  -6   -0.60    1.50
   7  -3   6    6.70    3.00
   8  -3   6   44.40    6.30
  11   2  -6    0.20    2.70
  10   2  -6   -2.10    1.80
   9   2  -6  226.48   11.70
   8   2  -6  127.09    7.90
   7   2  -6  226.28   10.60
   6   2  -6   55.69    4.40
   5   2  -6  138.79    7.00
   4   2  -6   30.70    3.30
  -4  -2   6   28.20    3.40
   3   2  -6   81.69    3.20
   3   2  -6   74.69    4.50
  -3  -2   6   83.79    5.00
   2   2  -6   65.69    4.10
   2   2  -6   66.99    2.50
  -2  -2   6   72.09    4.20
   1   2  -6  323.87    9.30
   1   2  -6  294.67   11.20
  -1  -2   6  315.37   10.90
   0   2  -6  402.46   14.40
   0   2  -6  433.66   12.90
   0  -2   6  423.56   13.40
  -1   2  -6  562.04   17.50
  -1   2  -6  586.54   18.90
   1  -2   6  563.74   16.90
  -2   2  -6   19.10    2.90
  -2   2  -6   24.00    2.80
   2  -2   6   20.60    1.70
  -3   2  -6   77.99    5.00
  -3   2  -6   70.99    5.20
  -4   2  -6   46.30    5.00
  -5   2  -6  156.68    9.00
   6  -2   6    0.80    1.70
   7  -2   6    7.30    3.20
   8  -2   6   41.50    6.40
  11   1  -6   21.10    5.00
  10   1  -6   -2.80    1.60
   9   1  -6    9.30    2.90
   8   1  -6   47.20    5.50
   7   1  -6   11.60    2.70
   6   1  -6  219.08    9.80
   5   1  -6  107.99    5.90
   4   1  -6   67.89    4.40
   4   1  -6   73.29    3.60
   3   1  -6  411.16   14.30
   3   1  -6  428.06   12.80
   2   1  -6  335.57   10.10
   2   1  -6  326.77   11.70
   1   1  -6   21.60    1.60
   1   1  -6   17.10    2.40
  -1  -1   6   18.40    2.30
   0   1  -6   97.99    5.20
   0   1  -6   94.29    4.20
   0  -1   6   96.59    4.30
  -1   1  -6  388.46   13.90
   1  -1   6  397.86   12.00
  -2   1  -6    2.70    1.10
  -2   1  -6    4.40    1.70
  -3   1  -6    6.20    1.90
  -3   1  -6    8.10    2.00
  -4   1  -6  137.19    7.90
  -4   1  -6  147.49    7.90
  -5   1  -6   16.40    3.30
  -5   1  -6   14.70    3.30
   6  -1   6   22.30    4.20
   7  -1   6   34.20    5.50
   8  -1   6   30.40    5.30
  11   0  -6   -1.00    2.10
  10   0  -6   10.10    3.30
   9   0  -6    3.70    2.20
   8   0  -6   53.09    5.70
   7   0  -6   68.59    5.30
   6   0  -6   90.09    5.70
   5   0  -6    0.40    0.60
   5   0  -6    2.40    1.20
   4   0  -6   10.50    1.70
   4   0  -6    6.90    1.70
   3   0  -6   93.09    4.30
   3   0  -6   99.89    5.20
   2   0  -6 1522.65   43.30
   2   0  -6 1613.54   44.70
   1   0  -6  123.29    5.10
   1   0  -6  127.09    6.00
   0   0  -6   51.29    3.60
  -1   0  -6  277.67   10.70
  -1   0  -6  268.67   10.00
  -2   0  -6  110.99    6.00
  -2   0  -6  100.49    5.70
  -3   0  -6  205.68    9.60
  -3   0  -6  208.68    9.40
  -4   0  -6   34.30    4.50
  -4   0  -6   29.80    4.20
  -5   0  -6   10.30    2.90
  -5   0  -6    4.30    2.30
  -6   0  -6    8.20    2.80
   6   0   6    4.10    2.20
   7   0   6   11.10    3.20
   8   0   6   -1.80    1.90
  11  -1  -6    0.70    2.40
  10  -1  -6   51.79    6.40
   9  -1  -6   13.20    3.40
   8  -1  -6  409.16   16.20
   7  -1  -6    8.10    2.20
   6  -1  -6    1.70    1.30
   5  -1  -6   18.60    2.70
   5  -1  -6   21.80    2.70
   4  -1  -6   39.80    3.20
   4  -1  -6   44.20    3.20
   3  -1  -6 1036.30   30.60
   2  -1  -6    6.70    1.50
   1  -1  -6  506.95   16.70
   1  -1  -6  570.14   17.50
   0  -1  -6   57.59    3.60
   0  -1  -6   60.59    3.80
  -1  -1  -6    1.00    1.00
  -1  -1  -6    1.00    0.90
  -2  -1  -6   44.00    3.60
  -2  -1  -6   47.10    3.80
  -3  -1  -6   14.00    2.60
  -3  -1  -6   16.60    2.90
  -4  -1  -6   65.79    5.50
  -4  -1  -6   79.09    5.60
  -5  -1  -6    0.30    1.50
  -5  -1  -6   -1.90    1.10
  -6  -1  -6   20.80    4.20
   6   1   6   25.80    4.40
  -7  -1  -6   23.70    4.90
   7   1   6   19.70    4.20
   8   1   6    5.40    3.00
  11  -2  -6   -2.20    1.90
  10  -2  -6    8.90    3.00
   9  -2  -6   -0.90    1.30
   7  -2  -6  293.67   12.30
   7  -2  -6  288.77   12.40
   6  -2  -6  362.86   14.00
   6  -2  -6  385.66   14.10
   5  -2  -6   35.00    3.70
   5  -2  -6   38.60    3.80
   4  -2  -6  567.44   18.10
   4  -2  -6  538.85   17.80
   3  -2  -6  118.19    5.80
   3  -2  -6  119.09    5.70
   2  -2  -6    5.70    1.50
   2  -2  -6    6.20    1.50
   1  -2  -6    2.20    1.10
   1  -2  -6    1.40    0.90
   0  -2  -6  181.78    7.90
   0  -2  -6  194.98    7.90
  -1  -2  -6 1104.89   33.00
  -1  -2  -6 1091.19   32.70
  -2  -2  -6   -0.50    1.00
  -2  -2  -6    0.40    0.90
  -3  -2  -6  263.27   11.60
  -3  -2  -6  263.67   11.10
  -4  -2  -6   27.10    4.20
  -4  -2  -6   31.20    4.20
  -5  -2  -6   -0.80    1.60
  -6  -2  -6    0.60    2.00
   6   2   6    2.40    1.90
  -7  -2  -6   -1.30    2.10
   7   2   6    0.50    2.00
   8   2   6    7.00    3.40
  11  -3  -6    0.80    2.50
  10  -3  -6   15.50    3.60
   9  -3  -6   12.60    3.10
   8  -3  -6   93.99    7.00
   8  -3  -6   89.49    6.30
   7  -3  -6  312.07   13.30
   7  -3  -6  310.87   12.70
   6  -3  -6  333.27   13.30
   6  -3  -6  330.47   12.80
   5  -3  -6   17.00    2.70
   5  -3  -6   19.00    3.00
   4  -3  -6  176.78    7.50
   4  -3  -6  168.98    7.90
   3  -3  -6 1143.69   34.20
   3  -3  -6 1155.08   33.50
   2  -3  -6   69.39    4.00
   2  -3  -6   68.39    4.40
   1  -3  -6  465.05   15.10
   1  -3  -6  456.15   15.70
   0  -3  -6  313.27   11.80
   0  -3  -6  296.37   11.00
  -1  -3  -6   83.09    5.30
  -1  -3  -6   91.19    5.10
  -2  -3  -6  122.89    7.00
  -2  -3  -6  124.39    6.50
  -3  -3  -6    2.90    1.60
  -3  -3  -6    1.20    1.40
  -4  -3  -6    9.30    2.80
  -4  -3  -6    3.60    1.90
  -5  -3  -6   27.90    4.80
   5   3   6   28.00    4.20
  -6  -3  -6   -0.40    2.00
   6   3   6    0.20    1.60
  -7  -3  -6   41.10    6.60
   7   3   6   37.10    5.40
  11  -4  -6    6.70    3.70
  11  -4  -6    4.90    2.60
  10  -4  -6   62.69    6.90
  10  -4  -6   69.49    8.00
   9  -4  -6    9.70    3.00
   9  -4  -6   16.80    4.00
   8  -4  -6   -1.10    1.20
   8  -4  -6   -0.50    1.50
   7  -4  -6  324.47   13.00
   7  -4  -6  318.67   13.80
   6  -4  -6    3.60    1.90
   6  -4  -6    3.70    1.50
   5  -4  -6  216.08    8.90
   5  -4  -6  207.78    9.70
   4  -4  -6  171.98    8.30
   4  -4  -6  174.18    7.50
   3  -4  -6   47.90    3.30
   3  -4  -6   43.50    4.30
   2  -4  -6  218.58    8.40
   2  -4  -6  218.78    9.40
   1  -4  -6  780.32   24.90
   1  -4  -6  780.42   23.50
   0  -4  -6  323.67   12.70
   0  -4  -6  329.07   11.60
  -1  -4  -6  110.69    5.60
  -1  -4  -6  102.59    6.30
  -2  -4  -6   34.90    4.40
  -2  -4  -6   33.50    3.70
  -3  -4  -6   89.39    6.30
  -3  -4  -6   89.29    5.60
  -4  -4  -6   11.40    3.00
  -5  -4  -6    4.40    2.60
   5   4   6    4.10    2.10
  -6  -4  -6   -0.30    2.10
   6   4   6    3.50    2.40
  -7  -4  -6    0.90    2.80
   7   4   6   -0.80    2.10
  10  -5  -6   17.50    4.30
   9  -5  -6   20.60    4.70
   9  -5  -6   18.20    3.50
   8  -5  -6    5.50    2.70
   8  -5  -6    1.60    1.90
   7  -5  -6   51.19    4.90
   7  -5  -6   47.40    5.70
   6  -5  -6   93.39    6.60
   6  -5  -6   94.29    5.60
   5  -5  -6   26.70    3.90
   5  -5  -6   25.00    3.00
   4  -5  -6    3.00    1.30
   4  -5  -6    4.40    1.70
   3  -5  -6   77.89    5.40
   3  -5  -6   78.49    4.30
   2  -5  -6   26.50    2.70
   2  -5  -6   31.60    3.90
   1  -5  -6   70.89    4.00
   1  -5  -6   74.09    5.20
   0  -5  -6  162.78    8.30
   0  -5  -6  154.38    6.70
  -1  -5  -6    7.20    2.30
  -1  -5  -6    9.40    1.90
  -2  -5  -6   -0.70    1.40
  -2  -5  -6    1.30    1.20
  -3  -5  -6    2.00    1.60
  -3  -5  -6    0.60    1.80
  -4  -5  -6   -2.00    1.20
   4   5   6    1.50    1.60
  -5  -5  -6   -1.80    1.90
   5   5   6    0.00    1.80
  -6  -5  -6  105.89    8.80
  -7  -5  -6    8.00    4.50
  10  -6  -6   -0.90    2.60
   9  -6  -6    0.80    2.10
   8  -6  -6   45.40    6.10
   7  -6  -6    2.60    2.20
   6  -6  -6  111.79    7.50
   5  -6  -6   10.70    2.70
   4  -6  -6  342.67   14.20
   3  -6  -6   93.19    6.40
   2  -6  -6  836.42   27.60
   1  -6  -6  446.76   16.90
   0  -6  -6    1.60    1.60
  -1  -6  -6   89.29    6.50
  -2  -6  -6  118.59    7.90
  -3  -6  -6    4.40    2.30
  -4  -6  -6    2.50    2.50
  -5  -6  -6   36.20    5.90
  -6  -6  -6   -2.20    2.00
   9  -7  -6    2.10    3.00
   8  -7  -6    5.80    3.00
   7  -7  -6  165.48   10.00
   6  -7  -6   19.80    4.00
   5  -7  -6    6.50    2.60
   4  -7  -6   18.40    3.50
   3  -7  -6   72.79    5.80
   2  -7  -6   44.90    5.30
   1  -7  -6   -0.80    1.30
   0  -7  -6   37.70    4.80
  -1  -7  -6   20.50    3.90
  -2  -7  -6  326.07   14.90
  -3  -7  -6   28.90    5.10
  -4  -7  -6    0.50    1.90
  -5  -7  -6    5.90    3.10
   9  -8  -6    0.00    2.40
   8  -8  -6    2.40    2.50
   7  -8  -6   44.80    6.20
   6  -8  -6   29.70    5.10
   5  -8  -6    6.40    2.90
   4  -8  -6    7.10    2.50
   3  -8  -6    0.50    1.90
   2  -8  -6   12.20    3.20
   1  -8  -6    6.00    2.50
   0  -8  -6   39.30    5.20
  -1  -8  -6   22.00    4.30
  -2  -8  -6   40.00    5.80
  -3  -8  -6   -0.30    1.80
  -4  -8  -6   12.00    3.60
  -5  -8  -6   31.60    5.80
   8  -9  -6    2.00    2.70
   7  -9  -6    0.10    2.10
   6  -9  -6   12.90    3.50
   5  -9  -6   25.50    4.60
   4  -9  -6    7.50    2.80
   3  -9  -6    0.50    1.90
   2  -9  -6    4.90    2.50
   1  -9  -6   12.20    3.50
   0  -9  -6   20.40    4.20
  -1  -9  -6  120.59    8.80
  -2  -9  -6   27.00    5.30
  -3  -9  -6    0.50    2.30
  -4  -9  -6   15.40    4.00
   7 -10  -6    1.90    2.50
   6 -10  -6   52.49    7.10
   5 -10  -6   -1.20    2.00
   4 -10  -6   -0.80    1.80
   3 -10  -6   39.10    6.00
   2 -10  -6   -3.50    1.70
   1 -10  -6   14.40    3.70
   0 -10  -6   24.50    4.70
  -1 -10  -6    2.70    2.40
  -2 -10  -6   19.20    4.60
  -3 -10  -6    4.00    3.00
   6 -11  -6    0.60    2.60
   5 -11  -6   17.80    4.60
   4 -11  -6   12.30    3.80
   3 -11  -6   28.60    5.30
   2 -11  -6    9.30    3.60
   1 -11  -6    1.00    2.20
   0 -11  -6    1.00    2.50
  -1 -11  -6    8.30    3.60
  -2 -11  -6    8.50    3.60
   4 -12  -6   21.80    5.10
   3 -12  -6    2.50    2.90
   2 -12  -6    1.30    2.50
   1 -12  -6   32.00    6.00
  -3 -14   7   11.30    4.30
  -2 -14   7    6.20    3.20
  -1 -14   7   40.60    6.90
   0 -14   7   15.60    4.50
   1 -14   7   25.50    5.40
  -5 -13   7    8.30    3.50
  -4 -13   7   41.70    6.50
  -3 -13   7    6.90    3.20
  -2 -13   7   -2.30    2.00
  -1 -13   7    0.30    2.10
   0 -13   7    1.00    2.40
   1 -13   7    1.70    2.80
   2 -13   7    1.20    2.50
   3 -13   7    3.40    2.80
  -6 -12   7   17.30    4.50
  -5 -12   7   15.90    4.30
  -4 -12   7    1.60    2.40
  -3 -12   7   95.09    8.30
  -2 -12   7    6.20    2.70
  -1 -12   7    6.90    3.10
   0 -12   7    2.10    2.30
   1 -12   7    1.50    2.30
   2 -12   7    1.20    2.20
   3 -12   7    3.00    2.80
   4 -12   7    1.70    2.30
  -6 -11   7   40.00    6.20
  -5 -11   7   -1.00    2.20
  -4 -11   7   15.40    3.80
  -3 -11   7   15.30    4.00
  -2 -11   7    6.90    2.90
  -1 -11   7   48.10    6.40
   0 -11   7    0.10    2.00
   1 -11   7    3.10    2.30
   2 -11   7    3.00    2.30
   3 -11   7    8.80    3.30
   4 -11   7    3.00    2.40
  -8 -10   7   -0.40    2.40
  -7 -10   7   79.99    8.50
  -6 -10   7   15.50    3.80
  -5 -10   7   -0.20    1.90
  -4 -10   7   13.10    3.50
  -3 -10   7    8.00    2.70
  -2 -10   7    2.30    2.00
  -1 -10   7   24.60    4.40
   0 -10   7   28.60    4.70
   1 -10   7    7.80    2.70
   2 -10   7   35.70    5.30
   3 -10   7  114.89    8.10
   4 -10   7   12.00    3.40
  -8  -9   7   26.60    5.40
  -7  -9   7   12.40    3.40
  -6  -9   7   52.39    6.40
  -5  -9   7   46.60    5.80
  -4  -9   7   50.99    6.10
   3   9  -7   38.10    4.60
  -3  -9   7   33.80    4.70
   2   9  -7   33.50    4.00
  -2  -9   7   39.40    5.20
   1   9  -7    9.00    2.20
  -1  -9   7   15.10    3.30
   0   9  -7  204.68    9.20
   0  -9   7  205.18   10.80
   1  -9   7   49.20    5.70
  -2   9  -7  424.16   15.80
   2  -9   7  405.06   16.80
  -3   9  -7    2.60    1.50
   3  -9   7    2.00    1.90
  -4   9  -7   42.30    5.20
  -5   9  -7   10.30    3.00
   6  -9   7   12.00    5.40
   9   8  -7    2.20    2.40
   8   8  -7   11.90    3.30
  -8  -8   7    5.50    2.90
   7   8  -7   21.20    3.80
  -7  -8   7   24.60    4.60
   6   8  -7   89.99    6.20
  -6  -8   7  102.09    7.40
   5   8  -7   69.89    5.10
  -5  -8   7   55.39    6.10
   4   8  -7   63.39    4.70
  -4  -8   7   60.09    6.20
   3   8  -7   29.60    3.60
  -3  -8   7   32.10    4.40
   2   8  -7  334.07   12.80
  -2  -8   7  336.47   14.20
   1   8  -7 1192.78   35.50
  -1  -8   7 1165.78   37.20
   0   8  -7    0.10    1.20
   0  -8   7    2.40    1.70
  -1   8  -7  180.28    8.60
   1  -8   7  184.18    9.50
  -2   8  -7    4.30    1.90
   2  -8   7    2.40    1.70
  -3   8  -7    7.00    2.20
   3  -8   7    7.70    2.30
  -4   8  -7    4.60    2.00
  -5   8  -7   -0.40    1.60
   6  -8   7    1.10    2.10
   7  -8   7   13.40    3.70
  10   7  -7    5.80    3.20
   9   7  -7    5.90    2.60
   8   7  -7   87.79    6.80
  -8  -7   7   82.79    8.60
   7   7  -7    6.40    2.40
  -7  -7   7    4.00    2.30
   6   7  -7   18.60    3.30
  -6  -7   7   16.80    3.60
   5   7  -7  168.88    8.50
  -5  -7   7  181.48    9.70
   4   7  -7   64.69    4.70
  -4  -7   7   68.79    5.40
   3   7  -7  109.99    6.10
  -3  -7   7  104.09    6.80
   2   7  -7  163.78    7.60
  -2  -7   7  146.59    8.10
   1   7  -7   14.50    2.50
  -1  -7   7   15.50    3.00
   0   7  -7  109.59    6.10
   0  -7   7  103.69    6.50
  -1   7  -7  197.18    9.10
   1  -7   7  204.88    9.60
  -2   7  -7   20.00    3.30
   2  -7   7   20.70    3.40
  -3   7  -7   -1.10    1.10
   3  -7   7    0.80    1.50
  -4   7  -7    3.30    1.90
  -5   7  -7   22.50    4.00
   7  -7   7    3.40    2.70
  10   6  -7   45.10    6.40
   9   6  -7   51.69    6.30
   8   6  -7    2.90    2.10
   7   6  -7  550.34   20.50
  -7  -6   7  554.34   21.70
   6   6  -7    2.10    1.60
  -6  -6   7    0.90    1.80
   5   6  -7    9.70    2.30
  -5  -6   7    9.70    2.80
   4   6  -7   41.70    4.40
  -4  -6   7   36.80    4.50
   3   6  -7    0.20    0.90
  -3  -6   7   -0.30    0.90
   2   6  -7  108.89    5.90
  -2  -6   7  103.39    6.30
   1   6  -7  199.88    9.00
  -1  -6   7  221.68    9.60
   0   6  -7   32.80    3.70
   0  -6   7   26.50    3.50
  -1   6  -7   -0.10    1.00
   1  -6   7   -1.10    0.80
  -2   6  -7   74.49    5.40
   2  -6   7   80.29    5.20
  -3   6  -7   41.80    4.80
   3  -6   7   36.90    4.20
  -4   6  -7   19.50    3.50
  -5   6  -7   12.00    3.00
   7  -6   7   12.70    3.70
  10   5  -7   41.10    6.10
   9   5  -7   28.80    4.80
   8   5  -7  127.79    8.30
   7   5  -7   99.89    6.70
  -7  -5   7   92.39    7.30
   6   5  -7   48.40    5.20
  -6  -5   7   54.69    6.00
   5   5  -7   75.89    5.20
  -5  -5   7   73.09    5.50
   4   5  -7   55.09    4.20
  -4  -5   7   60.39    4.70
   3   5  -7  135.09    6.70
  -3  -5   7  123.29    6.90
   2   5  -7   38.40    3.90
  -2  -5   7   42.30    3.70
   1   5  -7    1.50    1.10
  -1  -5   7    1.60    1.10
   0   5  -7   75.29    4.90
   0  -5   7   75.39    4.70
  -1   5  -7    4.70    1.60
   1  -5   7    2.50    1.20
  -2   5  -7   18.70    3.20
   2  -5   7   18.90    2.70
  -3   5  -7    6.30    2.10
  -4   5  -7   87.89    6.40
  -5   5  -7   16.30    3.40
  -6   5  -7    5.10    2.50
   7  -5   7    3.70    2.70
  10   4  -7   18.50    4.20
   9   4  -7   32.00    5.10
   8   4  -7    8.80    2.90
   7   4  -7  132.79    8.00
   6   4  -7   27.60    3.90
  -6  -4   7   23.10    3.80
   5   4  -7   85.99    5.50
  -5  -4   7   81.19    5.90
   4   4  -7   43.60    4.30
  -4  -4   7   37.70    4.10
   3   4  -7  348.87   13.20
  -3  -4   7  369.66   13.60
   2   4  -7   99.99    5.60
  -2  -4   7  105.49    5.70
   1   4  -7   83.59    5.10
  -1  -4   7   83.89    4.90
   0   4  -7    2.70    1.30
   0  -4   7    1.50    1.00
  -1   4  -7  235.08   10.20
   1  -4   7  234.08    9.10
  -2   4  -7   40.00    4.50
   2  -4   7   43.60    3.20
  -3   4  -7   24.00    3.60
  -4   4  -7    1.60    1.40
  -5   4  -7   35.20    5.00
  -6   4  -7    2.90    2.20
   7  -4   7   -2.50    1.70
  11   3  -7    9.20    3.80
  10   3  -7    5.70    2.80
   9   3  -7   64.29    7.00
   8   3  -7   20.10    3.80
   7   3  -7  233.08   11.10
   6   3  -7   43.40    4.70
   5   3  -7    2.30    1.40
  -5  -3   7    1.50    1.30
   4   3  -7   95.29    5.50
  -4  -3   7   91.09    5.90
   3   3  -7    5.40    1.60
  -3  -3   7    4.70    1.50
   2   3  -7    6.40    1.60
  -2  -3   7    4.70    1.50
   1   3  -7 1128.89   33.80
  -1  -3   7 1122.79   33.10
   0   3  -7  162.88    5.90
   0   3  -7  154.68    7.60
   0  -3   7  162.48    6.80
  -1   3  -7  469.55   16.80
   1  -3   7  480.45   15.20
  -2   3  -7   71.69    5.20
  -3   3  -7  562.24   20.20
  -4   3  -7  418.66   16.70
  -5   3  -7   49.10    5.80
  -6   3  -7   10.30    3.20
   7  -3   7    1.40    2.40
   8  -3   7   13.00    4.90
  11   2  -7  123.89    9.60
  10   2  -7   10.40    3.40
   9   2  -7   14.90    3.60
   8   2  -7    6.30    2.50
   7   2  -7  299.17   12.90
   6   2  -7   18.90    3.30
   5   2  -7  179.78    8.50
   4   2  -7   39.50    4.00
   4   2  -7   39.50    2.40
   3   2  -7    0.50    0.50
   3   2  -7    0.00    0.80
  -3  -2   7    0.90    1.00
   2   2  -7  311.07   11.90
   2   2  -7  308.87    9.40
  -2  -2   7  333.47   11.90
   1   2  -7  582.44   19.10
   1   2  -7  578.24   16.70
  -1  -2   7  573.94   18.20
   0   2  -7   86.99    4.00
   0   2  -7   83.09    5.20
   0  -2   7   88.79    4.40
  -1   2  -7  139.89    7.10
  -1   2  -7  138.59    6.10
   1  -2   7  139.09    5.60
  -2   2  -7   -0.10    0.50
  -2   2  -7    1.60    1.40
  -3   2  -7  459.05   17.50
  -3   2  -7  474.35   16.80
  -4   2  -7  266.67   12.20
  -5   2  -7    1.90    1.60
   7  -2   7   55.09    7.00
   8  -2   7   -1.20    3.00
  11   1  -7    2.40    2.40
  10   1  -7   30.40    5.10
   9   1  -7    7.00    2.80
   8   1  -7   -1.20    1.40
   7   1  -7  403.96   15.90
   6   1  -7  288.17   12.10
   5   1  -7  528.65   18.10
   5   1  -7  518.55   16.60
   4   1  -7  184.88    8.40
   4   1  -7  197.58    7.20
   3   1  -7  439.46   15.30
   3   1  -7  439.56   13.40
   2   1  -7   60.99    3.00
   2   1  -7   58.49    4.10
   1   1  -7  419.36   14.80
   1   1  -7  417.06   13.00
   0   1  -7    1.70    0.80
   0   1  -7   -0.40    0.80
  -1   1  -7   11.00    2.20
  -1   1  -7   10.10    1.80
  -2   1  -7   11.40    2.60
  -2   1  -7   12.50    2.30
  -3   1  -7  185.88    8.90
  -3   1  -7  185.48    9.40
  -4   1  -7   12.40    2.90
  -4   1  -7   13.80    3.10
  -5   1  -7    9.40    2.80
  -5   1  -7    6.10    2.50
   7  -1   7   51.89    6.70
  11   0  -7   33.30    5.90
  10   0  -7  122.89    8.70
   9   0  -7    4.00    2.40
   8   0  -7  309.67   13.60
   7   0  -7  750.32   25.30
   6   0  -7  170.78    8.50
   5   0  -7   74.09    5.00
   5   0  -7   76.79    4.40
   4   0  -7  348.97   11.70
   4   0  -7  331.67   12.60
   3   0  -7  232.28    9.40
   3   0  -7  232.38    8.40
   2   0  -7  125.19    6.20
   2   0  -7  126.39    5.30
   1   0  -7   34.80    3.60
   1   0  -7   31.00    2.40
   0   0  -7  135.99    6.00
  -1   0  -7   38.90    3.20
  -1   0  -7   36.40    4.00
  -2   0  -7  157.38    8.00
  -2   0  -7  162.98    7.90
  -3   0  -7    0.50    1.30
  -3   0  -7    0.50    1.40
  -4   0  -7    1.50    1.60
  -4   0  -7   -0.30    1.40
  -5   0  -7   26.10    4.50
  -5   0  -7   13.50    3.40
  -6   0  -7   -2.10    1.50
   6   0   7   -0.70    1.60
   7   0   7    3.50    2.90
  11  -1  -7   33.80    5.70
  10  -1  -7   25.10    4.40
   9  -1  -7   32.40    4.70
   8  -1  -7    0.20    1.60
   7  -1  -7   54.99    5.30
   7  -1  -7   50.69    5.20
   6  -1  -7   45.80    4.70
   6  -1  -7   41.70    4.20
   5  -1  -7  214.58    9.20
   5  -1  -7  233.18    9.70
   4  -1  -7   29.70    3.40
   3  -1  -7    2.00    1.10
   3  -1  -7    2.20    1.00
   2  -1  -7    0.90    0.90
   2  -1  -7   -0.10    0.50
   1  -1  -7    1.50    1.10
   1  -1  -7   -0.60    0.50
   0  -1  -7    2.20    1.10
   0  -1  -7    2.10    1.10
  -1  -1  -7  271.17   11.10
  -1  -1  -7  277.97   10.90
  -2  -1  -7   15.10    2.60
  -2  -1  -7   10.70    2.40
  -3  -1  -7  137.69    7.70
  -3  -1  -7  134.29    7.70
  -4  -1  -7   40.50    5.10
  -4  -1  -7   47.40    5.30
  -5  -1  -7   19.90    4.00
  -5  -1  -7   26.60    4.40
  -6  -1  -7   19.20    4.30
   6   1   7   12.10    3.40
  -7  -1  -7    2.90    2.50
   7   1   7    2.40    2.70
  11  -2  -7   32.30    5.40
  10  -2  -7    4.90    2.50
   9  -2  -7   -0.20    1.80
   9  -2  -7   -1.00    2.10
   8  -2  -7    8.10    2.50
   8  -2  -7    8.20    2.70
   7  -2  -7  209.98    9.90
   7  -2  -7  195.08    9.70
   6  -2  -7   21.70    3.20
   6  -2  -7   21.30    3.20
   5  -2  -7   27.50    3.40
   5  -2  -7   26.80    3.30
   4  -2  -7   90.69    5.30
   4  -2  -7   91.19    5.20
   3  -2  -7   17.60    2.50
   3  -2  -7   19.50    2.70
   2  -2  -7   19.60    2.60
   2  -2  -7   18.40    2.50
   1  -2  -7    1.90    1.10
   1  -2  -7    1.60    1.00
   0  -2  -7   30.80    3.50
   0  -2  -7   32.50    3.50
  -1  -2  -7   27.20    3.30
  -1  -2  -7   24.10    3.10
  -2  -2  -7  107.69    6.30
  -2  -2  -7  104.59    6.30
  -3  -2  -7   35.70    4.70
  -3  -2  -7   35.80    4.30
  -4  -2  -7   37.40    5.10
  -4  -2  -7   27.70    4.20
  -5  -2  -7   26.20    4.70
  -6  -2  -7    4.40    3.00
   6   2   7    4.80    2.40
  -7  -2  -7   31.50    5.80
   7   2   7   20.00    4.50
  11  -3  -7   11.30    3.50
  11  -3  -7    9.70    4.00
  10  -3  -7    2.00    2.10
  10  -3  -7   -1.40    2.20
   9  -3  -7   20.00    3.90
   9  -3  -7   19.80    4.00
   8  -3  -7  264.67   12.70
   8  -3  -7  278.67   12.40
   7  -3  -7    9.70    2.60
   7  -3  -7   15.30    2.90
   6  -3  -7    3.30    1.80
   6  -3  -7    2.30    1.90
   5  -3  -7   23.60    3.30
   5  -3  -7   31.40    3.50
   4  -3  -7  181.28    8.00
   4  -3  -7  178.28    8.30
   3  -3  -7  130.39    6.70
   3  -3  -7  132.29    6.40
   2  -3  -7    1.00    1.30
   2  -3  -7    2.40    1.40
   1  -3  -7  438.46   15.80
   1  -3  -7  460.45   15.50
   0  -3  -7   78.59    5.30
   0  -3  -7   87.49    5.10
  -1  -3  -7   38.00    4.30
  -1  -3  -7   34.80    3.80
  -2  -3  -7  183.08    9.20
  -2  -3  -7  179.98    8.60
  -3  -3  -7   36.40    4.90
  -3  -3  -7   32.30    4.20
  -4  -3  -7   87.69    6.30
  -4  -3  -7   77.99    6.70
  -5  -3  -7   60.19    7.00
   5   3   7   55.39    6.00
  -6  -3  -7   -0.30    2.40
   6   3   7   -0.40    1.90
  -7  -3  -7   43.30    7.10
   7   3   7   32.00    5.40
  10  -4  -7   -0.40    2.10
  10  -4  -7   -2.20    2.00
   9  -4  -7    1.70    2.20
   9  -4  -7   -3.60    1.30
   8  -4  -7   52.09    5.90
   8  -4  -7   37.10    4.70
   7  -4  -7   70.89    5.90
   7  -4  -7   61.59    5.90
   6  -4  -7   21.30    3.50
   6  -4  -7   27.10    3.50
   5  -4  -7   31.00    3.90
   5  -4  -7   31.60    3.50
   4  -4  -7  199.28    8.30
   4  -4  -7  171.68    8.70
   3  -4  -7    5.20    1.50
   3  -4  -7    2.80    1.50
   2  -4  -7   68.99    4.90
   2  -4  -7   72.39    4.40
   1  -4  -7  254.87   11.00
   1  -4  -7  254.97    9.90
   0  -4  -7   10.50    2.00
   0  -4  -7   11.60    2.60
  -1  -4  -7    1.90    1.60
  -1  -4  -7    1.00    1.10
  -2  -4  -7   18.70    3.50
  -2  -4  -7   14.40    2.60
  -3  -4  -7   18.00    3.60
  -3  -4  -7   22.80    3.40
  -4  -4  -7    4.90    2.40
  -4  -4  -7    9.30    2.70
  -5  -4  -7   13.80    3.90
   5   4   7   17.50    3.60
  -6  -4  -7   10.90    4.00
   6   4   7   14.00    3.60
  10  -5  -7    6.10    3.10
  10  -5  -7    3.20    2.50
   9  -5  -7    0.50    2.00
   9  -5  -7   -2.10    1.70
   8  -5  -7    6.00    2.80
   8  -5  -7    1.40    1.70
   7  -5  -7   61.39    5.00
   7  -5  -7   67.49    6.70
   6  -5  -7    1.00    1.80
   6  -5  -7    2.80    1.60
   5  -5  -7  166.18    8.90
   5  -5  -7  161.58    7.60
   4  -5  -7  144.79    6.80
   4  -5  -7  131.59    7.60
   3  -5  -7    1.20    1.40
   3  -5  -7    2.40    1.10
   2  -5  -7  127.59    6.10
   2  -5  -7  126.79    7.30
   1  -5  -7  206.68   10.00
   1  -5  -7  219.58    8.70
   0  -5  -7   12.40    2.90
   0  -5  -7   11.50    2.20
  -1  -5  -7   15.70    2.60
  -1  -5  -7   14.20    3.00
  -2  -5  -7    2.30    1.80
  -2  -5  -7    2.20    1.60
  -3  -5  -7   -0.70    1.50
  -3  -5  -7   -1.40    1.40
  -4  -5  -7   -1.40    1.80
  -5  -5  -7    6.30    3.30
  -6  -5  -7    7.70    3.80
  10  -6  -7    9.90    3.60
   9  -6  -7    2.00    2.70
   8  -6  -7    7.10    2.90
   7  -6  -7    7.70    3.00
   6  -6  -7    6.90    2.50
   5  -6  -7   16.80    3.50
   4  -6  -7   30.00    4.30
   3  -6  -7   -1.10    1.20
   2  -6  -7   13.50    2.90
   1  -6  -7  146.69    8.40
   0  -6  -7   48.90    5.60
  -1  -6  -7   -0.20    1.50
  -2  -6  -7   20.70    4.00
  -3  -6  -7   22.30    4.40
  -4  -6  -7    1.00    2.10
  -5  -6  -7    1.30    2.40
   9  -7  -7   17.90    4.50
   8  -7  -7   39.30    5.70
   7  -7  -7   40.00    5.60
   6  -7  -7   57.59    6.50
   5  -7  -7   21.90    4.10
   4  -7  -7   -1.70    1.30
   3  -7  -7   91.99    6.90
   2  -7  -7    1.40    1.60
   1  -7  -7    9.90    2.90
   0  -7  -7  132.89    8.50
  -1  -7  -7   -0.50    1.70
  -2  -7  -7   25.40    4.50
  -3  -7  -7    1.10    2.20
  -4  -7  -7   24.90    4.90
  -5  -7  -7    1.50    2.70
   9  -8  -7    5.40    3.10
   8  -8  -7    4.90    3.00
   7  -8  -7   53.89    6.80
   6  -8  -7   45.10    6.00
   5  -8  -7    3.70    2.30
   4  -8  -7   36.30    5.30
   3  -8  -7  109.99    7.80
   2  -8  -7   52.69    6.10
   1  -8  -7   21.60    4.20
   0  -8  -7   25.80    4.40
  -1  -8  -7    4.40    2.70
  -2  -8  -7   10.50    3.40
  -3  -8  -7   -2.10    2.10
  -4  -8  -7   17.20    4.30
   8  -9  -7   11.50    4.20
   7  -9  -7    0.50    2.60
   6  -9  -7   -2.10    1.90
   5  -9  -7    1.80    2.50
   4  -9  -7   38.00    5.60
   3  -9  -7    6.70    2.80
   2  -9  -7    9.50    3.10
   1  -9  -7    2.60    2.30
   0  -9  -7   14.20    3.80
  -1  -9  -7   26.70    5.00
  -2  -9  -7   -0.90    2.10
  -3  -9  -7   -1.40    2.20
   7 -10  -7    2.20    3.20
   6 -10  -7    2.50    2.90
   5 -10  -7    2.80    2.70
   4 -10  -7    1.40    2.40
   3 -10  -7    1.50    2.40
   2 -10  -7    7.10    3.10
   1 -10  -7   21.00    4.60
   0 -10  -7   10.80    3.70
  -1 -10  -7   22.90    4.80
  -2 -10  -7    7.60    3.50
   5 -11  -7    5.60    3.20
   4 -11  -7   34.50    6.00
   3 -11  -7   14.60    4.20
   2 -11  -7    9.10    3.60
   1 -11  -7    2.90    3.00
   0 -11  -7   10.50    4.20
  -2 -14   8   15.80    5.80
  -1 -14   8   -0.20    2.90
   0 -14   8    0.40    3.00
  -4 -13   8   -2.20    2.20
  -3 -13   8    3.40    3.00
  -2 -13   8    2.30    2.90
  -1 -13   8    3.70    2.80
   0 -13   8    1.00    2.60
   1 -13   8    7.20    3.30
   2 -13   8    2.50    2.80
  -6 -12   8   -1.90    2.20
  -5 -12   8   -2.70    1.80
  -4 -12   8   60.09    7.80
  -3 -12   8    5.80    2.90
  -2 -12   8    1.00    2.20
  -1 -12   8   16.60    4.30
   0 -12   8   31.00    5.50
   1 -12   8   41.40    6.50
   2 -12   8    8.20    3.50
   3 -12   8   19.00    4.40
  -7 -11   8    0.90    2.60
  -6 -11   8   -0.70    2.00
  -5 -11   8   -1.40    1.80
  -4 -11   8   43.20    6.40
  -3 -11   8   16.20    3.90
  -2 -11   8    1.10    2.20
  -1 -11   8    6.00    2.70
   0 -11   8   -0.50    2.00
   1 -11   8   16.80    4.10
   2 -11   8    3.30    2.50
   3 -11   8   36.90    5.70
  -8 -10   8    4.20    3.10
  -7 -10   8   30.00    5.30
  -6 -10   8    0.00    2.20
  -5 -10   8    2.70    2.50
  -4 -10   8   51.79    6.50
  -3 -10   8    5.10    2.30
  -2 -10   8    1.60    2.20
  -1 -10   8   16.40    3.60
   0 -10   8   22.30    4.20
   1 -10   8   71.39    7.40
   2 -10   8   76.19    6.70
   3 -10   8    6.00    2.70
  -8  -9   8   50.09    7.20
   7   9  -8   62.89    6.60
  -7  -9   8   61.69    7.30
   6   9  -8   15.10    3.20
  -6  -9   8   14.10    3.60
   5   9  -8   24.10    3.80
  -5  -9   8   17.50    3.90
   4   9  -8    0.30    1.40
  -4  -9   8    0.70    1.80
   3   9  -8   11.90    2.60
  -3  -9   8    8.50    2.80
   2   9  -8  150.28    7.90
  -2  -9   8  135.29    8.60
   1   9  -8   74.29    5.40
  -1  -9   8   72.59    6.20
   0   9  -8    1.80    1.40
   0  -9   8    0.90    1.60
  -1   9  -8   42.90    4.80
   1  -9   8   43.90    5.40
  -2   9  -8   12.20    2.70
   2  -9   8   16.10    3.50
  -3   9  -8   40.70    5.00
   3  -9   8   38.50    5.30
  -4   9  -8   56.99    6.50
  -5   9  -8   -3.80    1.60
   6  -9   8   27.70    4.80
   9   8  -8    4.30    2.60
   8   8  -8    0.50    1.90
  -8  -8   8    2.50    2.30
   7   8  -8   14.50    3.10
  -7  -8   8   16.60    4.20
   6   8  -8   -1.20    1.10
  -6  -8   8    1.20    1.80
   5   8  -8    0.20    1.50
  -5  -8   8    4.00    2.20
   4   8  -8    0.40    1.30
  -4  -8   8    1.00    1.50
   3   8  -8  279.67   11.70
  -3  -8   8  272.77   12.90
   2   8  -8   43.80    4.70
  -2  -8   8   40.40    5.00
   1   8  -8   40.40    4.40
  -1  -8   8   41.40    5.00
   0   8  -8    6.20    2.00
   0  -8   8    7.90    2.40
  -1   8  -8    4.20    1.80
   1  -8   8    4.10    2.00
  -2   8  -8    2.50    1.70
   2  -8   8    0.30    1.40
  -3   8  -8    0.80    1.80
  -4   8  -8   -0.10    1.50
  -5   8  -8    7.80    2.90
   9   7  -8    9.40    3.10
   8   7  -8   18.20    3.80
  -8  -7   8   18.80    4.50
   7   7  -8   23.70    4.00
  -7  -7   8   18.40    4.00
   6   7  -8   14.70    3.10
  -6  -7   8   24.90    4.40
   5   7  -8   33.80    4.30
  -5  -7   8   26.00    4.20
   4   7  -8   37.70    4.30
  -4  -7   8   25.60    3.90
   3   7  -8  215.88    9.90
  -3  -7   8  217.58   10.50
   2   7  -8   31.20    3.80
  -2  -7   8   23.60    3.90
   1   7  -8   15.40    2.80
  -1  -7   8   23.00    3.60
   0   7  -8   76.89    5.40
   0  -7   8   89.19    5.90
  -1   7  -8  260.07   11.40
   1  -7   8  257.27   11.40
  -2   7  -8   76.89    5.90
   2  -7   8   76.79    5.50
  -3   7  -8   26.50    4.10
  -4   7  -8   16.20    3.50
  -5   7  -8    3.80    2.10
  -6   7  -8   12.50    3.60
  10   6  -8   -1.10    1.90
   9   6  -8    7.00    2.90
   8   6  -8   50.69    6.00
   7   6  -8    1.10    1.70
  -7  -6   8    0.40    2.00
   6   6  -8    1.90    1.90
  -6  -6   8    2.70    2.00
   5   6  -8  117.09    6.90
  -5  -6   8  109.39    7.30
   4   6  -8   38.10    4.30
  -4  -6   8   37.40    4.60
   3   6  -8   75.19    5.20
  -3  -6   8   84.29    5.70
   2   6  -8   40.50    4.40
  -2  -6   8   33.00    4.20
   1   6  -8    6.90    2.00
  -1  -6   8   12.50    2.60
   0   6  -8   58.89    4.60
   0  -6   8   60.19    4.60
  -1   6  -8  106.09    6.60
   1  -6   8  115.09    6.40
  -2   6  -8   11.00    2.70
   2  -6   8    9.30    2.20
  -3   6  -8    2.60    1.70
  -4   6  -8    0.10    1.50
  -5   6  -8   31.30    5.00
  -6   6  -8    5.20    3.00
   7  -6   8    2.80    3.00
  10   5  -8    3.40    2.60
   9   5  -8    2.00    2.20
   8   5  -8   21.50    4.00
   7   5  -8   26.70    4.20
   6   5  -8   79.59    5.90
  -6  -5   8   66.09    5.90
   5   5  -8   10.80    2.30
  -5  -5   8   10.90    2.80
   4   5  -8    5.70    1.90
  -4  -5   8    4.20    1.70
   3   5  -8    2.10    1.40
  -3  -5   8    2.10    1.40
   2   5  -8  110.59    6.30
  -2  -5   8  115.49    6.50
   1   5  -8    2.70    1.40
  -1  -5   8    4.20    1.70
   0   5  -8   54.09    4.40
   0  -5   8   56.89    4.10
  -1   5  -8   66.29    5.10
   1  -5   8   58.89    4.20
  -2   5  -8    4.70    1.90
  -3   5  -8   23.20    3.80
  -4   5  -8   50.89    5.90
  -5   5  -8   -0.90    1.60
  -6   5  -8    1.70    2.30
   7  -5   8   11.50    3.80
  10   4  -8    6.30    3.00
   9   4  -8    2.20    2.40
   8   4  -8   42.60    5.50
   7   4  -8   29.60    4.40
   6   4  -8   21.90    3.60
  -6  -4   8   13.80    3.10
   5   4  -8   18.20    3.00
  -5  -4   8   19.30    3.40
   4   4  -8   25.30    3.40
  -4  -4   8   17.90    3.10
   3   4  -8    6.00    1.80
  -3  -4   8    4.70    1.70
   2   4  -8   15.90    2.70
  -2  -4   8   16.60    2.60
   1   4  -8    1.50    1.20
  -1  -4   8    0.30    0.90
   0   4  -8   37.40    4.30
   0  -4   8   43.70    3.40
  -1   4  -8  203.88    9.60
   1  -4   8  200.58    8.30
  -2   4  -8   24.80    3.80
  -3   4  -8  137.89    8.30
  -4   4  -8   13.90    3.10
  -5   4  -8    8.00    2.80
  -6   4  -8    4.20    2.80
   7  -4   8   39.10    6.20
  11   3  -8    4.50    3.10
  10   3  -8   51.19    6.70
   9   3  -8    2.40    2.20
   8   3  -8    6.40    2.50
   7   3  -8   12.70    3.00
   6   3  -8    3.80    1.80
   5   3  -8  102.49    6.30
   4   3  -8    2.50    1.40
  -4  -3   8    1.30    1.40
   3   3  -8   42.60    4.40
  -3  -3   8   46.70    4.00
   2   3  -8   12.90    2.50
  -2  -3   8   15.50    2.60
   1   3  -8   54.49    4.30
  -1  -3   8   51.69    3.70
   0   3  -8    1.60    1.30
   0  -3   8    1.00    0.90
  -1   3  -8  240.78   10.60
  -1   3  -8  223.48    8.80
   1  -3   8  240.28    8.90
  -2   3  -8   38.80    4.70
  -3   3  -8   54.19    5.80
  -4   3  -8   15.60    3.40
  -5   3  -8   97.69    7.40
  -6   3  -8    0.60    2.10
   7  -3   8   -0.30    2.40
  11   2  -8    8.70    3.90
  10   2  -8    7.80    3.00
   9   2  -8   -0.50    1.80
   8   2  -8   23.80    4.10
   7   2  -8  711.83   24.70
   6   2  -8   14.00    2.80
   5   2  -8  173.28    8.50
   4   2  -8   62.09    4.60
   3   2  -8   -0.10    0.90
   2   2  -8   35.80    4.00
  -2  -2   8   48.40    3.70
   1   2  -8    8.80    1.30
   1   2  -8    6.60    1.90
  -1  -2   8    7.40    1.70
   0   2  -8   83.89    5.40
   0   2  -8   78.79    4.00
   0  -2   8   75.09    4.30
  -1   2  -8  242.88   10.80
  -1   2  -8  235.48    9.30
  -2   2  -8   63.39    5.10
  -3   2  -8   29.10    4.40
  -3   2  -8   24.90    3.70
  -4   2  -8   14.70    3.30
  -5   2  -8    4.40    2.70
  -6   2  -8   28.50    5.10
   7  -2   8   32.40    5.80
  11   1  -8  121.19    9.30
  10   1  -8   67.39    7.50
   9   1  -8    5.00    2.60
   8   1  -8  455.85   18.00
   7   1  -8   97.09    6.70
   6   1  -8  269.67   13.40
   6   1  -8  226.58   10.70
   5   1  -8   17.50    2.30
   5   1  -8   16.90    2.90
   4   1  -8   51.69    4.30
   4   1  -8   56.19    3.20
   3   1  -8  526.05   18.00
   3   1  -8  518.95   15.80
   2   1  -8  742.23   23.30
   2   1  -8  687.43   20.80
   1   1  -8   42.30    4.30
   1   1  -8   43.60    2.80
   0   1  -8    4.30    1.70
   0   1  -8    3.30    1.20
  -1   1  -8   14.30    2.80
  -1   1  -8   12.80    2.20
  -2   1  -8  323.67   12.70
  -2   1  -8  333.77   13.80
  -3   1  -8  236.58   10.80
  -3   1  -8  237.68   11.40
  -4   1  -8    8.30    2.60
  -4   1  -8   13.10    3.10
  -5   1  -8    1.30    1.80
  -5   1  -8    4.80    2.40
   7  -1   8    1.80    3.10
  11   0  -8    1.40    2.60
  10   0  -8    0.60    2.30
   9   0  -8   14.70    3.50
   8   0  -8    2.80    2.10
   8   0  -8    0.30    1.50
   7   0  -8  570.64   20.70
   6   0  -8  114.09    6.00
   6   0  -8  112.19    6.80
   5   0  -8    6.00    2.00
   5   0  -8    7.80    1.70
   4   0  -8  247.38    9.20
   4   0  -8  248.68   10.50
   3   0  -8  158.98    6.50
   3   0  -8  158.68    7.70
   2   0  -8   85.29    4.30
   2   0  -8   82.69    5.20
   1   0  -8   28.40    2.90
   1   0  -8   25.10    3.30
   0   0  -8   92.49    5.70
   0   0  -8   92.29    5.00
  -1   0  -8   14.90    2.50
  -1   0  -8   22.30    3.40
  -2   0  -8  202.68    9.40
  -2   0  -8  202.98    9.90
  -3   0  -8   16.20    3.30
  -3   0  -8   18.90    3.50
  -4   0  -8   47.70    5.70
  -4   0  -8   53.29    5.90
  -5   0  -8    6.80    2.90
  -5   0  -8    6.80    2.70
  -6   0  -8    8.90    3.40
   7   0   8   25.20    5.20
  11  -1  -8    2.80    2.80
  10  -1  -8   29.80    5.20
  10  -1  -8   18.90    4.30
   9  -1  -8    0.90    2.00
   9  -1  -8   -1.10    1.60
   8  -1  -8    3.20    2.00
   8  -1  -8    0.20    1.50
   7  -1  -8  222.68   10.00
   7  -1  -8  206.98   10.30
   6  -1  -8   35.10    4.20
   6  -1  -8   31.50    3.80
   5  -1  -8    7.10    2.00
   5  -1  -8    6.40    1.70
   4  -1  -8   73.09    4.90
   4  -1  -8   72.79    4.40
   3  -1  -8    0.30    1.10
   3  -1  -8    0.60    0.90
   2  -1  -8    7.70    1.70
   2  -1  -8    8.30    2.00
   1  -1  -8   26.80    3.40
   0  -1  -8    3.50    1.30
   0  -1  -8    3.80    1.60
  -1  -1  -8   36.10    4.00
  -1  -1  -8   33.40    4.00
  -2  -1  -8    1.90    1.70
  -2  -1  -8    2.70    1.70
  -3  -1  -8    8.40    2.50
  -3  -1  -8   13.60    3.10
  -4  -1  -8    1.90    2.00
  -4  -1  -8    2.60    1.90
  -5  -1  -8   73.59    7.70
  -5  -1  -8   58.39    6.60
  -6  -1  -8    1.00    2.20
   6   1   8   -0.30    1.80
  -7  -1  -8    4.10    3.00
   7   1   8   -0.40    2.30
  11  -2  -8   28.20    5.40
  11  -2  -8   19.60    4.50
  10  -2  -8   59.59    6.90
  10  -2  -8   50.09    6.30
   9  -2  -8   58.69    6.40
   9  -2  -8   72.09    7.20
   8  -2  -8    6.50    2.40
   8  -2  -8    8.00    2.50
   7  -2  -8   99.49    6.40
   7  -2  -8   75.69    5.70
   6  -2  -8   64.69    4.90
   6  -2  -8   69.39    5.10
   5  -2  -8  602.94   20.70
   5  -2  -8  620.04   20.40
   4  -2  -8  149.59    7.20
   4  -2  -8  141.79    7.20
   3  -2  -8  128.89    6.90
   3  -2  -8  159.08    7.20
   2  -2  -8    5.10    1.60
   2  -2  -8    4.50    1.40
   1  -2  -8   75.59    4.90
   1  -2  -8   81.79    5.20
   0  -2  -8   16.40    2.70
   0  -2  -8   16.50    2.70
  -1  -2  -8   10.50    2.40
  -1  -2  -8   12.80    2.50
  -2  -2  -8   49.10    5.20
  -2  -2  -8   44.10    4.90
  -3  -2  -8    2.10    1.70
  -3  -2  -8    6.70    2.40
  -4  -2  -8    0.20    1.70
  -4  -2  -8    0.00    1.60
  -5  -2  -8    2.30    2.10
  -5  -2  -8    6.20    2.80
  -6  -2  -8    7.30    3.10
   6   2   8    4.00    2.80
  10  -3  -8   18.30    3.90
  10  -3  -8   21.00    4.40
   9  -3  -8    7.20    2.60
   9  -3  -8    5.80    2.60
   8  -3  -8    0.20    1.70
   8  -3  -8    1.10    1.90
   7  -3  -8    0.50    1.50
   7  -3  -8    0.20    1.50
   6  -3  -8    2.60    1.80
   6  -3  -8    1.90    1.80
   5  -3  -8    1.40    1.50
   5  -3  -8    1.40    1.40
   4  -3  -8   16.40    2.80
   4  -3  -8   11.40    2.40
   3  -3  -8    6.30    1.80
   3  -3  -8    6.60    1.90
   2  -3  -8    2.20    1.40
   2  -3  -8    2.10    1.30
   1  -3  -8  122.69    6.60
   1  -3  -8  148.59    7.40
   0  -3  -8   35.90    3.90
   0  -3  -8   34.60    4.20
  -1  -3  -8   12.40    2.60
  -1  -3  -8   19.60    3.30
  -2  -3  -8   84.69    6.20
  -2  -3  -8   77.19    5.60
  -3  -3  -8  100.29    6.70
  -3  -3  -8  106.79    7.50
  -4  -3  -8    9.40    2.80
  -4  -3  -8   20.50    4.40
  -5  -3  -8    0.70    2.00
  -6  -3  -8    3.70    2.90
   6   3   8    4.90    2.80
  10  -4  -8    6.20    3.30
  10  -4  -8    2.70    2.30
   9  -4  -8    4.70    2.80
   9  -4  -8    5.30    2.40
   8  -4  -8   -0.80    1.40
   8  -4  -8    1.40    2.00
   7  -4  -8   18.60    3.20
   7  -4  -8   15.60    3.30
   6  -4  -8  412.16   15.30
   6  -4  -8  400.86   15.90
   5  -4  -8  262.27   11.00
   5  -4  -8  270.67   11.80
   4  -4  -8    0.50    1.30
   4  -4  -8    1.10    1.10
   3  -4  -8    1.00    1.20
   3  -4  -8   -0.40    1.20
   2  -4  -8  317.17   12.90
   2  -4  -8  317.17   12.10
   1  -4  -8  219.78    9.50
   1  -4  -8  236.98   10.60
   0  -4  -8   46.60    5.20
   0  -4  -8   51.29    4.00
  -1  -4  -8   54.49    5.80
  -1  -4  -8   52.79    4.30
  -2  -4  -8    9.50    2.40
  -2  -4  -8   14.30    3.40
  -3  -4  -8   78.79    6.50
  -3  -4  -8   72.99    5.60
  -4  -4  -8   11.10    3.50
  -4  -4  -8    9.90    3.10
  -5  -4  -8   -0.80    2.00
   5   4   8   -1.40    1.70
  -6  -4  -8   21.50    5.20
   6   4   8   20.50    4.40
  10  -5  -8   12.40    4.10
   9  -5  -8   22.90    4.70
   8  -5  -8   18.50    4.00
   7  -5  -8   -0.10    1.80
   7  -5  -8    4.70    3.00
   6  -5  -8   -0.60    2.20
   6  -5  -8   -0.50    1.40
   5  -5  -8   61.09    8.00
   5  -5  -8   58.29    6.00
   4  -5  -8   15.60    3.20
   3  -5  -8   11.50    2.70
   2  -5  -8   83.79    6.00
   1  -5  -8  311.67   13.40
   0  -5  -8   24.20    3.90
  -1  -5  -8   -0.30    1.70
  -2  -5  -8    2.30    1.80
  -3  -5  -8   42.30    5.70
  -4  -5  -8    1.00    2.40
  -5  -5  -8   -1.20    1.90
   9  -6  -8   28.20    5.10
   8  -6  -8    0.10    2.10
   7  -6  -8    3.20    2.20
   6  -6  -8   22.10    4.10
   5  -6  -8   50.29    5.80
   4  -6  -8    1.80    1.90
   3  -6  -8   48.70    5.50
   2  -6  -8   -0.70    1.50
   1  -6  -8   82.49    6.50
   0  -6  -8   61.49    6.60
  -1  -6  -8    1.80    1.90
  -2  -6  -8  131.09    8.90
  -3  -6  -8   34.00    5.30
  -4  -6  -8   51.59    7.10
  -5  -6  -8   11.60    4.30
   9  -7  -8    6.20    3.30
   8  -7  -8    8.60    3.40
   7  -7  -8   31.80    5.10
   6  -7  -8   27.20    4.80
   5  -7  -8   25.00    4.50
   4  -7  -8   28.80    4.70
   3  -7  -8   42.00    5.40
   2  -7  -8   36.60    5.00
   1  -7  -8  108.69    7.80
   0  -7  -8   35.70    5.30
  -1  -7  -8    0.40    2.00
  -2  -7  -8   15.50    3.90
  -3  -7  -8    8.60    3.10
  -4  -7  -8    6.30    3.20
   8  -8  -8    7.70    3.40
   7  -8  -8   15.00    3.90
   6  -8  -8   23.80    4.50
   5  -8  -8    8.70    2.90
   4  -8  -8   23.20    4.50
   3  -8  -8   17.30    3.80
   2  -8  -8   34.60    5.30
   1  -8  -8   15.90    3.90
   0  -8  -8  180.58   11.10
  -1  -8  -8    8.60    3.60
  -2  -8  -8    5.70    3.20
  -3  -8  -8   56.29    7.50
   7  -9  -8   -0.30    2.20
   6  -9  -8    4.80    3.00
   5  -9  -8    0.90    2.30
   4  -9  -8    8.60    3.10
   3  -9  -8    1.70    2.20
   2  -9  -8   -0.50    2.00
   1  -9  -8    7.40    3.00
   0  -9  -8   11.90    3.90
  -1  -9  -8    1.80    2.50
  -2  -9  -8   11.90    4.00
   6 -10  -8   12.90    4.00
   5 -10  -8    3.00    3.00
   4 -10  -8    3.80    2.60
   3 -10  -8   15.20    3.90
   2 -10  -8   13.00    3.90
   1 -10  -8    1.70    2.50
   0 -10  -8   25.70    5.50
   3 -11  -8    9.30    4.00
   2 -11  -8    2.00    3.50
  -4 -13   9   -2.40    2.70
  -3 -13   9    4.90    3.00
  -2 -13   9    0.50    3.00
  -1 -13   9   -1.00    2.10
   0 -13   9    8.90    3.50
   1 -13   9   17.20    4.70
  -6 -12   9    1.40    3.00
  -5 -12   9   33.80    6.20
  -4 -12   9   12.40    4.20
  -3 -12   9    5.40    2.90
  -2 -12   9    0.10    2.20
  -1 -12   9   22.60    5.00
   0 -12   9    0.80    2.20
   1 -12   9    3.00    2.80
   2 -12   9    2.30    2.70
  -7 -11   9    3.10    3.10
  -6 -11   9    0.70    2.30
  -5 -11   9    1.30    2.70
  -4 -11   9   -0.70    1.90
  -3 -11   9   -2.10    1.90
  -2 -11   9    8.70    3.20
  -1 -11   9  100.99    8.20
   0 -11   9    1.50    2.10
   1 -11   9   -1.30    2.00
   2 -11   9  112.09    8.60
  -8 -10   9    4.80    3.20
  -7 -10   9   20.90    4.80
  -6 -10   9   23.50    4.70
  -5 -10   9    8.20    3.40
  -4 -10   9   41.20    5.80
  -3 -10   9   48.10    6.20
  -2 -10   9   32.00    5.00
  -1 -10   9    0.30    1.80
   0 -10   9   30.50    4.90
   1 -10   9   11.00    3.10
   2 -10   9   27.40    4.60
  -8  -9   9   22.00    5.00
   7   9  -9   32.90    5.20
  -7  -9   9   36.00    5.70
   6   9  -9   13.80    3.30
  -6  -9   9   22.20    4.60
   5   9  -9    3.90    1.80
  -5  -9   9    6.20    2.60
   4   9  -9    1.80    1.70
  -4  -9   9    0.70    1.70
   3   9  -9    1.40    1.40
  -3  -9   9    2.80    2.10
   2   9  -9   25.50    3.90
  -2  -9   9   15.90    3.50
   1   9  -9   63.39    5.20
  -1  -9   9   59.39    6.50
   0   9  -9   25.80    4.00
   0  -9   9   34.40    5.00
  -1   9  -9   16.40    3.30
   1  -9   9   13.00    3.30
  -2   9  -9    0.60    1.40
   2  -9   9   -2.10    1.40
  -3   9  -9   21.80    4.10
  -4   9  -9   -0.60    1.60
  -5   9  -9   -0.60    2.00
   9   8  -9    7.90    3.30
   8   8  -9   26.10    4.40
  -8  -8   9   46.00    6.80
   7   8  -9   -0.50    1.50
  -7  -8   9    2.70    2.40
   6   8  -9    4.10    2.10
  -6  -8   9    0.50    1.80
   5   8  -9  170.18    9.00
  -5  -8   9  156.68    9.60
   4   8  -9   -1.40    1.30
  -4  -8   9    0.20    1.90
   3   8  -9   61.09    4.90
  -3  -8   9   50.39    5.70
   2   8  -9   16.30    3.10
  -2  -8   9   20.10    3.80
   1   8  -9  288.97   12.50
  -1  -8   9  284.87   12.90
   0   8  -9   86.59    6.20
   0  -8   9   76.09    6.10
  -1   8  -9   35.20    4.60
   1  -8   9   40.80    5.00
  -2   8  -9  144.79    8.70
   2  -8   9  157.28   11.80
  -3   8  -9   75.79    7.30
  -4   8  -9   13.00    3.30
  -5   8  -9    8.00    3.20
   9   7  -9   14.80    3.90
   8   7  -9   61.99    6.80
  -8  -7   9   44.10    6.60
   7   7  -9   11.10    3.00
  -7  -7   9    8.20    3.20
   6   7  -9   38.50    5.00
  -6  -7   9   33.70    5.00
   5   7  -9  113.29    7.20
  -5  -7   9  109.99    7.80
   4   7  -9  384.86   15.20
  -4  -7   9  368.06   15.80
   3   7  -9  374.76   14.70
  -3  -7   9  352.96   15.00
   2   7  -9   35.10    4.40
  -2  -7   9   35.20    4.50
   1   7  -9  224.08   10.40
  -1  -7   9  205.98   10.30
   0   7  -9    6.60    2.20
   0  -7   9    4.90    2.00
  -1   7  -9   21.80    3.70
   1  -7   9   34.50    4.20
  -2   7  -9   39.80    5.10
  -3   7  -9    0.50    1.50
  -4   7  -9    0.80    1.80
  -5   7  -9    0.60    2.40
  -6   7  -9   37.80    6.00
  10   6  -9   11.40    3.70
   9   6  -9    1.00    1.90
   8   6  -9   12.20    3.30
   7   6  -9   -1.60    1.50
  -7  -6   9    0.60    2.00
   6   6  -9    6.30    2.50
  -6  -6   9    3.80    2.40
   5   6  -9    4.80    2.00
  -5  -6   9    2.70    2.00
   4   6  -9  136.19    8.00
  -4  -6   9  160.68    8.90
   3   6  -9  140.49    7.70
  -3  -6   9  123.29    7.60
   2   6  -9    3.20    1.70
  -2  -6   9    0.90    1.50
   1   6  -9    5.20    1.90
  -1  -6   9   11.20    2.40
   0   6  -9   53.79    5.40
   0  -6   9   66.89    5.00
  -1   6  -9  110.29    7.00
   1  -6   9  103.69    6.20
  -2   6  -9    3.30    2.20
  -3   6  -9    1.10    1.70
  -4   6  -9   54.49    6.30
  -5   6  -9    6.60    2.80
  -6   6  -9    0.10    2.40
  10   5  -9    7.20    3.10
   9   5  -9   -0.70    1.80
   8   5  -9   33.40    4.90
   7   5  -9   17.70    3.60
   6   5  -9  197.88    9.80
  -6  -5   9  157.88    9.90
   5   5  -9    0.70    1.20
  -5  -5   9    1.70    1.70
   4   5  -9   -0.40    1.00
  -4  -5   9   -0.20    1.20
   3   5  -9    6.70    2.10
  -3  -5   9    5.90    2.00
   2   5  -9  297.77   12.30
  -2  -5   9  262.77   11.60
   1   5  -9  366.16   14.60
  -1  -5   9  376.06   14.10
   0   5  -9   40.30    4.70
   0  -5   9   37.50    4.00
  -1   5  -9    3.40    1.80
   1  -5   9    4.80    1.70
  -2   5  -9    2.70    2.00
  -3   5  -9   -0.30    1.40
  -4   5  -9    0.80    1.80
  -5   5  -9   66.49    7.50
  -6   5  -9   41.60    6.30
  10   4  -9    0.60    2.30
   9   4  -9   29.10    4.80
   8   4  -9   10.00    2.90
   7   4  -9    4.20    2.00
   6   4  -9   -0.20    1.50
   5   4  -9   56.49    5.70
  -5  -4   9   55.29    5.90
   4   4  -9   11.30    2.60
  -4  -4   9   11.40    2.80
   3   4  -9   43.60    4.70
  -3  -4   9   42.10    4.60
   2   4  -9    7.00    2.00
  -2  -4   9    3.90    1.70
   1   4  -9  347.57   13.90
  -1  -4   9  341.47   13.00
   0   4  -9   48.80    5.20
   0  -4   9   45.50    3.70
  -1   4  -9   15.50    3.10
  -2   4  -9    5.80    2.30
  -3   4  -9    8.70    2.60
  -4   4  -9    8.10    2.70
  -5   4  -9   38.10    5.90
  -6   4  -9    5.60    3.00
  10   3  -9   -0.50    2.10
   9   3  -9    7.60    3.20
   8   3  -9    9.70    3.10
   7   3  -9   95.19    6.80
   6   3  -9   75.99    5.80
   5   3  -9   16.90    3.10
   4   3  -9   98.59    6.20
  -4  -3   9   93.79    6.40
   3   3  -9   54.39    5.30
  -3  -3   9   61.09    4.80
   2   3  -9  162.38    8.30
  -2  -3   9  144.09    7.50
   1   3  -9    2.80    1.40
  -1  -3   9    0.50    1.10
   0   3  -9    0.20    1.30
   0  -3   9    1.50    1.10
  -1   3  -9    3.10    1.90
  -2   3  -9  202.98   10.40
  -3   3  -9    6.50    2.50
  -4   3  -9    7.70    2.70
  -5   3  -9   11.10    3.30
  -6   3  -9    3.30    2.60
  11   2  -9    0.70    2.70
  10   2  -9   -0.90    1.90
   9   2  -9   -0.10    1.70
   8   2  -9  147.69    9.00
   7   2  -9   11.70    2.90
   6   2  -9  118.39    7.40
   5   2  -9  206.48   10.00
   4   2  -9   38.20    4.40
   3   2  -9  844.42   27.40
   2   2  -9    0.80    1.30
   1   2  -9    2.30    1.50
  -1  -2   9    4.00    1.50
   0   2  -9   74.89    5.50
   0  -2   9   83.29    5.90
  -1   2  -9   11.20    2.70
  -2   2  -9  456.35   17.60
  -2   2  -9  429.16   15.80
  -3   2  -9   66.59    5.30
  -3   2  -9   66.89    6.70
  -4   2  -9   28.40    4.60
  -5   2  -9    3.90    2.90
  -6   2  -9   -1.80    1.90
  11   1  -9    1.60    2.90
  10   1  -9   19.00    4.40
   9   1  -9   -0.50    2.00
   8   1  -9   32.10    4.70
   7   1  -9  278.27   12.70
   6   1  -9    0.40    1.50
   5   1  -9   44.50    4.80
   4   1  -9  301.37   12.50
   3   1  -9    5.30    1.80
   2   1  -9  425.26   16.00
   1   1  -9   99.59    5.40
   1   1  -9  106.19    6.40
   0   1  -9    3.80    1.80
   0   1  -9    5.20    1.60
  -1   1  -9  217.78   10.50
  -1   1  -9  221.28    9.40
  -2   1  -9  120.49    6.80
  -2   1  -9   97.99    7.00
  -3   1  -9   -1.60    1.30
  -3   1  -9    0.70    1.50
  -4   1  -9    3.20    2.30
  -4   1  -9   13.00    3.20
  -5   1  -9   25.10    4.70
  -5   1  -9   41.90    6.10
  -6   1  -9   49.60    6.80
  11   0  -9    7.80    3.30
  10   0  -9    3.70    2.50
   9   0  -9    6.10    2.80
   8   0  -9   -0.90    1.60
   7   0  -9  111.49    7.20
   6   0  -9  169.48    8.90
   5   0  -9   -1.80    1.00
   4   0  -9  217.78   10.20
   4   0  -9  230.28   10.00
   3   0  -9    0.20    0.90
   3   0  -9   -0.20    1.00
   2   0  -9   16.60    2.20
   2   0  -9    8.40    2.20
   1   0  -9   53.29    3.70
   1   0  -9   56.69    4.60
   0   0  -9  138.19    7.70
   0   0  -9  140.29    6.80
  -1   0  -9   90.49    5.70
  -1   0  -9   97.89    6.50
  -2   0  -9    5.10    2.20
  -2   0  -9    8.10    2.20
  -3   0  -9  230.78   11.20
  -3   0  -9  222.38   11.40
  -4   0  -9   18.50    4.00
  -4   0  -9   12.30    3.30
  -5   0  -9    1.20    2.00
  -5   0  -9   -0.20    1.90
  -6   0  -9    3.10    2.90
  11  -1  -9    3.70    2.60
  10  -1  -9   18.50    4.20
   9  -1  -9   13.90    3.50
   8  -1  -9    0.40    1.70
   7  -1  -9    1.60    1.50
   7  -1  -9    4.90    2.10
   6  -1  -9   48.40    5.00
   6  -1  -9   46.90    4.00
   5  -1  -9   33.90    4.20
   5  -1  -9   35.10    3.80
   4  -1  -9   64.99    4.40
   4  -1  -9   66.89    5.00
   3  -1  -9    7.00    1.70
   3  -1  -9    5.40    2.00
   2  -1  -9  195.98    8.30
   2  -1  -9  199.78    9.40
   1  -1  -9  173.48    8.70
   0  -1  -9  279.97   12.10
   0  -1  -9  287.07   11.40
  -1  -1  -9    4.40    1.70
  -1  -1  -9    3.80    2.00
  -2  -1  -9    2.90    1.70
  -2  -1  -9    1.60    1.70
  -3  -1  -9   66.09    6.70
  -3  -1  -9   73.59    7.10
  -4  -1  -9    5.50    2.80
  -4  -1  -9    5.80    2.60
  -5  -1  -9    0.10    2.10
  -5  -1  -9    2.50    2.80
  -6  -1  -9   38.20    6.50
   6   1   9   23.90    4.80
  10  -2  -9    3.80    2.40
   9  -2  -9   12.50    3.40
   9  -2  -9    8.20    3.50
   8  -2  -9    8.70    2.80
   8  -2  -9    8.40    2.70
   7  -2  -9   14.70    2.90
   7  -2  -9   16.20    3.20
   6  -2  -9   16.10    3.00
   6  -2  -9   12.30    2.50
   5  -2  -9    1.20    1.40
   5  -2  -9    1.30    1.60
   4  -2  -9   14.90    2.60
   4  -2  -9   29.70    3.80
   3  -2  -9    4.70    1.80
   3  -2  -9    2.50    1.50
   2  -2  -9   69.39    4.80
   2  -2  -9   58.69    4.70
   1  -2  -9  101.29    5.90
   1  -2  -9   81.99    5.70
   0  -2  -9    1.10    1.40
   0  -2  -9    1.60    1.40
  -1  -2  -9   43.00    4.80
  -1  -2  -9   37.60    4.60
  -2  -2  -9   29.80    4.20
  -2  -2  -9   26.00    4.00
  -3  -2  -9   11.10    3.10
  -3  -2  -9   13.90    3.30
  -4  -2  -9   21.60    4.50
  -4  -2  -9   24.30    4.20
  -5  -2  -9   22.10    4.40
  -5  -2  -9   26.00    4.90
  -6  -2  -9    7.90    3.70
  10  -3  -9    7.40    3.20
  10  -3  -9   10.70    3.50
   9  -3  -9   28.40    4.60
   9  -3  -9   43.70    5.90
   8  -3  -9    3.00    2.10
   8  -3  -9    8.80    2.80
   7  -3  -9   -0.60    1.20
   7  -3  -9   -2.00    1.40
   6  -3  -9   24.20    3.70
   5  -3  -9  139.89    7.70
   5  -3  -9  137.49    7.60
   4  -3  -9  116.09    6.60
   4  -3  -9  102.69    6.30
   3  -3  -9   99.39    6.10
   3  -3  -9   86.29    5.70
   2  -3  -9  188.98    8.90
   2  -3  -9  181.58    8.90
   1  -3  -9  382.16   14.70
   1  -3  -9  393.96   15.00
   0  -3  -9  104.29    6.50
   0  -3  -9   85.09    5.90
  -1  -3  -9   10.50    2.80
  -1  -3  -9   13.50    2.90
  -2  -3  -9   42.90    5.30
  -2  -3  -9   40.00    4.80
  -3  -3  -9    2.70    1.90
  -3  -3  -9    1.80    2.00
  -4  -3  -9    1.50    2.00
  -4  -3  -9   -0.80    2.10
  -5  -3  -9   33.70    5.80
  10  -4  -9   -3.40    2.00
  10  -4  -9    2.80    2.70
   9  -4  -9    1.00    2.00
   9  -4  -9    0.20    2.20
   8  -4  -9    3.00    2.20
   8  -4  -9    3.80    2.10
   7  -4  -9   52.59    5.50
   7  -4  -9   66.09    6.60
   6  -4  -9   45.40    5.30
   6  -4  -9   47.30    5.00
   5  -4  -9   58.09    5.00
   5  -4  -9   64.69    5.00
   4  -4  -9  102.89    6.70
   4  -4  -9  108.89    6.40
   3  -4  -9   10.70    2.50
   3  -4  -9    8.20    2.30
   2  -4  -9  511.95   18.60
   2  -4  -9  493.75   17.80
   1  -4  -9  116.29    6.70
   1  -4  -9  115.89    7.20
   0  -4  -9  181.78    9.60
   0  -4  -9  187.08    9.10
  -1  -4  -9    4.10    2.20
  -1  -4  -9    4.50    2.10
  -2  -4  -9    8.70    2.80
  -2  -4  -9   13.90    3.10
  -3  -4  -9   -1.70    1.70
  -3  -4  -9   -1.80    1.30
  -4  -4  -9    2.00    2.30
  -4  -4  -9   -0.40    2.30
  -5  -4  -9    2.60    3.00
   9  -5  -9   12.70    3.60
   8  -5  -9    3.20    2.40
   7  -5  -9   -0.20    1.70
   6  -5  -9   88.99    6.80
   5  -5  -9   29.70    4.40
   4  -5  -9    4.70    2.10
   3  -5  -9    1.80    1.60
   2  -5  -9  164.38    9.20
   1  -5  -9   76.79    6.20
   0  -5  -9    0.30    1.80
  -1  -5  -9    2.00    2.00
  -2  -5  -9   45.40    6.20
  -3  -5  -9   37.50    5.70
  -4  -5  -9   -4.40    1.90
   9  -6  -9    4.70    3.10
   8  -6  -9    1.40    2.50
   7  -6  -9  116.39    8.40
   6  -6  -9   29.20    4.60
   5  -6  -9    8.70    2.70
   4  -6  -9    7.80    2.60
   3  -6  -9   22.70    4.00
   2  -6  -9   24.80    4.20
   1  -6  -9  111.49    7.90
   0  -6  -9    0.00    1.90
  -1  -6  -9   19.50    4.20
  -2  -6  -9    1.50    2.30
  -3  -6  -9    2.50    2.50
  -4  -6  -9    9.40    3.80
   8  -7  -9    8.00    3.20
   7  -7  -9   -2.40    1.80
   6  -7  -9    0.50    2.40
   5  -7  -9   32.20    5.10
   4  -7  -9    5.60    2.40
   3  -7  -9   10.60    3.20
   2  -7  -9    5.50    2.80
   1  -7  -9  166.38   10.10
   0  -7  -9    3.20    2.60
  -1  -7  -9    4.00    2.40
  -2  -7  -9    3.10    2.50
  -3  -7  -9    3.50    2.60
   8  -8  -9    2.70    2.60
   7  -8  -9    8.50    3.60
   6  -8  -9    1.70    2.70
   5  -8  -9   23.20    4.70
   4  -8  -9   16.90    4.00
   3  -8  -9   30.60    5.00
   2  -8  -9   33.10    5.50
   1  -8  -9    7.40    3.10
   0  -8  -9    3.30    2.70
  -1  -8  -9    0.40    2.70
  -2  -8  -9    7.90    3.40
   6  -9  -9   26.20    5.10
   5  -9  -9    2.20    2.50
   4  -9  -9   -0.70    2.00
   3  -9  -9    4.80    3.00
   2  -9  -9    5.00    2.80
   1  -9  -9  271.47   14.60
   0  -9  -9   57.29    7.60
  -1  -9  -9    2.40    2.90
   4 -10  -9   18.60    4.70
   3 -10  -9    3.00    3.20
   2 -10  -9    1.10    2.90
  -3 -13  10    7.00    3.90
  -2 -13  10   48.70    7.10
  -1 -13  10   12.40    4.10
  -5 -12  10    5.70    3.40
  -4 -12  10    1.50    2.80
  -3 -12  10    3.80    2.90
  -2 -12  10   52.29    7.00
  -1 -12  10   10.00    3.70
   0 -12  10    3.30    2.60
   1 -12  10   27.80    5.20
   2 -12  10    3.70    2.80
  -6 -11  10   -0.60    2.30
  -5 -11  10   -3.20    2.30
  -4 -11  10    0.20    2.20
  -3 -11  10   40.60    6.20
  -2 -11  10   28.60    5.20
  -1 -11  10  146.49   10.00
   0 -11  10    0.50    2.40
   1 -11  10   -0.40    1.90
  -7 -10  10    4.30    3.00
  -6 -10  10   15.90    4.20
  -5 -10  10    0.70    2.20
  -4 -10  10    3.10    2.30
  -3 -10  10    8.70    3.30
  -2 -10  10   95.99    7.90
  -1 -10  10    5.20    2.50
   0 -10  10   57.99    6.80
   1 -10  10    9.00    3.00
   8   9 -10    1.00    2.20
  -8  -9  10    2.00    2.80
   7   9 -10   50.19    6.30
  -7  -9  10   58.29    7.40
   6   9 -10    0.60    1.70
  -6  -9  10    1.40    2.20
   5   9 -10   14.10    3.20
  -5  -9  10   13.00    3.80
   4   9 -10    0.50    1.90
  -4  -9  10    3.10    2.30
   3   9 -10    9.00    2.70
  -3  -9  10   10.60    3.10
   2   9 -10   21.00    3.70
  -2  -9  10   19.10    3.90
   1   9 -10    9.60    2.80
  -1  -9  10   15.70    3.50
   0   9 -10    0.10    1.70
   0  -9  10   -1.40    1.50
  -1   9 -10    0.20    1.90
   1  -9  10    1.10    1.80
  -2   9 -10   -0.10    1.70
  -3   9 -10   11.80    3.40
  -4   9 -10    7.40    3.00
   9   8 -10   -0.30    2.10
   8   8 -10    3.20    2.50
  -8  -8  10    2.90    3.00
   7   8 -10    0.80    2.00
  -7  -8  10    0.20    2.30
   6   8 -10    2.60    2.00
  -6  -8  10    5.30    2.60
   5   8 -10   10.30    3.00
  -5  -8  10   15.30    3.70
   4   8 -10   11.20    3.00
  -4  -8  10   13.40    3.30
   3   8 -10   92.39    6.60
  -3  -8  10   96.79    7.10
   2   8 -10   22.20    3.80
  -2  -8  10   21.30    3.90
   1   8 -10  392.96   15.90
  -1  -8  10  375.66   16.00
   0   8 -10    3.80    2.00
   0  -8  10    2.70    1.70
  -1   8 -10   64.39    6.60
   1  -8  10   51.89    5.70
  -2   8 -10    9.50    3.00
  -3   8 -10    1.90    2.20
  -4   8 -10   20.20    4.20
  -5   8 -10   45.10    6.40
   9   7 -10    1.60    2.30
   8   7 -10   -1.60    2.00
   7   7 -10    6.60    2.70
  -7  -7  10    6.10    2.90
   6   7 -10    0.20    1.70
  -6  -7  10    0.80    2.00
   5   7 -10   93.69    6.80
  -5  -7  10   88.49    7.00
   4   7 -10   99.39    6.80
  -4  -7  10   96.49    7.10
   3   7 -10   25.90    4.00
  -3  -7  10   30.70    4.60
   2   7 -10  102.29    6.90
  -2  -7  10  102.29    6.90
   1   7 -10  137.79    8.10
  -1  -7  10  116.19    7.40
   0   7 -10   24.40    4.00
   0  -7  10   27.30    4.10
  -1   7 -10   39.30    5.10
  -2   7 -10   61.89    6.70
  -3   7 -10   14.50    3.70
  -4   7 -10    6.50    3.10
  -5   7 -10   -0.80    2.30
   9   6 -10   14.40    3.60
   8   6 -10   -0.20    1.90
   7   6 -10   -0.50    1.40
  -7  -6  10    3.90    2.70
   6   6 -10   10.50    2.90
  -6  -6  10   10.50    3.20
   5   6 -10   24.80    4.20
  -5  -6  10   27.20    4.40
   4   6 -10  214.68   10.70
  -4  -6  10  216.58   11.00
   3   6 -10  355.76   14.60
  -3  -6  10  349.67   14.70
   2   6 -10   41.00    5.00
  -2  -6  10   36.20    4.60
   1   6 -10    2.60    1.80
  -1  -6  10    1.80    1.60
   0   6 -10    3.60    1.90
   0  -6  10    3.90    1.70
  -1   6 -10    3.50    2.10
  -2   6 -10   12.20    3.10
  -3   6 -10   13.00    3.40
  -4   6 -10   40.70    5.70
  -5   6 -10   -0.50    2.00
  10   5 -10    3.70    3.20
   9   5 -10   20.10    4.30
   8   5 -10    1.40    1.90
   7   5 -10  131.39    8.60
   6   5 -10   -1.60    1.40
  -6  -5  10   -0.80    1.70
   5   5 -10    0.70    1.50
  -5  -5  10   -1.20    1.50
   4   5 -10    9.40    2.70
  -4  -5  10   11.10    2.90
   3   5 -10   23.40    3.80
  -3  -5  10   22.40    3.50
   2   5 -10  175.98    9.30
  -2  -5  10  178.28    9.00
   1   5 -10  225.98   11.00
  -1  -5  10  234.58   10.40
   0   5 -10   63.29    6.30
   0  -5  10   46.10    4.10
  -1   5 -10   69.09    6.80
  -2   5 -10    0.40    1.90
  -3   5 -10    0.60    1.70
  -4   5 -10   20.20    4.10
  -5   5 -10    0.40    2.20
  10   4 -10    1.10    2.30
   9   4 -10    3.40    2.40
   8   4 -10    0.00    1.90
   7   4 -10   15.40    3.40
   6   4 -10   82.19    6.40
   5   4 -10  149.49    8.60
  -5  -4  10  148.99    9.00
   4   4 -10  102.09    6.80
  -4  -4  10  114.19    7.40
   3   4 -10   75.39    5.70
  -3  -4  10   81.19    5.90
   2   4 -10  119.29    7.40
  -2  -4  10  112.99    6.70
   1   4 -10  529.25   19.60
  -1  -4  10  523.35   18.30
   0   4 -10   29.90    4.30
  -1   4 -10   26.50    4.20
  -2   4 -10   60.69    6.70
  -3   4 -10    8.30    2.90
  -4   4 -10   -1.70    1.50
  -5   4 -10   11.20    3.90
  10   3 -10    9.80    3.50
   9   3 -10    0.00    2.00
   8   3 -10   -2.50    1.70
   7   3 -10   20.80    3.90
   6   3 -10  119.39    7.90
   5   3 -10  165.58    9.00
   4   3 -10   24.80    3.80
   3   3 -10   21.10    3.50
  -3  -3  10   18.40    3.30
   2   3 -10  106.49    6.90
  -2  -3  10  104.19    6.40
   1   3 -10    0.70    1.60
  -1  -3  10    0.30    1.20
   0   3 -10   15.70    3.20
  -1   3 -10   18.50    3.60
  -2   3 -10    6.30    2.60
  -3   3 -10   25.80    4.60
  -4   3 -10    7.10    2.90
  -5   3 -10   -0.50    2.20
  10   2 -10    1.30    2.40
   9   2 -10    2.60    2.00
   8   2 -10    8.40    2.80
   7   2 -10    1.90    1.90
   6   2 -10   53.59    5.90
   5   2 -10    3.30    1.80
   4   2 -10  207.28   10.10
   3   2 -10  171.78    9.00
   2   2 -10   41.30    4.90
   1   2 -10  711.63   24.60
   0   2 -10    9.50    2.60
  -1   2 -10   10.00    2.80
  -2   2 -10    2.10    1.90
  -3   2 -10   26.50    4.60
  -4   2 -10    4.20    2.50
  -5   2 -10    3.70    2.50
  10   1 -10   -3.50    1.60
   9   1 -10    8.20    2.80
   8   1 -10   -1.20    1.30
   7   1 -10    0.50    1.70
   6   1 -10  153.78    8.80
   5   1 -10   34.70    4.50
   4   1 -10   96.39    6.50
   3   1 -10  130.49    7.60
   2   1 -10  158.18    8.60
   1   1 -10  519.05   19.30
   0   1 -10   17.00    3.30
  -1   1 -10   75.69    7.10
  -2   1 -10  306.07   14.00
  -3   1 -10    2.00    2.10
  -3   1 -10    8.90    2.90
  -4   1 -10    6.80    2.90
  -4   1 -10    6.10    2.80
  -5   1 -10    6.50    2.90
  -5   1 -10    0.20    2.10
  10   0 -10    4.00    2.70
   9   0 -10   22.00    4.20
   8   0 -10   61.19    6.40
   7   0 -10    3.00    2.20
   6   0 -10   11.10    2.80
   5   0 -10  371.46   15.00
   4   0 -10   73.39    5.50
   3   0 -10    0.40    1.30
   2   0 -10  426.26   16.50
   1   0 -10  425.36   16.60
   0   0 -10   20.10    3.50
   0   0 -10   21.40    3.70
  -1   0 -10   73.79    7.00
  -2   0 -10    0.90    1.70
  -2   0 -10    0.70    1.40
  -3   0 -10   -2.80    1.40
  -3   0 -10   -0.70    1.50
  -4   0 -10    1.00    2.20
  -4   0 -10    2.20    2.20
  -5   0 -10    9.40    3.50
  -5   0 -10    1.20    2.50
  10  -1 -10   22.30    4.50
   9  -1 -10   -1.70    1.70
   8  -1 -10   -0.40    1.40
   7  -1 -10   28.40    4.40
   6  -1 -10  135.19    8.10
   5  -1 -10   87.49    6.20
   4  -1 -10   37.00    4.50
   3  -1 -10  101.19    6.70
   2  -1 -10  343.77   14.00
   2  -1 -10  342.77   12.80
   1  -1 -10  209.88   10.20
   1  -1 -10  204.48    9.20
   0  -1 -10  150.58    7.90
   0  -1 -10  165.18    8.80
  -1  -1 -10   -1.00    1.20
  -1  -1 -10   -1.70    1.20
  -2  -1 -10    7.20    2.70
  -2  -1 -10    7.90    2.60
  -3  -1 -10   45.40    5.90
  -3  -1 -10   39.30    5.40
  -4  -1 -10   -2.60    1.70
  -4  -1 -10   -0.10    1.70
  -5  -1 -10    1.70    2.70
  -5  -1 -10    1.10    2.40
  10  -2 -10   11.70    3.60
   9  -2 -10   38.50    5.50
   8  -2 -10   -0.80    1.70
   7  -2 -10    4.10    2.10
   6  -2 -10   71.09    5.60
   5  -2 -10   32.80    4.40
   4  -2 -10   -0.90    1.30
   4  -2 -10    1.00    1.00
   3  -2 -10   -1.30    1.10
   3  -2 -10    0.30    0.80
   2  -2 -10   63.09    5.10
   2  -2 -10   51.29    4.30
   1  -2 -10   21.80    3.40
   1  -2 -10   19.90    3.50
   0  -2 -10  134.19    7.40
   0  -2 -10  117.09    7.40
  -1  -2 -10   52.19    5.70
  -1  -2 -10   62.59    5.10
  -2  -2 -10   10.30    3.00
  -2  -2 -10   12.20    3.10
  -3  -2 -10    9.00    3.10
  -3  -2 -10   17.30    3.80
  -4  -2 -10    0.10    1.90
  -4  -2 -10    4.50    2.90
  -5  -2 -10    5.60    3.10
  -5  -2 -10    4.20    2.90
  10  -3 -10   10.40    3.40
   9  -3 -10    1.90    2.20
   8  -3 -10   -1.30    1.80
   7  -3 -10  155.28    8.80
   7  -3 -10  153.38    8.80
   6  -3 -10    1.90    1.80
   6  -3 -10    7.30    2.40
   5  -3 -10   34.40    4.40
   5  -3 -10   37.10    4.50
   4  -3 -10   15.50    2.90
   4  -3 -10   18.40    3.20
   3  -3 -10   11.00    2.50
   3  -3 -10   11.00    2.70
   2  -3 -10  163.38    8.70
   2  -3 -10  164.68    8.60
   1  -3 -10    5.30    2.10
   1  -3 -10    5.80    2.30
   0  -3 -10    5.70    2.30
   0  -3 -10   10.30    2.80
  -1  -3 -10   50.29    5.50
  -1  -3 -10   43.60    5.30
  -2  -3 -10   18.60    4.00
  -2  -3 -10   17.40    3.50
  -3  -3 -10   68.99    7.90
  -3  -3 -10   58.19    6.60
  -4  -3 -10   -1.80    2.20
  -4  -3 -10    0.00    2.10
   9  -4 -10    8.50    2.80
   9  -4 -10    8.70    3.90
   8  -4 -10    3.20    2.00
   8  -4 -10    2.90    2.20
   7  -4 -10   30.30    4.70
   7  -4 -10   30.70    4.40
   6  -4 -10    6.10    2.30
   6  -4 -10   -1.80    1.60
   5  -4 -10   43.80    4.90
   5  -4 -10   47.60    5.30
   4  -4 -10    1.30    1.80
   4  -4 -10   -0.70    1.40
   3  -4 -10  119.09    7.10
   3  -4 -10  124.39    7.50
   2  -4 -10   34.40    4.30
   2  -4 -10   37.80    4.70
   1  -4 -10   41.10    4.70
   1  -4 -10   60.39    6.30
   0  -4 -10   21.20    4.00
   0  -4 -10   31.30    4.30
  -1  -4 -10    0.00    1.30
  -1  -4 -10    1.30    2.00
  -2  -4 -10    8.80    2.80
  -2  -4 -10   16.90    3.80
  -3  -4 -10    1.80    2.40
  -4  -4 -10    2.00    2.50
   9  -5 -10    6.30    2.80
   8  -5 -10   32.80    5.30
   7  -5 -10   24.50    4.40
   6  -5 -10   -0.70    1.90
   5  -5 -10   16.90    3.70
   4  -5 -10   22.90    3.90
   3  -5 -10   32.30    4.70
   2  -5 -10   81.09    6.40
   1  -5 -10  102.29    7.50
   0  -5 -10    7.40    2.60
  -1  -5 -10    6.30    2.80
  -2  -5 -10    1.30    2.10
  -3  -5 -10   -0.70    1.80
   8  -6 -10    1.10    2.40
   7  -6 -10   -2.40    2.00
   6  -6 -10   11.60    3.40
   5  -6 -10   -0.70    1.70
   4  -6 -10    0.70    2.00
   3  -6 -10    7.30    3.00
   2  -6 -10   25.40    4.40
   1  -6 -10    7.50    2.80
   0  -6 -10   15.90    3.90
  -1  -6 -10    4.80    2.70
  -2  -6 -10   -1.90    2.20
  -3  -6 -10   23.70    5.20
   8  -7 -10    0.80    2.40
   7  -7 -10   16.30    4.10
   6  -7 -10    0.20    2.40
   5  -7 -10   14.60    3.80
   4  -7 -10    1.90    2.10
   3  -7 -10   17.90    4.00
   2  -7 -10   27.40    4.90
   1  -7 -10    5.00    3.00
   0  -7 -10    4.10    2.90
  -1  -7 -10    4.10    3.00
  -2  -7 -10   -1.40    2.60
   7  -8 -10   17.00    4.40
   6  -8 -10   22.50    4.70
   5  -8 -10    4.00    2.80
   4  -8 -10   14.90    4.30
   3  -8 -10    3.90    2.60
   2  -8 -10   57.49    7.10
   1  -8 -10    3.40    2.80
   0  -8 -10   -1.70    2.20
   5  -9 -10    1.40    3.00
   4  -9 -10    1.00    2.80
   3  -9 -10   22.30    4.70
   2  -9 -10    2.70    3.10
   1  -9 -10   47.30    7.10
  -4 -12  11   -0.70    1.80
  -3 -12  11   -3.70    2.30
  -2 -12  11    8.90    3.50
  -1 -12  11   35.80    6.00
   0 -12  11   -2.30    2.10
  -6 -11  11   37.60    6.70
  -5 -11  11   41.60    6.60
  -4 -11  11    7.90    3.50
  -3 -11  11    5.40    3.00
  -2 -11  11    3.50    2.70
  -1 -11  11   -2.70    2.00
   0 -11  11   -2.90    1.70
  -7 -10  11   38.70    6.60
  -6 -10  11   -0.20    2.50
  -5 -10  11   12.70    3.80
   4  10 -11   11.60    5.50
  -4 -10  11   15.20    4.10
   3  10 -11   35.60    5.10
  -3 -10  11   44.00    6.10
   2  10 -11  153.98    9.40
  -2 -10  11  143.59    9.80
   1  10 -11    7.70    2.60
  -1 -10  11    9.40    3.20
   0  10 -11   17.10    3.90
   0 -10  11   18.10    4.00
  -1  10 -11   33.00    5.20
  -2  10 -11    2.80    4.00
   8   9 -11   17.70    4.10
  -8  -9  11   10.20    4.30
   7   9 -11   -0.40    1.90
  -7  -9  11    0.60    2.50
   6   9 -11   23.90    4.40
  -6  -9  11   19.30    4.50
   5   9 -11   19.50    3.90
  -5  -9  11   18.90    4.30
   4   9 -11    0.10    1.60
  -4  -9  11    1.70    2.10
   3   9 -11    6.00    2.40
  -3  -9  11    4.70    2.50
   2   9 -11   43.60    5.50
  -2  -9  11   60.99    6.80
   1   9 -11   18.90    3.80
  -1  -9  11    6.50    2.90
   0   9 -11   12.20    3.40
   0  -9  11    7.70    3.00
  -1   9 -11    0.90    2.10
  -2   9 -11    2.70    2.30
  -3   9 -11   -0.70    1.90
   8   8 -11    3.30    2.40
  -8  -8  11    1.10    2.60
   7   8 -11    1.90    2.40
  -7  -8  11   -0.50    2.10
   6   8 -11   78.19    7.70
  -6  -8  11   71.79    8.00
   5   8 -11   18.50    3.80
  -5  -8  11   21.40    4.30
   4   8 -11    8.80    3.00
  -4  -8  11   15.40    3.60
   3   8 -11   15.80    3.50
  -3  -8  11    5.80    2.50
   2   8 -11   -0.10    1.20
  -2  -8  11    2.20    2.30
   1   8 -11   11.20    3.10
  -1  -8  11   12.00    3.00
   0   8 -11   15.40    3.60
   0  -8  11   23.30    4.00
  -1   8 -11   12.80    3.20
  -2   8 -11    1.00    1.90
  -3   8 -11    9.40    3.50
  -4   8 -11    0.50    2.30
   9   7 -11    5.40    2.80
   8   7 -11   -1.20    1.80
   7   7 -11    3.40    2.20
  -7  -7  11    2.30    2.20
   6   7 -11   -0.70    1.70
  -6  -7  11   -2.20    1.70
   5   7 -11    0.50    1.60
  -5  -7  11    0.10    1.60
   4   7 -11  125.29    8.20
  -4  -7  11  117.49    8.20
   3   7 -11    4.90    2.30
  -3  -7  11    5.90    2.50
   2   7 -11   54.79    6.10
  -2  -7  11   49.90    5.70
   1   7 -11   10.80    3.10
  -1  -7  11   11.40    3.00
   0   7 -11   81.69    6.80
  -1   7 -11   19.50    4.00
  -2   7 -11    6.20    2.80
  -3   7 -11    7.20    3.00
  -4   7 -11    1.60    2.40
   9   6 -11   -3.20    1.70
   8   6 -11    0.00    1.70
   7   6 -11   19.50    4.20
   6   6 -11   32.60    4.90
  -6  -6  11   27.30    4.90
   5   6 -11   73.89    7.30
  -5  -6  11   85.19    7.00
   4   6 -11   -0.60    1.60
  -4  -6  11   -0.90    1.40
   3   6 -11    0.60    1.70
  -3  -6  11    0.80    1.60
   2   6 -11    7.20    2.50
  -2  -6  11    6.70    2.30
   1   6 -11    2.90    2.10
  -1  -6  11    2.80    1.80
   0   6 -11   68.39    7.00
  -1   6 -11    8.40    2.70
  -2   6 -11   -1.80    1.30
  -3   6 -11   18.10    4.30
  -4   6 -11   32.30    5.60
   9   5 -11   -3.30    1.50
   8   5 -11   -0.90    1.80
   7   5 -11   15.60    3.70
   6   5 -11    5.90    2.60
   5   5 -11   -1.60    1.50
  -5  -5  11    0.60    1.70
   4   5 -11   82.19    6.40
  -4  -5  11   81.59    6.60
   3   5 -11   27.40    4.30
  -3  -5  11   22.20    3.70
   2   5 -11    2.70    1.90
  -2  -5  11    4.30    2.00
   1   5 -11   78.29    6.30
  -1  -5  11   69.99    5.30
   0   5 -11   35.50    5.00
  -1   5 -11   -0.50    1.60
  -2   5 -11   13.20    3.60
  -3   5 -11   21.20    4.50
  -4   5 -11   31.50    5.50
  10   4 -11    4.10    2.70
   9   4 -11    0.90    2.30
   8   4 -11    1.70    2.10
   7   4 -11    3.40    2.40
   6   4 -11   96.89    7.20
   5   4 -11   80.09    6.40
   4   4 -11  113.19    7.60
  -4  -4  11  119.09    8.00
   3   4 -11   61.99    6.40
  -3  -4  11   76.29    6.00
   2   4 -11   13.40    3.20
  -2  -4  11   12.20    2.80
   1   4 -11  153.58    9.30
  -1  -4  11  177.68    9.10
   0   4 -11    4.50    2.30
  -1   4 -11   10.00    3.00
  -2   4 -11   -0.20    1.80
  -3   4 -11   -0.10    1.80
  -4   4 -11    4.70    2.80
  -5   4 -11   -0.70    2.20
  10   3 -11    2.30    2.60
   9   3 -11    0.00    2.00
   8   3 -11   16.30    3.90
   7   3 -11   10.20    3.20
   6   3 -11   10.20    2.90
   5   3 -11   94.59    6.90
   4   3 -11   71.59    5.90
   3   3 -11   94.29    6.80
   2   3 -11  290.57   13.20
   1   3 -11   54.59    6.10
   0   3 -11    5.10    2.40
  -1   3 -11    3.70    2.20
  -2   3 -11    7.10    2.80
  -3   3 -11    2.40    2.40
  -4   3 -11    8.80    3.30
  -5   3 -11    1.80    2.60
  10   2 -11    2.00    2.40
   9   2 -11    3.80    2.60
   8   2 -11   21.90    4.10
   7   2 -11   17.60    3.80
   6   2 -11   12.50    3.10
   5   2 -11    0.60    1.60
   4   2 -11   36.10    4.80
   3   2 -11    4.90    2.20
   2   2 -11  219.68   11.00
   1   2 -11   12.50    3.10
   0   2 -11   14.30    3.30
  -1   2 -11  101.49    7.50
  -2   2 -11    4.10    2.70
  -3   2 -11    1.10    1.90
  -4   2 -11    1.70    2.50
  -5   2 -11    0.00    2.20
  10   1 -11    1.10    2.30
   9   1 -11   24.80    4.70
   8   1 -11   29.00    4.80
   7   1 -11   83.09    8.00
   6   1 -11    2.70    2.00
   5   1 -11   39.40    5.20
   4   1 -11   -1.00    1.30
   3   1 -11  141.19    8.40
   2   1 -11   68.89    6.60
   1   1 -11   56.29    6.00
   0   1 -11    7.90    2.70
  -1   1 -11   49.99    6.20
  -2   1 -11   11.50    3.20
  -3   1 -11   18.30    4.10
  -4   1 -11   -2.70    2.00
  10   0 -11   -2.00    1.60
   9   0 -11   -0.60    1.90
   8   0 -11    6.30    2.60
   7   0 -11    1.90    1.80
   6   0 -11   45.40    5.50
   5   0 -11   19.00    3.70
   4   0 -11   13.70    3.10
   3   0 -11  123.49    7.90
   2   0 -11   23.80    4.00
   1   0 -11  607.54   22.20
   0   0 -11  113.19    7.70
  -1   0 -11   62.99    6.80
  -2   0 -11   76.69    7.80
  -3   0 -11   33.40    5.20
  -4   0 -11   15.40    4.00
  10  -1 -11    0.00    2.30
   9  -1 -11   35.40    5.60
   8  -1 -11    7.00    2.90
   7  -1 -11    4.80    2.40
   6  -1 -11   29.70    4.50
   5  -1 -11   32.60    4.60
   4  -1 -11   14.90    3.40
   3  -1 -11    2.30    1.90
   2  -1 -11  236.88   11.40
   1  -1 -11   41.00    5.10
   0  -1 -11    5.70    2.40
  -1  -1 -11  129.69    8.40
  -2  -1 -11   13.90    3.40
  -3  -1 -11   -0.80    1.90
  -3  -1 -11   -0.10    2.10
  -4  -1 -11    0.10    2.00
  -4  -1 -11   -1.00    2.10
  10  -2 -11    1.70    2.50
   9  -2 -11   15.70    3.70
   8  -2 -11    3.20    2.20
   7  -2 -11    6.80    2.60
   6  -2 -11   19.20    3.60
   5  -2 -11   -0.10    1.50
   4  -2 -11    9.50    2.70
   3  -2 -11   13.00    3.10
   2  -2 -11  109.59    7.30
   1  -2 -11   47.90    6.00
   1  -2 -11   35.60    4.80
   0  -2 -11   95.99    6.60
   0  -2 -11   98.79    7.10
  -1  -2 -11   15.60    3.40
  -1  -2 -11   17.70    3.80
  -2  -2 -11   30.80    5.10
  -2  -2 -11   30.70    4.90
  -3  -2 -11   -0.30    2.10
  -3  -2 -11    6.30    2.70
  -4  -2 -11   -0.50    2.60
  -4  -2 -11    7.40    3.30
   9  -3 -11   64.29    7.00
   8  -3 -11   19.80    4.00
   7  -3 -11   10.90    3.00
   6  -3 -11  112.49    7.60
   5  -3 -11   -2.20    1.50
   4  -3 -11    8.90    2.80
   3  -3 -11   15.30    3.10
   3  -3 -11   16.40    3.40
   2  -3 -11    0.80    1.60
   2  -3 -11    3.80    1.90
   1  -3 -11    1.30    1.70
   1  -3 -11   -0.80    1.60
   0  -3 -11   18.00    3.50
   0  -3 -11   13.70    3.10
  -1  -3 -11    0.50    1.90
  -1  -3 -11    1.60    2.00
  -2  -3 -11    1.40    2.00
  -2  -3 -11    0.00    2.00
  -3  -3 -11   -0.30    2.10
  -3  -3 -11   -0.20    2.30
   6  -4 -11    6.00    2.90
   5  -4 -11   49.99    6.60
   5  -4 -11   37.40    5.00
   4  -4 -11    3.10    2.00
   4  -4 -11    1.00    2.20
   3  -4 -11   21.90    5.60
   2  -4 -11   98.09    7.10
   1  -4 -11   14.00    3.30
   0  -4 -11   18.80    3.80
  -1  -4 -11    3.80    2.20
  -2  -4 -11   32.40    5.40
  -3  -4 -11    5.30    3.10
   7  -5 -11    0.90    2.10
   6  -5 -11   45.70    5.80
   5  -5 -11   18.80    4.00
   4  -5 -11   27.90    4.60
   3  -5 -11   10.60    3.50
   2  -5 -11    3.80    2.20
   1  -5 -11   51.99    6.20
   0  -5 -11    3.00    2.40
  -1  -5 -11   -0.60    1.80
  -2  -5 -11    2.80    2.50
   8  -6 -11   31.00    5.30
   7  -6 -11   -1.10    1.90
   6  -6 -11    5.70    2.80
   5  -6 -11   -0.20    2.10
   4  -6 -11   18.20    4.10
   3  -6 -11   43.30    6.00
   2  -6 -11    0.50    2.00
   1  -6 -11   18.10    4.20
   0  -6 -11   37.20    5.80
  -1  -6 -11   28.80    5.20
   7  -7 -11    2.10    2.40
   6  -7 -11    2.00    2.50
   5  -7 -11    5.70    2.90
   4  -7 -11    8.00    3.20
   3  -7 -11    1.80    2.30
   2  -7 -11   10.70    3.50
   1  -7 -11   -0.30    2.50
   0  -7 -11   -3.50    2.40
   5  -8 -11   12.40    3.80
   4  -8 -11    8.50    3.80
   3  -8 -11   53.19    7.40
   2  -8 -11   26.20    5.20
  -5 -11  12    5.50    3.40
  -4 -11  12    2.40    2.60
  -3 -11  12   23.30    4.90
  -2 -11  12   13.90    3.80
  -1 -11  12   31.00    5.50
   0 -11  12    2.70    2.50
   6  10 -12   52.59    7.60
  -6 -10  12   37.50    6.00
   5  10 -12   57.49    6.70
  -5 -10  12   56.09    7.40
   4  10 -12    7.60    3.00
  -4 -10  12    6.70    3.10
   3  10 -12    3.20    2.30
  -3 -10  12    2.50    2.50
   2  10 -12   41.90    5.90
  -2 -10  12   47.40    6.50
   1  10 -12    0.50    2.10
  -1 -10  12    1.40    2.30
   0  10 -12    2.30    2.50
  -1  10 -12   -2.10    1.90
   7   9 -12   11.20    3.50
  -7  -9  12   10.10    4.40
   6   9 -12   12.90    3.60
  -6  -9  12    5.40    2.90
   5   9 -12   11.20    3.30
  -5  -9  12   13.20    3.90
   4   9 -12    9.80    3.40
  -4  -9  12    8.70    3.40
   3   9 -12   29.50    4.90
  -3  -9  12   33.80    5.60
   2   9 -12   16.10    4.00
  -2  -9  12   17.00    3.90
   1   9 -12    3.10    2.00
  -1  -9  12    0.50    1.60
   0   9 -12    4.60    2.60
  -1   9 -12    0.80    2.30
  -2   9 -12    7.70    3.30
   8   8 -12    3.00    2.60
   7   8 -12    1.00    2.20
  -7  -8  12    1.20    2.60
   6   8 -12   65.69    7.30
  -6  -8  12   51.79    7.00
   5   8 -12   33.00    5.30
  -5  -8  12   28.80    5.20
   4   8 -12    6.10    2.80
  -4  -8  12    4.00    2.50
   3   8 -12   45.60    6.00
  -3  -8  12   30.20    4.90
   2   8 -12    0.30    2.00
  -2  -8  12    1.40    2.00
   1   8 -12    7.60    2.60
  -1  -8  12    4.90    2.40
   0   8 -12   26.60    4.70
  -1   8 -12   29.30    5.20
  -2   8 -12    6.30    3.00
  -3   8 -12   -1.20    2.40
   8   7 -12    1.70    2.50
   7   7 -12    2.20    2.40
  -7  -7  12    4.40    2.90
   6   7 -12    5.50    2.80
  -6  -7  12    7.60    3.30
   5   7 -12   72.99    7.70
  -5  -7  12   74.19    7.90
   4   7 -12    1.80    2.10
  -4  -7  12   -0.20    1.70
   3   7 -12   39.00    5.60
  -3  -7  12   49.00    6.10
   2   7 -12   67.69    7.20
  -2  -7  12   73.29    6.30
   1   7 -12   -1.10    1.50
  -1  -7  12    0.50    1.60
   0   7 -12   37.20    5.40
  -1   7 -12   18.10    4.10
  -2   7 -12   -1.50    2.00
  -3   7 -12    0.20    2.40
   9   6 -12   31.40    5.80
   8   6 -12    4.70    3.10
   7   6 -12   21.10    4.40
   6   6 -12    2.70    2.40
  -6  -6  12    0.10    2.10
   5   6 -12   58.19    6.70
  -5  -6  12   68.29    7.40
   4   6 -12   88.19    6.90
  -4  -6  12   73.79    7.70
   3   6 -12   36.90    5.40
  -3  -6  12   36.60    5.10
   2   6 -12   45.30    6.00
  -2  -6  12   49.30    5.60
   1   6 -12   48.90    6.30
   0   6 -12   57.19    6.90
  -1   6 -12    2.20    1.90
  -2   6 -12   18.90    4.60
  -3   6 -12   27.40    5.30
   9   5 -12   10.40    3.70
   8   5 -12    5.70    3.00
   7   5 -12    2.50    2.30
   6   5 -12   62.89    7.30
   5   5 -12  194.08   11.00
  -5  -5  12  210.08   11.70
   4   5 -12    9.60    3.00
  -4  -5  12    6.90    2.50
   3   5 -12   21.90    4.20
  -3  -5  12   16.60    3.70
   2   5 -12   -0.20    1.40
  -2  -5  12   -1.00    1.50
   1   5 -12   32.20    5.00
   0   5 -12   39.30    5.50
  -1   5 -12    7.30    2.90
  -2   5 -12   12.20    3.70
  -3   5 -12    8.50    3.40
  -4   5 -12    0.60    2.40
   9   4 -12    1.10    2.70
   8   4 -12   29.30    5.00
   7   4 -12   -0.20    1.80
   6   4 -12   65.19    7.10
   5   4 -12    7.10    2.80
   4   4 -12    7.30    2.80
   3   4 -12   13.70    3.40
   2   4 -12    4.40    2.20
  -2  -4  12    1.10    1.50
   1   4 -12   -0.30    1.70
   0   4 -12    1.70    2.10
  -1   4 -12    0.10    1.90
  -2   4 -12   14.00    4.10
  -3   4 -12    1.40    2.50
  -4   4 -12    8.60    3.60
   9   3 -12    2.80    2.50
   8   3 -12   20.30    4.30
   7   3 -12   19.80    4.10
   6   3 -12   23.10    4.40
   5   3 -12   58.99    6.50
   4   3 -12   29.50    4.60
   3   3 -12   17.60    3.70
   2   3 -12   -2.60    1.10
   1   3 -12   16.50    3.70
   0   3 -12    2.40    2.10
  -1   3 -12    8.30    3.10
  -2   3 -12    2.30    2.40
  -3   3 -12    8.50    3.60
  -4   3 -12   13.60    4.10
   9   2 -12    5.60    2.80
   8   2 -12    0.20    2.00
   7   2 -12   13.00    3.50
   6   2 -12   11.30    3.20
   5   2 -12    0.90    1.90
   4   2 -12    0.10    1.50
   3   2 -12    3.00    2.00
   2   2 -12   79.89    7.60
   1   2 -12    2.90    2.10
   0   2 -12  319.47   14.90
  -1   2 -12   94.09    7.60
  -2   2 -12   31.10    5.30
  -3   2 -12   11.60    3.60
  -4   2 -12    6.40    3.10
   9   1 -12   -0.40    1.90
   8   1 -12   17.10    4.10
   7   1 -12   21.10    4.40
   6   1 -12   13.50    3.50
   5   1 -12   78.29    6.50
   4   1 -12   42.20    5.40
   3   1 -12   66.79    7.00
   2   1 -12   -1.10    1.30
   1   1 -12  178.98   10.20
   0   1 -12    3.00    2.50
  -1   1 -12   55.89    6.80
  -2   1 -12   58.09    7.10
  -3   1 -12   16.30    4.30
   9   0 -12   17.70    4.40
   8   0 -12    6.30    3.00
   7   0 -12    2.20    2.20
   6   0 -12   27.10    4.50
   5   0 -12    2.60    2.00
   4   0 -12    0.50    1.70
   3   0 -12   11.10    3.20
   2   0 -12   10.00    2.90
   1   0 -12   23.80    4.30
   0   0 -12   46.70    5.90
  -1   0 -12    0.90    2.20
  -2   0 -12    5.50    2.80
  -3   0 -12    5.30    3.00
   9  -1 -12   31.30    5.50
   8  -1 -12    0.90    2.10
   7  -1 -12   23.80    4.40
   6  -1 -12    4.10    2.30
   5  -1 -12   25.40    4.30
   4  -1 -12   -0.50    1.60
   3  -1 -12   36.50    5.10
   2  -1 -12   18.50    3.90
   1  -1 -12    7.20    3.00
   0  -1 -12    1.40    2.00
  -1  -1 -12    2.00    2.30
  -2  -1 -12    3.50    2.60
  -3  -1 -12    1.70    2.40
   9  -2 -12   79.49    8.10
   8  -2 -12    0.60    2.20
   7  -2 -12    9.10    3.00
   6  -2 -12    2.10    1.90
   5  -2 -12   14.70    3.70
   4  -2 -12    0.10    1.70
   3  -2 -12    6.90    2.50
   2  -2 -12   31.20    4.70
   1  -2 -12   16.70    3.60
   0  -2 -12    7.00    2.70
  -1  -2 -12   54.89    6.60
  -2  -2 -12   17.30    4.40
  -3  -2 -12   15.10    4.00
   9  -3 -12   -1.20    2.10
   8  -3 -12    1.70    2.10
   7  -3 -12    0.70    2.10
   6  -3 -12   -1.10    1.90
   5  -3 -12   14.10    3.30
   4  -3 -12    0.30    1.70
   3  -3 -12   -1.60    1.40
   2  -3 -12    0.80    1.60
   1  -3 -12   11.00    3.00
   0  -3 -12    3.60    2.30
  -1  -3 -12   36.60    5.40
  -2  -3 -12   30.80    5.20
   1  -4 -12   17.90    4.60
   0  -4 -12   21.80    4.50
  -1  -4 -12   -1.30    1.90
   3  -5 -12    3.40    2.40
   2  -5 -12   10.40    3.30
   1  -5 -12    5.90    3.00
   0  -5 -12   32.30    5.60
  -1  -5 -12   -1.00    2.50
   5  -6 -12   -2.40    2.20
   4  -6 -12   -0.20    2.20
   3  -6 -12    1.10    2.40
   2  -6 -12   -1.80    2.10
   1  -6 -12    1.60    2.70
   5  -7 -12   -0.50    2.50
   4  -7 -12   37.90    6.10
   3  -7 -12    5.70    3.00
   5  10 -13   -2.20    2.10
  -5 -10  13   -0.70    2.00
   4  10 -13    3.50    2.90
  -4 -10  13   -1.90    2.20
   3  10 -13   42.90    6.20
  -3 -10  13   35.50    5.90
   2  10 -13    9.30    3.20
  -2 -10  13   13.00    3.80
   1  10 -13    3.30    3.00
   0  10 -13    8.40    3.20
   6   9 -13    0.10    2.10
  -6  -9  13    0.90    2.40
   5   9 -13    7.70    3.10
  -5  -9  13    1.30    2.90
   4   9 -13    3.90    2.60
  -4  -9  13    5.30    3.10
   3   9 -13    0.90    2.20
  -3  -9  13    0.00    2.20
   2   9 -13   -0.40    1.80
  -2  -9  13    0.60    2.10
   1   9 -13    6.60    2.90
   0   9 -13    0.90    2.10
  -1   9 -13    0.00    2.30
   7   8 -13   -0.80    2.00
  -7  -8  13   -0.50    2.20
   6   8 -13   28.70    5.30
  -6  -8  13   26.50    5.50
   5   8 -13    5.60    2.70
  -5  -8  13    2.00    2.50
   4   8 -13    3.00    2.50
  -4  -8  13    3.50    2.60
   3   8 -13   -1.60    1.60
  -3  -8  13    1.10    1.90
   2   8 -13    3.10    2.50
  -2  -8  13    7.50    3.10
   1   8 -13    0.60    2.00
   0   8 -13   12.00    3.60
  -1   8 -13   10.60    3.60
   8   7 -13   -0.90    2.20
   7   7 -13    9.60    3.60
   6   7 -13    5.40    2.70
  -6  -7  13   11.30    4.10
   5   7 -13   24.70    5.00
  -5  -7  13   21.80    4.80
   4   7 -13   21.30    4.50
  -4  -7  13   22.80    4.60
   3   7 -13   -0.60    1.70
  -3  -7  13    0.30    2.00
   2   7 -13    1.40    2.10
  -2  -7  13    0.70    1.80
   1   7 -13    9.70    3.20
   0   7 -13    5.70    2.60
  -1   7 -13    1.10    2.40
  -2   7 -13    5.90    3.10
   8   6 -13   -1.70    2.00
   7   6 -13   27.20    5.20
   6   6 -13    4.90    2.70
   5   6 -13   12.90    3.80
  -5  -6  13   18.40    4.50
   4   6 -13   25.40    4.80
  -4  -6  13   22.30    4.50
   3   6 -13    1.30    2.20
  -3  -6  13   -0.60    1.70
   2   6 -13    6.10    2.90
   1   6 -13    0.70    1.80
   0   6 -13   -0.10    1.80
  -1   6 -13    0.60    2.30
  -2   6 -13   23.20    4.90
   8   5 -13   28.90    5.40
   7   5 -13   33.30    5.50
   6   5 -13   23.90    4.70
   5   5 -13   28.30    5.00
   4   5 -13   -0.70    2.00
   3   5 -13    2.30    2.30
  -3  -5  13    2.80    1.90
   2   5 -13   12.60    3.60
   1   5 -13    8.40    3.10
   0   5 -13   18.60    4.20
  -1   5 -13    4.80    2.90
  -2   5 -13   23.70    5.10
   9   4 -13    2.70    2.80
   8   4 -13    1.30    2.70
   7   4 -13    2.40    2.30
   6   4 -13   63.99    7.40
   5   4 -13   76.79    7.90
   4   4 -13   24.90    4.60
   3   4 -13    4.70    2.60
   2   4 -13   19.10    4.20
   1   4 -13    7.00    2.90
   0   4 -13   19.50    4.30
  -1   4 -13   52.49    7.00
  -2   4 -13    0.50    2.40
  -3   4 -13    5.30    3.80
   9   3 -13   -0.80    2.40
   8   3 -13    1.90    2.30
   7   3 -13    7.80    2.90
   6   3 -13   -0.80    2.00
   5   3 -13    1.70    2.20
   4   3 -13    4.60    2.50
   3   3 -13    7.10    2.90
   2   3 -13   51.19    6.50
   1   3 -13    4.50    2.80
   0   3 -13  132.79    9.30
  -1   3 -13    6.80    3.30
  -2   3 -13   15.40    4.10
  -3   3 -13   47.10    7.20
   9   2 -13    2.30    2.70
   8   2 -13   14.20    3.80
   7   2 -13    1.70    2.30
   6   2 -13    2.30    1.90
   5   2 -13    7.40    2.90
   4   2 -13    4.40    2.40
   3   2 -13   32.20    5.00
   2   2 -13    1.50    1.90
   1   2 -13   16.90    3.90
   0   2 -13   48.40    6.50
  -1   2 -13   40.90    6.00
  -2   2 -13   63.99    7.80
   9   1 -13    3.70    3.00
   8   1 -13   -2.60    1.80
   7   1 -13    3.30    2.50
   6   1 -13    2.20    2.20
   5   1 -13   46.30    6.10
   4   1 -13   68.69    7.20
   3   1 -13    0.30    1.80
   2   1 -13    3.80    2.50
   1   1 -13    4.60    2.50
   0   1 -13   39.90    5.70
  -1   1 -13   64.19    7.50
  -2   1 -13    4.70    3.20
   9   0 -13    1.30    2.30
   8   0 -13   27.80    5.00
   7   0 -13    3.20    2.60
   6   0 -13   -0.10    2.20
   5   0 -13    3.20    2.20
   4   0 -13    1.80    2.20
   3   0 -13    5.90    2.80
   2   0 -13   41.70    5.70
   1   0 -13    0.70    2.20
   0   0 -13    2.60    2.50
  -1   0 -13   16.20    4.20
  -2   0 -13   -0.40    2.50
   8  -1 -13    0.20    2.10
   7  -1 -13    2.20    2.30
   6  -1 -13    2.50    2.20
   5  -1 -13   10.40    3.10
   4  -1 -13   15.50    3.80
   3  -1 -13    5.20    2.60
   2  -1 -13   -0.10    2.10
   1  -1 -13    9.50    3.20
   0  -1 -13  121.59    8.70
  -1  -1 -13    3.40    2.60
  -2  -1 -13    1.00    2.40
   8  -2 -13    6.20    2.80
   7  -2 -13   17.50    4.00
   6  -2 -13    1.70    2.40
   5  -2 -13   55.59    6.70
   4  -2 -13   12.50    3.70
   3  -2 -13    0.40    1.90
   2  -2 -13   -0.80    1.40
   1  -2 -13   16.50    3.80
   0  -2 -13    2.30    2.50
  -1  -2 -13    8.40    3.30
   8  -3 -13    4.40    2.70
   7  -3 -13    0.10    2.10
   6  -3 -13    5.20    2.70
   5  -3 -13   -0.20    1.80
   4  -3 -13   -1.20    2.10
   3  -3 -13    0.60    2.10
   2  -3 -13    2.80    2.10
   1  -3 -13    4.30    2.40
   0  -3 -13   17.30    4.30
   4   9 -14   23.80    5.00
  -4  -9  14   16.80    4.20
   3   9 -14   39.10    6.10
  -3  -9  14   35.60    5.90
   2   9 -14    5.20    3.00
   1   9 -14    4.50    3.20
   6   8 -14    8.00    3.30
  -6  -8  14    5.50    3.50
   5   8 -14    2.70    2.80
  -5  -8  14    0.90    2.50
   4   8 -14    1.70    2.30
  -4  -8  14   -0.70    2.20
   3   8 -14    8.60    3.20
  -3  -8  14    3.50    2.70
   2   8 -14    0.00    2.00
   1   8 -14    5.50    3.00
   0   8 -14    3.20    2.70
   7   7 -14   19.20    4.70
   6   7 -14   29.20    5.50
   5   7 -14   14.10    4.40
  -5  -7  14    3.90    2.90
   4   7 -14   26.60    5.20
  -4  -7  14   20.90    4.60
   3   7 -14    7.70    3.20
  -3  -7  14    4.20    2.70
   2   7 -14    2.80    2.60
   1   7 -14    1.00    2.70
   0   7 -14   15.20    4.20
   7   6 -14    1.00    2.30
   6   6 -14   20.50    4.60
   5   6 -14    1.90    2.30
   4   6 -14    0.80    2.30
  -4  -6  14   -1.50    1.80
   3   6 -14   -0.10    2.00
   2   6 -14    1.50    2.60
   1   6 -14   -1.10    1.80
   0   6 -14   16.00    4.30
  -1   6 -14    9.10    3.40
   8   5 -14   10.00    4.50
   7   5 -14   10.40    3.80
   6   5 -14   24.40    5.10
   5   5 -14    2.30    2.60
   4   5 -14    7.20    3.10
   3   5 -14   -1.50    1.80
   2   5 -14   17.30    4.10
   1   5 -14    1.40    2.40
   0   5 -14    2.10    2.40
  -1   5 -14    5.20    2.90
   8   4 -14    2.50    2.80
   7   4 -14   18.40    4.50
   6   4 -14   -2.20    1.70
   5   4 -14    4.50    2.80
   4   4 -14   -1.00    2.00
   3   4 -14   16.20    4.10
   2   4 -14   25.20    5.00
   1   4 -14    5.20    3.00
   0   4 -14    3.90    2.80
  -1   4 -14    4.20    3.00
   8   3 -14    5.20    2.90
   7   3 -14    8.20    3.20
   6   3 -14   45.00    6.40
   5   3 -14   16.60    4.10
   4   3 -14    4.60    3.00
   3   3 -14    1.20    2.40
   2   3 -14    6.50    3.10
   1   3 -14    6.20    3.40
   0   3 -14    8.20    3.40
  -1   3 -14   15.80    4.40
   8   2 -14    6.60    3.20
   7   2 -14   10.60    3.80
   6   2 -14    0.20    2.20
   5   2 -14   12.50    3.80
   4   2 -14   13.50    3.80
   3   2 -14   -0.60    1.70
   2   2 -14    6.50    3.10
   1   2 -14    8.80    3.40
   0   2 -14   34.10    5.80
  -1   2 -14    5.80    3.40
   8   1 -14   50.89    7.10
   7   1 -14   -2.30    1.70
   6   1 -14    4.80    2.70
   5   1 -14    6.20    3.00
   4   1 -14   37.30    5.90
   3   1 -14   16.40    4.00
   2   1 -14    9.80    3.70
   1   1 -14   28.00    5.30
   0   1 -14    7.30    3.30
  -1   1 -14   -0.50    2.70
   8   0 -14    5.70    3.10
   7   0 -14    0.90    2.60
   6   0 -14    7.20    3.10
   5   0 -14   43.40    6.10
   4   0 -14    2.90    2.60
   3   0 -14    0.10    1.90
   2   0 -14    1.80    2.20
   1   0 -14    2.30    2.50
   0   0 -14    6.70    3.40
  -1   0 -14   -2.20    1.90
   7  -1 -14   16.60    4.20
   6  -1 -14   -0.30    2.00
   5  -1 -14   24.60    4.90
   4  -1 -14    1.90    2.30
   3  -1 -14    0.30    2.40
   2  -1 -14    4.10    2.70
   1  -1 -14    4.10    2.80
   0  -1 -14   19.60    4.60
   7  -2 -14    1.80    2.70
   6  -2 -14   -0.10    2.40
   5  -2 -14    0.70    2.20
   4  -2 -14    4.70    2.70
   3  -2 -14   22.50    4.50
   2  -2 -14   19.60    4.30
   1  -2 -14   38.70    5.90
   5   7 -15    4.70    3.10
   4   7 -15   -0.30    2.60
  -4  -7  15    0.20    2.30
   3   7 -15   16.20    4.50
   2   7 -15   -0.20    2.50
   6   6 -15   53.49    7.90
   5   6 -15    5.50    3.40
   4   6 -15   14.40    4.20
   3   6 -15   15.40    4.20
   2   6 -15    1.80    2.60
   1   6 -15    3.50    2.90
   6   5 -15   23.60    4.90
   5   5 -15    3.70    2.70
   4   5 -15   39.20    6.30
   3   5 -15    5.20    3.20
   2   5 -15    1.90    2.60
   1   5 -15    2.80    2.80
   6   4 -15   43.90    6.80
   5   4 -15   14.80    4.30
   4   4 -15    0.60    2.10
   3   4 -15   11.90    3.90
   2   4 -15    3.50    2.60
   1   4 -15   17.00    4.60
   7   3 -15   -0.90    2.20
   6   3 -15   18.50    4.30
   5   3 -15   16.00    4.40
   4   3 -15   17.60    4.60
   3   3 -15   23.70    5.10
   2   3 -15    3.90    2.60
   1   3 -15    0.30    2.50
   7   2 -15   18.90    4.80
   6   2 -15   44.90    6.60
   5   2 -15   31.70    5.70
   4   2 -15   -0.80    2.20
   3   2 -15   -1.20    2.10
   2   2 -15    0.50    2.30
   1   2 -15   32.40    5.80
   6   1 -15   68.19    8.20
   5   1 -15    4.80    3.30
   4   1 -15   18.30    4.60
   3   1 -15    1.80    2.60
   2   1 -15   19.80    4.60
   1   1 -15   43.20    6.50
   6   0 -15    9.10    3.70
   5   0 -15   51.89    7.00
   4   0 -15    4.00    2.60
   3   0 -15    2.20    2.80
   2   0 -15   12.70    3.90
   5  -1 -15   21.20    4.70
   4  -1 -15    4.80    3.40
   3  -1 -15    4.70    2.90
   2  -1 -15   14.70    4.20
   0   0   0    0.00    0.00

_computing_structure_solution     'SHELXT 2014/5 (Sheldrick, 2014)'
;
_shelx_hkl_checksum   58692
