# Supplementary material for: Switchable synthesis of natural-product-like lawsones and indenopyrazoles through regioselective ring-expansion of indantrione
Source: Commun Chem. 2023 Jan 18;6:17. doi: 10.1038/s42004-022-00807-z (PMC9849474; doi:10.1038/s42004-022-00807-z)
Supplement: Supplementary file 8 — Supplementary Data 5 [file 42004_2022_807_MOESM8_ESM.cif]

 
data_HBW323_1_0m
 
_audit_creation_method            'SHELXL-2016/6'
_shelx_SHELXL_version_number      '2016/6'
_chemical_name_systematic         ?
_chemical_name_common             ?
_chemical_melting_point           ?
_chemical_formula_moiety          ?
_chemical_formula_sum
 'C21 H20 N2 O3 S2' 
_chemical_formula_weight          412.51

loop_
 _atom_type_symbol
 _atom_type_description
 _atom_type_scat_dispersion_real
 _atom_type_scat_dispersion_imag
 _atom_type_scat_source
 'C'  'C'   0.0033   0.0016
 'International Tables Vol C Tables 4.2.6.8 and 6.1.1.4'
 'H'  'H'   0.0000   0.0000
 'International Tables Vol C Tables 4.2.6.8 and 6.1.1.4'
 'N'  'N'   0.0061   0.0033
 'International Tables Vol C Tables 4.2.6.8 and 6.1.1.4'
 'O'  'O'   0.0106   0.0060
 'International Tables Vol C Tables 4.2.6.8 and 6.1.1.4'
 'S'  'S'   0.1246   0.1234
 'International Tables Vol C Tables 4.2.6.8 and 6.1.1.4'
 
_space_group_crystal_system       monoclinic
_space_group_IT_number            14
_space_group_name_H-M_alt         'P 21/n'
_space_group_name_Hall            '-P 2yn'
 
_shelx_space_group_comment
;
The symmetry employed for this shelxl refinement is uniquely defined
by the following loop, which should always be used as a source of
symmetry information in preference to the above space-group names.
They are only intended as comments.
;
 
loop_
 _space_group_symop_operation_xyz
 'x, y, z'
 '-x+1/2, y+1/2, -z+1/2'
 '-x, -y, -z'
 'x-1/2, -y-1/2, z-1/2'
 
_cell_length_a                    10.924(7)
_cell_length_b                    14.835(10)
_cell_length_c                    12.719(8)
_cell_angle_alpha                 90
_cell_angle_beta                  108.221(9)
_cell_angle_gamma                 90
_cell_volume                      1958(2)
_cell_formula_units_Z             4
_cell_measurement_temperature     296(2)
_cell_measurement_reflns_used      2830
_cell_measurement_theta_min        2.40
_cell_measurement_theta_max       27.17
 
_exptl_crystal_description        block
_exptl_crystal_colour             colourless
_exptl_crystal_density_meas       ?
_exptl_crystal_density_method     ?
_exptl_crystal_density_diffrn     1.399          
_exptl_crystal_F_000              864
_exptl_transmission_factor_min    ?
_exptl_transmission_factor_max    ?
_exptl_crystal_size_max           0.18
_exptl_crystal_size_mid           0.16
_exptl_crystal_size_min           0.15
_exptl_absorpt_coefficient_mu     0.297
_shelx_estimated_absorpt_T_min    ?
_shelx_estimated_absorpt_T_max    ?
_exptl_absorpt_correction_type    ?
_exptl_absorpt_correction_T_min   ?
_exptl_absorpt_correction_T_max   ?
_exptl_absorpt_process_details    ?
_exptl_absorpt_special_details    ?
_diffrn_ambient_temperature       296(2)
_diffrn_radiation_wavelength      0.71073
_diffrn_radiation_type            MoK\a
_diffrn_source                    ?
_diffrn_measurement_device_type  'Bruker APEX-II CCD'
_diffrn_measurement_method       '\f and \w scans'
_diffrn_detector_area_resol_mean  ?
_diffrn_reflns_number             11717
_diffrn_reflns_av_unetI/netI      0.0413
_diffrn_reflns_av_R_equivalents   0.0337
_diffrn_reflns_limit_h_min        -11
_diffrn_reflns_limit_h_max        14
_diffrn_reflns_limit_k_min        -19
_diffrn_reflns_limit_k_max        13
_diffrn_reflns_limit_l_min        -16
_diffrn_reflns_limit_l_max        16
_diffrn_reflns_theta_min          2.174
_diffrn_reflns_theta_max          27.443
_diffrn_reflns_theta_full         25.242
_diffrn_measured_fraction_theta_max   0.985
_diffrn_measured_fraction_theta_full  0.988
_diffrn_reflns_Laue_measured_fraction_max    0.985
_diffrn_reflns_Laue_measured_fraction_full   0.988
_diffrn_reflns_point_group_measured_fraction_max   0.985
_diffrn_reflns_point_group_measured_fraction_full  0.988
_reflns_number_total              4395
_reflns_number_gt                 3033
_reflns_threshold_expression      'I > 2\s(I)'
_reflns_Friedel_coverage          0.000
_reflns_Friedel_fraction_max      .
_reflns_Friedel_fraction_full     .
 
_reflns_special_details
;
 Reflections were merged by SHELXL according to the crystal
 class for the calculation of statistics and refinement.
 
 _reflns_Friedel_fraction is defined as the number of unique
 Friedel pairs measured divided by the number that would be
 possible theoretically, ignoring centric projections and
 systematic absences.
;
 
_computing_data_collection        ?
_computing_cell_refinement        ?
_computing_data_reduction         ?
_computing_structure_solution     'SHELXT 2014/5 (Sheldrick, 2014)'
_computing_structure_refinement 'SHELXL-2016/6 (Sheldrick, 2016)'
_computing_molecular_graphics     ?
_computing_publication_material   ?
_refine_special_details           ?
_refine_ls_structure_factor_coef  Fsqd
_refine_ls_matrix_type            full
_refine_ls_weighting_scheme       calc
_refine_ls_weighting_details
'w=1/[\s^2^(Fo^2^)+(0.1600P)^2^] where P=(Fo^2^+2Fc^2^)/3'
_atom_sites_solution_primary      ?
_atom_sites_solution_secondary    ?
_atom_sites_solution_hydrogens    mixed
_refine_ls_hydrogen_treatment     constr
_refine_ls_extinction_method      none
_refine_ls_extinction_coef        .
_refine_ls_number_reflns          4395
_refine_ls_number_parameters      253
_refine_ls_number_restraints      4
_refine_ls_R_factor_all           0.1317
_refine_ls_R_factor_gt            0.1031
_refine_ls_wR_factor_ref          0.3340
_refine_ls_wR_factor_gt           0.3019
_refine_ls_goodness_of_fit_ref    1.507
_refine_ls_restrained_S_all       1.528
_refine_ls_shift/su_max           0.000
_refine_ls_shift/su_mean          0.000
 
loop_
 _atom_site_label
 _atom_site_type_symbol
 _atom_site_fract_x
 _atom_site_fract_y
 _atom_site_fract_z
 _atom_site_U_iso_or_equiv
 _atom_site_adp_type
 _atom_site_occupancy
 _atom_site_site_symmetry_order  
 _atom_site_calc_flag
 _atom_site_refinement_flags_posn
 _atom_site_refinement_flags_adp
 _atom_site_refinement_flags_occupancy
 _atom_site_disorder_assembly
 _atom_site_disorder_group
S1 S 0.66445(16) 0.33631(12) 0.65812(14) 0.0826(6) Uani 1 1 d . U . . .
S2 S -0.03606(13) 0.56847(12) 0.86558(12) 0.0743(5) Uani 1 1 d . U . . .
O1 O 0.6751(3) 0.6368(2) 0.7519(4) 0.0745(12) Uani 1 1 d . . . . .
O2 O 0.2696(3) 0.4914(3) 0.5270(2) 0.0694(11) Uani 1 1 d . . . . .
O3 O 0.2853(3) 0.4023(2) 0.6729(3) 0.0540(8) Uani 1 1 d . . . . .
N1 N 0.3916(3) 0.5492(2) 0.9027(2) 0.0311(7) Uani 1 1 d . . . . .
N2 N 0.5099(3) 0.5583(2) 0.8857(2) 0.0340(7) Uani 1 1 d . . . . .
C1 C 0.2247(4) 0.6956(3) 0.6077(4) 0.0525(11) Uani 1 1 d . . . . .
H1 H 0.144290 0.669755 0.597650 0.063 Uiso 1 1 calc R U . . .
C2 C 0.2342(5) 0.7803(4) 0.5704(5) 0.0672(15) Uani 1 1 d . . . . .
H2 H 0.159882 0.811591 0.532146 0.081 Uiso 1 1 calc R U . . .
C3 C 0.3565(6) 0.8215(3) 0.5893(5) 0.0673(15) Uani 1 1 d . . . . .
H3 H 0.361276 0.880439 0.565905 0.081 Uiso 1 1 calc R U . . .
C4 C 0.4647(5) 0.7765(3) 0.6402(5) 0.0591(12) Uani 1 1 d . . . . .
H4 H 0.544705 0.803358 0.651506 0.071 Uiso 1 1 calc R U . . .
C5 C 0.4560(4) 0.6884(3) 0.6765(3) 0.0406(9) Uani 1 1 d . . . . .
C6 C 0.3370(3) 0.6478(3) 0.6611(3) 0.0337(8) Uani 1 1 d . . . . .
C7 C 0.3492(3) 0.5534(2) 0.7101(2) 0.0262(7) Uani 1 1 d . . . . .
C8 C 0.5005(3) 0.5413(2) 0.7685(3) 0.0293(7) Uani 1 1 d . . . . .
C9 C 0.5604(3) 0.6263(3) 0.7324(4) 0.0416(9) Uani 1 1 d . . . . .
C10 C 0.2955(3) 0.4805(3) 0.6231(3) 0.0398(9) Uani 1 1 d . . . . .
C11 C 0.2557(7) 0.3197(4) 0.6096(6) 0.090(2) Uani 1 1 d D . . . .
H11A H 0.286793 0.324633 0.546233 0.108 Uiso 1 1 calc R U . . .
H11B H 0.301288 0.270295 0.655112 0.108 Uiso 1 1 calc R U . . .
C12 C 0.1240(6) 0.2999(5) 0.5724(6) 0.096(2) Uani 1 1 d D . . . .
H12A H 0.110293 0.244661 0.531030 0.143 Uiso 1 1 calc R U . . .
H12B H 0.092941 0.293558 0.634714 0.143 Uiso 1 1 calc R U . . .
H12C H 0.078440 0.347918 0.525790 0.143 Uiso 1 1 calc R U . . .
C13 C 0.6064(4) 0.4389(3) 0.6617(3) 0.0481(10) Uani 1 1 d . . . . .
H13 H 0.604960 0.482413 0.608654 0.058 Uiso 1 1 calc R U . . .
C14 C 0.5601(3) 0.4551(2) 0.7500(3) 0.0335(8) Uani 1 1 d . . . . .
C15 C 0.5755(5) 0.3790(3) 0.8173(4) 0.0519(11) Uani 1 1 d . U . . .
H15A H 0.491450 0.361449 0.821142 0.062 Uiso 1 1 calc R U . . .
H15B H 0.627933 0.395536 0.891466 0.062 Uiso 1 1 calc R U . . .
C16 C 0.6355(4) 0.2990(3) 0.7817(4) 0.0522(9) Uani 1 1 d . U . . .
H16A H 0.577411 0.247785 0.767062 0.063 Uiso 1 1 calc R U . . .
H16B H 0.715331 0.282420 0.837727 0.063 Uiso 1 1 calc R U . . .
C18 C 0.2998(3) 0.5482(2) 0.8096(3) 0.0263(7) Uani 1 1 d . . . . .
C19 C 0.1642(3) 0.5503(2) 0.8051(3) 0.0319(8) Uani 1 1 d . . . . .
C20 C 0.0600(3) 0.5303(3) 0.7118(3) 0.0436(9) Uani 1 1 d . . . . .
H20A H 0.069319 0.469118 0.688399 0.052 Uiso 1 1 calc R U . . .
H20B H 0.061617 0.570452 0.652110 0.052 Uiso 1 1 calc R U . . .
C21 C -0.0719(3) 0.5393(3) 0.7324(3) 0.0382(7) Uani 1 1 d . U . . .
H21A H -0.118244 0.482503 0.718374 0.046 Uiso 1 1 calc R U . . .
H21B H -0.124258 0.585199 0.684887 0.046 Uiso 1 1 calc R U . . .
C22 C 0.1248(4) 0.5726(3) 0.8948(3) 0.0459(10) Uani 1 1 d . . . . .
H22 H 0.181067 0.588118 0.963818 0.055 Uiso 1 1 calc R U . . .
H2D H 0.569092 0.510116 0.932839 0.055 Uiso 1 1 d R U . . .
 
loop_
 _atom_site_aniso_label
 _atom_site_aniso_U_11
 _atom_site_aniso_U_22
 _atom_site_aniso_U_33
 _atom_site_aniso_U_23
 _atom_site_aniso_U_13
 _atom_site_aniso_U_12
S1 0.0858(11) 0.0875(12) 0.0815(10) -0.0169(8) 0.0365(8) 0.0223(8)
S2 0.0537(8) 0.1119(13) 0.0661(8) 0.0091(8) 0.0313(6) 0.0147(7)
O1 0.0312(16) 0.061(2) 0.133(3) 0.018(2) 0.0270(18) -0.0097(14)
O2 0.082(2) 0.099(3) 0.0263(15) -0.0172(16) 0.0158(14) -0.028(2)
O3 0.073(2) 0.0388(16) 0.0530(18) -0.0140(14) 0.0234(15) -0.0182(14)
N1 0.0321(15) 0.0362(16) 0.0245(14) -0.0004(12) 0.0081(11) 0.0063(11)
N2 0.0256(14) 0.0408(17) 0.0313(15) -0.0043(12) 0.0028(11) 0.0019(11)
C1 0.044(2) 0.063(3) 0.050(2) 0.027(2) 0.0127(18) 0.0149(19)
C2 0.066(3) 0.067(3) 0.075(3) 0.035(3) 0.032(3) 0.033(3)
C3 0.103(4) 0.039(2) 0.078(3) 0.026(2) 0.053(3) 0.023(3)
C4 0.072(3) 0.037(2) 0.082(3) 0.008(2) 0.044(3) -0.006(2)
C5 0.047(2) 0.035(2) 0.044(2) 0.0051(16) 0.0199(17) -0.0012(16)
C6 0.0355(17) 0.040(2) 0.0281(16) 0.0078(14) 0.0136(13) 0.0065(14)
C7 0.0223(14) 0.0342(18) 0.0228(15) 0.0014(13) 0.0081(12) -0.0012(12)
C8 0.0231(15) 0.0323(18) 0.0328(17) 0.0005(14) 0.0092(13) 0.0005(12)
C9 0.0333(19) 0.037(2) 0.056(2) 0.0013(18) 0.0171(16) -0.0065(15)
C10 0.0344(18) 0.051(2) 0.0357(19) -0.0096(16) 0.0134(15) -0.0109(16)
C11 0.116(5) 0.060(4) 0.093(5) -0.036(3) 0.031(4) -0.028(3)
C12 0.095(5) 0.084(5) 0.107(5) -0.041(4) 0.030(4) -0.032(4)
C13 0.044(2) 0.066(3) 0.039(2) -0.0060(19) 0.0213(17) 0.0084(19)
C14 0.0290(17) 0.0357(19) 0.0352(18) -0.0001(14) 0.0090(14) 0.0026(13)
C15 0.072(3) 0.030(2) 0.053(2) -0.0010(17) 0.019(2) 0.0218(18)
C16 0.043(2) 0.041(2) 0.068(2) -0.0220(16) 0.0123(18) 0.0141(16)
C18 0.0253(15) 0.0303(16) 0.0232(15) 0.0008(12) 0.0076(12) 0.0026(12)
C19 0.0280(16) 0.0351(19) 0.0342(17) 0.0067(14) 0.0120(14) 0.0029(13)
C20 0.0287(18) 0.061(3) 0.041(2) 0.0013(18) 0.0104(15) 0.0007(16)
C21 0.0137(14) 0.0370(19) 0.0640(11) 0.0157(14) 0.0125(14) -0.0005(12)
C22 0.039(2) 0.066(3) 0.0359(19) -0.0011(18) 0.0166(16) 0.0042(18)
 
_geom_special_details
;
 All esds (except the esd in the dihedral angle between two l.s. planes)
 are estimated using the full covariance matrix.  The cell esds are taken
 into account individually in the estimation of esds in distances, angles
 and torsion angles; correlations between esds in cell parameters are only
 used when they are defined by crystal symmetry.  An approximate (isotropic)
 treatment of cell esds is used for estimating esds involving l.s. planes.
;
 
loop_
 _geom_bond_atom_site_label_1
 _geom_bond_atom_site_label_2
 _geom_bond_distance
 _geom_bond_site_symmetry_2
 _geom_bond_publ_flag
S1 C13 1.655(5) . ?
S1 C16 1.786(6) . ?
S2 C21 1.672(5) . ?
S2 C22 1.679(4) . ?
O1 C9 1.209(4) . ?
O2 C10 1.177(5) . ?
O3 C10 1.343(5) . ?
O3 C11 1.446(6) . ?
N1 C18 1.290(4) . ?
N1 N2 1.382(4) . ?
N2 C8 1.483(4) . ?
N2 H2D 1.0230 . ?
C1 C2 1.358(7) . ?
C1 C6 1.396(5) . ?
C1 H1 0.9300 . ?
C2 C3 1.419(8) . ?
C2 H2 0.9300 . ?
C3 C4 1.336(7) . ?
C3 H3 0.9300 . ?
C4 C5 1.400(6) . ?
C4 H4 0.9300 . ?
C5 C6 1.389(5) . ?
C5 C9 1.465(5) . ?
C6 C7 1.522(5) . ?
C7 C18 1.526(4) . ?
C7 C10 1.527(5) . ?
C7 C8 1.596(4) . ?
C8 C14 1.487(5) . ?
C8 C9 1.556(5) . ?
C11 C12 1.398(8) . ?
C11 H11A 0.9700 . ?
C11 H11B 0.9700 . ?
C12 H12A 0.9600 . ?
C12 H12B 0.9600 . ?
C12 H12C 0.9600 . ?
C13 C14 1.389(5) . ?
C13 H13 0.9300 . ?
C14 C15 1.395(5) . ?
C15 C16 1.492(5) . ?
C15 H15A 0.9700 . ?
C15 H15B 0.9700 . ?
C16 H16A 0.9700 . ?
C16 H16B 0.9700 . ?
C18 C19 1.465(4) . ?
C19 C22 1.380(5) . ?
C19 C20 1.395(5) . ?
C20 C21 1.548(5) . ?
C20 H20A 0.9700 . ?
C20 H20B 0.9700 . ?
C21 H21A 0.9700 . ?
C21 H21B 0.9700 . ?
C22 H22 0.9300 . ?
 
loop_
 _geom_angle_atom_site_label_1
 _geom_angle_atom_site_label_2
 _geom_angle_atom_site_label_3
 _geom_angle
 _geom_angle_site_symmetry_1
 _geom_angle_site_symmetry_3
 _geom_angle_publ_flag
C13 S1 C16 94.9(2) . . ?
C21 S2 C22 97.50(18) . . ?
C10 O3 C11 120.4(4) . . ?
C18 N1 N2 110.7(3) . . ?
N1 N2 C8 111.5(2) . . ?
N1 N2 H2D 106.9 . . ?
C8 N2 H2D 107.6 . . ?
C2 C1 C6 119.2(4) . . ?
C2 C1 H1 120.4 . . ?
C6 C1 H1 120.4 . . ?
C1 C2 C3 120.7(4) . . ?
C1 C2 H2 119.7 . . ?
C3 C2 H2 119.7 . . ?
C4 C3 C2 120.6(4) . . ?
C4 C3 H3 119.7 . . ?
C2 C3 H3 119.7 . . ?
C3 C4 C5 119.1(5) . . ?
C3 C4 H4 120.5 . . ?
C5 C4 H4 120.5 . . ?
C6 C5 C4 121.0(4) . . ?
C6 C5 C9 110.4(3) . . ?
C4 C5 C9 128.6(4) . . ?
C5 C6 C1 119.3(4) . . ?
C5 C6 C7 112.5(3) . . ?
C1 C6 C7 128.2(3) . . ?
C6 C7 C18 112.1(3) . . ?
C6 C7 C10 113.0(3) . . ?
C18 C7 C10 114.2(3) . . ?
C6 C7 C8 103.9(2) . . ?
C18 C7 C8 101.0(2) . . ?
C10 C7 C8 111.4(3) . . ?
N2 C8 C14 114.2(3) . . ?
N2 C8 C9 104.8(3) . . ?
C14 C8 C9 113.9(3) . . ?
N2 C8 C7 100.7(2) . . ?
C14 C8 C7 117.6(3) . . ?
C9 C8 C7 104.0(3) . . ?
O1 C9 C5 128.2(4) . . ?
O1 C9 C8 123.3(4) . . ?
C5 C9 C8 108.5(3) . . ?
O2 C10 O3 125.5(4) . . ?
O2 C10 C7 124.6(4) . . ?
O3 C10 C7 109.9(3) . . ?
C12 C11 O3 113.2(5) . . ?
C12 C11 H11A 108.9 . . ?
O3 C11 H11A 108.9 . . ?
C12 C11 H11B 108.9 . . ?
O3 C11 H11B 108.9 . . ?
H11A C11 H11B 107.8 . . ?
C11 C12 H12A 109.5 . . ?
C11 C12 H12B 109.5 . . ?
H12A C12 H12B 109.5 . . ?
C11 C12 H12C 109.5 . . ?
H12A C12 H12C 109.5 . . ?
H12B C12 H12C 109.5 . . ?
C14 C13 S1 114.9(3) . . ?
C14 C13 H13 122.6 . . ?
S1 C13 H13 122.6 . . ?
C13 C14 C15 110.6(4) . . ?
C13 C14 C8 124.4(3) . . ?
C15 C14 C8 125.0(3) . . ?
C14 C15 C16 115.9(4) . . ?
C14 C15 H15A 108.3 . . ?
C16 C15 H15A 108.3 . . ?
C14 C15 H15B 108.3 . . ?
C16 C15 H15B 108.3 . . ?
H15A C15 H15B 107.4 . . ?
C15 C16 S1 103.7(3) . . ?
C15 C16 H16A 111.0 . . ?
S1 C16 H16A 111.0 . . ?
C15 C16 H16B 111.0 . . ?
S1 C16 H16B 111.0 . . ?
H16A C16 H16B 109.0 . . ?
N1 C18 C19 121.5(3) . . ?
N1 C18 C7 112.7(3) . . ?
C19 C18 C7 125.6(3) . . ?
C22 C19 C20 111.8(3) . . ?
C22 C19 C18 123.1(3) . . ?
C20 C19 C18 125.1(3) . . ?
C19 C20 C21 113.1(3) . . ?
C19 C20 H20A 109.0 . . ?
C21 C20 H20A 109.0 . . ?
C19 C20 H20B 109.0 . . ?
C21 C20 H20B 109.0 . . ?
H20A C20 H20B 107.8 . . ?
C20 C21 S2 105.0(2) . . ?
C20 C21 H21A 110.8 . . ?
S2 C21 H21A 110.8 . . ?
C20 C21 H21B 110.8 . . ?
S2 C21 H21B 110.8 . . ?
H21A C21 H21B 108.8 . . ?
C19 C22 S2 112.6(3) . . ?
C19 C22 H22 123.7 . . ?
S2 C22 H22 123.7 . . ?
 
loop_
 _geom_torsion_atom_site_label_1
 _geom_torsion_atom_site_label_2
 _geom_torsion_atom_site_label_3
 _geom_torsion_atom_site_label_4
 _geom_torsion
 _geom_torsion_site_symmetry_1
 _geom_torsion_site_symmetry_2
 _geom_torsion_site_symmetry_3
 _geom_torsion_site_symmetry_4
 _geom_torsion_publ_flag
C18 N1 N2 C8 -14.3(4) . . . . ?
C6 C1 C2 C3 -2.5(8) . . . . ?
C1 C2 C3 C4 2.6(8) . . . . ?
C2 C3 C4 C5 -1.0(8) . . . . ?
C3 C4 C5 C6 -0.6(7) . . . . ?
C3 C4 C5 C9 179.1(5) . . . . ?
C4 C5 C6 C1 0.7(6) . . . . ?
C9 C5 C6 C1 -179.1(3) . . . . ?
C4 C5 C6 C7 -178.0(4) . . . . ?
C9 C5 C6 C7 2.2(4) . . . . ?
C2 C1 C6 C5 0.9(6) . . . . ?
C2 C1 C6 C7 179.4(4) . . . . ?
C5 C6 C7 C18 111.9(3) . . . . ?
C1 C6 C7 C18 -66.7(5) . . . . ?
C5 C6 C7 C10 -117.3(3) . . . . ?
C1 C6 C7 C10 64.2(5) . . . . ?
C5 C6 C7 C8 3.6(4) . . . . ?
C1 C6 C7 C8 -174.9(4) . . . . ?
N1 N2 C8 C14 -108.4(3) . . . . ?
N1 N2 C8 C9 126.3(3) . . . . ?
N1 N2 C8 C7 18.6(3) . . . . ?
C6 C7 C8 N2 100.9(3) . . . . ?
C18 C7 C8 N2 -15.5(3) . . . . ?
C10 C7 C8 N2 -137.2(3) . . . . ?
C6 C7 C8 C14 -134.4(3) . . . . ?
C18 C7 C8 C14 109.2(3) . . . . ?
C10 C7 C8 C14 -12.5(4) . . . . ?
C6 C7 C8 C9 -7.5(3) . . . . ?
C18 C7 C8 C9 -123.9(3) . . . . ?
C10 C7 C8 C9 114.5(3) . . . . ?
C6 C5 C9 O1 174.4(5) . . . . ?
C4 C5 C9 O1 -5.4(8) . . . . ?
C6 C5 C9 C8 -7.3(4) . . . . ?
C4 C5 C9 C8 172.9(4) . . . . ?
N2 C8 C9 O1 82.2(5) . . . . ?
C14 C8 C9 O1 -43.3(6) . . . . ?
C7 C8 C9 O1 -172.6(4) . . . . ?
N2 C8 C9 C5 -96.2(3) . . . . ?
C14 C8 C9 C5 138.3(3) . . . . ?
C7 C8 C9 C5 9.1(4) . . . . ?
C11 O3 C10 O2 8.2(7) . . . . ?
C11 O3 C10 C7 -170.4(4) . . . . ?
C6 C7 C10 O2 13.8(5) . . . . ?
C18 C7 C10 O2 143.6(4) . . . . ?
C8 C7 C10 O2 -102.7(4) . . . . ?
C6 C7 C10 O3 -167.7(3) . . . . ?
C18 C7 C10 O3 -37.9(4) . . . . ?
C8 C7 C10 O3 75.8(4) . . . . ?
C10 O3 C11 C12 -93.7(7) . . . . ?
C16 S1 C13 C14 -0.8(4) . . . . ?
S1 C13 C14 C15 0.8(5) . . . . ?
S1 C13 C14 C8 -178.3(3) . . . . ?
N2 C8 C14 C13 -154.9(3) . . . . ?
C9 C8 C14 C13 -34.6(5) . . . . ?
C7 C8 C14 C13 87.4(4) . . . . ?
N2 C8 C14 C15 26.1(5) . . . . ?
C9 C8 C14 C15 146.5(4) . . . . ?
C7 C8 C14 C15 -91.6(5) . . . . ?
C13 C14 C15 C16 -0.3(5) . . . . ?
C8 C14 C15 C16 178.8(4) . . . . ?
C14 C15 C16 S1 -0.2(5) . . . . ?
C13 S1 C16 C15 0.5(3) . . . . ?
N2 N1 C18 C19 -172.4(3) . . . . ?
N2 N1 C18 C7 2.3(4) . . . . ?
C6 C7 C18 N1 -101.0(3) . . . . ?
C10 C7 C18 N1 128.8(3) . . . . ?
C8 C7 C18 N1 9.1(4) . . . . ?
C6 C7 C18 C19 73.5(4) . . . . ?
C10 C7 C18 C19 -56.7(4) . . . . ?
C8 C7 C18 C19 -176.4(3) . . . . ?
N1 C18 C19 C22 14.2(5) . . . . ?
C7 C18 C19 C22 -159.8(4) . . . . ?
N1 C18 C19 C20 -165.5(4) . . . . ?
C7 C18 C19 C20 20.4(6) . . . . ?
C22 C19 C20 C21 0.8(5) . . . . ?
C18 C19 C20 C21 -179.5(3) . . . . ?
C19 C20 C21 S2 -1.4(4) . . . . ?
C22 S2 C21 C20 1.3(3) . . . . ?
C20 C19 C22 S2 0.3(5) . . . . ?
C18 C19 C22 S2 -179.5(3) . . . . ?
C21 S2 C22 C19 -1.0(4) . . . . ?
 
_refine_diff_density_max    1.592
_refine_diff_density_min   -0.598
_refine_diff_density_rms    0.123

_shelx_res_file
;
TITL HBW323_1_0m_a.res in P2(1)/n
    HBW323_1_0m.res
    created by SHELXL-2016/6 at 14:53:13 on 26-Aug-2021
CELL 0.71073 10.9237 14.8354 12.7191 90.000 108.221 90.000
ZERR 4.00 0.0072 0.0102 0.0084 0.000 0.009 0.000
LATT 1
SYMM -x+1/2, y+1/2, -z+1/2
SFAC C H N O S
UNIT 84 80 8 12 8
LIST 4 ! automatically inserted. Change 6 to 4 for CHECKCIF!!
TEMP 23.000
ACTA
L.S. 40
dfix 1.60 0.02 c11 c12
omit  5   3   3
omit     -3   3   1
omit     -5   7   1
omit     1   0   5
omit     5   3   0
omit    -1   0   5
omit     3   3   4
omit     5   4   1
omit    -2   6   2
FMAP 2
omit 0   1   4
omit     1   4   2
omit    -1   3   3
omit    -2   4   1
omit     2   5   2
omit    -1   1   3
omit    -4   5   4
omit    -5   1   1
omit     3   2   5
omit    -1   0   1
omit  -6   3   4
omit     3   5   0
omit     4   4   1
omit    -2   1   2
omit     0   4   0
omit     2   2   4
omit    -4   3   3
omit     1   4   4
omit    -4   6   2
omit     2   7   4
omit     2   3   4
omit  -2   3   5
omit     0   0   6
omit     3   2   4
omit     3   2   3
omit    -1   7   1
omit    -1   7   5
omit     2   1   4
omit     1   7   2
omit    -4   3   4
omit     3   6   4
PLAN -4 0 0.00
HTAB
delu 0.001 0.002 s1  c16
delu 0.0001 0.0002  s2 c21
delu 0.001 0.002 c15 c16
BOND $H
CONF
WGHT    0.160000
FVAR       0.40256
S1    5    0.664451    0.336310    0.658123    11.00000    0.08585    0.08751 =
         0.08154   -0.01688    0.03650    0.02235
S2    5   -0.036064    0.568473    0.865577    11.00000    0.05370    0.11187 =
         0.06614    0.00909    0.03130    0.01471
O1    4    0.675097    0.636831    0.751854    11.00000    0.03115    0.06087 =
         0.13261    0.01819    0.02703   -0.00968
O2    4    0.269624    0.491400    0.526997    11.00000    0.08229    0.09887 =
         0.02630   -0.01720    0.01582   -0.02787
O3    4    0.285258    0.402313    0.672949    11.00000    0.07268    0.03883 =
         0.05295   -0.01401    0.02337   -0.01822
N1    3    0.391573    0.549214    0.902725    11.00000    0.03209    0.03622 =
         0.02446   -0.00037    0.00806    0.00628
N2    3    0.509853    0.558290    0.885675    11.00000    0.02562    0.04077 =
         0.03130   -0.00426    0.00276    0.00192
C1    1    0.224701    0.695603    0.607659    11.00000    0.04360    0.06277 =
         0.04971    0.02725    0.01269    0.01486
AFIX  43
H1    2    0.144290    0.669755    0.597650    11.00000   -1.20000
AFIX   0
C2    1    0.234230    0.780290    0.570408    11.00000    0.06648    0.06671 =
         0.07497    0.03542    0.03179    0.03274
AFIX  43
H2    2    0.159882    0.811591    0.532146    11.00000   -1.20000
AFIX   0
C3    1    0.356470    0.821517    0.589266    11.00000    0.10290    0.03870 =
         0.07765    0.02569    0.05337    0.02277
AFIX  43
H3    2    0.361276    0.880439    0.565905    11.00000   -1.20000
AFIX   0
C4    1    0.464694    0.776501    0.640249    11.00000    0.07242    0.03728 =
         0.08159    0.00810    0.04419   -0.00553
AFIX  43
H4    2    0.544705    0.803358    0.651506    11.00000   -1.20000
AFIX   0
C5    1    0.455984    0.688351    0.676486    11.00000    0.04696    0.03452 =
         0.04436    0.00505    0.01991   -0.00119
C6    1    0.337018    0.647806    0.661149    11.00000    0.03546    0.04006 =
         0.02812    0.00778    0.01361    0.00645
C7    1    0.349238    0.553381    0.710087    11.00000    0.02230    0.03417 =
         0.02280    0.00136    0.00810   -0.00119
C8    1    0.500475    0.541288    0.768533    11.00000    0.02310    0.03235 =
         0.03277    0.00052    0.00922    0.00048
C9    1    0.560414    0.626350    0.732365    11.00000    0.03334    0.03697 =
         0.05644    0.00133    0.01705   -0.00647
C10   1    0.295462    0.480463    0.623115    11.00000    0.03443    0.05105 =
         0.03566   -0.00959    0.01338   -0.01087
C11   1    0.255728    0.319746    0.609593    11.00000    0.11554    0.05989 =
         0.09284   -0.03643    0.03097   -0.02836
AFIX  23
H11A  2    0.286793    0.324633    0.546233    11.00000   -1.20000
H11B  2    0.301288    0.270295    0.655112    11.00000   -1.20000
AFIX   0
C12   1    0.124037    0.299918    0.572366    11.00000    0.09508    0.08414 =
         0.10688   -0.04105    0.03038   -0.03220
AFIX  33
H12A  2    0.110293    0.244661    0.531030    11.00000   -1.50000
H12B  2    0.092941    0.293558    0.634714    11.00000   -1.50000
H12C  2    0.078440    0.347918    0.525790    11.00000   -1.50000
AFIX   0
C13   1    0.606421    0.438911    0.661679    11.00000    0.04441    0.06624 =
         0.03932   -0.00601    0.02129    0.00844
AFIX  43
H13   2    0.604960    0.482413    0.608654    11.00000   -1.20000
AFIX   0
C14   1    0.560051    0.455079    0.749953    11.00000    0.02898    0.03566 =
         0.03516   -0.00006    0.00901    0.00257
C15   1    0.575468    0.379009    0.817271    11.00000    0.07243    0.03047 =
         0.05255   -0.00101    0.01913    0.02183
AFIX  23
H15A  2    0.491450    0.361449    0.821142    11.00000   -1.20000
H15B  2    0.627933    0.395536    0.891466    11.00000   -1.20000
AFIX   0
C16   1    0.635454    0.299034    0.781714    11.00000    0.04332    0.04127 =
         0.06848   -0.02196    0.01232    0.01405
AFIX  23
H16A  2    0.577411    0.247785    0.767062    11.00000   -1.20000
H16B  2    0.715331    0.282420    0.837727    11.00000   -1.20000
AFIX   0
C18   1    0.299813    0.548232    0.809621    11.00000    0.02526    0.03031 =
         0.02325    0.00083    0.00759    0.00262
C19   1    0.164181    0.550336    0.805055    11.00000    0.02798    0.03513 =
         0.03418    0.00666    0.01199    0.00290
C20   1    0.060018    0.530264    0.711824    11.00000    0.02868    0.06054 =
         0.04122    0.00133    0.01036    0.00074
AFIX  23
H20A  2    0.069319    0.469118    0.688399    11.00000   -1.20000
H20B  2    0.061617    0.570452    0.652110    11.00000   -1.20000
AFIX   0
C21   1   -0.071860    0.539256    0.732386    11.00000    0.01374    0.03696 =
         0.06403    0.01565    0.01254   -0.00049
AFIX  23
H21A  2   -0.118244    0.482503    0.718374    11.00000   -1.20000
H21B  2   -0.124258    0.585199    0.684887    11.00000   -1.20000
AFIX   0
C22   1    0.124765    0.572572    0.894773    11.00000    0.03890    0.06627 =
         0.03593   -0.00107    0.01658    0.00421
AFIX  43
H22   2    0.181067    0.588118    0.963818    11.00000   -1.20000
REM #####
AFIX   3
H2D   2    0.569092    0.510116    0.932839    11.00000   -1.20000
AFIX   0
HKLF 4 1 1 0 0 0 1 0 0 0 1


REM  HBW323_1_0m_a.res in P2(1)/n
REM R1 =  0.1031 for    3033 Fo > 4sig(Fo)  and  0.1317 for all    4395 data
REM    253 parameters refined using      4 restraints

END

WGHT      0.2000      0.0000

REM Instructions for potential hydrogen bonds
EQIV $1 -x+1, -y+1, -z+1
HTAB C13 O2_$1
HTAB C15 O3
HTAB C20 O3
EQIV $2 -x+1, -y+1, -z+2
HTAB N2 N1_$2

REM Highest difference peak  1.592,  deepest hole -0.598,  1-sigma level  0.123
Q1    1   0.6017  0.2975  0.7665  11.00000  0.05    1.07
Q2    1   0.2829  0.4741  0.5118  11.00000  0.05    0.67
Q3    1   0.2036  0.3544  0.5488  11.00000  0.05    0.59
Q4    1   0.5449  0.3794  0.8870  11.00000  0.05    0.56
;
_shelx_res_checksum    1820

_shelx_hkl_file
;
   1   0   0    0.10    0.10
   1   0   0    0.10    0.10
   2   0   0    7.20    0.50
   2   0   0    6.90    0.40
   3   0   0   -0.20    0.30
   3   0   0   -0.30    0.20
   4   0   0    2.60    0.40
   4   0   0    3.90    0.60
   5   0   0    0.40    0.40
   5   0   0   -0.70    0.40
   6   0   0  116.29    4.70
   6   0   0  120.19    4.40
   7   0   0   -0.40    0.40
   7   0   0    0.10    0.50
   8   0   0   57.89    2.80
   8   0   0   49.70    3.00
   9   0   0   -1.30    0.60
  10   0   0   42.90    3.10
  11   0   0    0.00    1.00
  12   0   0   -0.90    0.80
  13   0   0    1.30    1.30
   0  -1   0   -2.30    0.20
   1  -1   0 1165.18   33.70
   1  -1   0 1183.08   33.80
   1   1   0 1073.39   33.70
   1   1   0 1088.49   33.70
   1   1   0 1065.59   33.70
   2  -1   0 2603.34   76.29
   2  -1   0 2526.45   75.69
   2   1   0 2401.66   75.79
   2   1   0 2514.95   75.59
   2   1   0 2491.05   75.69
   3  -1   0 1160.38   34.40
   3  -1   0 1084.79   34.10
   3   1   0 1156.78   34.30
   3   1   0 1099.19   34.30
   4  -1   0  297.87    9.70
   4  -1   0  301.47    9.90
   4   1   0  304.67   10.00
   4   1   0  314.97    9.90
   5  -1   0  444.46   14.00
   5  -1   0  431.56   13.60
   5   1   0  433.66   13.80
   5   1   0  415.56   14.00
   6  -1   0   80.99    3.20
   6  -1   0   76.39    3.50
   6   1   0   82.39    3.60
   6   1   0   80.79    3.30
   7  -1   0   -0.40    0.40
   7  -1   0   -0.30    0.40
   7   1   0    0.50    0.50
   7   1   0    0.80    0.50
   8  -1   0  143.99    5.50
   8  -1   0  146.99    6.00
   8   1   0  150.28    5.60
   8   1   0  137.69    5.90
   9  -1   0   69.39    3.80
   9   1   0   66.49    3.80
   9   1   0   73.49    3.90
  10  -1   0    1.00    0.90
  10   1   0    0.60    0.90
  11  -1   0   39.60    3.10
  11   1   0   48.30    3.40
  12  -1   0    0.90    1.10
  12   1   0    2.10    1.30
  13  -1   0    6.50    1.80
  13   1   0    7.60    2.00
   0  -2   0 2845.82   86.09
   1  -2   0  211.08    6.30
  -1  -2   0  190.48    6.30
   1  -2   0  190.98    6.20
   1   2   0  187.78    6.30
   2  -2   0 1091.59   32.10
   2  -2   0 1135.09   32.00
   2   2   0 1022.90   32.10
   2   2   0 1026.40   32.20
   2   2   0  996.10   31.90
   3  -2   0  468.45   14.00
   3  -2   0  455.55   14.20
   3   2   0  437.86   14.20
   3   2   0  449.46   13.90
   3   2   0  442.56   14.20
   4  -2   0  105.89    4.00
   4  -2   0  107.09    3.70
   4   2   0  110.39    4.10
   4   2   0  101.99    3.90
   4   2   0  105.99    3.60
   5  -2   0  696.63   21.50
   5  -2   0  680.23   21.10
   5   2   0  643.64   21.50
   5   2   0  702.43   21.50
   5   2   0  687.33   21.00
   6  -2   0   19.20    1.20
   6  -2   0   18.30    1.50
   6   2   0   20.00    1.10
   6   2   0   19.90    1.60
   6   2   0   19.20    1.40
   7  -2   0   22.70    1.80
   7  -2   0   24.70    1.50
   7   2   0   26.60    1.80
   7   2   0   20.00    1.70
   8  -2   0   23.80    2.20
   8  -2   0   22.30    1.60
   8   2   0   17.60    2.00
   8   2   0   25.70    1.90
   9  -2   0    1.40    1.00
   9   2   0    2.60    1.10
   9   2   0    2.20    0.90
  10  -2   0   16.80    2.10
  10   2   0   15.60    2.10
  11  -2   0   13.60    2.20
  11   2   0   14.80    2.20
  12  -2   0    1.30    1.10
  12   2   0    2.10    1.20
  13  -2   0    5.20    1.80
  13   2   0   -1.30    1.10
   0  -3   0   -0.10    0.20
  -1  -3   0  438.06   13.50
   1  -3   0  426.86   13.40
   1   3   0  423.56   13.50
   2  -3   0   23.60    1.10
   2  -3   0   25.40    1.30
  -2  -3   0   21.50    1.30
   2   3   0   22.60    1.30
   3  -3   0  155.08    4.90
  -3  -3   0  141.09    5.10
   3  -3   0  153.28    5.10
   3   3   0  139.69    4.80
   3   3   0  134.59    5.10
   4  -3   0  299.37    9.30
   4  -3   0  305.57    9.60
   4   3   0  274.87    9.60
   4   3   0  287.57    9.60
   4   3   0  277.07    9.10
   5  -3   0   10.00    0.80
   5  -3   0    9.50    1.10
   5   3   0    9.10    0.70
   5   3   0    8.60    1.10
   5   3   0   10.60    1.20
   6  -3   0   12.10    1.10
   6  -3   0   12.50    1.40
   6   3   0   10.10    1.20
   6   3   0   10.50    1.30
   6   3   0   10.70    0.80
   7  -3   0   -0.40    0.60
   7  -3   0    0.10    0.50
   7   3   0    0.50    0.60
   7   3   0    0.80    0.60
   8  -3   0    5.40    1.20
   8   3   0    7.40    1.30
   8   3   0    8.80    1.30
   9  -3   0  357.36   12.90
   9   3   0  372.46   13.10
  10  -3   0    0.70    1.00
  10   3   0    0.30    0.80
  11  -3   0    1.20    1.10
  11   3   0    1.10    1.10
  12  -3   0    0.70    1.10
  12   3   0    0.10    1.10
  13  -3   0   -1.00    1.00
  13   3   0    1.00    1.30
   0  -4   0   75.09    3.00
  -1  -4   0  231.08    7.60
   1  -4   0  228.28    7.50
   2  -4   0   41.10    1.80
   2  -4   0   43.70    1.90
  -2  -4   0   43.20    2.00
   2   4   0   41.60    2.00
  -3  -4   0   47.50    2.30
   3  -4   0   54.39    2.30
   3  -4   0   53.09    2.10
   3   4   0   43.80    2.30
  -4  -4   0  200.38    7.00
   4  -4   0  208.58    6.60
   4  -4   0  203.38    7.00
   4   4   0  188.28    6.50
   4   4   0  193.48    7.10
  -5  -4   0  264.97    9.20
   5  -4   0  269.57    9.20
   5  -4   0  279.17    8.80
   5   4   0  263.87    8.60
   5   4   0  260.97    9.30
   6  -4   0  141.29    5.50
   6  -4   0  140.79    5.00
  -6  -4   0  133.59    5.50
   6   4   0  144.99    5.70
  -7  -4   0  197.38    7.40
   7  -4   0  192.58    7.40
   7  -4   0  201.28    6.90
   7   4   0  197.78    7.60
  -8  -4   0   33.00    2.40
   8  -4   0   32.90    2.40
   8   4   0   36.70    2.60
  -9  -4   0   16.90    2.00
   9  -4   0   16.50    2.00
   9   4   0   14.30    2.00
  10  -4   0    2.30    1.10
  10   4   0    4.00    1.30
  11  -4   0    1.30    1.00
  11   4   0    1.90    1.20
  12  -4   0    6.70    1.80
  12   4   0    6.70    1.80
  13  -4   0   -0.30    1.10
  13   4   0   -0.50    1.20
   0  -5   0   -0.60    0.30
   1  -5   0    6.30    0.80
  -1  -5   0    6.60    0.80
   2  -5   0   60.79    2.70
   2  -5   0   64.09    2.60
  -2  -5   0   60.99    2.70
   2   5   0   59.79    2.80
  -3  -5   0   10.10    1.20
   3  -5   0    9.70    1.00
   3  -5   0    9.50    0.90
   3   5   0    8.90    1.10
   4  -5   0  606.04   18.80
  -4  -5   0  546.55   18.80
   4  -5   0  621.74   18.40
   4   5   0  569.74   18.90
   5  -5   0   25.60    1.40
   5  -5   0   23.90    1.70
  -5  -5   0   20.70    1.70
   5   5   0   23.80    1.80
  -6  -5   0   29.60    2.10
   6  -5   0   31.00    1.70
   6  -5   0   27.50    2.00
   6   5   0   34.10    2.20
   7  -5   0   60.89    3.30
  -7  -5   0   57.89    3.30
   7  -5   0   60.39    2.70
   7   5   0   64.19    3.50
  -8  -5   0    7.40    1.40
   8  -5   0    8.80    1.40
   8   5   0    8.30    1.60
  -9  -5   0    2.70    1.10
   9  -5   0    3.00    1.10
   9   5   0    1.20    1.00
 -10  -5   0    1.10    1.10
  10  -5   0    0.30    0.90
  10   5   0    1.50    1.10
  11  -5   0    4.20    1.40
  11   5   0    6.40    1.70
  12  -5   0   -0.90    1.00
  12   5   0    1.60    1.20
   0  -6   0  146.49    5.40
  -1  -6   0  331.17   10.90
   1  -6   0  322.37   10.80
  -2  -6   0  583.34   19.00
   2  -6   0  596.44   18.70
   2  -6   0  597.34   18.90
  -3  -6   0   79.59    3.60
   3  -6   0   91.49    3.70
   3  -6   0   80.69    3.40
   3   6   0   86.29    3.80
   4  -6   0   72.89    2.90
   4  -6   0   70.59    3.20
  -4  -6   0   65.99    3.20
   4   6   0   60.89    3.20
  -5  -6   0  135.49    5.80
   5  -6   0  154.68    5.30
   5  -6   0  151.28    5.80
   5   6   0  138.99    5.90
  -6  -6   0   12.90    1.70
   6  -6   0   12.50    1.50
   6  -6   0   15.00    1.20
   6   6   0   12.80    1.70
   7  -6   0   -0.70    0.60
  -7  -6   0    2.00    0.90
   7  -6   0    0.30    0.70
   7   6   0    0.00    0.70
  -8  -6   0   24.00    2.40
   8  -6   0   20.50    2.20
   8   6   0   23.90    2.60
  -9  -6   0    3.10    1.10
   9  -6   0    2.80    1.30
   9   6   0    2.10    1.10
 -10  -6   0   11.30    1.80
  10  -6   0   11.10    1.80
  10   6   0   11.30    2.00
  11  -6   0    2.80    1.30
  11   6   0    0.50    1.20
  12  -6   0    7.20    1.80
  12   6   0    4.60    1.70
   0  -7   0    3.20    0.90
  -1  -7   0  168.88    6.30
   1  -7   0  168.78    6.20
  -2  -7   0  888.11   28.70
   2  -7   0  888.21   28.40
   2  -7   0  952.10   28.60
  -3  -7   0   60.89    3.10
   3  -7   0   60.49    2.80
   3  -7   0   65.79    3.10
   3   7   0   61.19    3.20
   4  -7   0    0.30    0.60
   4  -7   0    1.20    0.60
  -4  -7   0    4.60    1.00
   4   7   0    0.70    0.50
  -5  -7   0   73.89    4.00
   5  -7   0   86.99    4.00
   5  -7   0   94.59    3.60
   5   7   0   78.79    4.10
   6  -7   0    4.90    1.20
   6  -7   0    6.00    0.90
  -6  -7   0    6.10    1.30
   6   7   0    3.60    1.10
  -7  -7   0    0.90    0.80
   7  -7   0    0.60    0.90
   7   7   0    1.10    0.90
   8  -7   0    7.30    1.50
  -8  -7   0    6.60    1.60
   8   7   0    2.80    1.20
   9  -7   0   82.89    4.30
  -9  -7   0   72.59    4.30
   9   7   0   81.99    4.70
  10  -7   0    4.50    1.40
 -10  -7   0    3.90    1.40
  10   7   0    3.40    1.40
  11  -7   0    2.40    1.30
  11   7   0    3.00    1.50
  12  -7   0    1.20    1.20
  12   7   0    1.30    1.50
   0  -8   0 1610.34   49.70
  -1  -8   0  269.27    9.50
   1  -8   0  266.37    9.40
   2  -8   0  118.79    4.80
   2  -8   0  122.99    5.00
  -2  -8   0  115.89    5.00
   3  -8   0    1.00    0.70
   3  -8   0    0.30    0.60
  -3  -8   0    1.70    0.70
   4  -8   0   27.10    1.80
  -4  -8   0   29.10    2.10
   4  -8   0   26.30    1.90
   4   8   0   27.00    2.50
   5  -8   0    1.30    0.90
  -5  -8   0    0.80    0.80
   5  -8   0    2.90    0.80
   5   8   0    1.20    0.80
   6  -8   0   27.70    2.30
   6  -8   0   36.00    2.10
  -6  -8   0   25.40    2.50
   6   8   0   29.10    2.40
  -7  -8   0   49.40    3.30
   7  -8   0   49.30    3.10
   7   8   0   51.19    3.40
  -8  -8   0   66.19    4.10
   8  -8   0   68.59    3.80
   8   8   0   72.39    4.30
   9  -8   0    5.70    1.40
  -9  -8   0    7.20    1.60
   9   8   0    3.30    1.40
 -10  -8   0    2.10    1.30
  10  -8   0    4.40    1.40
  10   8   0    3.50    1.60
  11  -8   0    1.20    1.30
  11   8   0   -0.40    1.10
  12  -8   0    4.40    1.60
  12   8   0    3.50    1.80
   0  -9   0    0.90    0.70
  -1  -9   0   59.79    3.20
   1  -9   0   60.99    3.10
  -2  -9   0   18.00    1.90
   2  -9   0   13.10    1.50
   3  -9   0   -0.40    0.60
  -3  -9   0    0.10    0.60
   3  -9   0   -0.40    0.50
  -4  -9   0    9.90    1.60
   4  -9   0   13.10    1.50
   4  -9   0   12.50    1.70
  -5  -9   0    5.30    1.30
   5  -9   0    5.80    1.30
   5  -9   0    7.70    1.20
   5   9   0    6.20    1.40
   6  -9   0    2.60    1.20
   6  -9   0    3.30    0.90
  -6  -9   0    3.60    1.20
   6   9   0    1.60    1.10
  -7  -9   0  109.49    5.40
   7  -9   0  106.99    5.10
   7   9   0  109.09    5.60
   8  -9   0   33.50    2.70
  -8  -9   0   32.10    3.20
   8   9   0   31.80    3.20
  -9  -9   0    2.20    1.40
   9  -9   0    1.90    1.20
   9   9   0   -0.10    1.10
  10  -9   0    0.50    1.10
 -10  -9   0    0.40    1.20
  10   9   0   -2.00    0.80
  11  -9   0    7.40    1.90
 -11  -9   0    8.00    2.20
  11   9   0    8.20    2.10
   0 -10   0  296.77   10.70
  -1 -10   0  105.79    4.80
   1 -10   0   97.39    4.60
  -2 -10   0  117.59    5.20
   2 -10   0  104.29    4.70
  -3 -10   0    1.20    0.80
   3 -10   0    0.20    0.80
   3 -10   0    3.10    1.00
   4 -10   0   51.49    2.80
  -4 -10   0   45.40    3.10
   4 -10   0   49.80    3.10
   5 -10   0   31.50    2.50
   5 -10   0   33.40    2.20
  -5 -10   0   33.60    2.70
   5  10   0   30.00    3.00
   6 -10   0  118.89    5.70
   6 -10   0  113.59    5.40
  -6 -10   0  112.69    5.60
   6  10   0  118.59    6.00
   7 -10   0    5.30    1.40
  -7 -10   0    5.10    1.50
   7  10   0    3.00    1.30
  -8 -10   0   15.80    2.40
   8 -10   0   19.60    2.30
   8  10   0   25.00    3.00
   9 -10   0    6.50    1.60
  -9 -10   0    5.70    1.70
   9  10   0    7.50    2.00
  10 -10   0    0.00    1.10
 -10 -10   0   -1.60    1.20
  10  10   0    0.10    1.20
 -11 -10   0    1.20    1.50
  11 -10   0   -0.80    1.20
  11  10   0   -1.70    1.10
   0 -11   0   -0.20    0.70
  -1 -11   0   66.59    3.70
   1 -11   0   65.89    3.70
   2 -11   0   44.50    2.90
  -2 -11   0   43.00    3.00
   3 -11   0    7.10    1.50
   3 -11   0   10.60    1.50
  -3 -11   0    8.40    1.60
   4 -11   0   36.20    2.70
   4 -11   0   34.30    2.40
  -4 -11   0   30.40    3.00
  -5 -11   0    2.40    1.20
   5 -11   0    2.40    1.20
   5 -11   0    4.20    1.10
  -6 -11   0   72.99    4.40
   6 -11   0   63.29    4.00
   6  11   0   69.29    4.40
   7 -11   0    9.00    1.90
  -7 -11   0   10.00    2.00
   7  11   0    7.70    1.80
   8 -11   0    0.20    1.20
  -8 -11   0   -0.10    1.10
   8  11   0   -0.10    1.00
  -9 -11   0   11.30    2.40
   9 -11   0   10.90    2.00
   9  11   0   10.20    2.30
 -10 -11   0    0.70    1.50
  10 -11   0    1.20    1.30
  10  11   0    0.10    1.30
 -11 -11   0    7.10    2.30
   0 -12   0  182.88    7.60
   1 -12   0   71.39    4.00
  -1 -12   0   72.49    4.10
  -2 -12   0   64.69    4.00
   2 -12   0   74.09    3.90
   3 -12   0   19.40    2.20
  -3 -12   0   20.00    2.50
   3 -12   0   22.00    2.40
  -4 -12   0    3.00    1.30
   4 -12   0    2.30    1.00
   4 -12   0    2.30    1.20
  -5 -12   0   77.79    4.60
   5 -12   0   73.19    4.30
   5 -12   0   72.99    3.80
  -6 -12   0    6.50    1.70
   6 -12   0    5.50    1.60
   7 -12   0   10.20    2.00
  -7 -12   0   11.60    2.20
   8 -12   0    8.60    1.90
  -8 -12   0   10.90    2.30
   8  12   0    9.50    2.10
   9 -12   0   15.30    2.40
  -9 -12   0   18.80    3.10
   9  12   0   19.90    3.10
 -10 -12   0   -0.70    1.20
  10 -12   0    0.20    1.40
  10  12   0    0.90    1.40
   0 -13   0    1.40    1.10
  -1 -13   0   69.49    4.20
   1 -13   0   62.49    3.90
   2 -13   0   19.50    2.30
  -2 -13   0   26.00    2.90
   3 -13   0   53.39    3.40
  -3 -13   0   49.50    3.60
   3 -13   0   51.79    3.50
   4 -13   0   -0.30    0.90
   4 -13   0    2.30    1.10
  -4 -13   0    0.10    1.00
   5 -13   0   -1.10    1.00
  -5 -13   0    0.00    0.90
   5 -13   0    1.20    1.00
  -6 -13   0    7.80    2.00
   6 -13   0    9.60    1.80
  -7 -13   0   -0.60    1.10
   7 -13   0    2.20    1.50
   8 -13   0   11.60    2.10
  -8 -13   0   14.50    2.70
   9 -13   0    2.80    1.60
  -9 -13   0    4.00    1.90
   9  13   0    3.20    1.60
   0 -14   0    8.80    1.80
   1 -14   0   55.79    3.80
  -1 -14   0   56.79    3.80
   2 -14   0    1.00    1.10
   2 -14   0    0.00    1.20
  -2 -14   0    0.70    1.10
   3 -14   0    0.20    1.00
  -3 -14   0    0.00    1.00
   3 -14   0    0.00    0.90
   4 -14   0   -1.00    1.10
   4 -14   0   -0.80    0.90
  -4 -14   0    1.60    1.40
   5 -14   0    1.80    1.30
  -5 -14   0    4.00    1.80
  -6 -14   0    1.00    1.30
   6 -14   0    2.00    1.50
  -7 -14   0    4.20    1.80
   7 -14   0    1.40    1.50
   8 -14   0    0.90    1.40
  -8 -14   0    2.70    1.80
   9 -14   0   -0.60    1.30
  -9 -14   0    1.20    1.50
   0 -15   0    1.60    1.40
   1 -15   0    3.80    1.50
  -1 -15   0    3.90    1.60
   2 -15   0   25.00    2.90
  -2 -15   0   28.30    3.20
   2 -15   0   27.40    3.00
  -3 -15   0    4.30    1.70
   3 -15   0    6.00    1.60
   3 -15   0    4.00    1.50
  -4 -15   0    4.20    1.60
   4 -15   0    3.90    1.50
   4 -15   0    3.40    1.30
  -5 -15   0   14.20    2.50
   5 -15   0   11.90    2.20
   6 -15   0    1.80    1.50
  -6 -15   0    0.00    1.30
  -7 -15   0   -1.30    1.30
   7 -15   0    0.90    1.40
  -8 -15   0    6.80    2.30
   8 -15   0    4.80    1.80
   0 -16   0   12.10    2.40
  -1 -16   0   12.30    2.30
   1 -16   0   13.80    2.40
   2 -16   0    9.30    2.00
  -2 -16   0   10.50    2.20
   2 -16   0   10.90    2.20
  -3 -16   0   -0.80    1.40
   3 -16   0    0.60    1.10
   3 -16   0    0.70    1.20
   4 -16   0    1.20    1.50
  -4 -16   0    1.90    1.50
   4 -16   0    0.80    1.10
  -5 -16   0   -2.00    1.40
   5 -16   0    1.50    1.50
   6 -16   0    0.30    1.50
  -6 -16   0    1.60    1.60
   7 -16   0    1.60    1.60
  -7 -16   0    4.70    2.20
   0 -17   0   -0.80    1.40
  -1 -17   0    4.70    2.00
   1 -17   0    6.90    2.00
  -2 -17   0   10.50    2.50
   2 -17   0   12.10    2.20
   2 -17   0   13.50    2.40
   3 -17   0    4.00    1.60
  -3 -17   0    3.10    1.80
   3 -17   0    6.20    1.80
  -4 -17   0    1.40    1.60
   4 -17   0    1.40    1.40
   5 -17   0    5.30    2.00
  -5 -17   0    1.20    1.50
  -6 -17   0    0.10    1.60
   6 -17   0    2.00    1.60
   0 -18   0   11.40    2.40
   1 -18   0    6.70    2.10
  -1 -18   0    6.60    2.20
   2 -18   0    1.90    1.60
   2 -18   0    2.80    1.70
  -2 -18   0   -1.60    1.30
   3 -18   0    0.20    1.40
  -3 -18   0    0.00    1.60
   3 -18   0    0.30    1.40
   4 -18   0    1.40    1.50
  -4 -18   0    0.90    1.60
   0 -19   0    0.50    1.60
   1 -19   0    2.40    1.70
  -1 -19   0    1.90    1.90
   1 -19   0    4.90    1.80
   2 -19   0   -2.70    1.10
  -2 -19   0    1.20    1.80
  13   0  -1   -0.80    0.90
  12   0  -1   -0.60    1.00
  11   0  -1   62.99    3.90
  10   0  -1   -0.80    0.70
   9   0  -1   87.99    4.40
   8   0  -1    0.10    0.40
   8   0  -1   -0.70    0.50
   7   0  -1  115.19    4.40
   7   0  -1  122.29    5.00
   6   0  -1    0.10    0.30
   6   0  -1   -0.10    0.50
   5   0  -1  419.66   13.50
   5   0  -1  412.46   13.10
   4   0  -1   -0.40    0.20
   4   0  -1    0.20    0.40
   3   0  -1 1053.69   31.40
   3   0  -1 1020.60   31.70
   2   0  -1   -0.90    0.20
  -1   0   1   71.19    2.40
   1   0  -1   73.99    2.40
   0   0   1   -3.80    0.30
   0   0  -1   -3.60    0.40
   1   0   1 2119.39   56.49
   1   0   1 1585.24   56.29
   2   0   1   -0.30    0.20
   2   0   1    0.00    0.20
   3   0   1 3947.30  120.19
   3   0   1 3961.50  119.19
   4   0   1   -0.40    0.30
   4   0   1   -0.40    0.30
   5   0   1   34.00    1.90
   5   0   1   35.80    1.80
   6   0   1    0.00    0.40
   6   0   1    0.10    0.50
   7   0   1   54.89    2.90
   7   0   1   56.29    2.80
   8   0   1    0.10    0.70
   8   0   1   -1.70    0.60
   9   0   1   30.90    2.60
   9   0   1   38.50    2.40
  10   0   1   -0.30    0.80
  11   0   1    0.00    0.90
  12   0   1   -1.50    0.90
  13   0   1   12.90    2.50
  13  -1  -1   -0.30    1.00
  13   1  -1    2.70    1.40
  12  -1  -1    0.30    1.00
  12   1  -1   -0.50    0.70
  11  -1  -1    3.90    1.30
  11   1  -1   -0.10    0.90
  10  -1  -1   44.80    3.10
  10   1  -1   41.70    3.00
   9  -1  -1    4.00    1.20
   9   1  -1    6.00    1.30
   8  -1  -1   -0.80    0.60
   8   1  -1    1.10    0.70
   8   1  -1    0.60    0.50
   7  -1  -1  165.48    5.70
   7  -1  -1  161.58    6.20
   7   1  -1  154.58    6.20
   7   1  -1  164.68    5.80
   6  -1  -1  318.17   10.10
   6  -1  -1  301.47   10.60
   6   1  -1  318.97   10.70
   6   1  -1  316.57   10.30
   5  -1  -1   40.40    1.80
   5  -1  -1   46.50    2.20
   5   1  -1   44.30    2.20
   5   1  -1   43.00    1.90
   4  -1  -1  195.18    6.20
   4  -1  -1  194.78    6.60
   4   1  -1  185.28    6.50
   4   1  -1  194.88    6.40
   3  -1  -1  247.38    8.20
   3  -1  -1  257.37    7.80
   3   1  -1  251.47    8.10
   3   1  -1  250.17    8.00
   2  -1  -1  682.03   20.80
   2   1  -1  672.33   20.70
   1  -1  -1   71.69    2.60
   1  -1  -1   85.09    2.50
   1   1  -1   72.59    2.50
   1   1  -1   76.79    2.70
   0  -1   1    1.30    0.30
   0   1  -1    1.40    0.40
   0   1   1    2.30    0.30
   1  -1   1  113.99    3.80
   1   1   1  113.99    3.80
   1   1   1  117.99    3.80
   2  -1   1 3424.56   99.79
   2  -1   1 3460.65  100.19
   2   1   1 3146.79   99.59
   2   1   1 3187.58  100.49
   3  -1   1  255.47    8.20
   3  -1   1  258.97    8.20
   3   1   1  246.58    8.20
   3   1   1  247.18    8.20
   4  -1   1    6.40    0.70
   4  -1   1    7.70    0.90
   4   1   1    4.90    0.70
   4   1   1    5.60    0.70
   5  -1   1    1.10    0.50
   5  -1   1    0.20    0.50
   5   1   1    0.50    0.50
   5   1   1    0.40    0.50
   6  -1   1    7.70    1.00
   6  -1   1    5.80    1.00
   6   1   1    6.40    1.00
   6   1   1    7.00    1.00
   7  -1   1   16.40    1.40
   7  -1   1   14.20    1.60
   7   1   1   18.00    1.80
   7   1   1   15.70    1.60
   8  -1   1   59.79    3.00
   8  -1   1   62.59    3.40
   8   1   1   53.19    3.20
   8   1   1   60.39    3.10
   9  -1   1   34.30    2.60
   9   1   1   32.00    2.30
   9   1   1   31.30    2.60
  10  -1   1   16.70    2.10
  10   1   1   16.70    2.20
  11  -1   1   11.60    2.00
  11   1   1    8.00    1.70
  12  -1   1    5.70    1.70
  12   1   1    5.90    1.70
  13  -1   1    3.30    1.40
  13   1   1    3.10    1.70
  13  -2  -1   -0.10    1.20
  13   2  -1   -1.20    0.90
  12  -2  -1   -0.50    0.90
  12   2  -1    0.30    1.20
  11  -2  -1   11.30    1.90
  11   2  -1   13.20    2.00
  10  -2  -1   38.00    2.80
  10   2  -1   42.00    3.00
   9  -2  -1   23.70    2.30
   9   2  -1   29.40    2.40
   8  -2  -1    0.30    0.60
   8   2  -1   -0.10    0.60
   7  -2  -1   25.20    1.40
   7  -2  -1   26.90    1.90
   7   2  -1   26.20    1.50
   7   2  -1   25.40    1.90
   6  -2  -1    0.50    0.30
   6  -2  -1    0.80    0.60
   6   2  -1    0.70    0.60
   6   2  -1    0.80    0.40
   5  -2  -1 1215.88   38.40
   5  -2  -1 1278.37   37.80
   5   2  -1 1237.68   38.00
   5   2  -1 1245.48   38.40
  -4  -2   1    0.10    0.20
   4  -2  -1    0.70    0.40
   4  -2  -1    0.10    0.20
   4   2  -1    1.00    0.40
   4   2  -1    0.10    0.20
  -3  -2   1    0.10    0.30
   3  -2  -1    1.10    0.20
   3  -2  -1    0.20    0.30
   3   2  -1    1.50    0.30
   3   2  -1   -0.20    0.20
  -2  -2   1 1032.80   30.40
   2  -2  -1  959.30   30.40
   2  -2  -1  956.60   30.10
   2   2  -1 1036.00   30.40
   1  -2  -1  464.85   14.60
  -1  -2   1  472.15   14.60
   1  -2  -1  478.15   14.40
   1   2  -1  475.95   14.50
   1   2  -1  466.35   14.70
   0  -2   1  530.65   16.40
   0   2   1  534.05   16.30
   1  -2   1  194.48    6.40
   1   2   1  198.68    6.50
   1   2   1  202.28    6.50
   2  -2   1  438.16   13.10
   2  -2   1  431.56   13.10
   2   2   1  405.96   13.20
   2   2   1  399.36   13.20
   3  -2   1  958.90   28.80
   3  -2   1  938.31   28.70
   3   2   1  954.40   29.00
   3   2   1  903.01   28.90
   4  -2   1  168.18    5.80
   4  -2   1  166.68    5.70
   4   2   1  167.48    5.20
   4   2   1  165.28    5.90
   4   2   1  162.88    5.90
   5  -2   1  557.34   17.60
   5  -2   1  564.54   17.90
   5   2   1  566.84   18.00
   5   2   1  565.54   17.90
   5   2   1  550.14   17.10
   6  -2   1  370.76   12.00
   6  -2   1  366.06   12.30
   6   2   1  372.96   12.30
   6   2   1  357.76   12.40
   7  -2   1   33.60    1.90
   7  -2   1   31.00    2.10
   7   2   1   33.90    2.20
   7   2   1   33.30    2.10
   8  -2   1   52.89    2.70
   8  -2   1   52.99    3.10
   8   2   1   47.70    3.00
   8   2   1   52.29    2.90
   9  -2   1   -0.80    0.70
   9   2   1    0.10    0.70
   9   2   1    0.90    0.90
  10  -2   1    0.60    0.80
  10   2   1    0.30    0.90
  11  -2   1   17.70    2.30
  11   2   1   20.00    2.50
  12  -2   1    1.20    1.20
  12   2   1   -0.60    0.90
  13  -2   1    1.30    1.40
  13   2   1    0.40    1.30
  13  -3  -1   22.70    2.90
  13   3  -1   19.40    2.80
  12  -3  -1    0.00    1.00
  12   3  -1    0.20    0.90
  11  -3  -1   20.80    2.50
  11   3  -1   21.80    2.70
  10  -3  -1    6.20    1.40
  10   3  -1    5.80    1.40
  -9  -3   1  107.29    4.60
   9  -3  -1   91.19    4.60
   9   3  -1   95.59    4.80
   8  -3  -1    2.00    0.90
  -8  -3   1    1.90    0.70
   8   3  -1    3.10    0.90
   7  -3  -1  370.66   11.80
   7  -3  -1  363.06   12.60
   7   3  -1  375.26   12.70
  -6  -3   1   41.90    2.30
   6  -3  -1   47.30    2.50
   6  -3  -1   44.70    1.90
   6   3  -1   49.90    2.60
   6   3  -1   49.20    2.20
   5  -3  -1   83.39    2.90
   5  -3  -1   74.89    3.40
  -5  -3   1   86.69    3.40
   5   3  -1   82.49    3.20
   5   3  -1   78.29    3.50
   4  -3  -1  485.45   16.20
  -4  -3   1  527.25   16.20
   4  -3  -1  504.35   15.70
   4   3  -1  522.55   16.00
   4   3  -1  508.05   16.20
   3  -3  -1    9.00    0.60
  -3  -3   1   12.10    0.90
   3  -3  -1    7.90    0.80
   3   3  -1    8.10    0.80
   3   3  -1    8.70    0.80
   2  -3  -1 2044.40   61.59
  -2  -3   1 2028.30   61.59
   2  -3  -1 2006.50   61.59
   2   3  -1 2050.99   61.59
  -1  -3   1 2070.09   62.29
   1  -3  -1 2070.69   62.29
   1   3  -1 2034.20   62.39
   1   3  -1 2052.89   62.19
   0  -3  -1  262.17    8.40
   0  -3   1  263.77    8.50
   1  -3   1   25.30    1.20
   1  -3   1   28.10    1.30
   1   3   1   24.30    1.30
   2  -3   1 1018.00   30.50
   2  -3   1  982.00   30.40
   2   3   1  996.70   30.60
   2   3   1  983.80   30.60
   3  -3   1  578.24   17.90
   3  -3   1  612.34   18.10
   3   3   1  566.84   18.20
   3   3   1  549.15   18.20
   4  -3   1   94.19    3.70
   4  -3   1   90.99    3.50
   4   3   1   92.59    3.80
   4   3   1  101.49    3.90
   5  -3   1   43.90    2.30
   5  -3   1   43.00    2.10
   5   3   1   42.40    2.30
   5   3   1   45.10    2.30
   6  -3   1   44.50    2.50
   6  -3   1   46.00    2.30
   6   3   1   49.00    2.70
   6   3   1   48.80    2.60
   7  -3   1   19.60    1.50
   7  -3   1   21.80    1.80
   7   3   1   18.20    1.90
   7   3   1   18.90    1.80
   8  -3   1    1.00    0.70
   8  -3   1    1.70    0.70
   8   3   1    0.00    0.80
   8   3   1    0.20    0.70
   9  -3   1    3.00    1.10
   9   3   1    1.40    0.90
   9   3   1    1.20    0.90
  10  -3   1    3.50    1.20
  10   3   1    2.50    1.10
  11  -3   1   19.00    2.40
  11   3   1   19.40    2.60
  12  -3   1    1.30    1.20
  12   3   1    0.40    1.10
  13  -4  -1    1.90    1.40
  13   4  -1   -0.90    1.30
  12  -4  -1   -0.10    1.00
  12   4  -1    1.30    1.10
  11  -4  -1    0.50    1.10
  11   4  -1    2.30    1.10
  10  -4  -1    6.80    1.50
  10   4  -1    6.30    1.40
  -9  -4   1    0.80    0.60
   9  -4  -1    4.90    1.20
   9   4  -1    4.00    1.20
   8  -4  -1    5.80    1.30
  -8  -4   1    4.90    1.10
   8   4  -1    3.80    1.00
   7  -4  -1  192.08    7.40
  -7  -4   1  188.98    7.30
   7  -4  -1  210.68    6.80
   7   4  -1  192.78    7.50
   6  -4  -1   67.39    3.20
  -6  -4   1   66.19    3.10
   6  -4  -1   68.09    2.60
   6   4  -1   67.89    3.30
   6   4  -1   67.19    2.90
  -5  -4   1    5.10    0.80
   5  -4  -1    3.70    0.50
   5  -4  -1    4.50    0.80
   5   4  -1    3.30    0.60
   5   4  -1    3.50    0.80
  -4  -4   1  153.08    5.50
   4  -4  -1  147.49    4.90
   4  -4  -1  140.69    5.40
   4   4  -1  150.78    5.30
   4   4  -1  145.59    5.40
   3  -4  -1   17.50    1.00
  -3  -4   1   16.00    1.20
   3  -4  -1   14.80    1.10
   3   4  -1   20.80    1.20
   3   4  -1   14.70    1.10
   2  -4  -1   54.09    2.40
  -2  -4   1   53.19    2.40
   2  -4  -1   63.99    2.30
   2   4  -1   51.59    2.30
  -1  -4   1  793.12   24.40
   1  -4  -1  783.72   24.20
   0  -4   1 4625.54  142.29
   0  -4  -1 4676.73  140.59
  -1  -4  -1  154.58    5.40
   1  -4   1  153.58    5.30
   2  -4   1  471.15   14.80
   2  -4   1  464.15   14.80
  -2  -4  -1  483.05   15.10
   2   4   1  465.95   15.10
   3  -4   1  146.79    5.20
   3  -4   1  150.48    5.30
   3   4   1  152.98    5.50
   3   4   1  147.69    5.50
   4  -4   1   15.20    1.10
   4  -4   1   17.40    1.30
   4   4   1   14.30    1.40
   4   4   1   17.20    1.30
   5  -4   1    7.50    1.00
   5  -4   1    8.10    0.90
   5   4   1    7.60    1.10
   5   4   1    5.70    1.00
   6  -4   1  443.26   14.50
   6  -4   1  458.25   14.90
   6   4   1  461.25   15.00
   6   4   1  432.06   15.00
   7  -4   1   20.70    2.00
   7  -4   1   15.70    1.50
   7   4   1   15.50    1.70
   7   4   1   20.50    2.10
   8  -4   1   22.10    2.20
   8  -4   1   26.70    3.00
   8   4   1   25.30    2.50
   8   4   1   25.80    2.40
   9  -4   1    0.50    0.90
   9   4   1   -0.90    0.80
   9   4   1    0.00    0.80
  10  -4   1    6.00    1.40
  10   4   1    5.20    1.50
  11  -4   1    0.00    0.90
  11   4   1    0.90    1.10
  12  -4   1   12.00    2.10
  12   4   1    8.60    2.00
  13  -5  -1    1.80    1.30
  13   5  -1    6.10    1.90
  12  -5  -1    6.30    1.60
  12   5  -1    4.50    1.60
  11  -5  -1   24.30    2.70
  11   5  -1   22.50    2.70
  10  -5  -1    5.80    1.40
  10   5  -1    8.60    1.60
  -9  -5   1  224.18    8.30
   9  -5  -1  203.68    8.30
   9   5  -1  213.38    8.60
  -8  -5   1   25.60    2.10
   8  -5  -1   23.60    2.20
   8   5  -1   22.10    2.30
  -7  -5   1  201.98    7.50
   7  -5  -1  193.38    7.50
   7   5  -1  198.08    7.70
   6  -5  -1   19.90    1.60
  -6  -5   1   18.00    1.80
   6  -5  -1   20.10    1.20
   6   5  -1   19.30    1.40
   6   5  -1   20.10    1.70
  -5  -5   1  902.21   28.60
   5  -5  -1  892.21   28.50
   5  -5  -1  911.41   27.80
   5   5  -1  925.71   28.70
   5   5  -1  905.21   28.20
   4  -5  -1    9.90    1.20
  -4  -5   1   10.70    1.20
   4  -5  -1    7.80    0.80
   4   5  -1    9.60    1.20
   4   5  -1    9.60    1.00
  -3  -5   1   17.50    1.30
   3  -5  -1   18.10    1.10
   3  -5  -1   17.60    1.30
   3   5  -1   17.30    1.30
   3   5  -1   17.90    1.30
  -2  -5   1   15.30    1.20
   2  -5  -1   14.50    1.30
   2  -5  -1   12.80    0.90
   2   5  -1   13.10    1.10
   1  -5  -1 1314.37   40.40
  -1  -5   1 1332.07   40.60
   0  -5  -1  691.23   22.30
   0  -5   1  736.83   22.40
   1  -5   1    0.00    0.40
  -1  -5  -1    0.30    0.30
   2  -5   1   91.69    3.50
   2  -5   1   88.39    3.50
  -2  -5  -1   88.09    3.70
   2   5   1   90.79    3.80
  -3  -5  -1    5.30    0.90
   3  -5   1    5.60    0.80
   3  -5   1    4.80    0.80
   3   5   1    3.90    0.80
  -4  -5  -1  148.69    5.70
   4  -5   1  154.78    5.60
   4  -5   1  145.29    5.30
   4   5   1  140.89    5.70
   5  -5   1   83.39    3.30
   5  -5   1   77.99    3.50
   5   5   1   74.89    3.70
   6  -5   1    0.80    0.60
   6  -5   1    1.20    0.80
   6   5   1    0.00    0.60
   7  -5   1   79.59    3.80
   7  -5   1   79.39    3.50
   7   5   1   76.99    4.00
   8  -5   1    7.20    1.40
   8   5   1    4.80    1.20
   9  -5   1   45.20    3.10
  -9  -5  -1   47.10    3.20
   9   5   1   48.40    3.40
 -10  -5  -1    9.80    1.80
  10   5   1    9.20    1.80
  11  -5   1   13.80    2.10
  11   5   1   12.20    2.20
  12  -5   1    2.50    1.30
  12   5   1   -0.30    1.00
  12  -6  -1    1.00    1.10
  12   6  -1   -0.20    1.10
  11  -6  -1    1.40    1.20
  11   6  -1    1.70    1.20
  10  -6  -1    2.40    1.20
 -10  -6   1    1.80    1.10
  10   6  -1    2.40    1.10
   9  -6  -1    5.10    1.40
  -9  -6   1    4.90    1.40
   9   6  -1    3.80    1.30
   8  -6  -1    0.10    0.80
  -8  -6   1   -0.30    0.80
   8   6  -1    0.70    0.80
  -7  -6   1    1.70    0.90
   7  -6  -1    1.60    0.90
   7   6  -1    0.40    0.80
   6  -6  -1   20.20    1.90
  -6  -6   1   21.00    2.00
   6  -6  -1   20.60    1.30
   6   6  -1   17.70    1.90
   5  -6  -1  137.59    5.50
  -5  -6   1  139.19    5.60
   5  -6  -1  134.39    4.90
   5   6  -1  145.09    5.70
   4  -6  -1  241.18    8.50
   4  -6  -1  251.87    8.10
  -4  -6   1  237.88    8.60
   4   6  -1  231.98    8.60
   3  -6  -1  318.17   10.50
  -3  -6   1  332.67   11.00
   3  -6  -1  327.07   10.90
   3   6  -1  321.57   11.00
  -2  -6   1  107.79    4.30
   2  -6  -1  104.69    4.30
   2  -6  -1  107.59    4.10
  -1  -6   1   86.19    3.60
   1  -6  -1   79.99    3.40
   0  -6   1  319.77   10.60
   0  -6  -1  316.17   10.60
   1  -6   1  144.79    5.40
  -1  -6  -1  151.08    5.50
  -2  -6  -1  234.08    8.20
   2  -6   1  231.78    7.90
   2  -6   1  227.78    7.90
   3  -6   1   12.10    1.20
  -3  -6  -1   12.70    1.40
   3  -6   1   10.90    1.20
   3   6   1   12.50    1.40
  -4  -6  -1   17.90    1.80
   4  -6   1   14.20    1.30
   4  -6   1   13.30    1.40
   4   6   1   13.90    1.60
   5  -6   1  367.26   12.00
   5  -6   1  353.16   11.70
  -5  -6  -1  339.87   12.20
   5   6   1  355.26   12.40
  -6  -6  -1   53.29    3.10
   6  -6   1   54.79    2.90
   6  -6   1   52.49    2.60
   6   6   1   49.90    3.10
   7  -6   1    1.10    0.80
  -7  -6  -1   -0.20    0.80
   7  -6   1    0.50    0.60
   7   6   1   -0.30    0.70
  -8  -6  -1    2.00    1.20
   8  -6   1    0.40    0.90
   8   6   1    0.40    0.80
  -9  -6  -1    2.80    1.30
   9  -6   1    0.40    1.00
   9   6   1    4.30    1.40
 -10  -6  -1    6.90    1.70
  10  -6   1    7.00    1.70
  10   6   1    4.70    1.60
  11  -6   1   14.90    2.20
  11   6   1   16.80    2.60
  12  -6   1    1.50    1.30
  12   6   1    1.40    1.40
  12  -7  -1   -0.80    1.20
  12   7  -1   -0.10    1.30
  11  -7  -1   -1.40    0.90
  11   7  -1    1.70    1.10
 -10  -7   1   11.90    2.00
  10  -7  -1   11.10    1.90
  10   7  -1   13.30    2.10
   9  -7  -1  152.88    6.70
  -9  -7   1  166.78    6.90
   9   7  -1  148.69    7.00
   8  -7  -1   13.10    1.80
  -8  -7   1   14.60    1.90
   8   7  -1   13.40    2.00
  -7  -7   1  107.49    5.00
   7  -7  -1  106.69    4.80
   7   7  -1  100.69    5.00
  -6  -7   1  247.68    9.40
   6  -7  -1  263.57    9.50
   6  -7  -1  267.37    8.70
   6   7  -1  249.38    9.60
   5  -7  -1   28.30    2.10
   5  -7  -1   27.30    1.60
  -5  -7   1   27.90    2.10
   5   7  -1   26.90    2.10
   4  -7  -1   50.29    2.70
   4  -7  -1   46.70    2.30
  -4  -7   1   50.69    2.80
   4   7  -1   49.40    2.80
   3  -7  -1  118.19    4.50
   3  -7  -1  114.19    4.80
  -3  -7   1  118.59    4.90
   3   7  -1  118.59    4.90
  -2  -7   1   35.40    2.20
   2  -7  -1   37.70    2.10
   1  -7  -1    9.40    1.10
  -1  -7   1    9.20    1.20
   0  -7  -1  892.21   28.20
   0  -7   1  906.91   28.30
  -1  -7  -1   73.39    3.30
   1  -7   1   70.49    3.20
  -2  -7  -1   30.00    2.00
   2  -7   1   27.40    1.80
   2  -7   1   29.70    1.80
   3  -7   1    0.70    0.60
   3  -7   1    0.90    0.60
  -3  -7  -1    0.90    0.60
   3   7   1    0.90    0.60
   4  -7   1   24.80    1.80
   4  -7   1   21.60    1.60
  -4  -7  -1   24.90    1.90
   4   7   1   19.00    2.00
   5  -7   1   57.69    3.10
  -5  -7  -1   56.99    3.30
   5  -7   1   58.69    2.80
   5   7   1   55.69    3.30
   6  -7   1   24.20    1.70
  -6  -7  -1   25.00    2.50
   6  -7   1   22.10    1.90
   6   7   1   21.70    2.40
   7  -7   1    3.50    0.90
  -7  -7  -1    4.10    1.20
   7  -7   1    4.50    1.20
   7   7   1    4.80    1.30
  -8  -7  -1    7.00    1.70
   8  -7   1    5.90    1.30
   8   7   1    5.50    1.40
  -9  -7  -1   56.99    3.70
   9  -7   1   55.89    3.60
   9   7   1   50.69    3.70
  10  -7   1    4.40    1.40
 -10  -7  -1    4.30    1.50
  10   7   1    4.00    1.60
  11  -7   1   21.10    2.50
  11   7   1   13.50    2.50
  12  -7   1   -0.60    1.20
  12   7   1    0.10    1.20
  12  -8  -1    6.00    1.80
  12   8  -1    2.90    1.50
  11  -8  -1   -0.80    0.90
  11   8  -1    0.50    1.10
 -10  -8   1    0.40    1.10
  10  -8  -1    1.80    1.30
  10   8  -1    1.00    1.30
   9  -8  -1    5.70    1.50
  -9  -8   1    6.70    1.70
   9   8  -1    4.70    1.50
  -8  -8   1   28.30    2.80
   8  -8  -1   24.60    2.50
   8   8  -1   25.70    2.70
   7  -8  -1    7.50    1.50
  -7  -8   1    4.10    1.20
   7   8  -1    7.20    1.50
   6  -8  -1    6.20    1.00
  -6  -8   1    6.80    1.40
   6  -8  -1    5.50    1.30
   6   8  -1    7.50    1.50
   5  -8  -1   -0.20    0.50
   5  -8  -1    0.80    0.70
  -5  -8   1    0.90    0.80
   5   8  -1    0.60    0.70
   4  -8  -1   -0.60    0.60
   4  -8  -1   -0.40    0.50
  -4  -8   1    0.20    0.60
   4   8  -1    0.20    0.60
  -3  -8   1   15.10    1.70
   3  -8  -1   15.30    1.50
   3  -8  -1   16.80    1.70
   2  -8  -1   19.10    1.50
  -2  -8   1   17.90    1.80
   1  -8  -1   36.30    2.20
  -1  -8   1   40.30    2.40
   0  -8   1  579.54   18.50
   0  -8  -1  555.64   18.40
   1  -8   1  209.28    7.60
  -1  -8  -1  205.78    7.70
   2  -8   1    2.00    0.70
   2  -8   1    0.20    0.60
  -2  -8  -1    1.80    0.70
   3  -8   1    2.60    0.80
   3  -8   1    3.30    0.80
  -3  -8  -1    2.60    0.80
   4  -8   1    3.10    0.90
   4  -8   1    2.10    0.80
  -4  -8  -1    0.40    0.80
   4   8   1    0.60    0.70
   5  -8   1   39.20    2.50
  -5  -8  -1   43.00    2.80
   5  -8   1   44.00    2.40
   5   8   1   37.10    2.80
   6  -8   1    2.50    0.90
  -6  -8  -1    1.80    1.00
   6  -8   1    2.40    0.80
   6   8   1    3.70    1.10
  -7  -8  -1    0.00    0.80
   7  -8   1    1.00    0.90
   7   8   1    0.90    0.90
  -8  -8  -1   19.20    2.50
   8  -8   1   23.60    2.40
   8   8   1   18.50    2.50
  -9  -8  -1   53.59    3.70
   9  -8   1   52.59    3.50
   9   8   1   47.30    3.80
  10  -8   1    2.30    1.30
 -10  -8  -1    3.00    1.50
  10   8   1    4.10    1.60
 -11  -8  -1   17.10    2.70
  11  -8   1   18.30    2.60
  11   8   1   14.90    2.70
  12  -9  -1    2.30    1.60
  12   9  -1    5.40    2.00
  11  -9  -1    1.00    1.30
  11   9  -1    0.90    1.30
 -10  -9   1    6.40    1.80
  10  -9  -1    5.80    1.60
  10   9  -1    7.30    2.00
   9  -9  -1   14.50    2.20
  -9  -9   1   12.70    2.10
   9   9  -1   12.20    2.20
  -8  -9   1    4.60    1.50
   8  -9  -1    3.50    1.30
   8   9  -1    4.20    1.50
   7  -9  -1   18.80    2.20
  -7  -9   1   24.00    2.60
   7   9  -1   24.80    2.70
   6  -9  -1   12.40    1.80
  -6  -9   1   12.80    1.90
   6   9  -1   10.30    1.80
   5  -9  -1    0.30    0.90
  -5  -9   1    1.70    0.90
   5  -9  -1    0.70    0.70
   5   9  -1    0.40    0.80
  -4  -9   1  189.18    7.60
   4  -9  -1  194.58    7.10
   4  -9  -1  199.98    7.60
   3  -9  -1   65.39    3.20
  -3  -9   1   63.79    3.50
   3  -9  -1   66.39    3.40
  -2  -9   1   15.20    1.70
   2  -9  -1   11.90    1.50
   1  -9  -1    0.30    0.60
  -1  -9   1    0.00    0.70
   0  -9   1   26.00    2.00
   0  -9  -1   25.70    2.00
   1  -9   1   23.70    1.90
  -1  -9  -1   26.30    2.00
   2  -9   1    0.10    0.60
   2  -9   1    1.10    0.70
  -2  -9  -1    0.30    0.70
   3  -9   1   56.79    3.00
   3  -9   1   57.09    3.00
  -3  -9  -1   57.39    3.30
  -4  -9  -1   59.79    3.50
   4  -9   1   64.39    3.20
   4  -9   1   65.09    3.30
  -5  -9  -1  115.89    5.50
   5  -9   1  113.99    5.10
   5  -9   1  122.29    4.90
   5   9   1  114.79    5.60
   6  -9   1    1.50    0.80
  -6  -9  -1    0.90    1.10
   6  -9   1   -0.30    0.80
   6   9   1   -0.90    0.80
  -7  -9  -1   66.59    4.10
   7  -9   1   70.99    3.90
   7   9   1   63.59    4.10
  -8  -9  -1    4.50    1.50
   8  -9   1    3.60    1.30
   8   9   1    3.50    1.50
   9  -9   1   14.40    2.20
  -9  -9  -1   12.20    2.30
   9   9   1   13.40    2.40
  10  -9   1    2.40    1.30
 -10  -9  -1    1.90    1.40
  10   9   1    3.90    1.60
 -11  -9  -1    2.40    1.50
  11  -9   1    1.00    1.40
  11   9   1    4.30    1.90
  11 -10  -1   -1.70    1.10
  11  10  -1   -0.60    1.20
  10 -10  -1   -0.80    1.10
 -10 -10   1   -0.10    1.30
  10  10  -1   -1.40    0.80
  -9 -10   1   23.30    2.90
   9 -10  -1   31.20    3.10
   9  10  -1   33.10    3.50
   8 -10  -1    2.40    1.20
  -8 -10   1    1.60    1.40
   8  10  -1    3.00    1.30
  -7 -10   1   17.10    2.40
   7 -10  -1   21.40    2.40
   7  10  -1   29.00    3.00
   6 -10  -1    0.90    1.10
  -6 -10   1    1.50    1.10
   6  10  -1    1.90    1.10
   5 -10  -1   79.29    3.60
   5 -10  -1   77.89    4.10
  -5 -10   1   77.99    4.30
   5  10  -1   71.39    4.30
  -4 -10   1   29.00    2.40
   4 -10  -1   28.50    2.30
   4 -10  -1   33.90    2.20
   3 -10  -1   22.70    1.90
  -3 -10   1   19.30    2.10
   3 -10  -1   19.80    2.10
  -2 -10   1  106.49    5.00
   2 -10  -1  107.59    4.70
   1 -10  -1    2.00    0.80
  -1 -10   1    1.50    1.00
   0 -10  -1    6.80    1.30
   0 -10   1    6.80    1.50
   1 -10   1   17.30    1.90
  -1 -10  -1   19.70    2.10
   2 -10   1    2.30    0.90
  -2 -10  -1    2.40    0.90
   2 -10   1    1.80    0.90
   3 -10   1    6.90    1.30
   3 -10   1    8.30    1.40
  -3 -10  -1    7.70    1.50
  -4 -10  -1   19.00    2.30
   4 -10   1   22.70    2.10
   4 -10   1   17.40    2.00
   5 -10   1  196.78    7.90
  -5 -10  -1  203.68    8.40
   5 -10   1  213.48    7.80
  -6 -10  -1    0.10    0.90
   6 -10   1    0.40    0.80
   6 -10   1   -0.60    1.00
   6  10   1   -1.10    0.80
  -7 -10  -1    2.20    1.20
   7 -10   1    0.50    1.00
   7  10   1    2.50    1.30
   8 -10   1    1.60    1.30
  -8 -10  -1    4.40    1.50
   8  10   1    1.50    1.40
  -9 -10  -1    7.90    2.00
   9 -10   1    8.40    1.80
   9  10   1    6.80    1.90
 -10 -10  -1    2.40    1.70
  10 -10   1    3.30    1.40
  10  10   1    2.60    1.50
 -11 -10  -1    0.60    1.50
  11 -10   1    2.40    1.50
  11  10   1    0.10    1.20
 -11 -11   1    1.10    1.70
  11 -11  -1    0.80    1.30
  11  11  -1    2.30    1.70
 -10 -11   1    2.00    1.60
  10 -11  -1    5.40    1.60
  10  11  -1    4.50    1.70
   9 -11  -1    5.60    1.60
  -9 -11   1    4.20    1.70
   9  11  -1    3.90    1.50
   8 -11  -1    1.60    1.20
  -8 -11   1    1.30    1.30
   8  11  -1    0.60    1.20
  -7 -11   1    5.90    1.60
   7 -11  -1    6.80    1.70
   7  11  -1    6.20    1.60
  -6 -11   1  144.69    6.70
   6 -11  -1  137.49    6.40
   6  11  -1  137.79    6.80
  -5 -11   1    2.70    1.20
   5 -11  -1    5.30    1.40
   5 -11  -1    3.40    1.00
  -4 -11   1   -0.20    0.80
   4 -11  -1   -0.30    0.60
   4 -11  -1   -0.50    0.80
   3 -11  -1    1.40    0.90
   3 -11  -1    2.20    1.00
  -3 -11   1    1.50    1.00
   2 -11  -1    4.60    1.20
  -2 -11   1    2.20    1.10
  -1 -11   1   19.70    2.30
   1 -11  -1   21.90    2.20
   0 -11  -1  123.59    5.60
   0 -11   1  132.19    5.80
   1 -11   1   24.90    2.40
  -1 -11  -1   25.30    2.50
   2 -11   1    5.30    1.30
  -2 -11  -1    5.10    1.20
  -3 -11  -1   33.30    2.80
   3 -11   1   35.70    2.50
   3 -11   1   33.10    2.50
  -4 -11  -1  130.59    6.20
   4 -11   1  126.79    5.60
   4 -11   1  133.59    5.80
  -5 -11  -1    3.00    1.30
   5 -11   1    3.10    1.10
   5 -11   1    2.10    1.10
   6 -11   1   16.60    2.10
   6 -11   1   14.40    1.90
  -6 -11  -1   18.50    2.60
  -7 -11  -1   39.20    3.70
   7 -11   1   32.20    2.70
   7  11   1   38.70    3.90
  -8 -11  -1    4.30    1.80
   8 -11   1    8.70    1.80
   8  11   1    8.00    2.00
  -9 -11  -1    3.00    1.70
   9 -11   1    2.30    1.30
   9  11   1    2.60    1.60
  10 -11   1    2.50    1.40
 -10 -11  -1    1.40    1.40
  10  11   1    2.50    1.70
  10 -12  -1   -0.70    1.00
 -10 -12   1   -0.50    1.30
  10  12  -1    1.50    1.50
   9 -12  -1   18.90    2.70
  -9 -12   1   20.00    2.90
   9  12  -1   18.10    2.80
  -8 -12   1    1.20    1.30
   8 -12  -1    0.20    1.10
   8  12  -1    3.10    1.50
   7 -12  -1   18.90    2.40
  -7 -12   1   22.40    2.90
   6 -12  -1   54.39    3.70
  -6 -12   1   45.90    3.50
  -5 -12   1   37.70    3.50
   5 -12  -1   35.30    2.90
   5 -12  -1   34.30    2.50
   4 -12  -1  156.68    6.70
  -4 -12   1  136.09    6.60
   4 -12  -1  145.39    6.10
  -3 -12   1   69.19    4.10
   3 -12  -1   62.29    3.80
   3 -12  -1   66.39    3.60
  -2 -12   1    3.40    1.30
   2 -12  -1    2.40    1.10
   1 -12  -1   53.29    3.40
  -1 -12   1   52.09    3.50
   0 -12   1  120.89    5.90
   0 -12  -1  135.59    5.90
   1 -12   1   31.70    2.60
  -1 -12  -1   28.30    2.80
   2 -12   1   95.99    4.80
   2 -12   1   95.79    4.80
  -2 -12  -1  101.89    5.00
   3 -12   1    2.60    1.20
  -3 -12  -1    0.80    1.00
   3 -12   1    4.80    1.40
  -4 -12  -1   26.20    2.90
   4 -12   1   32.40    2.40
   4 -12   1   29.50    2.70
   5 -12   1   42.30    3.10
   5 -12   1   40.00    2.70
  -5 -12  -1   40.00    3.80
  -6 -12  -1   18.30    2.60
   6 -12   1   17.90    2.20
  -7 -12  -1    1.40    1.40
   7 -12   1    2.30    1.30
  -8 -12  -1    7.70    2.10
   8 -12   1    7.00    1.70
   8  12   1    6.30    1.90
   9 -12   1   -0.90    1.00
  -9 -12  -1   -0.20    1.20
   9  12   1    0.30    1.20
 -10 -12  -1   -0.50    1.50
  10 -12   1   -1.00    1.20
  10  12   1   -0.20    1.30
 -10 -13   1    2.80    1.80
  10 -13  -1    0.80    1.40
  10  13  -1    2.20    1.70
  -9 -13   1    1.10    1.50
   9 -13  -1    1.80    1.40
   9  13  -1   -0.20    1.20
  -8 -13   1    2.50    1.50
   8 -13  -1    1.10    1.30
   7 -13  -1    0.10    1.10
  -7 -13   1    1.20    1.40
   6 -13  -1    4.80    1.70
  -6 -13   1    2.40    1.50
   5 -13  -1  144.79    6.70
  -5 -13   1  136.09    6.80
   4 -13  -1   26.60    2.50
   4 -13  -1   35.30    2.90
  -4 -13   1   28.40    3.10
  -3 -13   1   94.09    5.20
   3 -13  -1   94.09    4.90
   3 -13  -1   96.49    4.80
  -2 -13   1   17.50    2.40
   2 -13  -1   14.90    2.10
  -1 -13   1   19.60    2.50
   1 -13  -1   24.20    2.60
   0 -13  -1   -0.70    0.80
   0 -13   1    0.10    1.10
  -1 -13  -1    8.60    1.80
   1 -13   1    5.40    1.60
  -2 -13  -1    7.70    1.60
   2 -13   1    5.40    1.50
   2 -13   1    4.20    1.50
  -3 -13  -1   -0.60    0.80
   3 -13   1    0.50    1.10
   3 -13   1   -0.60    0.80
  -4 -13  -1    0.60    1.10
   4 -13   1    0.40    1.00
   4 -13   1   -0.10    0.90
   5 -13   1    2.10    1.20
   5 -13   1    3.00    1.20
  -5 -13  -1    3.20    1.40
  -6 -13  -1    1.80    1.50
   6 -13   1    2.20    1.30
  -7 -13  -1   -0.20    1.20
   7 -13   1   -0.10    1.20
   8 -13   1   -0.60    1.00
  -8 -13  -1    0.00    1.30
   9 -13   1   -1.10    1.20
  -9 -13  -1    2.10    1.60
   9 -14  -1   -0.80    1.10
  -9 -14   1   -0.60    1.70
  -8 -14   1    1.50    1.60
   8 -14  -1    0.20    1.20
  -7 -14   1    4.30    1.90
   7 -14  -1    4.70    1.80
   6 -14  -1   25.10    3.10
  -6 -14   1   32.40    3.70
   5 -14  -1   -0.70    1.10
  -5 -14   1    1.20    1.20
   4 -14  -1   19.70    2.50
  -4 -14   1   20.20    2.80
   4 -14  -1   19.10    2.30
   3 -14  -1    0.00    1.20
   3 -14  -1    1.90    1.10
  -3 -14   1   -0.20    1.00
   2 -14  -1   18.80    2.40
  -2 -14   1   20.00    2.60
  -1 -14   1   16.80    2.50
   1 -14  -1   17.00    2.30
   0 -14   1  109.69    5.70
   0 -14  -1  121.49    5.80
  -1 -14  -1    0.20    1.00
   1 -14   1   -0.30    1.10
   2 -14   1    0.60    1.00
   2 -14   1    3.10    1.30
  -2 -14  -1    1.50    1.20
   3 -14   1   10.60    1.90
  -3 -14  -1    7.10    1.70
   3 -14   1    6.50    1.70
  -4 -14  -1    3.10    1.40
   4 -14   1    3.70    1.40
   4 -14   1    4.20    1.40
  -5 -14  -1    1.50    1.30
   5 -14   1    1.20    1.00
   5 -14   1    3.10    1.40
  -6 -14  -1   21.20    3.10
   6 -14   1   14.10    2.30
   7 -14   1    6.80    1.90
  -7 -14  -1   13.70    2.60
  -8 -14  -1    5.60    2.10
   8 -14   1    4.70    1.70
   8 -15  -1    4.20    1.90
  -8 -15   1    2.20    1.90
   7 -15  -1   -0.70    1.40
  -7 -15   1   -0.50    1.30
   6 -15  -1   -0.30    1.40
  -6 -15   1   -0.30    1.50
  -5 -15   1   -0.20    1.20
   5 -15  -1    4.70    1.70
  -4 -15   1    4.60    1.70
   4 -15  -1    2.90    1.30
   4 -15  -1    3.00    1.40
   3 -15  -1    0.10    1.20
  -3 -15   1    0.00    1.10
   3 -15  -1    2.20    1.40
   2 -15  -1    1.90    1.20
  -2 -15   1    2.00    1.50
   1 -15  -1    2.60    1.30
  -1 -15   1    0.70    1.30
   0 -15   1    1.70    1.30
   0 -15  -1   -0.90    1.10
   1 -15   1    4.20    1.50
  -1 -15  -1    4.80    1.60
   2 -15   1    5.90    1.70
   2 -15   1    2.70    1.50
  -2 -15  -1    2.20    1.40
   3 -15   1    2.30    1.20
  -3 -15  -1    1.00    1.40
   3 -15   1    3.00    1.30
   4 -15   1    0.60    1.10
  -4 -15  -1   -0.70    0.90
   4 -15   1    0.40    1.20
   5 -15   1   10.90    2.00
  -5 -15  -1    7.00    2.00
   6 -15   1    3.40    1.60
  -6 -15  -1    3.50    1.70
  -7 -15  -1    2.00    1.70
   7 -15   1   -0.70    1.30
   8 -15   1   15.50    2.60
  -8 -15  -1   17.80    3.20
   7 -16  -1   -1.20    1.20
  -7 -16   1   -0.50    1.50
   6 -16  -1    7.40    2.10
  -6 -16   1    6.70    2.20
   5 -16  -1    2.40    1.60
  -5 -16   1    1.50    1.50
   4 -16  -1    0.00    1.10
  -4 -16   1   -0.30    1.40
   3 -16  -1    1.50    1.30
  -3 -16   1    1.50    1.50
   3 -16  -1    3.20    1.50
  -2 -16   1    1.10    1.40
   2 -16  -1    0.90    1.30
   2 -16  -1    1.40    1.50
   1 -16  -1    0.90    1.40
  -1 -16   1   -0.50    1.40
   0 -16   1    0.50    1.30
   0 -16  -1   -0.30    1.10
   1 -16   1    3.60    1.60
  -1 -16  -1    0.90    1.30
   2 -16   1    1.80    1.20
   2 -16   1    0.40    1.20
  -2 -16  -1    1.20    1.40
   3 -16   1    1.00    1.30
  -3 -16  -1    0.50    1.20
   3 -16   1    0.60    1.10
   4 -16   1    1.20    1.40
  -4 -16  -1    0.20    1.30
   4 -16   1    0.30    1.10
   5 -16   1   15.50    2.50
  -6 -16  -1    0.30    1.50
   6 -16   1    1.30    1.50
   7 -16   1   -1.90    1.30
  -7 -16  -1   -0.20    1.70
   6 -17  -1    1.60    1.70
  -6 -17   1    0.40    1.80
  -5 -17   1   -1.60    1.50
   5 -17  -1   -0.70    1.20
   4 -17  -1    1.60    1.50
  -4 -17   1    1.10    1.60
   3 -17  -1   -1.70    1.00
   3 -17  -1   -0.60    1.00
  -3 -17   1    0.20    1.40
   2 -17  -1    1.20    1.40
   2 -17  -1    0.80    1.30
  -1 -17   1    1.70    1.80
   1 -17  -1   -0.80    1.40
   0 -17   1   12.00    2.50
   0 -17  -1    9.90    2.30
  -1 -17  -1   -1.70    1.10
   1 -17   1   -1.70    1.00
  -2 -17  -1    0.30    1.50
   2 -17   1    3.40    1.60
   2 -17   1    4.80    1.70
   3 -17   1    3.80    1.50
  -3 -17  -1    1.00    1.60
   3 -17   1    1.60    1.50
   4 -17   1   -1.00    1.10
  -4 -17  -1   -2.30    1.30
   4 -17   1    1.90    1.50
   5 -17   1    2.00    1.40
  -5 -17  -1    1.70    1.70
   4 -18  -1    0.10    1.40
  -4 -18   1   -0.20    1.50
   3 -18  -1   -2.00    1.10
  -3 -18   1    0.70    1.60
  -2 -18   1   -0.70    1.50
   2 -18  -1    1.90    1.50
   2 -18  -1   -0.80    1.40
   1 -18  -1    4.70    1.80
  -1 -18   1   -0.40    1.60
   0 -18   1    0.30    1.50
   0 -18  -1    1.60    1.80
  -1 -18  -1   -0.20    1.40
   1 -18   1    2.00    1.50
   1 -18   1   -1.20    1.40
   2 -18   1    3.40    1.60
  -2 -18  -1    3.80    2.10
   2 -18   1    2.60    1.70
  -3 -18  -1    0.90    1.60
   3 -18   1   -1.60    1.30
   3 -18   1   -0.60    1.30
  -4 -18  -1    1.40    1.60
   4 -18   1    3.10    1.60
   2 -19  -1   -2.10    1.30
  -2 -19   1   -0.30    1.40
   2 -19  -1    2.90    1.60
  -1 -19   1   -0.80    1.50
   1 -19  -1   -1.30    1.40
   0 -19  -1   -0.30    1.50
   0 -19   1    1.80    1.80
  -1 -19  -1   -0.10    1.40
   1 -19   1   -0.40    1.40
   1 -19   1    0.50    1.40
  13   0  -2   -0.50    1.20
  12   0  -2    1.10    1.10
  11   0  -2   -0.30    0.80
  10   0  -2   60.89    3.70
   9   0  -2   -0.50    0.60
   8   0  -2  298.37   10.60
   7   0  -2   -0.70    0.50
   6   0  -2  179.98    6.50
   5   0  -2   -0.40    0.50
  -5   0   2   -0.10    0.30
   4   0  -2  760.12   23.80
  -4   0   2  777.62   23.40
   3   0  -2   -0.60    0.20
  -3   0   2    0.70    0.20
   2   0  -2 1389.26   41.50
  -2   0   2 1352.86   41.30
   1   0  -2    0.00    0.20
  -1   0   2   -0.30    0.10
   0   0   2 6523.65  207.18
   0   0  -2 7155.18  207.88
   1   0   2   -0.20    0.20
   1   0   2    0.20    0.20
  -1   0  -2   -0.20    0.20
   2   0   2 1035.70   32.90
   2   0   2 1117.49   32.80
   3   0   2   -0.10    0.30
   3   0   2    0.70    0.30
   4   0   2    0.90    0.50
   4   0   2    1.10    0.50
   5   0   2    0.90    0.60
   5   0   2   -0.60    0.50
   6   0   2   95.79    4.10
   6   0   2  100.59    4.20
   7   0   2    0.90    0.70
   7   0   2    0.10    0.60
   8   0   2  211.38    8.20
   8   0   2  218.58    8.00
   9   0   2    0.10    0.80
   9   0   2   -0.50    0.70
  10   0   2   16.60    2.20
  11   0   2    0.10    0.90
  12   0   2   18.70    2.60
  13  -1  -2    0.00    1.10
  13   1  -2    1.00    1.20
  12  -1  -2    2.30    1.30
  12   1  -2    2.90    1.30
  11  -1  -2   10.80    1.80
  11   1  -2    8.90    1.80
  10  -1  -2   30.50    2.80
  10   1  -2   28.50    2.70
   9  -1  -2   19.00    2.00
   9   1  -2   20.20    2.10
  -8  -1   2   11.40    1.20
   8  -1  -2   10.10    1.40
   8   1  -2    6.20    1.20
   8   1  -2    7.60    1.10
   7  -1  -2  449.36   14.20
   7  -1  -2  453.15   15.00
  -7  -1   2  454.85   14.50
   7   1  -2  450.35   15.00
   7   1  -2  459.65   14.70
   6  -1  -2   47.50    1.90
   6  -1  -2   40.90    2.30
  -6  -1   2   46.10    2.10
   6   1  -2   47.10    2.40
   6   1  -2   46.30    2.20
   5  -1  -2 1859.21   54.79
  -5  -1   2 1842.62   54.99
   5  -1  -2 1810.82   55.39
   5   1  -2 1762.42   55.39
   5   1  -2 1800.52   55.29
   4  -1  -2    7.20    0.80
  -4  -1   2    8.90    0.60
   4   1  -2    7.50    0.80
   3  -1  -2  871.91   27.10
  -3  -1   2  897.81   26.80
   3   1  -2  870.61   27.00
   3   1  -2  885.81   27.10
   2  -1  -2   16.30    0.90
  -2  -1   2   14.90    0.80
   2   1  -2   17.80    1.00
   2   1  -2   14.90    0.80
  -1  -1   2  691.73   21.40
   1  -1  -2  705.33   21.40
  -1   1   2  682.73   21.30
   1   1  -2  722.13   21.70
   1   1  -2  709.83   21.20
   0  -1   2   50.49    1.90
   0   1   2   52.39    1.90
   0   1  -2   52.49    2.10
   1  -1   2  223.18    6.80
  -1  -1  -2  215.38    6.80
   1  -1   2  219.48    7.00
  -1   1  -2  213.58    7.10
   1   1   2  211.48    7.00
   2  -1   2  319.97   10.30
  -2  -1  -2  320.47   10.00
   2   1   2  326.97   10.20
   2   1   2  322.57   10.30
   3  -1   2   10.20    0.80
   3  -1   2    7.70    0.80
   3   1   2    9.10    0.90
   4  -1   2   33.80    1.80
   4  -1   2   36.70    1.90
   4   1   2   36.00    1.90
   4   1   2   38.10    1.90
   5  -1   2  268.07    9.00
   5  -1   2  270.27    9.00
   5   1   2  263.47    9.10
   5   1   2  255.37    9.00
   6  -1   2   32.00    1.90
   6  -1   2   30.20    2.00
   6   1   2   34.10    2.10
   6   1   2   31.60    2.10
   7  -1   2   37.60    2.40
   7  -1   2   31.40    2.10
   7   1   2   35.30    2.30
   7   1   2   34.30    2.30
   8  -1   2    0.90    0.80
   8  -1   2   -0.20    0.80
   8   1   2    0.50    0.80
   8   1   2   -0.90    0.70
   9  -1   2   18.10    2.10
   9  -1   2   21.80    2.10
   9   1   2   16.90    2.00
   9   1   2   18.70    2.10
  10  -1   2    1.30    1.00
  10   1   2    3.00    1.30
  11  -1   2    0.50    1.10
  11   1   2    1.00    1.00
  12  -1   2    0.10    1.00
  12   1   2   -0.10    1.10
  13  -2  -2    1.60    1.30
  13   2  -2    2.50    1.30
  12  -2  -2    2.10    1.20
  12   2  -2    0.40    1.10
  11  -2  -2    6.90    1.50
  11   2  -2   11.40    1.80
  10  -2  -2    6.70    1.40
  10   2  -2    7.60    1.50
   9  -2  -2  131.79    5.70
   9   2  -2  126.49    5.60
  -8  -2   2  125.39    4.80
   8  -2  -2  122.59    5.20
   8   2  -2  113.69    5.10
   8   2  -2  120.79    5.20
   7  -2  -2    6.60    1.10
   7  -2  -2    6.80    0.70
  -7  -2   2    8.40    1.10
   7   2  -2    8.00    1.10
   7   2  -2    7.40    1.20
   6  -2  -2   27.40    1.20
  -6  -2   2   27.70    1.60
   6  -2  -2   26.40    1.80
   6   2  -2   32.70    1.70
   6   2  -2   28.60    1.80
  -5  -2   2    0.70    0.40
   5  -2  -2    1.60    0.60
   5   2  -2    1.20    0.50
   5   2  -2    0.20    0.60
   4  -2  -2  791.92   23.20
  -4  -2   2  784.02   23.70
   4  -2  -2  765.82   23.90
   4   2  -2  734.43   23.80
   3  -2  -2  126.19    4.50
   3   2  -2  120.19    4.50
   3   2  -2  130.99    4.40
  -2  -2   2  144.19    4.90
   2  -2  -2  137.69    4.90
   2  -2  -2  142.49    4.50
   2   2  -2  149.09    4.80
   2   2  -2  152.98    5.10
  -1  -2   2  186.18    6.00
   1   2  -2  185.48    5.80
   1   2  -2  178.48    6.20
   0  -2   2 1053.89   31.60
   0   2   2 1030.40   31.60
   0   2  -2 1025.40   31.90
   1  -2   2  329.17   10.70
   1  -2   2  340.27   10.50
   1   2   2  343.77   10.80
   1   2   2  344.27   10.80
  -2  -2  -2  215.38    6.80
   2  -2   2  219.58    7.30
   2   2   2  226.18    7.40
   2   2   2  227.38    7.40
   3  -2   2  584.54   17.20
   3  -2   2  530.85   17.00
   3   2   2  529.15   17.30
   3   2   2  535.75   17.20
   4  -2   2  703.03   21.60
   4  -2   2  726.43   21.60
   4   2   2  653.33   21.70
   4   2   2  677.73   21.80
   5  -2   2  220.98    7.70
   5  -2   2  231.38    7.70
   5   2   2  222.88    7.90
   5   2   2  206.98    7.80
   6  -2   2    0.70    0.60
   6  -2   2    2.20    0.70
   6   2   2    1.90    0.80
   6   2   2    1.10    0.60
   7  -2   2    8.00    1.20
   7  -2   2    9.20    1.30
   7   2   2    5.50    1.10
   7   2   2    7.60    1.30
   8  -2   2    3.30    1.00
   8  -2   2    5.90    1.20
   8   2   2    5.50    1.30
   8   2   2    3.20    1.10
   9  -2   2   15.20    1.90
   9   2   2   15.10    1.90
   9   2   2   14.70    1.90
  10  -2   2   -1.10    0.80
  10   2   2   -0.70    0.70
  11  -2   2   29.80    3.10
  11   2   2   24.50    3.00
  12  -2   2   11.40    2.20
  12   2   2   11.80    2.30
  13  -3  -2    1.00    1.30
  13   3  -2    2.60    1.40
  12  -3  -2   25.80    2.90
  12   3  -2   27.60    3.00
  11  -3  -2    1.00    0.90
  11   3  -2   -1.20    0.80
  10  -3  -2    3.70    1.20
  10   3  -2    5.60    1.40
   9  -3  -2  102.29    4.80
   9   3  -2  106.59    5.00
   8  -3  -2   13.30    1.60
  -8  -3   2   14.90    1.50
   8   3  -2   13.40    1.60
   7  -3  -2  203.68    7.80
  -7  -3   2  221.18    7.60
   7   3  -2  216.78    7.90
   7   3  -2  210.78    7.50
  -6  -3   2    8.40    1.00
   6  -3  -2    8.50    0.60
   6  -3  -2    9.90    1.30
   6   3  -2    8.70    1.10
   6   3  -2   11.30    1.20
   5  -3  -2    1.10    0.20
   5  -3  -2    0.70    0.50
  -5  -3   2    0.30    0.20
   5   3  -2    0.30    0.40
   5   3  -2    1.00    0.40
  -4  -3   2  597.24   20.90
   4  -3  -2  694.83   21.20
   4  -3  -2  689.33   20.40
   4   3  -2  681.23   21.10
   4   3  -2  699.13   21.20
  -3  -3   2  425.46   13.00
   3  -3  -2  404.66   12.50
   3  -3  -2  395.86   13.10
   3   3  -2  412.06   13.00
  -2  -3   2  139.89    4.80
   2  -3  -2  136.39    4.40
   2  -3  -2  131.19    4.70
   2   3  -2  134.39    5.00
   2   3  -2  136.59    4.60
   1  -3  -2 1871.11   56.09
  -1  -3   2 1854.01   56.29
   1   3  -2 1846.12   56.59
   0  -3   2 4856.91  147.79
   0   3   2 4770.82  146.09
   0   3  -2 4880.71  145.99
   1  -3   2  817.22   24.60
   1  -3   2  794.22   24.90
   1   3   2  800.92   25.00
   1   3   2  814.02   25.00
   2  -3   2   26.40    1.40
   2   3   2   30.40    1.60
   2   3   2   28.70    1.60
   3  -3   2  601.84   18.30
   3  -3   2  572.64   18.20
   3   3   2  575.84   18.50
   3   3   2  583.24   18.60
   4  -3   2   48.10    2.30
   4  -3   2   56.49    2.50
   4   3   2   51.09    2.60
   4   3   2   53.19    2.60
   5  -3   2    6.00    0.90
   5  -3   2    4.90    0.90
   5   3   2    4.80    0.90
   5   3   2    6.90    1.10
   6  -3   2   20.60    1.60
   6  -3   2   21.90    1.70
   6   3   2   24.60    1.90
   6   3   2   22.50    1.80
   7  -3   2   21.00    2.00
   7  -3   2   15.30    1.60
   7   3   2   17.60    1.90
   7   3   2   16.40    1.80
   8  -3   2   17.30    1.90
   8  -3   2   21.00    1.90
   8   3   2   15.30    1.80
   8   3   2   18.80    2.10
   9  -3   2   28.30    2.70
   9   3   2   21.30    2.30
   9   3   2   19.50    2.30
  10  -3   2   12.90    2.00
  10   3   2   17.60    2.30
  10   3   2    9.80    1.70
  11  -3   2    3.10    1.30
  11   3   2    2.20    1.30
  12  -3   2    9.30    1.90
  12   3   2    8.10    2.00
  13  -4  -2    0.70    1.20
  13   4  -2    0.20    1.00
  12  -4  -2    0.70    1.20
  12   4  -2    1.40    1.10
  11  -4  -2   24.50    2.70
  11   4  -2   20.20    2.50
  10  -4  -2    0.20    0.90
  10   4  -2    0.20    0.90
  -9  -4   2   52.59    3.10
   9  -4  -2   52.09    3.30
   9   4  -2   56.49    3.30
   8  -4  -2   61.09    3.20
  -8  -4   2   46.80    2.80
   8   4  -2   58.19    3.20
   7  -4  -2    3.20    0.90
   7   4  -2    2.70    0.80
   7   4  -2    2.60    0.70
   6  -4  -2   14.20    0.80
   6  -4  -2   18.60    1.70
  -6  -4   2   14.40    1.40
   6   4  -2   12.90    1.40
   6   4  -2   15.50    1.50
   5  -4  -2   21.20    1.00
  -5  -4   2   19.00    1.40
   5  -4  -2   21.00    1.50
   5   4  -2   23.20    1.60
   5   4  -2   22.10    1.50
  -4  -4   2   49.60    2.40
   4  -4  -2   52.29    2.50
   4  -4  -2   49.60    1.90
   4   4  -2   52.49    2.50
   4   4  -2   47.90    2.30
   3  -4  -2    3.30    0.50
   3  -4  -2    2.60    0.60
  -3  -4   2    3.10    0.60
   3   4  -2    2.60    0.50
   3   4  -2    1.80    0.50
  -2  -4   2  370.56   11.70
   2  -4  -2  359.46   11.60
   2  -4  -2  352.86   11.30
   2   4  -2  361.76   11.90
   2   4  -2  351.26   11.50
  -1  -4   2   78.89    3.10
   1  -4  -2   75.19    2.90
   1   4  -2   72.09    3.20
   0  -4  -2  272.87    8.80
   0  -4   2  265.27    8.90
   1  -4   2   80.79    3.20
   1   4   2   84.79    3.30
   2  -4   2  568.84   18.00
   2  -4   2  506.75   17.70
   2   4   2  598.14   18.20
   2   4   2  615.34   18.30
   3  -4   2  112.69    4.30
   3  -4   2  111.09    4.20
   3   4   2  117.49    4.60
   3   4   2  119.59    4.60
   4  -4   2    0.40    0.40
   4  -4   2    0.40    0.50
   4   4   2    0.80    0.50
   4   4   2    0.50    0.60
   5  -4   2   17.80    1.60
   5  -4   2   17.10    1.40
   5   4   2   15.30    1.60
   5   4   2   15.30    1.60
   6  -4   2   10.70    1.30
   6  -4   2   11.30    1.30
   6   4   2   13.20    1.60
   6   4   2   12.30    1.60
   7  -4   2   76.89    3.50
   7  -4   2   73.39    3.70
   7   4   2   73.69    3.80
   7   4   2   76.99    3.90
   8  -4   2    4.00    1.10
   8  -4   2    4.90    1.10
   8   4   2    4.10    1.10
   8   4   2    3.00    1.10
   9  -4   2   83.49    4.40
   9   4   2   89.79    4.70
   9   4   2   80.29    4.30
  10  -4   2    0.20    0.90
  10   4   2    0.00    1.00
  10   4   2    0.60    0.90
  11  -4   2   37.20    3.50
  11   4   2   35.70    3.60
  12  -4   2    1.40    1.30
  12   4   2    1.60    1.20
  13  -5  -2    6.60    1.80
  13   5  -2    9.50    2.10
  12  -5  -2   23.50    2.80
  12   5  -2   22.20    2.80
  11  -5  -2    0.30    1.00
  11   5  -2    0.60    1.00
  10  -5  -2    9.90    1.70
  10   5  -2   10.90    1.90
   9  -5  -2    4.10    1.20
  -9  -5   2    0.10    0.40
   9   5  -2    1.50    1.00
  -8  -5   2    2.20    0.90
   8  -5  -2    2.00    0.90
   8   5  -2    2.20    0.80
   7  -5  -2   22.30    2.10
  -7  -5   2   23.10    1.90
   7   5  -2   20.20    2.00
   6  -5  -2   76.09    2.80
  -6  -5   2   74.99    3.50
   6  -5  -2   72.09    3.50
   6   5  -2   79.79    3.70
   6   5  -2   73.49    3.40
  -5  -5   2   18.10    1.50
   5  -5  -2   17.20    1.60
   5  -5  -2   14.10    0.90
   5   5  -2   17.40    1.60
   5   5  -2   13.70    1.40
   4  -5  -2   13.50    0.90
  -4  -5   2   14.60    1.40
   4  -5  -2   12.60    1.30
   4   5  -2   15.90    1.30
   4   5  -2   12.00    1.20
   3  -5  -2    5.90    0.70
  -3  -5   2    4.40    0.80
   3  -5  -2    5.60    0.90
   3   5  -2    7.50    1.00
   3   5  -2    5.40    0.80
   2  -5  -2 1022.40   31.10
  -2  -5   2 1010.10   31.10
   2  -5  -2  986.30   30.70
   2   5  -2  972.40   31.00
   2   5  -2 1022.70   31.40
   1  -5  -2    1.70    0.50
  -1  -5   2    1.10    0.50
   0  -5   2 1569.84   46.70
   0  -5  -2 1477.85   46.60
  -1  -5  -2   65.29    2.70
   1  -5   2   47.90    2.30
   1  -5   2   62.99    2.70
   2  -5   2    0.40    0.50
   2  -5   2    0.00    0.40
   2   5   2    0.30    0.40
   2   5   2    0.40    0.40
   3  -5   2   12.90    1.20
   3  -5   2   10.30    1.10
   3   5   2   12.90    1.40
   3   5   2   12.20    1.40
   4  -5   2    9.10    1.10
   4  -5   2    8.00    1.00
   4   5   2   10.50    1.30
   4   5   2    9.10    1.20
   5  -5   2    5.90    1.00
   5  -5   2    7.20    1.10
   5   5   2    8.90    1.30
   5   5   2    5.60    1.10
   6  -5   2   23.30    1.80
   6  -5   2   19.60    1.60
   6   5   2   17.70    2.00
   6   5   2   21.60    2.20
   7  -5   2  189.38    7.00
   7  -5   2  187.98    7.30
   7   5   2  190.58    7.70
   7   5   2  188.08    7.60
   8  -5   2   13.30    1.70
   8  -5   2   17.70    1.80
   8   5   2   18.50    2.20
   8   5   2   16.60    2.00
   9  -5   2    6.90    1.50
   9   5   2    5.60    1.50
   9   5   2    5.90    1.40
  10  -5   2   17.20    2.20
  10   5   2   18.70    2.50
  11  -5   2    0.20    1.00
  11   5   2   -1.70    0.90
  12  -5   2    1.70    1.40
  12   5   2    1.30    1.40
  13  -6  -2    0.90    1.40
  13   6  -2    2.40    1.20
  12  -6  -2    5.10    1.50
  12   6  -2    4.80    1.60
  11  -6  -2    1.10    1.20
  11   6  -2    2.50    1.20
  10  -6  -2    0.40    0.90
  10   6  -2    0.40    0.80
   9  -6  -2   72.39    4.00
  -9  -6   2   61.99    3.60
   9   6  -2   65.89    3.90
   8  -6  -2    9.20    1.60
  -8  -6   2    8.10    1.40
   8   6  -2    8.00    1.50
   7  -6  -2   11.40    1.70
  -7  -6   2   15.90    1.80
   7   6  -2   16.80    1.90
   6  -6  -2  140.29    4.90
   6  -6  -2  135.89    5.70
  -6  -6   2  148.29    5.80
   6   6  -2  137.79    5.50
   6   6  -2  139.59    5.80
   5  -6  -2   10.90    0.90
   5  -6  -2   10.30    1.30
  -5  -6   2   13.60    1.50
   5   6  -2   11.30    1.40
   5   6  -2   10.80    1.30
   4  -6  -2    3.00    0.60
   4  -6  -2    2.80    0.80
  -4  -6   2    2.20    0.80
   4   6  -2    1.80    0.70
   4   6  -2    2.10    0.70
   3  -6  -2   22.40    1.30
   3  -6  -2   21.00    1.60
  -3  -6   2   22.40    1.60
   3   6  -2   21.50    1.70
   3   6  -2   20.70    1.50
   2  -6  -2   31.50    1.70
  -2  -6   2   28.80    1.90
   1  -6  -2 1947.11   58.89
  -1  -6   2 1916.61   59.09
   0  -6   2   12.30    1.40
   0  -6  -2   13.30    1.30
  -1  -6  -2  145.39    5.60
   1  -6   2  158.68    5.70
   2  -6   2  113.69    4.50
   2  -6   2  120.79    4.70
  -2  -6  -2  127.19    4.90
  -3  -6  -2    2.30    0.80
   3  -6   2    2.00    0.70
   3  -6   2    1.50    0.60
   3   6   2    1.90    0.70
   4  -6   2  193.68    6.90
   4  -6   2  186.58    6.90
   4   6   2  193.98    7.40
   5  -6   2   22.60    1.80
   5  -6   2   21.90    1.70
   5   6   2   22.00    2.20
   6  -6   2   -0.80    0.50
   6  -6   2   -0.50    0.50
   6   6   2    0.30    0.70
   7  -6   2  107.79    4.60
   7  -6   2  108.49    4.80
   7   6   2  100.79    5.10
   8  -6   2    4.80    1.20
   8   6   2    2.30    1.20
  -9  -6  -2   17.40    2.30
   9  -6   2   21.60    2.40
   9   6   2   18.40    2.50
 -10  -6  -2    6.20    1.60
  10   6   2    6.50    1.70
  11  -6   2   24.30    2.90
 -11  -6  -2   25.30    3.20
  11   6   2   31.10    3.50
  12  -6   2    0.30    1.30
  12   6   2    0.20    1.20
  12  -7  -2    2.70    1.50
  12   7  -2    1.60    1.20
  11  -7  -2   10.40    2.00
  11   7  -2    4.60    1.70
  10  -7  -2    2.40    1.20
 -10  -7   2    4.10    2.10
  10   7  -2    3.90    1.30
  -9  -7   2  133.89    6.00
   9  -7  -2  132.49    6.00
   9   7  -2  118.09    6.00
   8  -7  -2    0.50    1.00
  -8  -7   2    3.30    1.10
   8   7  -2    1.40    0.90
   7  -7  -2   81.19    4.10
  -7  -7   2   81.79    4.20
   7   7  -2   83.29    4.30
   6  -7  -2   99.69    4.70
  -6  -7   2  104.79    4.70
   6   7  -2   98.99    4.70
   6   7  -2  102.69    4.50
   5  -7  -2    1.30    0.80
   5  -7  -2    1.50    0.60
  -5  -7   2    0.70    0.70
   5   7  -2    2.10    0.80
   5   7  -2    3.40    0.90
  -4  -7   2   21.50    1.70
   4  -7  -2   25.90    1.90
   4  -7  -2   22.30    1.40
   4   7  -2   24.40    1.80
   3  -7  -2   -0.30    0.40
   3  -7  -2    0.20    0.60
  -3  -7   2    0.40    0.60
   3   7  -2    0.30    0.50
  -2  -7   2  307.57   10.60
   2  -7  -2  303.97   10.20
   1  -7  -2   27.30    1.80
  -1  -7   2   28.30    1.90
   0  -7  -2  262.97    9.10
   0  -7   2  258.97    9.10
  -1  -7  -2    9.00    1.20
   1  -7   2    8.30    1.20
  -2  -7  -2  157.28    6.20
   2  -7   2  156.98    6.00
   2  -7   2  163.68    5.90
   3  -7   2    1.20    0.70
   3  -7   2    0.80    0.60
  -3  -7  -2    0.00    0.50
   3   7   2    0.00    0.50
   4  -7   2    0.60    0.60
  -4  -7  -2    1.10    0.80
   4  -7   2    1.40    0.70
   4   7   2   -0.10    0.70
   5  -7   2   42.90    2.50
   5  -7   2   40.30    2.30
  -5  -7  -2   39.00    2.70
   5   7   2   39.40    2.70
  -6  -7  -2   24.00    2.50
   6  -7   2   22.80    1.90
   6  -7   2   25.30    2.20
   6   7   2   25.60    2.60
   7  -7   2   34.10    2.30
  -7  -7  -2   33.30    2.80
   7  -7   2   34.80    2.50
   7   7   2   34.20    2.90
  -8  -7  -2    0.30    1.00
   8  -7   2   -0.70    0.90
   8   7   2    0.90    1.20
  -9  -7  -2    0.20    1.20
   9  -7   2    0.50    1.10
   9   7   2    1.50    1.30
 -10  -7  -2   20.00    2.70
  10  -7   2   20.40    2.40
  10   7   2   23.00    3.10
  11  -7   2    7.90    1.80
  11   7   2    4.90    1.90
  12  -8  -2    3.10    1.50
  12   8  -2    3.80    1.60
  11  -8  -2   -1.10    0.90
  11   8  -2    0.10    1.00
 -10  -8   2   11.50    2.00
  10  -8  -2   13.70    2.00
  10   8  -2   13.00    2.30
   9  -8  -2    1.80    1.30
  -9  -8   2    2.90    1.40
   9   8  -2    1.40    1.10
   8  -8  -2   28.50    2.70
  -8  -8   2   32.30    3.00
   8   8  -2   25.80    2.80
  -7  -8   2   60.09    3.50
   7  -8  -2   58.99    3.50
   7   8  -2   58.39    3.60
   6  -8  -2    8.10    1.50
  -6  -8   2    7.00    1.40
   6   8  -2    9.20    1.50
   5  -8  -2    0.00    0.50
   5  -8  -2    0.80    0.80
  -5  -8   2    1.50    0.80
   5   8  -2   -0.10    0.50
   4  -8  -2    4.90    1.10
  -4  -8   2    2.20    0.80
   4  -8  -2    3.40    0.80
   4   8  -2    4.30    1.00
   3  -8  -2  117.39    4.90
   3  -8  -2  116.39    4.50
  -3  -8   2  108.89    4.90
  -2  -8   2   67.39    3.40
   2  -8  -2   71.29    3.20
   1  -8  -2  375.76   12.40
  -1  -8   2  361.26   12.60
   0  -8   2  101.19    4.50
   0  -8  -2  105.19    4.50
  -1  -8  -2    9.10    1.30
   1  -8   2   10.50    1.40
  -2  -8  -2   43.70    2.60
   2  -8   2   40.60    2.30
   2  -8   2   46.60    2.60
   3  -8   2    5.50    1.00
  -3  -8  -2    6.80    1.20
   3  -8   2    6.70    1.20
   4  -8   2   15.20    1.60
   4  -8   2   16.40    1.70
  -4  -8  -2   12.70    1.70
   4   8   2   11.20    1.70
   5  -8   2    2.10    0.80
  -5  -8  -2    0.90    0.80
   5  -8   2    0.10    0.70
   5   8   2    0.70    0.90
  -6  -8  -2   39.70    3.00
   6  -8   2   49.10    2.90
   6  -8   2   46.80    2.70
   6   8   2   52.49    3.40
  -7  -8  -2    9.20    1.90
   7  -8   2   12.60    1.80
   7  -8   2   11.30    1.50
   7   8   2    7.30    1.60
   8  -8   2    3.40    1.20
  -8  -8  -2    5.30    1.60
   8   8   2    4.60    1.50
  -9  -8  -2    4.20    1.50
   9  -8   2    3.00    1.30
   9   8   2    5.60    1.70
  10  -8   2   -0.50    0.90
 -10  -8  -2   -2.00    0.80
  10   8   2   -0.90    1.10
 -11  -8  -2    2.20    1.50
  11  -8   2    0.40    1.20
  11   8   2    1.40    1.50
  12  -9  -2    0.90    1.30
  12   9  -2    0.70    1.20
  11  -9  -2    1.40    1.20
  11   9  -2    1.00    1.20
 -10  -9   2    7.40    1.70
  10  -9  -2    3.60    1.40
  10   9  -2    5.30    1.60
  -9  -9   2   45.30    3.30
   9  -9  -2   44.00    3.40
   9   9  -2   44.30    3.50
   8  -9  -2   34.00    2.80
  -8  -9   2   34.50    2.80
   8   9  -2   38.00    3.10
  -7  -9   2   77.29    4.30
   7  -9  -2   75.69    4.20
   7   9  -2   77.69    4.30
   6  -9  -2    6.70    1.40
  -6  -9   2    8.40    1.60
   6   9  -2    7.00    1.40
   5  -9  -2  350.66   11.70
   5  -9  -2  347.87   12.40
  -5  -9   2  352.36   12.50
   5   9  -2  353.06   12.70
  -4  -9   2   -0.20    0.70
   4  -9  -2   -1.10    0.50
   4  -9  -2    1.10    0.70
  -3  -9   2   17.40    1.90
   3  -9  -2   17.80    1.70
   3  -9  -2   20.20    2.00
  -2  -9   2  124.39    5.40
   2  -9  -2  124.69    5.00
   1  -9  -2  127.69    5.20
  -1  -9   2  125.69    5.40
   0  -9   2   17.00    1.80
   0  -9  -2   15.10    1.70
   1  -9   2  217.18    8.30
  -1  -9  -2  234.48    8.50
   2  -9   2   10.70    1.40
   2  -9   2   12.70    1.50
  -2  -9  -2   13.30    1.70
  -3  -9  -2    2.60    1.00
   3  -9   2    2.60    0.90
   3  -9   2    3.10    0.90
  -4  -9  -2    1.70    0.90
   4  -9   2    0.00    0.70
   4  -9   2    0.10    0.80
   5  -9   2   40.60    2.70
  -5  -9  -2   32.70    2.80
   5  -9   2   35.60    2.40
   5   9   2   39.00    3.00
   6  -9   2   -0.90    0.80
   6  -9   2   -0.20    0.70
  -6  -9  -2   -0.20    0.80
   6   9   2    0.10    0.90
  -7  -9  -2    0.20    1.20
   7  -9   2    2.90    1.20
   7   9   2    2.20    1.20
  -8  -9  -2    4.10    1.50
   8  -9   2    4.80    1.30
   8   9   2    1.80    1.20
  -9  -9  -2   11.90    2.20
   9  -9   2   14.20    2.10
   9   9   2   14.80    2.50
  10  -9   2    6.50    1.70
 -10  -9  -2    2.80    1.60
  10   9   2    2.90    1.50
  11  -9   2   -0.50    0.90
 -11  -9  -2    0.70    1.50
  11   9   2   -2.10    1.20
  11 -10  -2    2.00    1.40
  11  10  -2   -0.20    1.10
  10 -10  -2    7.30    1.80
 -10 -10   2    4.20    1.60
  10  10  -2    9.50    2.10
   9 -10  -2    0.50    1.20
  -9 -10   2    0.10    1.20
   9  10  -2    0.90    1.00
   8 -10  -2   -0.80    0.90
  -8 -10   2   -0.40    1.00
   8  10  -2    0.40    1.00
   7 -10  -2   27.10    2.80
  -7 -10   2   28.30    2.90
   7  10  -2   23.90    2.70
  -6 -10   2   -0.60    0.90
   6 -10  -2    0.10    1.00
   6  10  -2    0.00    0.90
   5 -10  -2   39.00    2.80
   5 -10  -2   36.90    2.20
  -5 -10   2   35.50    2.80
   5  10  -2   36.90    2.90
   4 -10  -2   -0.90    0.70
  -4 -10   2   -0.10    0.80
   4 -10  -2    0.20    0.60
  -3 -10   2   28.60    2.30
   3 -10  -2   31.60    2.10
   3 -10  -2   30.70    2.40
   2 -10  -2   76.79    3.70
  -2 -10   2   77.19    4.00
   1 -10  -2    0.60    0.80
  -1 -10   2    1.20    0.90
   0 -10  -2  228.18    8.80
   0 -10   2  249.78    9.00
  -1 -10  -2   30.80    2.40
   1 -10   2   35.30    2.50
   2 -10   2   24.20    2.00
   2 -10   2   26.20    2.00
  -2 -10  -2   22.50    2.30
   3 -10   2  118.69    5.10
   3 -10   2  117.99    5.20
  -3 -10  -2  129.49    5.70
   4 -10   2    0.00    0.80
   4 -10   2   -0.50    0.70
  -4 -10  -2    0.60    0.80
  -5 -10  -2    1.60    1.10
   5 -10   2    2.30    1.00
   5 -10   2    3.30    1.00
  -6 -10  -2   54.39    3.80
   6 -10   2   60.19    3.40
   6 -10   2   59.49    3.30
   6  10   2   58.99    4.10
  -7 -10  -2    1.20    1.20
   7 -10   2    1.80    1.10
   7  10   2    1.70    1.20
  -8 -10  -2   32.80    3.60
   8 -10   2   35.30    2.90
   8  10   2   31.90    3.50
   9 -10   2    0.20    1.20
  -9 -10  -2   -0.70    1.30
   9  10   2   -1.10    1.20
  10 -10   2    0.30    1.30
 -10 -10  -2    3.00    1.80
  10  10   2   -0.40    1.30
  11 -11  -2    3.90    1.70
  11  11  -2    4.70    1.90
  10 -11  -2   10.90    2.10
 -10 -11   2    9.20    2.10
  10  11  -2    9.30    2.20
   9 -11  -2    1.70    1.40
  -9 -11   2    1.10    1.40
   9  11  -2   -0.70    1.00
  -8 -11   2    3.80    1.60
   8 -11  -2    1.40    1.30
   8  11  -2    4.60    1.50
  -7 -11   2    5.90    1.70
   7 -11  -2    4.90    1.60
   7  11  -2    3.50    1.30
  -6 -11   2    0.00    1.20
   6 -11  -2    2.10    1.30
   6  11  -2    2.10    1.20
   5 -11  -2   25.70    2.60
  -5 -11   2   26.70    2.80
  -4 -11   2    0.50    1.00
   4 -11  -2   -0.40    0.70
   4 -11  -2    0.30    0.90
   3 -11  -2   22.40    2.40
  -3 -11   2   24.30    2.60
   3 -11  -2   28.70    2.20
   2 -11  -2   70.09    3.70
  -2 -11   2   73.59    4.00
  -1 -11   2   38.00    2.80
   1 -11  -2   34.10    2.50
   0 -11  -2  212.78    8.50
   0 -11   2  231.38    8.70
  -1 -11  -2   75.39    4.10
   1 -11   2   75.29    4.00
   2 -11   2   21.20    2.20
  -2 -11  -2   19.20    2.40
   2 -11   2   24.00    2.30
   3 -11   2    3.60    1.10
   3 -11   2    4.80    1.20
  -3 -11  -2    2.30    1.10
  -4 -11  -2   10.60    1.90
   4 -11   2   11.10    1.70
   4 -11   2   11.60    1.70
   5 -11   2   94.09    4.70
   5 -11   2   96.99    4.60
  -5 -11  -2   95.29    5.10
  -6 -11  -2    1.90    1.30
   6 -11   2   -0.50    1.00
   6 -11   2    2.40    1.10
   7 -11   2    2.70    1.10
  -7 -11  -2    0.80    1.10
   7  11   2    3.50    1.70
  -8 -11  -2    0.40    1.30
   8 -11   2    1.10    1.10
   8  11   2   -0.30    1.10
  -9 -11  -2    1.00    1.50
   9 -11   2    4.50    1.50
   9  11   2    3.50    1.70
  10 -11   2    0.10    1.20
 -10 -11  -2    0.40    1.40
  10  11   2    1.90    1.40
 -10 -12   2   14.60    2.60
  10 -12  -2   10.60    2.20
  10  12  -2   13.40    2.60
   9 -12  -2    0.40    1.30
  -9 -12   2    1.00    1.50
   9  12  -2    1.20    1.40
   8 -12  -2    3.50    1.40
  -8 -12   2    1.70    1.50
   8  12  -2    4.30    1.60
   7 -12  -2    1.20    1.30
  -7 -12   2    4.00    1.70
  -6 -12   2   -1.40    1.10
   6 -12  -2    0.40    1.20
  -5 -12   2   20.50    2.70
   5 -12  -2   30.60    3.00
   4 -12  -2   -1.10    0.80
   4 -12  -2    0.30    0.80
  -4 -12   2    0.80    1.10
   3 -12  -2   13.00    1.80
   3 -12  -2   14.60    2.00
  -3 -12   2   19.30    2.50
   2 -12  -2   33.30    2.50
  -2 -12   2   35.50    2.80
   1 -12  -2    1.80    1.00
  -1 -12   2    2.00    1.20
   0 -12   2  196.38    8.10
   0 -12  -2  200.28    8.10
  -1 -12  -2    1.30    1.00
   1 -12   2    2.20    1.10
   2 -12   2   18.00    2.20
  -2 -12  -2   19.20    2.40
   2 -12   2   15.80    2.00
  -3 -12  -2  113.89    5.70
   3 -12   2  114.69    5.30
   3 -12   2  115.19    5.40
  -4 -12  -2    0.40    0.90
   4 -12   2   -0.10    0.80
   4 -12   2   -0.60    0.70
   5 -12   2    6.90    1.50
   5 -12   2    8.10    1.70
  -5 -12  -2   11.00    2.00
   6 -12   2    6.10    1.40
  -6 -12  -2    4.00    1.50
   6 -12   2    2.40    1.20
  -7 -12  -2    1.70    1.60
   7 -12   2    4.80    1.50
   8 -12   2   55.39    3.80
  -8 -12  -2   50.39    4.00
   8  12   2   52.19    4.40
  -9 -12  -2    2.50    1.70
   9 -12   2    4.30    1.60
   9  12   2    3.90    1.80
  10 -13  -2   16.40    2.60
 -10 -13   2   13.90    2.80
  10  13  -2   18.60    3.10
  -9 -13   2   -0.20    1.30
   9 -13  -2    0.90    1.50
   9  13  -2    0.90    1.50
   8 -13  -2    1.10    1.30
  -8 -13   2    2.30    1.60
  -7 -13   2    0.70    1.40
   7 -13  -2    0.40    1.40
   6 -13  -2    1.90    1.40
  -6 -13   2    0.60    1.20
   5 -13  -2   10.90    2.00
  -5 -13   2    7.00    1.90
   4 -13  -2    0.20    0.90
  -4 -13   2   -1.30    0.90
   4 -13  -2   -0.80    1.00
  -3 -13   2    4.50    1.60
   3 -13  -2    5.80    1.40
   3 -13  -2    6.80    1.70
  -2 -13   2   75.99    4.50
   2 -13  -2   70.79    4.10
  -1 -13   2   37.40    3.10
   1 -13  -2   40.10    3.00
   0 -13   2   -0.10    1.00
   0 -13  -2   -0.30    0.70
   1 -13   2    3.50    1.40
  -1 -13  -2    3.80    1.40
   2 -13   2   40.10    2.90
   2 -13   2   34.40    2.80
  -2 -13  -2   40.50    3.10
  -3 -13  -2    0.50    1.00
   3 -13   2   -1.10    0.80
   3 -13   2    0.40    1.00
  -4 -13  -2   15.40    2.40
   4 -13   2   14.40    2.00
   4 -13   2   14.00    2.10
  -5 -13  -2    2.20    1.40
   5 -13   2    0.70    1.10
   5 -13   2    1.20    1.10
  -6 -13  -2    1.50    1.30
   6 -13   2    0.60    1.20
   7 -13   2   -0.50    1.10
  -7 -13  -2    0.50    1.30
  -8 -13  -2    5.30    2.10
   8 -13   2    3.10    1.50
   9 -13   2    1.90    1.40
  -9 -13  -2    4.60    2.00
   9 -14  -2   45.70    4.30
  -9 -14   2   37.50    4.20
  -8 -14   2    2.30    1.80
   8 -14  -2   -0.20    1.40
   7 -14  -2    3.00    1.60
  -7 -14   2    1.70    1.50
   6 -14  -2    2.10    1.40
  -6 -14   2    1.40    1.40
   5 -14  -2    6.40    1.90
  -5 -14   2    2.00    1.60
   4 -14  -2   14.40    2.00
  -4 -14   2    7.80    1.90
   4 -14  -2   10.80    2.00
   3 -14  -2   18.60    2.50
  -3 -14   2   14.90    2.40
   3 -14  -2   17.70    2.30
   2 -14  -2    3.00    1.30
  -2 -14   2    4.40    1.60
   1 -14  -2   -1.00    0.90
  -1 -14   2   -1.00    1.00
   0 -14   2   21.40    2.70
   0 -14  -2   18.60    2.40
  -1 -14  -2   23.90    2.80
   1 -14   2   27.20    3.00
   2 -14   2    4.50    1.60
   2 -14   2    3.50    1.20
  -2 -14  -2    6.30    1.60
   3 -14   2   -0.60    1.00
  -3 -14  -2    0.10    1.00
   3 -14   2   -0.20    1.00
  -4 -14  -2    4.30    1.50
   4 -14   2    2.60    1.20
   4 -14   2    3.20    1.40
  -5 -14  -2    3.00    1.50
   5 -14   2    3.70    1.40
   5 -14   2    3.40    1.40
   6 -14   2   11.30    2.00
  -6 -14  -2   16.20    2.80
  -7 -14  -2   -0.20    1.50
   7 -14   2   -1.80    1.10
  -8 -14  -2   -0.20    1.50
   8 -14   2   -1.30    1.20
  -8 -15   2    7.10    2.20
   8 -15  -2    9.40    2.40
   7 -15  -2    2.70    1.60
  -7 -15   2    3.00    1.60
  -6 -15   2    1.00    1.70
   6 -15  -2    2.50    1.60
  -5 -15   2    6.00    2.00
   5 -15  -2    8.80    2.20
  -4 -15   2    2.10    1.50
   4 -15  -2    2.60    1.50
   3 -15  -2    4.10    1.60
   3 -15  -2    2.40    1.20
  -3 -15   2    1.40    1.30
  -2 -15   2    4.30    1.80
   2 -15  -2    3.20    1.30
   1 -15  -2   24.20    2.90
  -1 -15   2   21.90    2.90
   0 -15  -2    0.70    1.10
   0 -15   2    1.40    1.30
   1 -15   2    3.70    1.40
  -1 -15  -2    0.60    1.10
   2 -15   2    0.90    1.00
  -2 -15  -2    0.50    1.20
   2 -15   2    0.00    1.10
   3 -15   2   10.30    2.00
   3 -15   2   14.70    2.20
  -3 -15  -2   11.90    2.30
   4 -15   2   -1.10    0.90
  -4 -15  -2   -1.40    0.90
   4 -15   2    0.70    1.20
   5 -15   2    6.30    1.80
   5 -15   2    6.70    1.60
  -5 -15  -2    7.70    2.10
  -6 -15  -2    2.40    1.70
   6 -15   2    0.70    1.30
   7 -15   2    9.50    2.10
  -7 -15  -2    9.20    2.50
   7 -16  -2   29.60    3.70
  -7 -16   2   32.10    4.00
   6 -16  -2    1.10    1.50
  -6 -16   2   -0.60    1.30
  -5 -16   2   -3.00    1.30
   5 -16  -2    2.50    1.70
   4 -16  -2    2.10    1.50
  -4 -16   2    4.10    1.80
   3 -16  -2   -0.20    1.10
   3 -16  -2    0.70    1.30
  -3 -16   2    0.90    1.50
  -2 -16   2   -0.20    1.20
   2 -16  -2   -0.60    1.10
   1 -16  -2   39.30    3.80
  -1 -16   2   48.60    3.80
   0 -16   2    0.20    1.20
   0 -16  -2    1.50    1.40
   1 -16   2    6.60    1.80
   2 -16   2   -0.70    1.00
   2 -16   2   -0.60    1.10
  -2 -16  -2   -0.20    1.10
  -3 -16  -2    0.00    1.20
   3 -16   2    2.20    1.30
   3 -16   2    0.30    1.30
   4 -16   2   -0.60    1.10
   4 -16   2    0.80    1.30
  -4 -16  -2    0.50    1.20
   5 -16   2    1.00    1.40
  -5 -16  -2    1.00    1.30
  -6 -16  -2   -0.60    1.30
   6 -16   2    0.30    1.40
  -6 -17   2    4.10    2.10
   6 -17  -2   11.10    2.60
   5 -17  -2    4.20    1.90
  -5 -17   2    1.30    1.60
   4 -17  -2    0.60    1.40
  -4 -17   2   -1.40    1.30
   3 -17  -2   -0.10    1.90
   3 -17  -2   -0.50    1.30
  -3 -17   2   -0.20    1.50
   2 -17  -2   -0.60    1.30
   2 -17  -2   -0.30    1.30
  -2 -17   2   -2.60    1.10
   1 -17  -2    0.90    1.30
  -1 -17   2    0.80    1.50
   0 -17   2    2.10    1.60
   0 -17  -2    4.70    1.90
   1 -17   2   18.10    2.70
   1 -17   2   16.40    2.70
  -1 -17  -2   15.70    2.70
   2 -17   2    7.10    1.70
  -2 -17  -2   10.40    2.50
   2 -17   2    5.90    1.90
  -3 -17  -2    1.60    1.60
   3 -17   2    1.40    1.50
   3 -17   2    0.80    1.40
   4 -17   2    1.60    1.50
  -4 -17  -2   -1.10    1.10
   4 -17   2    3.20    1.50
   5 -17   2   17.40    2.70
  -5 -17  -2   18.80    3.20
  -5 -18   2   -1.70    1.80
   4 -18  -2    0.20    1.60
  -4 -18   2    0.40    1.60
  -3 -18   2    4.80    2.10
   3 -18  -2    7.90    2.20
   2 -18  -2    1.20    1.50
   2 -18  -2    3.00    1.70
  -2 -18   2    4.30    1.90
  -1 -18   2    3.10    1.80
   1 -18  -2    4.20    1.80
   0 -18  -2    0.50    1.60
   0 -18   2   -0.50    1.50
   1 -18   2    0.60    1.10
  -1 -18  -2   -0.50    1.50
   1 -18   2   -0.20    1.30
   2 -18   2   -1.20    1.10
  -2 -18  -2   -0.70    1.30
   2 -18   2   -0.40    1.30
   3 -18   2    1.10    1.30
  -3 -18  -2   -0.80    1.50
   3 -18   2    2.20    1.60
  -1 -19   2    3.70    2.00
   1 -19  -2    2.70    1.80
   0 -19   2   -1.00    1.40
   0 -19  -2   -2.20    1.30
  13   0  -3   24.70    3.00
  12   0  -3    0.20    0.90
  11   0  -3   54.49    3.50
  10   0  -3   -1.00    0.80
   9   0  -3  244.68    9.20
   8   0  -3    0.20    0.70
  -7   0   3   27.30    1.40
   7   0  -3   26.60    1.90
   6   0  -3   -1.00    0.30
  -6   0   3    0.40    0.30
   5   0  -3  134.19    5.00
  -5   0   3  134.99    4.40
  -4   0   3    0.20    0.20
   4   0  -3   -0.90    0.30
  -3   0   3  259.27    8.00
   3   0  -3  259.27    8.30
  -2   0   3    0.00    0.20
   2   0  -3    0.50    0.30
   2   0  -3   -0.20    0.20
  -1   0   3 8530.75  282.17
   1   0  -3 9461.15  280.97
   1   0  -3 9999.00  283.57
   0   0  -3   -0.20    0.20
   0   0   3    0.40    0.30
   1   0   3  939.41   27.20
   1   0   3  869.71   27.50
  -1   0  -3  876.91   27.50
   2   0   3    0.00    0.30
   2   0   3   -0.20    0.20
  -2   0  -3   -0.10    0.20
   3   0   3  611.54   18.80
   3   0   3  592.64   19.00
   4   0   3    0.50    0.50
   4   0   3   -0.50    0.40
   5   0   3   20.70    1.50
   5   0   3   21.80    1.60
   6   0   3   -0.10    0.60
   6   0   3    0.50    0.60
   7   0   3  220.58    8.20
   7   0   3  218.98    8.10
   8   0   3   -0.80    0.70
   8   0   3   -0.80    0.60
   9   0   3   13.20    1.80
   9   0   3   15.20    1.80
  10   0   3    1.10    0.90
  11   0   3    3.90    1.50
  12   0   3   -0.80    1.10
  13  -1  -3    6.60    1.80
  13   1  -3    4.10    1.50
  12  -1  -3    6.70    1.70
  12   1  -3    6.40    1.60
  11  -1  -3    3.10    1.20
  11   1  -3    3.80    1.30
  10  -1  -3    4.20    1.30
  10   1  -3    6.30    1.40
   9  -1  -3   27.30    2.30
   9   1  -3   31.00    2.70
   9   1  -3   26.00    2.30
   8  -1  -3    9.90    1.40
   8   1  -3   10.70    1.40
   8   1  -3    9.80    1.30
  -7  -1   3   49.40    2.20
   7  -1  -3   55.29    2.80
   7   1  -3   52.59    2.70
   7   1  -3   52.49    2.70
  -6  -1   3  102.59    3.60
   6  -1  -3  100.09    4.10
   6   1  -3   99.49    4.10
  -6   1   3   98.09    3.30
   5  -1  -3  170.68    5.90
  -5  -1   3  165.78    5.50
  -5   1   3  158.58    5.10
   5   1  -3  172.28    6.00
   5   1  -3  164.78    5.90
   4  -1  -3  134.19    5.00
  -4  -1   3  146.59    4.70
   4   1  -3  141.49    5.20
   4   1  -3  144.19    5.00
  -3  -1   3  113.59    3.80
   3  -1  -3  112.09    3.90
   3   1  -3  112.79    3.90
   3   1  -3  110.29    4.20
  -3   1   3  108.69    3.50
   2  -1  -3   92.09    3.30
  -2   1   3   90.19    3.00
   2   1  -3   95.19    3.10
   2   1  -3   97.59    3.60
  -1  -1   3   -0.20    0.40
   1   1  -3   -0.70    0.40
   1   1  -3   -0.40    0.10
   0  -1   3   -0.10    0.30
   0  -1  -3   -0.10    0.20
   0   1   3    0.40    0.20
   0   1  -3    0.10    0.30
  -1  -1  -3  176.78    6.00
   1  -1   3  194.98    5.80
   1  -1   3  181.58    6.20
   1   1   3  172.58    6.00
   1   1   3  182.58    6.20
  -1   1  -3  187.08    6.30
  -2  -1  -3  404.16   12.70
   2  -1   3  414.66   12.70
   2  -1   3  396.96   13.00
   2   1   3  411.76   13.10
   3  -1   3  124.59    4.60
   3   1   3  127.39    4.50
   3   1   3  119.19    4.60
   4  -1   3  333.27   10.50
   4  -1   3  310.37   10.60
   4   1   3  315.27   10.70
   4   1   3  318.57   10.60
   5  -1   3  165.08    6.00
   5  -1   3  160.78    6.00
   5   1   3  162.48    6.10
   5   1   3  157.48    6.00
   6  -1   3  107.39    4.40
   6  -1   3   99.59    4.40
   6   1   3  103.39    4.50
   6   1   3  106.79    4.50
   7  -1   3  134.59    5.50
   7  -1   3  135.59    5.60
   7   1   3  138.39    5.70
   7   1   3  134.29    5.60
   8  -1   3   24.50    2.30
   8  -1   3   22.00    2.20
   8   1   3   24.10    2.40
   8   1   3   27.00    2.50
   9  -1   3   19.60    2.10
   9  -1   3   16.40    2.10
   9   1   3   23.10    2.50
   9   1   3   19.50    2.20
  10  -1   3    0.00    0.90
  10   1   3    0.70    1.50
  10   1   3   -0.20    0.80
  11  -1   3   -0.80    0.90
  11   1   3   -0.40    0.80
  12  -1   3    1.40    1.30
  12   1   3    1.90    1.20
  13  -2  -3    7.10    1.70
  13   2  -3    4.80    1.60
  12  -2  -3   16.40    2.30
  12   2  -3   16.70    2.40
  11  -2  -3    4.00    1.20
  11   2  -3    3.40    1.20
  10  -2  -3   65.79    3.80
  10   2  -3   65.49    3.80
   9  -2  -3   61.09    3.40
   9   2  -3   62.59    3.50
   8  -2  -3    0.50    0.60
  -8  -2   3    0.80    0.60
   8   2  -3    0.20    0.50
   8   2  -3    1.30    0.70
  -7  -2   3   16.90    1.30
   7  -2  -3   21.40    1.70
   7   2  -3   17.70    1.70
   7   2  -3   19.20    1.50
  -6  -2   3  130.99    4.60
   6  -2  -3  130.59    5.00
  -6   2   3  121.89    4.00
   6   2  -3  127.59    4.90
   5  -2  -3    9.40    1.00
  -5  -2   3   11.00    0.90
   5   2  -3    9.50    1.10
   5   2  -3    9.30    1.00
   4  -2  -3  331.97   11.10
  -4  -2   3  352.36   10.90
   4   2  -3  341.67   11.00
   4   2  -3  334.87   11.20
  -3  -2   3    6.10    0.70
   3  -2  -3    9.40    0.40
   3  -2  -3    9.10    0.90
   3   2  -3    9.70    1.10
   3   2  -3   10.30    0.70
  -2  -2   3   50.39    2.00
   2  -2  -3   46.70    2.00
   2   2  -3   49.90    2.30
  -2   2   3   49.20    1.80
   2   2  -3   50.39    1.80
  -1  -2   3 1088.39   33.50
   1   2  -3 1119.99   33.90
   1   2  -3 1080.29   33.10
   0  -2   3  366.16   11.90
   0  -2   3  379.06   11.40
   0   2  -3  385.56   12.30
   0   2   3  372.56   11.90
   1  -2   3   61.49    2.00
   1  -2   3   57.09    2.40
  -1  -2  -3   58.19    2.20
   1   2   3   50.39    2.30
  -1   2  -3   58.89    2.60
   1   2   3   60.49    2.50
  -2  -2  -3  489.65   15.30
   2  -2   3  500.85   15.70
   2  -2   3  496.75   15.30
   2   2   3  490.25   15.80
   2   2   3  499.75   15.70
   3  -2   3  174.18    6.20
   3   2   3  174.88    6.40
   3   2   3  182.88    6.30
   4  -2   3   91.09    3.60
   4  -2   3   82.69    3.40
   4   2   3   80.39    3.50
   4   2   3   82.49    3.60
   5  -2   3   50.09    2.50
   5  -2   3   54.89    2.70
   5   2   3   55.29    2.80
   5   2   3   51.49    2.70
   6  -2   3  210.78    7.50
   6  -2   3  205.48    7.40
   6   2   3  191.78    7.60
   6   2   3  204.58    7.60
   7  -2   3   51.59    2.80
   7  -2   3   48.90    2.80
   7   2   3   48.60    2.90
   7   2   3   47.70    2.90
   8  -2   3  133.69    5.70
   8  -2   3  139.19    5.70
   8   2   3  136.19    5.90
   8   2   3  128.49    5.80
   9  -2   3   24.80    2.40
   9  -2   3   27.80    2.60
   9   2   3   27.60    2.60
   9   2   3   29.20    2.80
  10  -2   3    3.70    1.30
  10   2   3    4.60    1.30
  10   2   3    2.80    1.20
  11  -2   3    4.00    1.40
  11   2   3    4.20    1.50
  12  -2   3    5.40    1.50
  12   2   3    8.80    2.10
  13  -3  -3    0.50    1.00
  13   3  -3    1.00    1.10
  12  -3  -3    4.90    1.40
  12   3  -3    1.90    1.20
  11  -3  -3    1.70    1.10
  11   3  -3    2.10    1.10
  10  -3  -3   59.79    3.60
  10   3  -3   62.19    3.70
   9  -3  -3   17.20    1.90
   9   3  -3   24.00    2.40
  -8  -3   3    1.30    0.60
   8  -3  -3    0.90    0.70
   8   3  -3    0.70    0.60
   8   3  -3    1.50    0.70
  -7  -3   3  181.08    6.50
   7  -3  -3  186.68    7.00
   7   3  -3  182.98    6.90
   7   3  -3  181.18    6.80
  -6  -3   3  112.99    4.40
   6  -3  -3  115.89    4.70
   6   3  -3  119.99    4.70
   6   3  -3  118.69    4.70
   5  -3  -3   18.10    1.40
  -5  -3   3   19.30    1.30
   5   3  -3   16.90    1.20
   4  -3  -3   86.89    3.70
   4   3  -3   98.89    3.60
   4   3  -3   92.89    3.90
   3  -3  -3    5.50    0.40
  -3  -3   3    4.70    0.70
   3  -3  -3    4.40    0.70
   3   3  -3    6.00    0.70
   3   3  -3    5.40    0.90
  -2  -3   3  680.13   21.10
   2  -3  -3  656.33   21.00
  -2   3   3  688.93   20.80
   2   3  -3  684.83   20.80
   2   3  -3  675.93   21.50
  -1  -3   3    0.70    0.40
  -1   3   3    0.20    0.20
   1   3  -3    0.80    0.50
   0  -3   3 1028.80   31.80
   0   3   3 1055.49   31.80
   0   3  -3 1021.10   32.20
   1  -3   3  284.87    8.80
   1  -3   3  276.37    9.20
   1   3   3  280.67    9.30
  -2  -3  -3  209.08    6.80
   2  -3   3  214.78    7.40
   2  -3   3  223.68    7.10
   2   3   3  216.18    7.50
   2   3   3  218.28    7.40
   3  -3   3  242.48    8.40
   3   3   3  254.77    8.60
   3   3   3  244.18    8.60
   4  -3   3   40.00    2.20
   4  -3   3   38.20    2.00
   4   3   3   38.20    2.20
   4   3   3   38.60    2.20
   5  -3   3   33.30    2.00
   5  -3   3   32.70    1.90
   5   3   3   30.00    2.10
   5   3   3   31.20    2.20
   6  -3   3  114.19    4.60
   6  -3   3  120.19    4.70
   6   3   3  101.39    4.80
   6   3   3  113.59    4.90
   7  -3   3   18.40    1.90
   7  -3   3   16.70    1.70
   7   3   3   14.60    1.70
   7   3   3   12.80    1.80
   8  -3   3    9.10    1.50
   8  -3   3    6.60    1.30
   8   3   3    6.40    1.40
   8   3   3    5.10    1.40
   9  -3   3   44.60    3.00
   9   3   3   39.30    3.00
   9   3   3   42.40    3.00
  10  -3   3    1.00    1.10
  10   3   3    0.20    0.90
  10   3   3    2.50    1.10
  11  -3   3   -0.60    0.90
  11   3   3   -0.10    1.00
  12  -3   3   -1.60    1.10
  12   3   3    1.60    1.40
  13  -4  -3   -0.20    1.10
  13   4  -3    0.30    1.30
  12  -4  -3    3.00    1.30
  12   4  -3    4.70    1.50
  11  -4  -3    6.50    1.50
  11   4  -3    8.90    1.70
  10  -4  -3    5.50    1.40
  10   4  -3    6.20    1.40
   9  -4  -3    8.50    1.50
   9   4  -3    6.70    1.40
  -8  -4   3  121.19    5.00
   8  -4  -3  121.09    5.30
   8   4  -3  119.59    5.30
  -7  -4   3   40.60    2.30
   7  -4  -3   41.20    2.50
   7   4  -3   39.00    2.40
   7   4  -3   43.30    2.50
   6  -4  -3  261.57    9.30
   6   4  -3  260.47    9.20
   6   4  -3  273.57    9.40
  -5  -4   3    0.60    0.50
   5  -4  -3    0.70    0.20
   5  -4  -3    0.40    0.50
   5   4  -3    0.60    0.50
   5   4  -3    0.30    0.30
   4  -4  -3   -0.70    0.40
  -4  -4   3   -0.60    0.30
   4  -4  -3   -0.10    0.20
   4   4  -3   -0.10    0.30
   4   4  -3    0.10    0.40
   3  -4  -3   62.29    2.40
   3  -4  -3   65.19    2.80
  -3  -4   3   66.39    2.80
   3   4  -3   66.49    2.70
   3   4  -3   66.39    3.10
   2  -4  -3  288.67    9.20
   2  -4  -3  268.27    9.50
  -2  -4   3  287.27    9.50
   2   4  -3  297.57    9.30
   2   4  -3  289.77    9.90
  -1  -4   3   21.90    1.40
  -1   4   3   22.00    1.20
   1   4  -3   19.40    1.50
   0  -4   3  395.46   13.10
   0   4  -3  415.56   13.70
   0   4   3  415.26   13.10
   1  -4   3  139.49    4.60
   1  -4   3  133.19    5.00
   1   4   3  136.39    5.10
   2  -4   3   17.90    1.10
   2  -4   3   18.90    1.30
   2   4   3   18.40    1.40
   2   4   3   17.30    1.30
   3  -4   3  263.37    9.10
  -3  -4  -3  265.57    8.30
   3   4   3  271.67    9.30
   3   4   3  270.87    9.30
   4  -4   3   -0.30    0.40
   4  -4   3   -0.10    0.40
   4   4   3    0.80    0.60
   4   4   3    0.80    0.60
   5  -4   3  147.39    5.50
   5  -4   3  143.29    5.40
   5   4   3  136.59    5.80
   5   4   3  138.29    5.80
   6  -4   3  207.88    7.60
   6  -4   3  218.58    7.60
   6   4   3  199.78    7.90
   6   4   3  199.68    7.90
   7  -4   3   20.10    1.90
   7  -4   3   23.20    2.10
   7   4   3   20.20    2.20
   7   4   3   17.40    2.00
   8  -4   3    0.90    0.80
   8  -4   3    0.30    0.80
   8   4   3    1.20    0.90
   8   4   3   -0.40    0.80
   9  -4   3    0.60    0.90
   9   4   3   -0.50    0.90
   9   4   3    1.60    1.00
  10  -4   3   -0.10    0.90
  10   4   3    0.70    0.90
  10   4   3    0.80    1.10
  11  -4   3    4.90    1.50
  11   4   3    4.90    1.70
  12  -4   3    8.50    1.90
  12   4   3    8.70    2.10
  13  -5  -3    4.30    1.50
  13   5  -3    6.10    1.80
  12  -5  -3    2.30    1.30
  12   5  -3    2.10    1.20
  11  -5  -3    1.20    1.10
  11   5  -3   -0.10    0.90
  10  -5  -3    0.80    1.10
  10   5  -3    1.00    1.00
  -9  -5   3  153.08    6.30
   9  -5  -3  139.19    6.30
   9   5  -3  155.08    6.50
   8  -5  -3   38.00    2.60
   8   5  -3   37.90    2.60
   7  -5  -3   12.10    1.60
  -7  -5   3    9.30    1.30
   7   5  -3   10.20    1.40
   7   5  -3   15.30    1.70
  -6  -5   3    5.00    1.00
   6  -5  -3    4.00    0.90
   6   5  -3    4.00    0.90
   6   5  -3    4.20    0.90
   5  -5  -3  905.31   27.20
  -5  -5   3  902.21   28.00
   5  -5  -3  835.72   28.10
   5   5  -3  927.61   28.10
  -4  -5   3  106.99    4.30
   4  -5  -3  101.19    4.30
   4  -5  -3  102.99    3.70
   4   5  -3  110.89    4.60
   4   5  -3  116.59    4.30
   3  -5  -3  153.88    5.60
   3  -5  -3  147.19    5.10
  -3  -5   3  150.48    5.60
   3   5  -3  154.18    6.00
   3   5  -3  151.38    5.50
  -2  -5   3  140.99    5.20
   2  -5  -3  134.99    4.80
   2   5  -3  136.79    5.50
   2   5  -3  136.79    4.90
  -1  -5   3 1263.27   39.40
   1  -5  -3 1300.67   39.20
   1   5  -3 1269.87   39.90
   0  -5   3   38.80    2.10
   0   5   3   38.40    2.00
   1  -5   3   18.60    1.20
   1  -5   3   19.10    1.40
   1   5   3   21.80    1.50
   2  -5   3  257.47    8.90
   2  -5   3  266.37    8.70
   2   5   3  255.37    9.10
   2   5   3  268.07    9.20
   3  -5   3  217.08    7.80
   3   5   3  222.38    8.00
   3   5   3  223.68    8.10
   4  -5   3   24.70    1.60
   4  -5   3   24.70    1.70
   4   5   3   25.50    1.90
   4   5   3   22.80    1.90
   5  -5   3   83.29    3.60
   5  -5   3   87.09    3.70
   5   5   3   73.59    3.90
   5   5   3   81.09    4.00
   6  -5   3   17.60    1.80
   6  -5   3   15.30    1.60
   6   5   3   11.60    1.70
   6   5   3   14.20    1.80
   7  -5   3   38.60    2.40
   7  -5   3   41.00    2.60
   7   5   3   39.30    2.80
   7   5   3   33.00    2.70
   8  -5   3    0.10    0.80
   8  -5   3    0.50    0.80
   8   5   3   -0.40    0.70
   8   5   3    0.40    0.90
   9  -5   3    0.50    0.90
   9   5   3    0.40    0.90
   9   5   3    0.80    0.90
  10  -5   3   10.30    1.90
  10   5   3    6.90    1.70
  10   5   3    8.20    1.70
  11  -5   3    5.60    1.50
  11   5   3    4.30    1.70
  13  -6  -3    5.40    1.60
  13   6  -3    5.80    1.70
  12  -6  -3    1.90    1.30
  12   6  -3   -0.40    0.90
  11  -6  -3   25.50    2.80
  11   6  -3   20.30    2.60
  10  -6  -3   -0.70    1.00
  10   6  -3    0.10    0.80
  -9  -6   3    0.70    0.60
   9  -6  -3    0.40    1.00
   9   6  -3    2.90    1.20
  -8  -6   3    1.80    0.90
   8  -6  -3    1.10    0.90
   8   6  -3    2.30    0.90
   7  -6  -3  100.59    4.80
  -7  -6   3  112.89    4.80
   7   6  -3  110.89    4.90
   7   6  -3  110.19    4.90
  -6  -6   3   28.80    2.00
   6  -6  -3   25.20    2.00
   6   6  -3   24.30    1.90
   6   6  -3   27.00    2.00
   5  -6  -3    2.50    0.80
   5  -6  -3    4.70    0.60
  -5  -6   3    5.40    1.10
   5   6  -3    1.70    0.70
   5   6  -3    2.90    0.80
   4  -6  -3  123.59    5.10
  -4  -6   3  127.29    5.10
   4  -6  -3  128.09    4.50
   4   6  -3  126.79    5.40
   4   6  -3  136.39    5.20
   3  -6  -3  288.37    9.50
  -3  -6   3  289.67   10.10
   3  -6  -3  294.07   10.10
   3   6  -3  295.37    9.90
   3   6  -3  294.57   10.40
  -2  -6   3   17.50    1.60
   2  -6  -3   17.70    1.20
   2   6  -3   17.10    1.80
  -1  -6   3  170.48    6.10
   1  -6  -3  156.08    5.80
   0  -6   3    4.10    0.90
   0  -6  -3    5.60    0.90
   1  -6   3  255.27    8.60
  -1  -6  -3  262.77    9.00
   1  -6   3  260.97    9.00
   2  -6   3   87.59    3.80
   2   6   3   87.89    3.90
   3  -6   3    4.10    0.80
   3  -6   3    2.90    0.80
   3   6   3    5.90    1.00
   3   6   3    2.70    0.80
   4  -6   3   -0.20    0.50
   4  -6   3    1.70    0.60
   4   6   3    0.90    0.70
   4   6   3    0.00    0.70
   5  -6   3    1.50    0.80
   5  -6   3    1.90    0.70
   5   6   3    1.80    0.80
   5   6   3    2.20    0.90
   6  -6   3   23.80    1.90
   6  -6   3   23.90    1.90
   6   6   3   21.00    2.30
   6   6   3   20.80    2.20
   7  -6   3    0.60    0.90
   7  -6   3   -0.10    0.70
   7   6   3   -0.50    0.70
   7   6   3    1.00    1.00
   8  -6   3    0.60    0.90
   8  -6   3   -0.20    0.70
   8   6   3    1.10    0.90
   8   6   3    0.20    1.00
   9  -6   3   12.40    1.90
   9   6   3    8.40    1.90
   9   6   3    8.30    1.80
  10  -6   3    1.10    1.10
  10   6   3    0.70    1.10
 -11  -6  -3    4.40    1.60
  11  -6   3    2.30    1.40
  11   6   3    2.30    1.50
  13  -7  -3   -1.20    1.00
  13   7  -3    1.90    1.50
  12  -7  -3    1.70    1.30
  12   7  -3    1.00    1.30
  11  -7  -3    4.90    1.50
  11   7  -3    6.80    1.70
  10  -7  -3    7.50    1.60
  10   7  -3    8.50    1.70
   9  -7  -3   61.89    3.70
  -9  -7   3   59.99    3.60
   9   7  -3   58.29    3.80
   8  -7  -3   18.30    2.10
  -8  -7   3   20.80    2.20
   8   7  -3   19.60    2.30
   7  -7  -3   25.50    2.40
  -7  -7   3   21.90    2.20
   7   7  -3   27.90    2.50
   6  -7  -3  280.67   10.20
  -6  -7   3  268.27   10.00
   6   7  -3  273.97   10.20
   6   7  -3  295.57   10.30
   5  -7  -3  204.98    7.80
  -5  -7   3  210.88    7.80
   5  -7  -3  212.78    7.00
   5   7  -3  205.48    7.80
   4  -7  -3   65.29    2.80
   4  -7  -3   68.59    3.40
  -4  -7   3   60.49    3.20
   4   7  -3   68.69    3.30
   4   7  -3   69.79    3.60
   3  -7  -3   46.90    2.30
   3  -7  -3   44.20    2.60
  -3  -7   3   50.09    2.70
   3   7  -3   53.19    2.70
   3   7  -3   48.20    2.90
   2  -7  -3  264.97    9.00
  -2  -7   3  265.87    9.40
   1  -7  -3    4.00    0.80
  -1  -7   3    2.20    0.80
   0  -7   3  215.08    7.70
   0  -7  -3  207.78    7.60
   1  -7   3  611.14   19.80
  -1  -7  -3  616.94   19.90
   2  -7   3   15.70    1.70
  -2  -7  -3   16.50    1.70
  -3  -7  -3   38.20    2.50
   3  -7   3   32.50    2.10
   3  -7   3   35.20    2.00
   4  -7   3    9.50    1.20
   4  -7   3    8.40    1.20
   4   7   3    8.70    1.50
   5  -7   3   62.69    3.20
   5  -7   3   63.39    3.20
   5   7   3   58.49    3.60
   6  -7   3   87.79    4.10
   6  -7   3   94.79    4.30
   6   7   3   90.19    4.80
   7  -7   3    1.20    0.90
   7  -7   3    0.00    0.80
   7   7   3    1.00    1.00
   8  -7   3    5.80    1.30
   8   7   3    6.50    1.70
  -9  -7  -3    4.40    1.60
   9  -7   3    3.90    1.30
   9   7   3    3.30    1.50
  10  -7   3   -0.20    1.00
 -10  -7  -3   -0.70    1.10
  10   7   3   -2.10    1.00
 -11  -7  -3    4.20    1.60
  11  -7   3    0.80    1.20
  11   7   3    0.90    1.40
  12  -8  -3    1.00    1.20
  12   8  -3    2.30    1.40
  11  -8  -3   14.70    2.30
  11   8  -3    9.80    2.10
  10  -8  -3   -0.40    1.00
  10   8  -3    0.20    1.00
   9  -8  -3   18.30    2.30
  -9  -8   3   20.00    2.40
   9   8  -3   20.90    2.50
   8  -8  -3   18.10    2.20
  -8  -8   3   15.00    2.00
   8   8  -3   14.80    2.00
  -7  -8   3  104.39    5.00
   7  -8  -3  105.99    5.10
   7   8  -3  110.19    5.20
  -6  -8   3   54.39    3.20
   6  -8  -3   55.79    3.30
   6   8  -3   51.49    3.20
   6   8  -3   55.79    3.30
   5  -8  -3  109.39    4.80
   5  -8  -3  102.69    4.00
  -5  -8   3  103.39    4.70
   5   8  -3   95.19    4.60
  -4  -8   3  109.09    5.00
   4  -8  -3  116.29    4.40
   4  -8  -3  115.49    5.00
   4   8  -3  115.59    5.00
   3  -8  -3    5.90    1.10
   3  -8  -3    8.00    1.00
  -3  -8   3    5.80    1.20
  -2  -8   3  163.28    6.50
   2  -8  -3  168.18    6.20
   1  -8  -3  197.58    7.20
  -1  -8   3  194.58    7.40
   0  -8   3  229.18    8.50
   0  -8  -3  237.88    8.50
   1  -8   3   56.59    2.80
   1  -8   3   63.69    3.20
  -1  -8  -3   62.79    3.20
  -2  -8  -3  202.38    7.60
   2  -8   3  198.98    7.40
   2  -8   3  187.18    7.00
   3  -8   3    2.00    0.80
  -3  -8  -3    2.20    0.90
   3  -8   3    2.50    0.80
  -4  -8  -3   54.49    3.30
   4  -8   3   51.99    2.90
   4  -8   3   54.99    3.00
   4   8   3   55.99    3.50
  -5  -8  -3    4.40    1.20
   5  -8   3    5.90    1.20
   5  -8   3    5.50    1.20
   5   8   3    3.70    1.30
   6  -8   3   13.10    1.70
  -6  -8  -3   14.30    2.20
   6  -8   3   11.40    1.60
   6   8   3   10.30    1.80
   7  -8   3  111.49    5.10
   7  -8   3  106.09    4.90
  -7  -8  -3  107.09    5.50
   7   8   3  116.09    5.90
  -8  -8  -3   25.40    3.00
   8  -8   3   30.10    2.50
   8   8   3   26.10    3.10
  -9  -8  -3   14.20    2.40
   9  -8   3   14.50    2.00
   9   8   3   11.80    2.20
 -10  -8  -3    0.60    1.50
  10  -8   3   -0.20    1.00
  10   8   3    1.70    1.30
 -11  -8  -3   12.20    2.60
  11  -8   3    8.20    1.90
  11   8   3    7.30    2.30
  12  -9  -3    8.50    2.00
  12   9  -3   10.20    2.40
  11  -9  -3   -0.70    1.30
  11   9  -3    0.10    1.00
 -10  -9   3   13.00    2.20
  10  -9  -3   12.10    2.20
  10   9  -3   13.90    2.30
   9  -9  -3    1.10    1.10
  -9  -9   3   -0.90    1.00
   9   9  -3   -0.50    0.90
   8  -9  -3    7.60    1.60
  -8  -9   3    6.20    1.60
   8   9  -3   10.50    1.90
  -7  -9   3    5.20    1.30
   7  -9  -3    4.90    1.40
   7   9  -3    7.40    1.60
   6  -9  -3   -1.30    0.80
  -6  -9   3    1.20    0.90
   6   9  -3    0.30    0.80
  -5  -9   3   -0.20    0.90
   5  -9  -3   -0.30    0.70
   5  -9  -3   -0.30    0.60
   5   9  -3    0.50    0.80
  -4  -9   3   11.90    1.70
   4  -9  -3   11.50    1.60
   4  -9  -3   14.30    1.40
   3  -9  -3  222.18    8.50
  -3  -9   3  221.88    8.60
   3  -9  -3  229.18    8.00
  -2  -9   3   12.70    1.70
   2  -9  -3   14.60    1.50
  -1  -9   3    3.00    1.00
   1  -9  -3    4.40    1.00
   0  -9  -3    7.80    1.20
   0  -9   3    6.80    1.30
  -1  -9  -3   19.60    2.00
   1  -9   3   14.30    1.80
  -2  -9  -3   11.10    1.60
   2  -9   3    8.50    1.50
   2  -9   3   10.10    1.30
   3  -9   3    1.60    0.80
   3  -9   3    1.10    0.70
  -3  -9  -3    3.20    1.00
   4  -9   3  127.89    5.40
  -4  -9  -3  134.49    6.00
   4  -9   3  131.69    5.50
  -5  -9  -3   83.49    4.60
   5  -9   3   80.79    4.10
   5  -9   3   84.59    4.10
   5   9   3   92.19    4.90
   6  -9   3    0.30    0.90
  -6  -9  -3    0.40    1.00
   6  -9   3    0.60    0.90
   6   9   3   -0.90    0.90
   7  -9   3   25.10    2.40
   7  -9   3   29.00    2.70
  -7  -9  -3   30.50    3.20
   7   9   3   28.70    3.20
   8  -9   3   -0.40    0.80
  -8  -9  -3   -0.70    1.20
   8   9   3   -0.60    1.00
   9  -9   3    1.70    1.20
  -9  -9  -3    0.90    1.30
   9   9   3   -0.10    1.00
  10  -9   3    4.70    1.50
 -10  -9  -3    6.40    2.00
  10   9   3    5.00    1.90
  11 -10  -3   -1.00    1.10
  11  10  -3    1.20    1.20
 -10 -10   3    3.00    1.60
  10 -10  -3    6.20    1.70
  10  10  -3    5.70    1.80
  -9 -10   3   91.79    5.10
   9 -10  -3   83.09    4.90
   9  10  -3  100.39    5.50
  -8 -10   3   16.30    2.30
   8 -10  -3   12.60    2.10
   8  10  -3   15.20    2.20
  -7 -10   3   21.70    2.60
   7 -10  -3   20.50    2.40
   7  10  -3   22.60    2.50
  -6 -10   3    2.50    1.10
   6 -10  -3    2.30    1.10
   6  10  -3    1.50    1.00
  -5 -10   3   -0.70    0.70
   5 -10  -3    0.40    0.90
   4 -10  -3   19.20    2.10
   4 -10  -3   19.20    1.80
  -4 -10   3   20.50    2.30
   3 -10  -3    7.30    1.40
  -3 -10   3   11.80    1.80
   3 -10  -3    9.50    1.30
   2 -10  -3   26.80    1.90
  -2 -10   3   17.70    2.10
   1 -10  -3   20.40    2.00
  -1 -10   3   20.10    2.20
   0 -10   3  190.88    7.40
   0 -10  -3  178.58    7.30
  -1 -10  -3   65.39    3.60
   1 -10   3   61.09    3.50
   2 -10   3  145.19    5.80
   2 -10   3  144.09    6.10
  -2 -10  -3  146.99    6.30
  -3 -10  -3  198.28    8.00
   3 -10   3  194.88    7.40
   3 -10   3  188.58    7.60
  -4 -10  -3   32.70    2.70
   4 -10   3   30.90    2.30
   4 -10   3   28.70    2.60
  -5 -10  -3   22.00    2.60
   5 -10   3   21.20    2.20
   5 -10   3   23.80    2.30
   6 -10   3    2.50    1.10
  -6 -10  -3    2.10    1.30
   6 -10   3    2.50    1.10
   6  10   3    2.60    1.40
  -7 -10  -3   21.00    2.80
   7 -10   3   23.20    2.90
   7 -10   3   24.50    2.40
   7  10   3   23.60    3.10
   8 -10   3    1.70    1.20
  -8 -10  -3    1.90    1.30
   8  10   3    1.90    1.30
  -9 -10  -3    2.10    1.50
   9 -10   3    1.20    1.10
   9  10   3   -0.40    1.30
  10 -10   3    0.20    1.00
 -10 -10  -3    0.30    1.30
  10  10   3    0.00    1.40
  11 -11  -3    6.00    1.80
  11  11  -3    4.60    1.70
  10 -11  -3    5.70    1.90
 -10 -11   3    5.00    1.70
  10  11  -3    6.90    1.90
  -9 -11   3    2.70    1.50
   9 -11  -3    5.60    1.70
   9  11  -3    7.40    1.80
  -8 -11   3   -1.70    1.00
   8 -11  -3    1.30    1.40
   8  11  -3    0.40    1.00
  -7 -11   3   63.99    4.00
   7 -11  -3   55.29    3.90
   7  11  -3   58.79    4.00
   6 -11  -3    5.20    1.50
  -6 -11   3    3.30    1.40
  -5 -11   3   57.49    3.70
   5 -11  -3   53.69    3.50
   4 -11  -3   14.20    1.60
   4 -11  -3   20.50    2.40
  -4 -11   3    9.70    1.90
   3 -11  -3    3.20    1.20
   3 -11  -3    1.50    0.80
  -3 -11   3    4.10    1.30
   2 -11  -3   34.70    2.50
  -2 -11   3   33.80    2.70
  -1 -11   3  147.09    6.40
   1 -11  -3  144.09    6.10
   0 -11  -3   83.39    4.20
   0 -11   3   75.89    4.20
  -1 -11  -3   19.80    2.30
   1 -11   3   17.80    2.10
   2 -11   3   38.90    2.80
   2 -11   3   36.80    2.50
  -2 -11  -3   35.20    2.80
  -3 -11  -3   36.60    2.90
   3 -11   3   38.50    2.60
   3 -11   3   34.40    2.60
   4 -11   3   29.90    2.70
  -4 -11  -3   23.00    2.70
   4 -11   3   23.50    2.30
  -5 -11  -3    2.30    1.30
   5 -11   3    2.00    1.00
   5 -11   3    2.20    1.10
   6 -11   3    2.60    1.20
  -6 -11  -3    1.70    1.20
   6 -11   3    3.20    1.10
   7 -11   3    1.80    1.20
  -7 -11  -3    3.50    1.60
   7  11   3    3.60    1.60
   8 -11   3    3.80    1.40
  -8 -11  -3    4.80    1.80
   8  11   3    2.20    1.70
  -9 -11  -3    6.00    1.90
   9 -11   3    5.20    1.50
   9  11   3    4.50    2.00
  10 -12  -3   11.70    2.20
 -10 -12   3   10.20    2.40
  10  12  -3   16.80    2.80
   9 -12  -3    9.80    2.10
  -9 -12   3    7.40    2.00
   9  12  -3    7.80    2.10
  -8 -12   3   12.30    2.40
   8 -12  -3    8.40    1.90
   8  12  -3    9.90    2.10
   7 -12  -3   -0.70    1.10
  -7 -12   3   -0.20    1.00
   6 -12  -3   -0.50    1.20
  -6 -12   3   -0.90    1.20
  -5 -12   3    2.60    1.30
   5 -12  -3    2.60    1.40
   4 -12  -3   94.29    4.30
   4 -12  -3   87.29    4.80
  -4 -12   3   81.19    4.80
   3 -12  -3   86.39    4.60
  -3 -12   3   77.59    4.50
   3 -12  -3   82.49    4.10
  -2 -12   3    2.10    1.20
   2 -12  -3    1.00    0.80
  -1 -12   3   12.70    1.90
   1 -12  -3   11.40    1.70
   0 -12   3    5.90    1.60
   0 -12  -3    8.70    1.70
  -1 -12  -3   65.09    3.90
   1 -12   3   71.69    4.10
  -2 -12  -3   97.09    5.20
   2 -12   3  109.99    5.20
   2 -12   3   99.09    4.70
   3 -12   3   11.00    1.70
  -3 -12  -3    9.30    1.80
   3 -12   3   16.30    2.00
  -4 -12  -3   33.40    3.40
   4 -12   3   27.90    2.70
   4 -12   3   30.70    2.50
   5 -12   3   31.50    2.90
  -5 -12  -3   34.40    3.50
   5 -12   3   29.00    2.40
  -6 -12  -3   26.50    3.20
   6 -12   3   18.50    2.20
   6 -12   3   17.70    2.20
   7 -12   3    0.60    1.10
  -7 -12  -3    4.50    1.60
  -8 -12  -3    1.80    1.50
   8 -12   3    1.30    1.20
  -9 -12  -3    0.70    1.60
   9  12   3    1.60    1.70
 -10 -13   3   10.80    2.40
  10 -13  -3    9.90    2.40
  10  13  -3   10.70    2.40
  -9 -13   3    7.30    2.10
   9 -13  -3    4.00    1.70
   9  13  -3    4.50    1.80
  -8 -13   3    2.70    1.50
   8 -13  -3    1.50    1.40
   7 -13  -3   -0.30    1.30
  -7 -13   3   -2.00    1.10
  -6 -13   3   34.20    3.70
   6 -13  -3   28.70    3.10
  -5 -13   3   13.00    2.40
   5 -13  -3   15.60    2.40
   4 -13  -3   33.50    3.30
   4 -13  -3   41.20    3.30
  -4 -13   3   37.10    3.70
   3 -13  -3   11.90    1.80
  -3 -13   3   12.50    2.20
   3 -13  -3   11.30    1.90
  -2 -13   3   53.99    3.90
   2 -13  -3   54.19    3.50
  -1 -13   3   -0.20    1.00
   1 -13  -3   -0.20    0.80
   0 -13  -3    0.90    0.90
   0 -13   3    2.20    1.20
   1 -13   3   -0.20    1.10
  -1 -13  -3   -0.30    0.90
   2 -13   3    7.70    1.60
  -2 -13  -3    7.90    1.80
   2 -13   3    5.20    1.50
   3 -13   3    0.80    1.00
   3 -13   3   -0.40    1.00
  -3 -13  -3    0.60    1.00
  -4 -13  -3    0.40    1.00
   4 -13   3    2.10    1.10
   4 -13   3    0.60    0.90
   5 -13   3    5.30    1.50
  -5 -13  -3    2.50    1.30
   5 -13   3    0.70    1.00
  -6 -13  -3   -0.30    1.20
   6 -13   3    1.50    1.10
   6 -13   3   -1.20    0.70
  -7 -13  -3   -0.50    1.20
   7 -13   3   -0.30    1.10
  -8 -13  -3    1.80    1.50
   9 -14  -3   -0.80    1.40
  -9 -14   3   -2.30    1.10
  -8 -14   3   -0.40    1.50
   8 -14  -3   -0.10    1.40
  -7 -14   3    0.90    1.70
   7 -14  -3    1.00    1.30
   6 -14  -3    5.90    1.70
  -6 -14   3    1.50    1.70
   5 -14  -3    2.90    1.50
  -5 -14   3    5.10    1.90
   4 -14  -3   -0.40    1.20
  -4 -14   3    0.70    1.30
   3 -14  -3    0.50    0.90
   3 -14  -3    0.10    1.10
  -3 -14   3   -1.00    1.00
  -2 -14   3    2.60    1.40
   2 -14  -3    3.10    1.30
  -1 -14   3    7.10    1.70
   1 -14  -3    9.10    1.80
   0 -14  -3    5.60    1.60
   0 -14   3    4.70    1.50
   1 -14   3    2.40    1.20
  -1 -14  -3    0.30    0.80
   1 -14   3    3.40    1.40
  -2 -14  -3    0.00    0.90
   2 -14   3    0.60    1.10
   2 -14   3   -1.00    1.10
  -3 -14  -3   13.00    2.30
   3 -14   3   15.50    2.20
   3 -14   3   14.90    2.20
  -4 -14  -3    5.80    1.70
   4 -14   3    3.80    1.40
   4 -14   3    4.70    1.50
  -5 -14  -3    1.60    1.40
   5 -14   3    3.20    1.20
   5 -14   3   -0.30    1.10
  -6 -14  -3    1.10    1.40
   6 -14   3    1.90    1.30
  -7 -14  -3    2.00    1.60
  -8 -14  -3    0.60    1.70
   8 -15  -3    6.60    2.20
  -8 -15   3    5.50    2.20
  -7 -15   3    7.50    2.10
   7 -15  -3    5.90    1.90
  -6 -15   3   -0.30    1.30
   6 -15  -3   -0.90    1.40
  -5 -15   3    2.90    1.80
   5 -15  -3    3.40    1.60
   4 -15  -3   -0.10    1.20
  -4 -15   3   -0.70    1.10
  -3 -15   3    6.40    1.90
   3 -15  -3    4.80    1.60
   3 -15  -3    8.60    1.90
   2 -15  -3   12.50    2.20
  -2 -15   3   12.50    2.40
  -1 -15   3   25.50    3.00
   1 -15  -3   28.10    3.00
   0 -15   3   14.10    2.30
   0 -15  -3   16.80    2.50
   1 -15   3   -1.40    1.10
  -1 -15  -3    0.80    1.20
   1 -15   3    2.10    1.20
   2 -15   3   -0.80    1.00
   2 -15   3   -1.20    0.90
  -2 -15  -3   -0.30    1.00
   3 -15   3    0.20    1.10
   3 -15   3    0.30    1.20
  -3 -15  -3   -0.30    0.90
  -4 -15  -3    0.50    1.20
   4 -15   3    1.00    1.20
   4 -15   3    1.90    1.20
   5 -15   3    0.10    1.40
   5 -15   3   -1.00    0.90
  -5 -15  -3   -1.20    1.00
  -6 -15  -3    1.50    1.50
  -7 -15  -3    3.30    1.90
   7 -16  -3   -0.80    1.60
  -7 -16   3   -2.90    1.20
   6 -16  -3    1.70    1.70
  -6 -16   3   -0.60    1.30
   5 -16  -3    9.40    2.30
  -5 -16   3    9.70    2.50
   4 -16  -3   -1.30    1.10
  -4 -16   3   -0.90    1.20
   3 -16  -3    8.20    2.00
  -3 -16   3    5.00    1.80
   3 -16  -3    2.10    1.70
  -2 -16   3    0.20    1.60
   2 -16  -3    1.00    1.30
  -1 -16   3    0.30    1.40
   1 -16  -3    3.10    1.40
   0 -16  -3    2.80    1.40
   0 -16   3    2.40    1.80
   1 -16   3    2.70    1.60
  -1 -16  -3    2.50    1.50
   1 -16   3    2.00    1.30
  -2 -16  -3   -0.60    1.00
   2 -16   3    1.50    1.20
   2 -16   3   -1.50    1.10
   3 -16   3    0.70    1.30
   3 -16   3    2.90    1.40
  -3 -16  -3    3.20    1.60
   4 -16   3    0.20    1.20
  -4 -16  -3   -0.50    1.10
   5 -16   3    3.70    2.00
  -5 -16  -3    5.60    2.20
  -6 -16  -3   17.40    3.20
  -6 -17   3    0.00    1.60
   6 -17  -3    0.00    1.40
   5 -17  -3    3.50    1.70
  -5 -17   3    0.00    1.70
  -4 -17   3    0.90    1.70
   4 -17  -3    2.80    1.50
  -3 -17   3    2.30    1.80
   3 -17  -3    0.80    1.30
  -2 -17   3    0.30    1.50
   2 -17  -3   -1.20    1.20
  -1 -17   3    8.80    2.20
   1 -17  -3    7.70    2.00
   0 -17  -3    1.40    1.50
   0 -17   3    6.60    2.00
  -1 -17  -3   -0.10    1.40
   1 -17   3    3.00    1.60
   1 -17   3    6.40    1.70
   2 -17   3    2.40    1.50
  -2 -17  -3    0.20    1.20
   2 -17   3    1.00    1.20
  -3 -17  -3    1.30    1.40
   3 -17   3    0.00    1.40
  -4 -17  -3    4.00    1.80
   4 -17   3    4.90    1.70
   4 -18  -3   -0.10    1.60
  -4 -18   3    2.50    2.10
   3 -18  -3    1.00    1.60
  -3 -18   3   -0.40    1.50
   2 -18  -3    3.00    1.80
  -2 -18   3    1.80    1.80
   2 -18  -3    1.40    1.50
  -1 -18   3    1.00    1.70
   1 -18  -3    3.40    1.70
   0 -18  -3   -0.10    1.30
   0 -18   3    1.70    1.50
  -1 -18  -3    3.80    1.80
   1 -18   3    6.90    2.20
   2 -18   3    1.40    1.50
  -2 -18  -3    1.90    1.50
   3 -18   3    5.30    1.80
  -3 -18  -3    8.30    2.40
  14   0  -4   81.69    5.10
  13   0  -4    0.50    1.10
  12   0  -4   22.30    2.60
  11   0  -4   -2.80    0.70
  10   0  -4    1.30    0.90
   9   0  -4   -0.30    0.70
   9   0  -4    0.00    0.40
   8   0  -4  122.29    5.20
   8   0  -4  123.49    5.20
   7   0  -4    0.10    0.50
  -6   0   4  127.09    4.20
   6   0  -4  125.99    4.90
   5   0  -4    2.70    0.60
   5   0  -4   -0.20    0.30
   4   0  -4   68.29    2.70
  -4   0   4   67.49    2.30
   4   0  -4   64.89    3.00
   3   0  -4   -0.40    0.30
   2   0  -4  251.17    8.40
   2   0  -4  254.37    7.80
  -2   0   4  238.58    7.90
  -1   0   4   -1.00    0.30
   1   0  -4   -0.40    0.20
   1   0  -4   -0.20    0.40
   0   0  -4 1148.69   35.40
   0   0   4 1153.88   35.20
   1   0   4    0.00    0.20
  -1   0  -4    0.20    0.30
   1   0   4   -0.60    0.20
  -2   0  -4  130.09    4.80
   2   0   4  131.39    4.50
   2   0   4  126.09    4.80
   3   0   4   -0.30    0.20
   3   0   4    0.10    0.40
   4   0   4    7.60    1.10
   4   0   4    7.30    0.90
   5   0   4   -0.20    0.40
   5   0   4    0.60    0.60
   6   0   4    1.00    0.70
   6   0   4    1.60    0.70
   7   0   4   -0.10    0.60
   7   0   4   -0.10    0.70
   8   0   4   44.30    3.00
   8   0   4   50.69    3.00
   9   0   4   -0.20    0.90
   9   0   4   -0.20    0.90
  10   0   4    6.10    1.80
  10   0   4    5.90    1.50
  11   0   4    0.00    1.00
  14  -1  -4   -0.90    1.30
  14   1  -4   -0.40    1.10
  13  -1  -4   15.30    2.30
  13   1  -4   15.00    2.40
  12  -1  -4    1.70    1.20
  12   1  -4    2.20    1.30
  11  -1  -4   47.60    3.20
  11   1  -4   40.90    3.00
  10  -1  -4   36.70    2.80
  10   1  -4   41.50    2.80
   9  -1  -4   -1.00    0.70
   9   1  -4    0.20    0.70
   9   1  -4   -0.30    0.50
   8  -1  -4  146.39    5.90
   8   1  -4  145.29    5.90
  -7  -1   4   10.80    0.90
   7  -1  -4    6.60    1.00
   7   1  -4    8.20    1.10
   7   1  -4    8.90    1.30
  -6  -1   4    0.40    0.30
   6  -1  -4   -0.30    0.40
   6   1  -4   -0.10    0.50
   6   1  -4    0.00    0.40
   5  -1  -4   80.29    3.30
  -5  -1   4   81.79    2.90
   5   1  -4   73.09    3.20
   5   1  -4   82.29    3.50
   4  -1  -4   35.90    1.70
  -4  -1   4   34.50    1.50
  -4   1   4   32.40    1.20
   4   1  -4   32.60    1.60
   4   1  -4   36.00    2.00
  -3  -1   4  650.33   19.50
   3  -1  -4  646.24   19.60
  -3   1   4  611.94   19.30
   3   1  -4  625.94   19.50
   3   1  -4  636.34   20.10
   2  -1  -4 1911.01   59.29
   2  -1  -4 1974.90   58.79
  -2   1   4 1994.90   58.79
   2   1  -4 1962.40   59.49
   2   1  -4 1888.81   59.19
  -1  -1   4   32.90    1.50
   1  -1  -4   29.20    1.60
  -1   1   4   29.20    1.40
   1   1  -4   32.70    1.10
   1   1  -4   31.90    1.80
   0  -1  -4   24.70    1.40
   0  -1   4   24.70    1.30
   0   1   4   22.10    1.30
   0   1  -4   20.70    1.50
   1  -1   4   88.59    3.60
   1  -1   4   95.29    3.10
  -1  -1  -4   91.89    3.50
   1   1   4   92.69    3.60
   1   1   4   94.99    3.40
  -1   1  -4   93.89    3.80
  -2  -1  -4   48.90    2.10
   2  -1   4   46.40    2.30
   2  -1   4   47.30    1.90
   2   1   4   45.60    2.20
   2   1   4   44.90    2.00
  -2   1  -4   44.60    2.30
   3  -1   4    8.10    1.10
   3  -1   4    7.00    0.80
   3   1   4    7.50    1.00
   3   1   4    5.10    0.70
   4  -1   4   42.40    2.40
   4   1   4   44.70    2.40
   4   1   4   46.30    2.30
   5  -1   4    7.60    1.00
   5   1   4    7.10    1.00
   5   1   4    6.80    1.10
   6  -1   4   29.70    2.00
   6  -1   4   26.20    2.10
   6   1   4   29.20    2.10
   6   1   4   29.60    2.00
   7  -1   4   11.10    1.50
   7  -1   4    8.40    1.40
   7   1   4    6.70    1.30
   7   1   4    8.10    1.50
   8  -1   4   34.80    2.50
   8  -1   4   37.40    2.60
   8   1   4   30.80    2.50
   8   1   4   34.80    2.70
   9  -1   4   38.80    2.80
   9  -1   4   38.10    2.70
   9   1   4   40.30    3.00
   9   1   4   36.50    2.90
  10  -1   4   -0.30    0.80
  10   1   4   -0.40    1.00
  10   1   4    0.30    0.90
  11  -1   4    9.60    2.00
  11   1   4   11.80    2.20
  14  -2  -4   43.40    4.20
  14   2  -4   43.40    4.20
  13  -2  -4    9.20    1.90
  13   2  -4    7.50    1.70
  12  -2  -4   26.90    2.90
  12   2  -4   33.10    3.20
  11  -2  -4   54.29    3.40
  11   2  -4   47.80    3.30
  10  -2  -4  107.49    5.10
  10   2  -4  112.39    5.20
   9  -2  -4  161.58    6.60
   9   2  -4  157.88    6.60
   9   2  -4  167.28    6.60
   8  -2  -4    2.90    0.90
   8   2  -4    1.20    0.70
   8   2  -4    2.00    0.70
   7  -2  -4    1.00    0.70
  -7  -2   4    1.70    0.60
   7   2  -4    1.60    0.70
   7   2  -4    1.10    0.60
  -6  -2   4  296.77    9.70
   6  -2  -4  299.17   10.20
   6   2  -4  304.37   10.20
   6   2  -4  298.07   10.40
   5  -2  -4  553.24   17.80
  -5  -2   4  562.24   17.40
   5   2  -4  559.54   18.10
   5   2  -4  555.04   17.70
   4  -2  -4    1.80    0.50
   4   2  -4    2.00    0.60
   4   2  -4    1.50    0.40
   3  -2  -4  144.29    5.00
   3   2  -4  140.99    5.50
  -3   2   4  145.79    4.60
   3   2  -4  145.09    4.80
   2  -2  -4  181.88    6.10
  -2  -2   4  184.58    6.20
  -2   2   4  183.98    6.00
   2   2  -4  181.48    6.70
   2   2  -4  183.18    5.80
  -1  -2   4  497.55   15.40
  -1   2   4  480.35   15.30
   1   2  -4  491.55   15.90
   0  -2   4  218.48    7.30
   0  -2  -4  216.88    7.30
   0   2   4  225.08    7.30
   0   2  -4  210.98    7.70
   1  -2   4   11.30    0.60
  -1  -2  -4   11.80    0.80
   1  -2   4   11.50    1.10
   1   2   4    9.00    1.00
  -1   2  -4    8.90    1.10
   2  -2   4    4.60    0.70
  -2  -2  -4    6.80    0.70
   2  -2   4    4.80    0.50
   2   2   4    5.40    0.80
   2   2   4    2.40    0.50
   3  -2   4    0.20    0.40
   3  -2   4    0.10    0.30
  -3  -2  -4   -0.30    0.20
   3   2   4    0.20    0.40
   3   2   4    0.20    0.50
   4  -2   4  146.49    5.70
   4   2   4  150.48    5.80
   4   2   4  151.28    5.60
   5  -2   4   31.70    2.10
   5  -2   4   40.20    2.10
   5   2   4   37.30    2.20
   5   2   4   36.90    2.30
   6  -2   4   17.40    1.70
   6  -2   4   15.00    1.70
   6   2   4   16.50    1.80
   6   2   4   16.10    1.80
   7  -2   4   27.50    2.20
   7  -2   4   29.70    2.20
   7   2   4   27.60    2.60
   7   2   4   26.80    2.20
   8  -2   4   28.40    2.60
   8  -2   4   30.90    2.30
   8   2   4   23.90    2.50
   8   2   4   28.90    2.70
   9  -2   4    0.00    0.90
   9  -2   4    1.60    1.00
   9   2   4    0.90    1.00
   9   2   4    2.70    1.20
  10  -2   4   -0.30    0.80
  10   2   4   -0.50    0.90
  10   2   4    1.70    1.10
  11  -2   4    1.00    1.00
  11   2   4    1.20    1.20
  13  -3  -4    0.40    1.20
  13   3  -4   -1.40    0.80
  12  -3  -4   16.00    2.30
  12   3  -4   18.60    2.50
  11  -3  -4    4.70    1.40
  11   3  -4    3.40    1.20
  10  -3  -4    2.10    1.10
  10   3  -4    0.60    0.90
   9  -3  -4    5.00    1.20
   9   3  -4    3.70    1.10
   8  -3  -4   19.20    1.90
   8   3  -4   21.10    2.10
   8   3  -4   21.10    1.80
  -7  -3   4   20.50    1.40
   7  -3  -4   17.60    1.70
   7   3  -4   18.20    1.70
  -6  -3   4   12.30    1.20
   6  -3  -4    9.10    1.20
   6   3  -4   11.90    1.30
   6   3  -4    9.70    1.30
  -5  -3   4    3.20    0.70
   5  -3  -4    3.00    0.70
   5   3  -4    1.90    0.50
   5   3  -4    2.50    0.80
   4  -3  -4   29.90    1.70
   4  -3  -4   30.30    1.10
   4   3  -4   29.60    1.90
   4   3  -4   28.50    1.50
   3  -3  -4   73.89    3.10
  -3  -3   4   78.89    3.10
  -3   3   4   76.39    2.70
   3   3  -4   79.99    3.60
   3   3  -4   75.09    2.90
   2  -3  -4  183.48    6.30
  -2  -3   4  177.48    6.30
   2   3  -4  183.08    6.80
  -2   3   4  181.38    6.10
   2   3  -4  188.88    5.90
  -1  -3   4  376.36   12.20
  -1   3   4  378.56   12.10
   1   3  -4  381.46   12.80
   0  -3   4   16.00    0.70
   0  -3   4   14.90    1.20
   0   3   4   13.70    1.10
   0   3  -4   16.30    1.60
  -1  -3  -4    1.40    0.40
   1  -3   4    1.70    0.30
   1  -3   4    2.30    0.60
  -1   3  -4    1.60    0.70
   1   3   4    2.40    0.60
   2  -3   4    0.80    0.30
  -2  -3  -4    0.50    0.30
   2  -3   4    0.10    0.40
   2   3   4    0.60    0.40
   2   3   4   -0.30    0.30
   3  -3   4    1.00    0.40
  -3  -3  -4    0.20    0.30
   3  -3   4    0.40    0.50
   3   3   4   -0.50    0.40
   3   3   4   -0.10    0.40
   4  -3   4   21.30    1.50
   4  -3   4   31.00    2.00
   4   3   4   35.20    2.20
   4   3   4   32.80    2.00
   5  -3   4   36.20    2.00
   5  -3   4   33.50    2.10
   5   3   4   36.20    2.40
   5   3   4   30.30    2.20
   6  -3   4   48.30    2.70
   6  -3   4   42.80    2.50
   6   3   4   39.60    2.70
   6   3   4   45.80    2.80
   7  -3   4   15.10    1.80
   7  -3   4   18.30    1.80
   7   3   4   17.00    2.10
   7   3   4   17.40    2.00
   8  -3   4    1.10    1.00
   8  -3   4    0.30    0.80
   8   3   4    0.90    0.90
   8   3   4    0.20    0.90
   9  -3   4    6.10    1.40
   9  -3   4    7.40    1.50
   9   3   4    6.00    1.40
   9   3   4    7.10    1.60
  10  -3   4    6.00    1.50
  10   3   4    7.80    1.80
  10   3   4    6.50    1.60
  11  -3   4    0.00    1.10
  11   3   4   -0.80    0.80
  13  -4  -4    3.10    1.40
  13   4  -4    3.10    1.50
  12  -4  -4    3.40    1.40
  12   4  -4    4.10    1.30
  11  -4  -4    7.10    1.50
  11   4  -4    3.70    1.30
  10  -4  -4    3.30    1.20
  10   4  -4    2.00    1.00
   9  -4  -4   85.69    4.40
   9   4  -4   92.19    4.50
  -8  -4   4   63.99    3.10
   8  -4  -4   56.69    3.20
   8   4  -4   63.29    3.30
   8   4  -4   63.69    3.40
  -7  -4   4  167.78    5.90
   7  -4  -4  160.58    6.20
   7   4  -4  150.28    6.10
   7   4  -4  150.38    6.30
   6  -4  -4   66.69    3.30
  -6  -4   4   69.79    3.10
   6   4  -4   64.39    3.40
   6   4  -4   70.19    3.20
   5  -4  -4  103.39    4.40
   5   4  -4  104.49    4.20
   5   4  -4  113.29    4.70
   4  -4  -4    0.50    0.20
  -4  -4   4   -0.40    0.50
   4  -4  -4    0.30    0.50
   4   4  -4    0.50    0.40
   4   4  -4   -0.20    0.50
   3  -4  -4    1.10    0.50
  -3  -4   4    2.00    0.60
   3  -4  -4    2.50    0.40
   3   4  -4    1.30    0.60
   3   4  -4    1.20    0.40
  -2  -4   4    5.70    0.90
   2   4  -4    6.10    0.70
  -2   4   4    6.40    0.70
   2   4  -4    3.90    0.90
  -1  -4   4   93.29    3.70
  -1   4   4   90.49    3.50
   1   4  -4   83.29    4.00
   0  -4   4   83.59    2.90
   0  -4   4   78.99    3.40
   0   4  -4   82.39    3.90
   0   4   4   87.49    3.40
   1  -4   4    4.20    0.50
   1  -4   4    3.40    0.70
   1   4   4    3.90    0.70
  -2  -4  -4    5.50    0.60
   2  -4   4    4.70    0.60
   2  -4   4    3.60    0.80
   2   4   4    6.10    1.00
   2   4   4    5.60    0.90
   3  -4   4   62.09    2.90
   3  -4   4   60.89    2.60
  -3  -4  -4   57.19    2.20
   3   4   4   61.19    3.00
   3   4   4   58.59    3.00
   4  -4   4    0.60    0.60
   4  -4   4    0.40    0.40
   4   4   4    0.00    0.50
   4   4   4   -0.10    0.50
   5  -4   4   22.20    1.80
   5  -4   4   23.20    1.60
   5   4   4   24.60    2.00
   5   4   4   23.30    2.20
   6  -4   4   29.60    2.20
   6  -4   4   30.10    2.00
   6   4   4   21.80    2.30
   6   4   4   28.80    2.30
   7  -4   4  426.46   14.20
   7  -4   4  419.86   14.00
   7   4   4  397.26   14.50
   7   4   4  405.36   14.60
   8  -4   4    2.70    1.10
   8  -4   4    0.40    0.80
   8   4   4    0.10    1.00
   8   4   4    2.00    1.10
   9  -4   4    2.70    1.50
   9  -4   4    0.20    0.90
   9   4   4   -0.10    0.90
   9   4   4    0.50    0.90
  10  -4   4    3.70    1.30
  10   4   4    2.60    1.20
  10   4   4    3.00    1.40
  11  -4   4    1.20    1.20
  11   4   4    0.50    1.20
  13  -5  -4    2.70    1.40
  13   5  -4    4.20    1.70
  12  -5  -4    9.90    1.90
  12   5  -4    9.80    2.00
  11  -5  -4   -0.60    1.00
  11   5  -4    0.00    0.80
  10  -5  -4   44.70    3.10
  10   5  -4   43.50    3.10
   9  -5  -4   46.20    3.10
   9   5  -4   49.60    3.10
  -8  -5   4   -0.10    0.70
   8  -5  -4    1.80    0.90
   8   5  -4    1.10    0.70
   8   5  -4   -0.40    0.70
   7  -5  -4    7.70    1.30
  -7  -5   4    4.20    0.90
   7   5  -4    6.00    1.10
   7   5  -4    8.40    1.40
   6  -5  -4    6.10    1.10
  -6  -5   4    4.70    1.00
   6   5  -4    6.20    1.00
   6   5  -4    4.30    1.00
   5  -5  -4    0.30    0.60
   5  -5  -4    0.50    0.30
  -5  -5   4    0.00    0.60
   5   5  -4    0.00    0.40
   5   5  -4    0.10    0.50
  -4  -5   4    0.60    0.60
   4  -5  -4    1.10    0.60
   4  -5  -4    0.90    0.30
   4   5  -4    0.70    0.40
   4   5  -4    0.50    0.60
   3  -5  -4   30.70    1.90
  -3  -5   4   30.90    1.90
   3  -5  -4   31.50    1.50
   3   5  -4   32.30    1.70
   3   5  -4   33.80    2.20
  -2  -5   4  225.48    7.90
   2  -5  -4  221.48    7.50
   2   5  -4  223.48    8.40
  -1  -5   4  219.18    7.50
   1   5  -4  210.48    8.10
  -1   5   4  206.78    7.30
   0  -5   4    0.10    0.50
   0   5  -4    0.50    0.60
   0   5   4    0.30    0.40
   1  -5   4   62.49    3.00
   1  -5   4   61.69    2.50
   1   5   4   63.69    3.00
   2  -5   4  266.07    8.60
   2  -5   4  253.17    9.00
   2   5   4  261.17    9.20
   3  -5   4   89.09    3.50
  -3  -5  -4   86.69    3.10
   3  -5   4   91.69    3.90
   3   5   4   84.89    4.00
   3   5   4   96.79    4.20
   4  -5   4  241.18    9.10
   4  -5   4  248.38    8.80
   4   5   4  274.57    9.60
   4   5   4  283.77    9.70
   5  -5   4    0.50    0.70
   5  -5   4    0.00    0.50
   5   5   4   -0.10    0.60
   5   5   4    0.30    0.70
   6  -5   4    1.70    0.90
   6  -5   4    1.70    0.80
   6   5   4    1.20    0.90
   6   5   4    1.70    1.00
   7  -5   4    1.20    0.80
   7  -5   4    0.00    0.90
   7   5   4    0.50    0.90
   7   5   4    1.70    1.00
   8  -5   4   15.70    1.90
   8  -5   4   15.80    1.90
   8   5   4   15.60    2.20
   8   5   4   18.70    2.30
   9  -5   4    5.10    1.30
   9   5   4    7.80    1.70
   9   5   4    2.90    1.30
  10  -5   4   34.00    3.20
  10   5   4   27.80    3.10
  10   5   4   30.00    3.30
  11  -5   4    3.30    1.40
  11   5   4    4.40    1.50
  11   5   4    3.60    1.70
  13  -6  -4    0.90    1.30
  13   6  -4    0.60    1.20
  12  -6  -4    2.70    1.20
  12   6  -4   -0.20    0.80
  11  -6  -4    3.20    1.30
  11   6  -4    0.80    0.80
  10  -6  -4    3.20    1.30
  10   6  -4    3.60    1.20
   9  -6  -4   17.00    2.10
   9   6  -4   17.10    2.10
   8  -6  -4   14.10    1.80
   8   6  -4   13.50    1.70
   7  -6  -4  111.29    5.10
  -7  -6   4  115.49    5.00
   7   6  -4  122.79    5.40
   7   6  -4  118.49    5.10
   6  -6  -4   17.60    1.90
  -6  -6   4   22.80    2.00
   6   6  -4   19.70    1.60
  -5  -6   4    3.30    0.90
   5  -6  -4    3.80    0.60
   5  -6  -4    3.20    0.90
   5   6  -4    3.60    1.00
   5   6  -4    3.10    0.80
  -4  -6   4  387.86   13.30
   4  -6  -4  401.76   13.30
   4  -6  -4  390.86   12.50
   4   6  -4  391.56   13.10
   4   6  -4  409.56   13.90
   3  -6  -4  214.88    7.30
   3  -6  -4  222.58    7.90
  -3  -6   4  214.98    7.80
   3   6  -4  216.98    8.40
   3   6  -4  216.98    7.60
   2  -6  -4   90.79    3.60
  -2  -6   4   91.19    3.90
   2   6  -4   89.29    4.40
  -1  -6   4  281.77    9.70
   1  -6  -4  285.17    9.50
   1   6  -4  271.17   10.30
   0  -6   4   87.09    3.80
   0   6   4   84.39    3.70
   1  -6   4   81.49    3.10
   1  -6   4   79.89    3.60
   1   6   4   78.39    3.60
   2  -6   4  295.27   10.30
   2  -6   4  298.17    9.80
   2   6   4  297.07   10.50
   3  -6   4    6.50    0.90
   3  -6   4    7.90    1.20
   3   6   4    8.10    1.30
   3   6   4    6.70    1.20
   4  -6   4    1.10    0.50
   4  -6   4    0.40    0.70
   4   6   4    1.10    0.80
   4   6   4    0.90    0.70
   5  -6   4   20.50    1.60
   5  -6   4   20.70    2.00
   5   6   4   25.10    2.50
   5   6   4   21.60    2.20
   6  -6   4   -0.50    0.80
   6  -6   4    1.40    0.80
   6   6   4    0.50    0.90
   6   6   4    1.20    1.00
   7  -6   4  232.48    8.50
   7  -6   4  228.48    8.60
   7   6   4  218.08    9.10
   7   6   4  217.28    9.10
   8  -6   4    3.70    1.20
   8  -6   4    4.20    1.20
   8   6   4    2.90    1.40
   8   6   4    3.90    1.40
   9  -6   4    3.10    1.20
   9   6   4    1.40    1.20
   9   6   4    2.20    1.30
  10  -6   4    0.90    1.10
  10   6   4    1.00    1.30
  10   6   4    0.60    1.30
  11   6   4   12.10    2.50
  13  -7  -4    6.00    1.90
  13   7  -4    6.60    1.90
  12  -7  -4    1.20    1.30
  12   7  -4    2.70    1.40
  11  -7  -4   25.50    2.80
  11   7  -4   25.20    2.90
  10  -7  -4    1.60    1.10
  10   7  -4    0.00    0.80
   9  -7  -4    2.20    1.10
  -9  -7   4   -0.30    0.90
   9   7  -4    0.10    0.90
   8  -7  -4   10.90    1.70
  -8  -7   4   11.50    1.70
   8   7  -4    9.30    1.50
  -7  -7   4    2.10    1.10
   7  -7  -4    4.20    1.10
   7   7  -4    2.70    1.00
   7   7  -4    3.80    1.10
   6  -7  -4  262.57   10.00
  -6  -7   4  266.27    9.90
   6   7  -4  296.07   10.10
   5  -7  -4   34.50    1.70
  -5  -7   4   34.90    2.40
   5  -7  -4   34.00    2.40
   5   7  -4   33.30    2.20
   5   7  -4   32.60    2.50
  -4  -7   4    0.50    0.70
   4  -7  -4    0.30    0.40
   4  -7  -4    1.10    0.70
   4   7  -4   -0.20    0.70
   4   7  -4   -0.20    0.50
  -3  -7   4   24.50    1.90
   3  -7  -4   26.90    2.00
   3  -7  -4   23.60    1.50
   3   7  -4   25.60    2.20
   2  -7  -4    3.60    0.80
  -2  -7   4    4.40    1.00
   2   7  -4    2.80    1.10
   1  -7  -4  351.26   11.70
  -1  -7   4  349.77   12.00
   0  -7   4    2.90    0.90
   0  -7  -4    5.00    1.00
   1  -7   4    5.80    1.10
  -1  -7  -4    5.90    1.10
   1  -7   4    5.50    0.80
   2  -7   4    7.90    1.30
   2  -7   4    7.30    1.00
   2   7   4    7.80    1.30
   3  -7   4    3.20    0.80
   3  -7   4    3.20    0.90
   3   7   4    3.00    0.90
   4  -7   4   31.00    2.20
   4   7   4   35.40    2.70
   4   7   4   29.40    2.30
   5  -7   4   -0.30    0.60
   5  -7   4    0.30    0.60
   5   7   4   -0.20    0.60
   5   7   4   -0.60    0.80
   6  -7   4   -0.10    0.70
   6  -7   4    0.70    0.80
   6   7   4   -0.80    0.90
   6   7   4    1.10    1.00
   7  -7   4    8.50    1.50
   7  -7   4   10.50    1.70
   7   7   4    8.00    1.70
   7   7   4    7.00    1.70
   8  -7   4    0.10    0.90
   8  -7   4   -1.10    0.80
   8   7   4   -0.10    1.00
   8   7   4   -1.00    0.90
   9  -7   4   20.60    2.30
   9   7   4   21.20    2.90
  10   7   4    5.00    1.80
 -11  -7  -4   10.20    2.30
  12  -8  -4    0.60    1.20
  12   8  -4   -1.00    1.10
  11  -8  -4    5.90    1.80
  11   8  -4    5.10    1.70
  10  -8  -4    0.50    1.20
  10   8  -4    0.60    1.00
  -9  -8   4   19.40    2.40
   9  -8  -4   15.90    2.20
   9   8  -4   19.50    2.40
  -8  -8   4    0.70    0.90
   8  -8  -4    2.80    1.20
   8   8  -4   -0.30    0.80
  -7  -8   4   25.10    2.40
   7  -8  -4   19.90    2.20
   7   8  -4   26.50    2.60
   7   8  -4   22.60    2.40
   6  -8  -4    0.50    0.90
  -6  -8   4    1.00    1.00
   6   8  -4    0.70    0.60
   6   8  -4    1.30    0.80
  -5  -8   4    5.10    1.30
   5  -8  -4    5.70    1.30
   5   8  -4    6.00    1.20
   5   8  -4    5.60    1.30
  -4  -8   4   11.90    1.60
   4  -8  -4   15.50    1.80
   4  -8  -4   13.20    1.30
   4   8  -4   14.10    1.60
   4   8  -4   14.40    2.00
   3  -8  -4   -0.40    0.60
   3  -8  -4    0.70    0.50
  -3  -8   4    0.20    0.70
   3   8  -4    0.50    0.80
  -2  -8   4    5.90    1.20
   2  -8  -4    5.60    1.00
   1  -8  -4   62.09    3.10
  -1  -8   4   58.39    3.20
   0  -8  -4  370.76   12.60
   0  -8   4  363.96   12.70
   1  -8   4   68.59    3.10
  -1  -8  -4   68.59    3.50
   1  -8   4   73.99    3.60
   2  -8   4    3.00    0.70
  -2  -8  -4    2.50    1.00
   2  -8   4    1.60    0.90
   3  -8   4   37.80    2.20
  -3  -8  -4   44.70    2.80
   3  -8   4   35.80    2.50
   5  -8   4   11.00    1.70
   5  -8   4    9.40    1.40
   5   8   4    7.60    1.60
   6  -8   4   17.90    1.90
   6  -8   4   16.90    2.00
   6   8   4   17.00    2.30
   7  -8   4    1.20    1.00
   7  -8   4    0.10    0.80
   7   8   4    1.90    1.30
  -8  -8  -4   17.40    2.60
   8  -8   4   17.60    2.10
   8   8   4   16.70    2.60
  -9  -8  -4   -1.10    1.00
   9  -8   4    0.80    1.50
   9   8   4   -1.00    0.80
 -10  -8  -4    0.80    1.30
  10   8   4   -0.80    1.00
  12  -9  -4    1.50    1.50
  12   9  -4    0.10    1.30
  11  -9  -4   16.00    2.50
  11   9  -4   11.30    2.20
  10  -9  -4    5.50    1.80
  10   9  -4    8.00    1.90
   9  -9  -4   17.10    2.30
  -9  -9   4   17.10    2.40
   9   9  -4   13.60    2.10
   8  -9  -4    0.80    1.00
   8   9  -4    2.90    1.20
  -7  -9   4    4.50    1.30
   7  -9  -4    5.20    1.30
   7   9  -4    7.00    1.40
  -6  -9   4   51.69    3.30
   6  -9  -4   45.90    3.20
   6   9  -4   46.00    3.10
   5  -9  -4    9.40    1.60
  -5  -9   4    8.70    1.60
   5   9  -4   11.00    1.90
   5   9  -4    9.30    1.40
   4  -9  -4   61.99    3.60
  -4  -9   4   66.99    3.70
   4  -9  -4   64.89    3.00
   3  -9  -4   70.09    3.20
  -3  -9   4   62.19    3.60
   3  -9  -4   65.59    3.60
  -2  -9   4   12.80    1.70
   2  -9  -4   19.80    1.80
  -1  -9   4  188.78    7.40
   1  -9  -4  184.28    7.10
   0  -9  -4   28.10    2.10
   0  -9   4   36.60    2.60
  -1  -9  -4   22.30    2.20
   1  -9   4   25.60    2.10
   1  -9   4   22.80    1.70
  -2  -9  -4   43.10    2.80
   2  -9   4   38.60    2.30
   2  -9   4   46.40    2.90
   3  -9   4    9.70    1.50
  -3  -9  -4   11.50    1.80
  -4  -9  -4   55.19    3.50
   4  -9   4   61.19    3.40
   4  -9   4   49.60    2.80
  -5  -9  -4    2.70    1.20
   5  -9   4    2.50    1.00
   5  -9   4    3.40    1.00
  -6  -9  -4   -0.30    1.20
   6  -9   4    5.10    1.30
   6  -9   4    1.70    0.90
   6   9   4    0.70    1.10
   7  -9   4    1.70    1.00
   7  -9   4    0.20    0.90
  -7  -9  -4    0.10    1.00
   7   9   4    0.30    1.20
  -8  -9  -4    2.40    1.40
   8  -9   4    2.20    1.40
   8   9   4    4.20    1.60
  -9  -9  -4   21.50    3.00
   9   9   4   27.20    3.40
 -10  -9  -4    1.20    1.70
  10   9   4    1.20    1.40
  12 -10  -4    0.30    1.30
  12  10  -4   -0.10    1.40
  11 -10  -4   -0.40    1.10
  11  10  -4   -1.70    1.00
  10 -10  -4   15.20    2.40
  10  10  -4   14.80    2.40
   9 -10  -4    1.40    1.20
  -9 -10   4   -0.30    1.00
   9  10  -4    1.70    1.10
  -8 -10   4   -0.40    1.00
   8 -10  -4   -0.10    1.10
   8  10  -4   -0.20    0.90
  -7 -10   4   11.30    2.00
   7 -10  -4   15.20    2.30
   7  10  -4   12.10    1.90
   6 -10  -4   85.59    4.60
  -6 -10   4   85.69    4.60
   6  10  -4   89.09    4.70
  -5 -10   4    0.20    1.00
   5 -10  -4    0.90    1.10
  -4 -10   4   11.50    1.80
   4 -10  -4   14.80    1.60
   4 -10  -4   15.40    2.00
   3 -10  -4   23.20    1.80
  -3 -10   4   22.80    2.40
   3 -10  -4   23.80    2.50
   2 -10  -4    2.80    0.90
  -2 -10   4    5.10    1.30
   1 -10  -4    0.40    0.70
  -1 -10   4    0.30    0.90
   0 -10  -4    2.30    0.80
   0 -10   4    1.10    1.00
  -1 -10  -4    1.70    0.90
   1 -10   4    0.50    0.30
   1 -10   4    2.20    1.00
  -2 -10  -4   -0.30    0.70
   2 -10   4    0.20    0.30
   2 -10   4    0.90    1.00
  -3 -10  -4   18.50    2.30
   3 -10   4   16.50    2.00
   3 -10   4    9.40    1.30
  -4 -10  -4   27.30    2.80
   4 -10   4   19.90    2.20
   4 -10   4   25.20    2.10
   5 -10   4   45.30    2.90
   5 -10   4   47.10    3.10
  -5 -10  -4   45.40    3.40
   6 -10   4    3.80    1.20
   6 -10   4    3.50    1.20
  -6 -10  -4    7.20    1.90
   7 -10   4    0.40    0.90
   7 -10   4    1.00    1.20
  -7 -10  -4    3.20    1.60
   7  10   4    1.40    1.30
  -8 -10  -4   22.50    3.20
   8  10   4   13.80    2.60
  -9 -10  -4    2.60    1.60
   9  10   4    1.70    1.50
  11 -11  -4    9.90    2.10
  11  11  -4    7.70    2.00
 -10 -11   4    6.70    1.90
  10 -11  -4   -0.60    1.10
  10  11  -4    1.60    1.30
   9 -11  -4    1.40    1.30
  -9 -11   4    2.50    1.50
   9  11  -4    5.20    1.50
   8 -11  -4   29.30    3.20
  -8 -11   4   26.90    3.20
   8  11  -4   32.10    3.30
   7 -11  -4   30.40    3.20
  -7 -11   4   39.60    3.60
   7  11  -4   31.90    3.20
   6 -11  -4    4.00    1.40
  -6 -11   4    4.30    1.60
  -5 -11   4    5.80    1.50
   5 -11  -4    4.10    1.50
   4 -11  -4    1.50    1.10
  -4 -11   4   -1.00    0.90
   4 -11  -4   -1.30    0.60
  -3 -11   4   10.60    1.80
   3 -11  -4   11.60    1.60
   3 -11  -4   10.80    1.80
  -2 -11   4    5.40    1.40
   2 -11  -4    4.70    1.10
   1 -11  -4    0.90    0.80
  -1 -11   4    0.70    0.90
   0 -11  -4   61.49    3.60
   0 -11   4   61.59    3.80
  -1 -11  -4    3.70    1.20
   1 -11   4    5.10    1.40
   1 -11   4    3.20    1.00
   2 -11   4   57.29    3.50
  -2 -11  -4   54.49    3.50
   2 -11   4   52.49    3.00
  -3 -11  -4    2.60    1.10
   3 -11   4    3.40    1.10
   3 -11   4    2.60    1.10
   4 -11   4   29.30    2.70
  -4 -11  -4   28.10    3.00
   4 -11   4   29.60    2.40
   5 -11   4   10.80    1.60
  -5 -11  -4    8.50    1.80
   5 -11   4   11.90    1.80
   6 -11   4    1.80    1.50
   6 -11   4    2.40    1.20
  -6 -11  -4    2.50    1.30
  -7 -11  -4    6.80    1.90
  -8 -11  -4    4.80    1.90
   8  11   4    8.70    2.30
  -9 -11  -4    9.50    2.30
   9  11   4   14.00    2.80
  11 -12  -4   -0.10    1.50
  11  12  -4    0.90    1.30
 -10 -12   4    8.10    2.30
  10 -12  -4    8.80    2.00
  10  12  -4    6.60    2.00
   9 -12  -4   27.50    3.30
  -9 -12   4   21.10    3.00
   9  12  -4   25.80    3.30
  -8 -12   4    0.10    1.30
   8 -12  -4   -2.70    0.90
   8  12  -4   -0.50    1.00
  -7 -12   4    0.00    1.20
   7 -12  -4   -0.10    1.30
   6 -12  -4    3.50    1.40
  -6 -12   4    2.70    1.40
  -5 -12   4   63.39    4.10
   5 -12  -4   69.39    4.20
   4 -12  -4    9.60    1.80
  -4 -12   4    5.90    1.70
   3 -12  -4   13.00    1.70
   3 -12  -4   10.70    1.80
  -3 -12   4    9.10    1.80
  -2 -12   4  114.39    5.70
   2 -12  -4  123.39    5.50
  -1 -12   4   26.50    2.70
   1 -12  -4   23.50    2.40
   0 -12  -4  129.29    5.90
   0 -12   4  126.69    6.00
   1 -12   4   19.90    2.40
  -1 -12  -4   22.30    2.60
   1 -12   4   19.80    2.10
   2 -12   4   12.30    1.70
   2 -12   4    9.70    1.80
  -2 -12  -4   15.90    2.20
   3 -12   4    2.50    1.10
  -3 -12  -4    3.00    1.30
   3 -12   4    2.40    1.20
   4 -12   4    1.00    0.90
  -4 -12  -4    0.50    1.10
   4 -12   4    0.80    0.90
   5 -12   4   12.90    2.00
  -5 -12  -4   16.10    2.60
  -6 -12  -4   39.10    4.00
   6 -12   4   29.70    3.00
  -7 -12  -4   15.00    2.60
  -8 -12  -4   24.60    3.50
 -10 -13   4    7.10    2.20
  10 -13  -4    6.20    1.90
  10  13  -4    5.30    2.00
  -9 -13   4    1.20    1.60
   9 -13  -4   -1.30    1.40
   9  13  -4   -0.60    1.10
   8 -13  -4   -0.60    1.30
  -8 -13   4    1.60    1.50
  -7 -13   4    3.10    1.70
   7 -13  -4    3.10    1.50
  -6 -13   4   31.90    3.40
   6 -13  -4   32.00    3.30
   5 -13  -4    9.60    2.00
  -5 -13   4    8.60    2.10
   4 -13  -4   23.10    2.80
  -4 -13   4   14.80    2.40
  -3 -13   4    1.90    1.30
   3 -13  -4    0.20    1.10
   3 -13  -4    0.60    0.90
   2 -13  -4    1.90    1.10
  -2 -13   4    1.10    1.30
   1 -13  -4   -0.70    0.80
  -1 -13   4    1.00    1.20
   0 -13   4   17.10    2.40
   0 -13  -4   20.40    2.50
   1 -13   4    0.30    1.10
  -1 -13  -4    1.50    1.20
   1 -13   4    2.00    1.10
   2 -13   4   -0.90    0.80
   2 -13   4    1.20    1.10
  -2 -13  -4    1.20    1.00
  -3 -13  -4   16.10    2.40
   3 -13   4   23.10    2.40
   3 -13   4   18.10    2.30
  -4 -13  -4   13.50    2.30
   4 -13   4    9.10    1.70
  -5 -13  -4    1.50    1.20
   5 -13   4   -0.70    0.80
  -6 -13  -4   -1.10    1.20
   6 -13   4   -0.10    1.00
  -7 -13  -4   -1.50    1.00
  -8 -13  -4    5.90    2.10
   9 -14  -4   27.40    3.40
  -9 -14   4   38.70    4.20
   8 -14  -4    6.10    1.90
  -8 -14   4   11.80    2.40
  -7 -14   4    1.10    1.50
   7 -14  -4    4.80    1.90
  -6 -14   4    3.80    1.80
   6 -14  -4    3.40    1.50
  -5 -14   4   16.40    2.60
   5 -14  -4   22.00    2.80
   4 -14  -4   20.50    2.70
  -4 -14   4   26.50    3.20
   3 -14  -4    7.10    1.50
  -3 -14   4    5.30    1.70
   3 -14  -4    3.90    1.60
  -2 -14   4   22.80    2.90
   2 -14  -4   23.80    2.60
   1 -14  -4   33.30    2.80
  -1 -14   4   27.10    3.10
   0 -14  -4   14.30    2.20
   0 -14   4   13.20    2.20
  -1 -14  -4   28.60    3.10
   1 -14   4   21.60    2.70
   1 -14   4   22.20    2.40
   2 -14   4   45.60    3.10
  -2 -14  -4   41.00    3.40
   2 -14   4   40.30    3.30
  -3 -14  -4    7.50    1.90
   3 -14   4    4.80    1.50
   4 -14   4   -0.70    1.00
  -4 -14  -4   -1.00    0.90
   5 -14   4    4.50    1.40
  -5 -14  -4    3.50    1.60
  -6 -14  -4   -0.40    1.30
   6 -14   4    0.50    1.80
  -7 -14  -4    1.70    1.40
  -8 -15   4    6.20    2.20
   8 -15  -4    5.90    2.00
  -7 -15   4   -0.40    1.40
   7 -15  -4   -2.20    1.20
   6 -15  -4   43.30    4.10
  -6 -15   4   36.70    4.00
  -5 -15   4    2.20    1.50
   5 -15  -4    4.60    1.70
   4 -15  -4    0.80    1.50
  -4 -15   4    2.50    1.60
  -3 -15   4    6.60    1.90
   3 -15  -4    4.80    1.80
   2 -15  -4    3.90    1.40
  -2 -15   4    2.80    1.50
   1 -15  -4    4.50    1.50
  -1 -15   4    3.60    1.60
   0 -15  -4    1.20    1.20
   0 -15   4    1.20    1.30
  -1 -15  -4    1.60    1.20
   1 -15   4    0.70    1.30
   1 -15   4    2.00    1.50
  -2 -15  -4   10.20    2.10
   2 -15   4   10.70    2.10
   3 -15   4   17.50    2.50
  -3 -15  -4   16.70    2.60
  -4 -15  -4   -0.60    1.10
   4 -15   4    0.90    1.30
  -5 -15  -4    0.10    1.30
   5 -15   4    1.60    1.30
  -6 -15  -4    4.40    1.80
  -7 -16   4    0.60    1.80
   7 -16  -4    0.70    1.70
  -6 -16   4    2.90    1.90
   6 -16  -4    3.70    1.90
   5 -16  -4    7.50    2.20
  -5 -16   4    8.50    2.40
  -4 -16   4   -1.90    1.10
   4 -16  -4    0.40    1.40
  -3 -16   4    0.20    1.40
   3 -16  -4    1.50    1.30
  -2 -16   4    7.50    2.10
   2 -16  -4    9.10    2.00
  -1 -16   4    4.80    2.00
   1 -16  -4    2.10    1.30
   0 -16  -4   -1.20    0.90
   0 -16   4   -0.20    1.20
   1 -16   4    0.70    1.30
  -1 -16  -4    0.80    1.30
  -2 -16  -4    3.70    1.60
   2 -16   4    4.70    1.80
   3 -16   4   -1.20    1.20
  -3 -16  -4    0.00    1.30
   4 -16   4    8.10    1.90
  -4 -16  -4   10.50    2.50
   5 -16   4    8.80    2.00
  -5 -16  -4   12.50    2.60
   6 -17  -4    6.00    2.00
  -6 -17   4    9.10    2.50
  -5 -17   4    0.50    1.70
   5 -17  -4    0.40    1.40
  -4 -17   4   10.60    2.60
   4 -17  -4   26.00    3.40
  -3 -17   4    0.90    1.60
   3 -17  -4    0.50    1.40
  -2 -17   4    1.30    1.50
   2 -17  -4    2.00    1.50
  -1 -17   4    3.90    1.80
   1 -17  -4    4.50    1.60
   0 -17   4   14.30    2.60
   0 -17  -4   13.00    2.40
   1 -17   4    1.70    1.60
  -1 -17  -4    0.50    1.30
  -2 -17  -4    0.40    1.20
   2 -17   4    2.20    1.60
  -3 -17  -4    5.40    1.90
   3 -17   4   12.50    2.40
  -4 -17  -4    0.20    1.30
   4 -17   4    0.00    1.30
  -4 -18   4    1.20    1.70
   4 -18  -4    1.40    1.50
   3 -18  -4    8.10    2.30
  -3 -18   4    6.50    2.30
   2 -18  -4    1.00    1.60
  -2 -18   4    1.00    1.50
   1 -18  -4    0.90    1.60
  -1 -18   4    1.10    1.70
   0 -18   4    2.00    1.80
   0 -18  -4    1.90    1.60
  -1 -18  -4    2.90    1.70
   1 -18   4    5.00    1.90
  -2 -18  -4    5.00    1.90
   2 -18   4    5.10    2.00
  14   0  -5   -2.20    0.90
  13   0  -5    0.40    1.10
  12   0  -5   -1.40    0.90
  11   0  -5   10.10    1.80
  10   0  -5    0.50    0.90
  10   0  -5    0.10    0.70
   9   0  -5   56.09    3.30
   9   0  -5   56.99    3.20
   8   0  -5   -0.30    0.60
   8   0  -5    0.00    0.50
   7   0  -5   50.69    2.70
   7   0  -5   54.09    3.00
   6   0  -5   -0.50    0.50
  -6   0   5    0.40    0.30
   6   0  -5    0.00    0.50
  -5   0   5  187.88    6.10
   5   0  -5  190.98    6.60
   5   0  -5  192.08    7.10
   4   0  -5    0.10    0.40
   4   0  -5   -0.50    0.30
  -4   0   5    0.70    0.30
   3   0  -5  112.59    3.90
  -3   0   5  111.99    3.90
   3   0  -5  107.09    4.40
   2   0  -5    0.20    0.30
   2   0  -5    0.50    0.50
  -2   0   5    0.20    0.10
   1   0  -5   18.40    1.40
   1   0  -5   18.60    0.80
  -1   0   5   21.90    1.30
   0   0  -5   -0.50    0.30
  -1   0  -5    4.40    0.80
   1   0   5    5.10    0.80
   1   0   5    4.60    0.50
   2   0   5    0.10    0.40
   2   0   5    0.10    0.30
  -2   0  -5   -0.30    0.40
  -3   0  -5   81.49    3.50
   3   0   5   79.29    3.20
   3   0   5   85.19    3.70
   4   0   5    0.40    0.60
   4   0   5   -0.30    0.30
   5   0   5   -0.70    0.40
   5   0   5    0.40    0.60
   6   0   5    0.40    0.70
   6   0   5   -0.80    0.70
   7   0   5    3.70    1.20
   7   0   5    3.10    1.00
   8   0   5   -0.90    0.80
   8   0   5   -0.40    0.80
   9   0   5   37.10    3.00
   9   0   5   37.80    2.90
  10   0   5   -0.20    1.00
  10   0   5   -0.90    0.90
  11   0   5    7.00    1.80
  14  -1  -5   23.10    3.00
  14   1  -5   22.60    2.90
  13  -1  -5    0.20    1.10
  13   1  -5   -0.80    0.90
  12  -1  -5    9.00    1.80
  12   1  -5   11.60    2.00
  11  -1  -5    0.80    1.00
  11   1  -5    0.60    0.90
  10  -1  -5    9.40    1.60
  10  -1  -5   10.90    1.70
  10   1  -5    8.60    1.50
   9  -1  -5   10.00    1.50
   9   1  -5   10.80    1.60
   9   1  -5    7.50    1.30
   8  -1  -5  134.39    5.60
   8   1  -5  139.49    5.60
   8   1  -5  142.09    5.90
   7  -1  -5    1.50    0.70
   7   1  -5    2.10    0.80
   7   1  -5    2.10    0.70
   6  -1  -5  141.89    5.40
  -6  -1   5  141.09    4.80
   6   1  -5  146.79    5.30
   6   1  -5  138.19    5.70
  -5  -1   5    8.60    0.80
   5  -1  -5    8.30    1.00
   5   1  -5    6.60    1.10
   5   1  -5    6.40    0.80
  -5   1   5    7.90    0.40
   4   1  -5    2.00    0.70
   3  -1  -5  157.08    6.00
  -3  -1   5  160.08    5.50
   3  -1  -5  163.38    5.50
   3   1  -5  160.48    5.30
   3   1  -5  160.68    6.10
  -3   1   5  162.28    5.30
   2  -1  -5  532.45   16.40
   2  -1  -5  529.05   17.00
  -2  -1   5  525.35   16.60
   2   1  -5  522.35   17.20
   2   1  -5  539.35   16.20
  -1  -1   5    8.70    0.90
   1  -1  -5    8.30    1.00
  -1   1   5    7.90    0.80
   1   1  -5    6.90    1.00
   0  -1  -5  991.20   30.60
   0  -1   5  958.80   30.40
   0   1  -5 1016.80   30.90
   0   1   5  970.60   30.40
   1  -1   5  219.58    6.60
  -1  -1  -5  201.78    7.20
   1  -1   5  203.08    7.20
   1   1   5  204.88    6.90
  -1   1  -5  209.08    7.50
   1   1   5  204.38    7.30
   2  -1   5  110.79    4.50
   2  -1   5  118.89    4.00
  -2  -1  -5  114.09    4.40
   2   1   5  115.79    4.30
  -2   1  -5  115.79    4.70
   2   1   5  115.99    4.60
   3  -1   5  149.88    5.30
  -3  -1  -5  148.59    5.40
   3  -1   5  152.78    5.80
   3   1   5  146.79    5.80
   3   1   5  153.88    5.50
   4  -1   5   15.70    1.60
   4  -1   5   17.00    1.20
   4   1   5   19.10    1.80
   5  -1   5   34.90    2.30
   5   1   5   35.90    2.20
   5   1   5   35.10    2.40
   6  -1   5  166.28    6.90
   6  -1   5  177.28    6.60
   6   1   5  180.48    6.80
   6   1   5  170.58    7.00
   7  -1   5    1.90    0.90
   7  -1   5    1.00    0.90
   7   1   5    2.10    1.00
   7   1   5    1.90    0.90
   8  -1   5   -0.40    0.80
   8  -1   5   -1.30    0.80
   8   1   5    2.60    1.00
   8   1   5   -1.60    0.70
   9  -1   5    1.00    1.00
   9  -1   5    1.90    1.20
   9   1   5   -0.10    0.90
   9   1   5    0.70    0.90
  10  -1   5   12.00    2.00
  10  -1   5   11.20    2.50
  10   1   5    9.20    1.90
  10   1   5   11.80    2.00
  11  -1   5    0.10    1.10
  11   1   5    0.00    1.20
  14  -2  -5   20.40    2.80
  14   2  -5   16.80    2.70
  13  -2  -5    0.30    1.00
  13   2  -5    1.00    1.20
  12  -2  -5   26.70    2.80
  12   2  -5   26.70    2.80
  11  -2  -5    4.40    1.30
  11   2  -5    3.40    1.20
  10  -2  -5   11.50    1.70
  10   2  -5    8.90    1.50
   9  -2  -5   44.00    2.80
   9   2  -5   44.20    2.70
   8  -2  -5    1.70    0.80
   8   2  -5    2.70    0.90
   8   2  -5    3.20    0.90
  -7  -2   5   83.89    3.20
   7  -2  -5   79.79    3.70
   7   2  -5   78.39    3.60
   7   2  -5   81.29    4.00
  -6  -2   5    3.60    0.70
   6   2  -5    2.30    0.60
   6   2  -5    2.90    0.90
  -5  -2   5  165.78    5.60
   5  -2  -5  162.98    5.90
   5   2  -5  160.68    5.80
   5   2  -5  167.08    6.50
   4  -2  -5  126.99    4.70
  -4  -2   5  128.09    4.50
   4   2  -5  124.79    4.50
   4   2  -5  129.69    5.20
  -4   2   5  125.49    4.10
   3  -2  -5  232.98    7.80
   3   2  -5  229.88    8.50
  -3   2   5  237.18    7.50
   3   2  -5  240.98    7.50
   2  -2  -5   10.50    0.90
  -2  -2   5    9.70    1.00
   2   2  -5    8.10    0.50
  -2   2   5    8.60    0.80
   2   2  -5    8.00    1.20
   1  -2  -5    1.90    0.60
  -1  -2   5    2.00    0.60
   1   2  -5    1.00    0.60
  -1   2   5    1.00    0.40
   0  -2  -5  113.79    4.40
   0  -2   5  111.09    4.40
   0   2   5  117.69    4.40
   0   2  -5  120.29    4.80
   1  -2   5   24.30    1.60
  -1  -2  -5   28.10    1.60
   1  -2   5   27.00    1.10
   1   2   5   29.30    1.70
  -1   2  -5   28.20    1.90
  -2  -2  -5  175.78    6.10
   2  -2   5  176.78    6.40
   2  -2   5  176.68    5.70
   2   2   5  166.08    6.40
   2   2   5  166.38    6.10
  -2   2  -5  182.88    6.70
   3  -2   5   12.10    1.40
   3  -2   5   13.50    1.00
  -3  -2  -5   14.20    1.00
   3   2   5   14.70    1.50
   4  -2   5    4.80    0.70
   4  -2   5    4.10    0.90
   4   2   5    5.20    0.90
   4   2   5    4.40    1.00
   5  -2   5   -0.30    0.60
   5  -2   5    0.20    0.40
   5   2   5   -0.40    0.50
   5   2   5    0.40    0.60
   6  -2   5    1.00    0.70
   6  -2   5    1.10    0.80
   6   2   5    1.00    0.80
   6   2   5    1.50    0.90
   7  -2   5   75.49    3.80
   7  -2   5   77.49    4.10
   7   2   5   76.39    4.20
   7   2   5   80.09    4.10
   8  -2   5   31.40    2.40
   8  -2   5   26.90    2.60
   8   2   5   24.00    2.60
   8   2   5   23.80    2.40
   9  -2   5   25.10    2.50
   9  -2   5   29.40    2.90
   9   2   5   34.20    3.30
   9   2   5   29.90    3.00
  10  -2   5    4.30    1.40
  10   2   5    4.60    1.50
  10   2   5    5.30    1.60
  11   2   5    9.20    2.00
  13  -3  -5   21.50    2.70
  13   3  -5   25.40    3.10
  12  -3  -5   -0.30    1.00
  12   3  -5    0.90    1.10
  11  -3  -5    7.30    1.50
  11   3  -5    6.80    1.50
  10  -3  -5    0.80    0.90
  10   3  -5    0.10    0.70
   9  -3  -5    9.00    1.50
   9   3  -5    5.80    1.30
   9   3  -5    6.40    1.20
   8  -3  -5   60.69    3.20
   8   3  -5   58.39    3.40
   8   3  -5   57.59    3.10
  -7  -3   5  150.98    5.50
   7  -3  -5  144.49    5.90
   7   3  -5  155.68    5.90
   7   3  -5  154.78    6.30
  -6  -3   5   62.19    2.70
   6  -3  -5   61.59    3.00
   6   3  -5   61.49    2.90
   6   3  -5   64.09    3.40
  -5  -3   5   14.60    1.20
   5  -3  -5   14.20    1.40
   5   3  -5   13.40    1.60
   5   3  -5   13.50    1.10
   4  -3  -5    1.90    0.60
  -4  -3   5    0.30    0.30
  -4   3   5    1.80    0.30
   4   3  -5    1.50    0.70
   4   3  -5    1.20    0.40
   3  -3  -5   32.20    1.80
  -3  -3   5   38.70    1.90
  -3   3   5   35.40    1.60
   3   3  -5   36.00    1.60
   3   3  -5   34.70    2.30
  -2  -3   5   18.90    1.30
   2  -3  -5   15.20    1.20
   2   3  -5   14.40    0.80
  -2   3   5   16.60    1.10
   2   3  -5   12.20    1.50
  -1  -3   5  403.36   13.50
   1   3  -5  417.06   14.10
  -1   3   5  427.56   13.40
   0  -3   5  136.19    5.10
   0  -3  -5  137.49    5.00
   0  -3   5  135.69    4.20
   0   3  -5  131.59    5.60
   0   3   5  137.09    5.10
  -1  -3  -5  268.07    9.10
   1  -3   5  283.87    8.60
   1  -3   5  267.17    9.40
  -1   3  -5  278.67    9.90
   1   3   5  279.57    9.40
  -2  -3  -5   72.49    2.90
   2  -3   5   81.59    3.50
   2  -3   5   71.89    2.70
   2   3   5   67.89    3.30
   3  -3   5    3.00    0.80
  -3  -3  -5    3.60    0.60
   3  -3   5    3.20    0.60
   3   3   5    6.50    1.10
   3   3   5    3.20    0.80
   4  -3   5    0.20    0.40
   4  -3   5    1.70    0.70
   4   3   5   -0.40    0.50
   4   3   5    0.60    0.60
   5  -3   5  130.39    5.50
   5  -3   5  130.29    5.00
   5   3   5  134.69    5.50
   5   3   5  131.29    5.70
   6  -3   5   88.39    4.10
   6  -3   5   68.69    3.60
   6   3   5   85.69    4.30
   6   3   5   88.79    4.20
   7  -3   5   59.89    3.50
   7  -3   5   65.19    3.30
   7   3   5   51.69    3.30
   7   3   5   57.29    3.60
   8  -3   5   10.40    1.50
   8  -3   5    7.50    1.50
   8   3   5    7.50    1.60
   8   3   5    8.10    1.80
   9  -3   5    1.30    1.00
   9  -3   5    2.00    1.10
   9   3   5    1.40    1.20
   9   3   5    1.60    1.10
  10  -3   5    4.00    1.90
  10   3   5    0.60    1.20
  10   3   5    2.50    1.20
  11   3   5   -0.60    1.10
  13  -4  -5    0.80    1.10
  13   4  -5   -0.80    1.10
  12  -4  -5   11.00    1.90
  12   4  -5    8.70    1.80
  11  -4  -5    0.90    1.00
  11   4  -5    0.50    0.90
  10  -4  -5    9.30    1.60
  10   4  -5   12.80    1.80
   9  -4  -5    3.10    1.00
   9   4  -5    3.10    1.10
   9   4  -5    3.70    1.00
   8  -4  -5   72.89    3.70
   8   4  -5   72.19    3.60
  -7  -4   5   53.69    2.60
   7  -4  -5   51.29    2.90
   7   4  -5   53.29    3.10
   7   4  -5   44.90    2.70
  -6  -4   5  396.76   13.00
   6  -4  -5  375.46   13.20
   6   4  -5  398.86   13.80
   6   4  -5  407.96   13.10
   5  -4  -5   18.30    0.70
   5  -4  -5   19.90    1.50
   5   4  -5   17.30    1.30
   5   4  -5   15.20    1.80
  -4  -4   5    1.60    0.60
   4  -4  -5    1.30    0.30
   4  -4  -5    1.60    0.60
   4   4  -5    1.40    0.40
   4   4  -5    1.10    0.70
  -3  -4   5  133.69    4.90
   3  -4  -5  126.79    4.90
   3   4  -5  122.99    5.40
   3   4  -5  128.39    4.50
  -3   4   5  128.39    4.50
  -2  -4   5   26.60    1.70
   2   4  -5   29.00    2.10
  -2   4   5   26.90    1.50
  -1  -4   5   98.79    4.10
  -1   4   5   98.49    3.90
   1   4  -5  101.19    4.60
   0  -4   5    5.10    0.90
   0  -4   5    6.50    0.50
   0   4   5    8.30    1.10
   0   4  -5    9.90    1.50
   1  -4   5   11.60    0.70
   1  -4   5   10.60    1.30
  -1  -4  -5   11.10    1.10
   1   4   5   10.90    1.30
  -1   4  -5   10.50    1.50
   2  -4   5  110.99    3.90
   2  -4   5  107.39    4.50
  -2  -4  -5  109.59    4.00
   2   4   5  109.59    4.50
   2   4   5  109.79    4.70
  -3  -4  -5   58.49    2.40
   3  -4   5   61.59    2.60
   3  -4   5   67.39    3.20
   3   4   5   60.89    3.10
   3   4   5   58.79    3.20
   4  -4   5   51.69    3.00
   4  -4   5   64.89    2.70
   4   4   5   61.59    3.30
   4   4   5   64.19    3.30
   5  -4   5   18.00    1.90
   5  -4   5   18.90    1.50
   5   4   5   15.80    1.80
   5   4   5   20.70    2.20
   6  -4   5    4.70    1.10
   6   4   5    2.50    1.00
   6   4   5    4.40    1.30
   7  -4   5    4.90    1.20
   7  -4   5    3.60    1.20
   7   4   5    7.40    1.60
   7   4   5    4.00    1.20
   8  -4   5   -0.10    0.80
   8  -4   5    1.50    1.10
   8   4   5   -0.90    0.70
   8   4   5    1.70    1.00
   9  -4   5    6.80    1.50
   9  -4   5    6.90    1.50
   9   4   5    3.50    1.50
   9   4   5    4.10    1.50
  10   4   5   15.40    2.40
  10   4   5   16.50    2.60
  11   4   5    0.10    1.30
  11   4   5    2.80    1.60
  13  -5  -5   33.00    3.30
  13   5  -5   30.70    3.40
  12  -5  -5    4.80    1.60
  12   5  -5    6.60    1.60
  11  -5  -5    6.40    1.50
  11   5  -5    6.40    1.50
  10  -5  -5   13.10    1.90
  10   5  -5   12.60    1.80
   9  -5  -5   38.10    2.70
   9   5  -5   36.40    2.60
   8  -5  -5   39.60    2.70
  -8  -5   5   40.80    2.50
   8   5  -5   44.10    2.70
   7  -5  -5   11.20    1.50
  -7  -5   5   16.30    1.60
   7   5  -5   15.80    2.00
   7   5  -5   15.50    1.60
   6  -5  -5  145.89    6.00
   6   5  -5  154.48    5.90
   6   5  -5  161.88    6.60
  -5  -5   5   65.19    3.10
   5  -5  -5   56.29    3.10
   5  -5  -5   64.19    2.60
   5   5  -5   66.09    2.90
   5   5  -5   62.59    3.50
  -4  -5   5   19.60    1.60
   4  -5  -5   19.30    1.60
   4  -5  -5   18.70    1.10
   4   5  -5   21.50    1.40
   4   5  -5   19.60    2.10
   3  -5  -5  363.56   11.80
  -3  -5   5  373.86   12.30
   3  -5  -5  368.96   12.30
   3   5  -5  366.86   11.90
   3   5  -5  369.56   13.00
  -2  -5   5    9.30    1.20
   2   5  -5    9.90    1.50
  -2   5   5    5.30    0.80
  -1  -5   5   34.40    2.10
  -1   5   5   33.60    1.90
   1   5  -5   33.50    2.50
   0  -5   5   86.29    3.00
   0  -5   5   76.49    3.60
   0   5  -5   84.59    4.20
   0   5   5   83.19    3.60
   1  -5   5   11.40    0.90
   1  -5   5   12.50    1.40
   1   5   5   12.50    1.50
   2  -5   5   37.40    2.30
   2  -5   5   39.60    1.80
  -2  -5  -5   37.70    1.80
   2   5   5   39.80    2.40
   3  -5   5   17.20    1.70
   3  -5   5   16.60    1.20
   3   5   5   17.40    1.80
   3   5   5   16.20    1.70
   4  -5   5   11.10    1.20
   4  -5   5   10.00    1.40
   4   5   5    9.30    1.40
   4   5   5    9.50    1.50
   5  -5   5    9.80    1.50
   5  -5   5   10.90    1.30
   5   5   5   10.80    1.60
   5   5   5   11.00    1.70
   6  -5   5   12.20    1.70
   6   5   5   11.30    1.80
   6   5   5    7.20    1.60
   7  -5   5  135.99    5.90
   7  -5   5  136.49    5.60
   7   5   5  131.39    6.30
   7   5   5  132.99    6.30
   8  -5   5    2.60    1.10
   8  -5   5    3.10    1.20
   8   5   5    3.50    1.40
   8   5   5    2.50    1.20
   9  -5   5    8.10    2.70
   9   5   5    5.90    1.60
   9   5   5    6.50    1.70
  10   5   5    2.10    1.40
  10   5   5    4.00    1.50
  13  -6  -5    1.70    1.20
  13   6  -5    3.40    1.50
  12  -6  -5    0.70    1.20
  12   6  -5    0.80    1.10
  11  -6  -5    1.20    1.10
  11   6  -5    2.30    1.10
  10  -6  -5    9.50    1.60
  10   6  -5    6.10    1.40
   9  -6  -5    0.90    0.90
   9   6  -5    0.40    0.70
  -8  -6   5   36.10    2.50
   8  -6  -5   46.80    3.00
   8   6  -5   49.30    2.90
   8   6  -5   35.00    2.80
  -7  -6   5    5.10    1.10
   7  -6  -5    7.00    1.40
   7   6  -5    7.80    1.50
   7   6  -5    8.10    1.30
  -6  -6   5    7.10    1.20
   6  -6  -5    3.20    1.00
   6   6  -5    3.30    0.80
   6   6  -5    5.30    1.20
  -5  -6   5   35.60    2.30
   5  -6  -5   33.50    2.30
   5   6  -5   35.80    2.10
   5   6  -5   34.10    2.60
   4  -6  -5    0.60    0.40
   4  -6  -5    0.00    0.60
  -4  -6   5    0.20    0.60
   4   6  -5   -0.50    0.60
   4   6  -5   -0.40    0.40
   3  -6  -5  187.48    6.50
   3  -6  -5  193.88    7.00
  -3  -6   5  177.68    6.90
   3   6  -5  180.98    7.60
   3   6  -5  188.48    6.60
   2  -6  -5  276.07    9.30
  -2  -6   5  280.27    9.70
   2   6  -5  268.07   10.30
  -1  -6   5   24.50    1.80
   1   6  -5   25.70    2.60
  -1   6   5   24.00    1.70
   0  -6   5  158.98    6.10
   0  -6   5  154.08    5.30
   0   6   5  158.08    6.00
   1  -6   5   36.40    2.30
   1  -6   5   32.40    1.60
   1   6   5   34.40    2.20
   2  -6   5   43.90    2.60
   2  -6   5   44.50    2.10
   2   6   5   43.30    2.60
   3  -6   5   15.40    1.20
   3  -6   5   13.30    1.60
   3   6   5   15.80    1.80
   4  -6   5   15.90    1.50
   4  -6   5   15.60    1.80
   4   6   5   13.70    1.80
   4   6   5   12.80    1.80
   5  -6   5   12.80    1.50
   5  -6   5   13.70    1.80
   5   6   5   13.30    1.90
   5   6   5   11.60    1.80
   6  -6   5    0.00    0.30
   6  -6   5    0.00    0.80
   6   6   5   -0.20    0.90
   6   6   5   -0.10    0.80
   7  -6   5    5.00    1.40
   7  -6   5    5.40    1.20
   7   6   5    7.80    1.70
   7   6   5    6.40    1.60
   8  -6   5    9.20    1.60
   8   6   5   10.60    1.90
   8   6   5   10.30    2.10
   9   6   5    1.70    1.30
   9   6   5    1.30    1.10
  10   6   5    7.10    1.90
  10   6   5   10.50    2.30
  13  -7  -5    2.30    1.40
  13   7  -5    0.40    1.40
  12  -7  -5    4.10    1.40
  12   7  -5    1.30    1.20
  11  -7  -5    2.50    1.20
  11   7  -5   -0.50    0.80
  10  -7  -5   11.20    1.90
  10   7  -5    6.60    1.60
   9  -7  -5    7.00    1.50
   9   7  -5    4.80    1.30
  -8  -7   5   37.60    2.70
   8  -7  -5   38.00    2.80
   8   7  -5   35.10    2.80
   8   7  -5   32.50    2.60
   7  -7  -5  111.79    5.00
  -7  -7   5   98.99    4.70
   7   7  -5   98.19    4.70
   7   7  -5  100.49    5.10
  -6  -7   5    7.00    1.30
   6  -7  -5    8.70    1.40
   6   7  -5   10.00    1.40
   6   7  -5   11.10    1.80
  -5  -7   5   64.39    3.30
   5  -7  -5   59.09    3.30
   5   7  -5   63.09    3.10
   5   7  -5   55.79    3.50
   4  -7  -5   19.70    1.90
  -4  -7   5   27.20    2.10
   4  -7  -5   18.40    1.30
   4   7  -5   24.00    1.70
   4   7  -5   21.10    2.50
   3  -7  -5   -0.50    0.60
  -3  -7   5    1.00    0.80
   3  -7  -5    0.30    0.50
   3   7  -5    0.40    0.90
   2  -7  -5   85.69    3.70
  -2  -7   5   85.79    4.10
   2   7  -5   91.09    4.70
   1  -7  -5    0.40    0.60
  -1  -7   5   -0.30    0.70
   1   7  -5    0.10    0.70
   0  -7   5   43.30    2.70
   0  -7   5   43.80    2.10
   0   7   5   40.10    2.50
   1  -7   5   57.69    3.10
   1  -7   5   51.59    2.30
   1   7   5   46.70    2.80
   2  -7   5  100.19    3.90
   2  -7   5  102.59    4.60
   2   7   5   95.49    4.60
   3  -7   5   77.39    3.90
   3  -7   5   74.09    3.30
   3   7   5   74.39    3.90
   4  -7   5    2.70    1.00
   4  -7   5    2.90    0.80
   4   7   5    3.50    1.10
   4   7   5    3.80    1.30
   5  -7   5   -0.30    0.60
   5  -7   5   -0.30    0.70
   5   7   5    0.50    0.80
   5   7   5   -1.20    0.60
   6  -7   5    4.90    1.20
   6   7   5    5.70    1.50
   6   7   5    3.20    1.30
   7  -7   5   54.59    3.50
   7   7   5   57.29    3.90
   7   7   5   52.79    3.80
   8  -7   5   -0.20    1.00
   8   7   5    1.00    1.10
   8   7   5    0.10    0.90
   9   7   5    7.00    1.90
   9   7   5    3.50    1.50
  10   7   5    2.10    1.40
  12  -8  -5   -0.50    1.30
  12   8  -5    2.90    1.40
  11  -8  -5   -0.60    1.00
  11   8  -5   -1.20    0.70
  10  -8  -5    0.30    1.00
  10   8  -5    0.10    0.90
   9  -8  -5    7.00    1.70
  -9  -8   5    7.20    1.50
   9   8  -5    8.50    1.60
   8  -8  -5    1.00    1.00
  -8  -8   5    0.50    1.00
   8   8  -5    0.20    0.70
  -7  -8   5   23.60    2.40
   7  -8  -5   20.90    2.30
   7   8  -5   23.40    2.40
   7   8  -5   26.70    2.90
   6  -8  -5    3.50    1.10
  -6  -8   5    2.30    1.00
   6   8  -5    5.70    1.50
   6   8  -5    2.30    0.90
  -5  -8   5    5.90    1.30
   5  -8  -5    5.60    1.30
   5   8  -5    5.70    1.10
   5   8  -5    4.40    1.40
   4  -8  -5  112.19    5.10
   4  -8  -5  111.99    4.40
  -4  -8   5  111.89    5.00
   4   8  -5  112.19    5.60
   3  -8  -5   43.40    2.30
   3  -8  -5   40.10    2.70
  -3  -8   5   37.20    2.60
   3   8  -5   41.80    3.10
   2  -8  -5  144.19    5.60
  -2  -8   5  145.99    6.10
   1  -8  -5    0.80    0.70
  -1  -8   5    1.10    0.80
   0  -8  -5   44.50    2.70
   0  -8   5   48.10    2.90
   1  -8   5   49.70    3.00
   1  -8   5   52.79    2.50
  -1  -8  -5   47.10    2.90
   2  -8   5   78.29    4.00
   2  -8   5   80.69    3.50
   2   8   5   86.49    4.30
   3  -8   5   21.10    1.70
   3  -8   5   20.70    2.10
   3   8   5   18.80    2.20
   4  -8   5   11.50    1.70
   4  -8   5    8.80    1.30
   4   8   5   10.70    1.80
   5  -8   5   12.50    1.80
   5  -8   5   15.60    2.00
   5   8   5   15.20    2.10
   5   8   5   11.60    2.00
   6  -8   5   47.90    3.20
   6   8   5   52.79    3.70
   6   8   5   47.30    3.50
   7  -8   5   30.30    2.90
   7   8   5   28.20    3.20
   7   8   5   25.50    3.00
   8  -8   5    2.00    1.20
   8   8   5    1.60    1.40
   9   8   5    5.20    1.80
 -10  -8  -5    0.80    1.50
  10   8   5    1.70    1.50
  12  -9  -5    3.00    1.50
  12   9  -5    2.10    1.40
  11  -9  -5   15.90    2.40
  11   9  -5   15.00    2.40
  10  -9  -5    2.40    1.30
  10   9  -5    5.00    1.50
  -9  -9   5   -1.00    1.00
   9  -9  -5   -1.00    1.00
   9   9  -5   -1.10    0.80
   8  -9  -5   24.20    2.60
  -8  -9   5   24.50    2.60
   8   9  -5   27.60    2.80
  -7  -9   5   10.30    1.70
   7  -9  -5    9.90    1.80
   7   9  -5   10.80    1.90
   7   9  -5    8.90    1.60
  -6  -9   5   69.39    4.00
   6  -9  -5   81.79    4.30
   6   9  -5   68.89    3.90
   6   9  -5   70.59    4.30
   5  -9  -5    1.30    0.90
  -5  -9   5    0.60    1.00
   5   9  -5    2.90    1.20
   5   9  -5    1.60    0.80
   4  -9  -5    5.30    1.20
  -4  -9   5    7.30    1.60
   4  -9  -5    7.10    1.00
   4   9  -5    7.60    1.80
   3  -9  -5   19.70    1.70
  -3  -9   5   22.80    2.30
   3  -9  -5   24.00    2.30
   2  -9  -5   36.50    2.30
  -2  -9   5   39.90    2.80
   1  -9  -5    4.30    1.00
  -1  -9   5    4.40    1.20
   0  -9   5   44.40    2.90
   0  -9  -5   39.00    2.50
   1  -9   5   13.20    1.40
   1  -9   5   12.80    1.80
  -1  -9  -5   12.00    1.70
  -2  -9  -5  157.98    6.70
   2  -9   5  161.58    6.00
   2  -9   5  157.98    6.70
   3  -9   5    9.20    1.30
   3  -9   5    9.30    1.60
  -3  -9  -5    7.30    1.70
  -4  -9  -5  149.09    6.80
   4  -9   5  154.18    6.50
  -5  -9  -5    0.40    1.00
   5  -9   5    1.50    1.00
  -6  -9  -5   13.10    2.20
   6  -9   5   14.00    2.00
   6   9   5   13.10    2.30
  -7  -9  -5   -1.50    1.10
   7  -9   5    1.70    1.20
   7   9   5    1.10    1.20
  -8  -9  -5    6.50    1.90
   8   9   5    6.60    1.80
  -9  -9  -5    1.70    1.40
   9   9   5   -1.30    1.30
  12 -10  -5    1.90    1.50
  12  10  -5    0.00    1.30
  11 -10  -5    3.00    1.40
  11  10  -5    2.00    1.50
  10 -10  -5    1.20    1.30
  10  10  -5    1.10    1.10
  -9 -10   5    4.30    1.70
   9 -10  -5    7.20    1.70
   9  10  -5    7.90    1.70
  -8 -10   5   40.50    3.20
   8 -10  -5   32.30    3.30
   8  10  -5   36.40    3.00
  -7 -10   5   56.89    3.70
   7 -10  -5   67.49    4.00
   7  10  -5   46.70    3.70
   7  10  -5   62.59    3.80
   6 -10  -5    5.70    1.60
  -6 -10   5    9.40    1.90
   6  10  -5    7.10    1.50
   6  10  -5    8.50    1.90
   5 -10  -5   18.40    2.20
  -5 -10   5   17.40    2.20
  -4 -10   5    7.00    1.60
   4 -10  -5    8.90    1.60
   4 -10  -5    8.80    1.20
  -3 -10   5   11.60    1.80
   3 -10  -5   16.00    2.00
   3 -10  -5   15.20    1.70
   2 -10  -5   28.00    2.10
  -2 -10   5   26.80    2.70
  -1 -10   5    0.00    0.90
   1 -10  -5   -0.20    0.60
   0 -10   5   46.80    3.10
   0 -10  -5   49.60    3.00
   1 -10   5   16.50    1.60
  -1 -10  -5   18.30    2.20
   1 -10   5   14.20    1.90
  -2 -10  -5  237.88    9.50
   2 -10   5  244.28    9.50
   2 -10   5  253.37    8.80
   3 -10   5   17.10    2.10
  -3 -10  -5   23.80    2.70
  -4 -10  -5   14.10    2.20
   4 -10   5   17.20    2.10
   5 -10   5    5.90    1.50
  -5 -10  -5    7.30    1.80
   6 -10   5   14.90    2.20
  -6 -10  -5   12.10    2.30
  -7 -10  -5   38.50    3.90
   7 -10   5   40.00    3.10
  -8 -10  -5    1.70    1.50
   8  10   5    1.00    1.30
  -9 -10  -5   -2.10    1.10
   9  10   5   -0.40    1.40
  11 -11  -5   13.80    2.50
  11  11  -5   12.20    2.30
  10 -11  -5   22.50    3.00
  10  11  -5   16.00    2.60
  -9 -11   5   11.20    2.20
   9 -11  -5   15.70    2.50
   9  11  -5   14.60    2.30
  -8 -11   5   10.30    2.10
   8 -11  -5   12.20    2.30
   8  11  -5   17.30    2.50
   7 -11  -5    5.70    1.80
  -7 -11   5    6.70    1.80
   7  11  -5    5.00    1.40
  -6 -11   5   41.60    3.20
   6 -11  -5   37.90    3.10
   5 -11  -5   14.70    2.10
  -5 -11   5   11.80    2.00
  -4 -11   5    4.50    1.40
   4 -11  -5    5.70    1.40
   3 -11  -5    0.70    0.80
  -3 -11   5    2.40    1.20
   3 -11  -5    0.30    1.00
   2 -11  -5    8.70    1.50
  -2 -11   5    8.70    1.80
  -1 -11   5   92.79    4.80
   1 -11  -5   92.49    4.50
   0 -11   5   -0.30    1.00
   0 -11  -5    1.20    0.90
   1 -11   5    1.10    1.10
  -1 -11  -5    5.20    1.30
   1 -11   5    2.20    0.90
   2 -11   5    6.30    1.50
  -2 -11  -5    8.50    1.80
   3 -11   5    1.10    1.00
  -3 -11  -5    0.90    0.90
   4 -11   5   -0.20    1.00
  -4 -11  -5    0.40    1.00
  -5 -11  -5    1.30    1.20
   5 -11   5    1.20    1.10
  -6 -11  -5    8.30    2.00
   6 -11   5    9.80    1.80
   7 -11   5   16.30    2.30
  -7 -11  -5   19.80    3.00
  -8 -11  -5   -1.00    1.40
  10 -12  -5    2.50    1.60
  10  12  -5    3.40    1.60
   9 -12  -5   -0.70    1.20
  -9 -12   5   -1.80    1.30
   9  12  -5    0.50    1.30
   8 -12  -5    6.00    1.70
  -8 -12   5    3.00    1.70
   8  12  -5    1.70    1.30
  -7 -12   5   82.79    5.00
   7 -12  -5   87.39    5.10
   6 -12  -5    1.20    1.30
  -6 -12   5    1.50    1.50
   5 -12  -5    3.30    1.40
  -5 -12   5    3.10    1.40
  -4 -12   5    8.00    1.80
   4 -12  -5    5.60    1.60
  -3 -12   5    3.10    1.40
   3 -12  -5    4.30    1.20
   3 -12  -5    4.20    1.50
  -2 -12   5    7.20    1.80
   2 -12  -5    6.00    1.40
  -1 -12   5   34.20    3.20
   1 -12  -5   28.80    2.80
   0 -12   5    2.20    1.30
   0 -12  -5    1.00    0.90
   1 -12   5    7.50    1.70
  -1 -12  -5    8.40    1.70
  -2 -12  -5    1.60    1.00
   2 -12   5    1.20    1.10
   3 -12   5   15.30    2.20
  -3 -12  -5   18.70    2.50
   4 -12   5   14.80    2.20
  -4 -12  -5   15.60    2.50
   5 -12   5   12.30    2.00
  -5 -12  -5   10.60    2.20
  -6 -12  -5    7.80    2.10
   6 -12   5    6.90    1.70
  -7 -12  -5   -2.10    1.10
  -8 -12  -5   -3.00    1.30
  10 -13  -5    2.00    1.50
 -10 -13   5    1.30    1.90
  10  13  -5    5.50    1.90
   9 -13  -5   -0.50    1.40
  -9 -13   5   -0.60    1.60
   9  13  -5    1.70    1.20
  -8 -13   5    0.50    1.60
   8 -13  -5    0.80    1.50
   7 -13  -5   24.60    3.00
  -7 -13   5   21.80    3.00
   6 -13  -5   -0.60    1.10
  -6 -13   5   -1.40    1.10
   5 -13  -5   32.00    3.20
  -5 -13   5   32.90    3.40
  -4 -13   5    7.80    1.90
   4 -13  -5    4.60    1.70
   3 -13  -5   13.40    2.20
  -3 -13   5   11.00    2.10
   3 -13  -5    9.80    1.60
   2 -13  -5   30.50    2.60
  -2 -13   5   31.00    3.30
  -1 -13   5    1.50    1.30
   1 -13  -5    1.40    1.00
   0 -13   5    7.80    1.90
   0 -13  -5   13.00    2.10
   1 -13   5    3.40    1.40
  -1 -13  -5    8.50    1.70
  -2 -13  -5    1.70    1.10
   2 -13   5   -0.60    1.00
   3 -13   5   -0.20    1.10
  -3 -13  -5    1.00    1.00
   4 -13   5    2.70    1.40
  -4 -13  -5    3.40    1.40
  -5 -13  -5    1.50    1.50
   5 -13   5    1.50    1.10
   6 -13   5    7.70    1.80
  -6 -13  -5    8.70    2.20
  -7 -13  -5    2.20    1.80
  -9 -14   5    0.20    1.60
   9 -14  -5   -0.80    1.50
   8 -14  -5    1.70    1.60
  -8 -14   5    0.20    1.40
  -7 -14   5   -0.50    1.50
   7 -14  -5    1.50    1.40
   6 -14  -5   17.30    2.80
  -6 -14   5   13.80    2.50
   5 -14  -5   25.40    3.10
  -5 -14   5   21.40    3.00
  -4 -14   5    0.50    1.40
   4 -14  -5   -1.10    1.00
  -3 -14   5    1.40    1.40
   3 -14  -5    3.50    1.40
   2 -14  -5    1.90    1.10
  -2 -14   5    2.80    1.50
  -1 -14   5   -0.50    1.20
   1 -14  -5   -0.20    0.80
   0 -14   5   12.80    2.20
   0 -14  -5   12.80    2.10
   1 -14   5   -0.80    1.00
  -1 -14  -5    0.50    1.10
  -2 -14  -5   -0.30    0.90
   2 -14   5    0.00    1.20
  -3 -14  -5    1.90    1.20
   3 -14   5    2.70    1.30
  -4 -14  -5    2.40    1.40
   4 -14   5   -0.30    1.10
  -5 -14  -5   16.10    2.70
   5 -14   5   17.80    2.40
  -6 -14  -5   -0.50    1.20
   6 -14   5    1.50    1.30
  -8 -15   5   15.20    3.00
   8 -15  -5   18.50    2.90
   7 -15  -5    2.60    1.60
  -7 -15   5   -0.40    1.40
   6 -15  -5    3.10    1.60
  -6 -15   5    1.10    1.50
  -5 -15   5    0.60    1.40
   5 -15  -5   -1.10    1.20
   4 -15  -5    4.00    1.80
  -4 -15   5    2.00    1.60
  -3 -15   5    1.10    1.40
   3 -15  -5    0.10    1.20
  -2 -15   5   23.50    3.00
   2 -15  -5   31.20    3.20
  -1 -15   5   -0.60    1.20
   1 -15  -5    1.80    1.20
   0 -15  -5    0.40    1.10
   0 -15   5   -1.80    1.20
   1 -15   5    6.90    1.90
  -1 -15  -5    7.50    1.80
  -2 -15  -5    2.10    1.40
   2 -15   5   -1.00    1.00
   3 -15   5    0.80    1.20
  -3 -15  -5    1.30    1.30
  -4 -15  -5    6.30    2.00
   4 -15   5    2.80    1.50
  -5 -15  -5    2.90    1.60
   5 -15   5    3.90    1.50
  -6 -15  -5    1.90    1.90
  -7 -16   5    1.90    1.80
   7 -16  -5    1.50    1.70
   6 -16  -5    7.30    2.10
  -6 -16   5    5.90    2.20
  -5 -16   5    0.50    1.50
   5 -16  -5   -0.20    1.30
   4 -16  -5    1.10    1.40
  -4 -16   5    0.90    1.60
  -3 -16   5   -1.30    1.00
   3 -16  -5   -0.40    1.20
   2 -16  -5   19.60    2.70
  -2 -16   5   22.40    3.10
   1 -16  -5    3.60    1.60
  -1 -16   5    3.80    1.80
   0 -16   5    7.00    1.90
   0 -16  -5   11.20    2.30
   1 -16   5    6.00    1.90
  -1 -16  -5    6.90    1.90
   2 -16   5    8.60    2.00
  -2 -16  -5    7.30    1.90
   3 -16   5    8.70    2.10
  -3 -16  -5    9.90    2.20
  -4 -16  -5    2.80    1.60
   4 -16   5    3.20    1.50
  -6 -17   5   13.30    2.90
   6 -17  -5    7.90    2.50
   5 -17  -5   -1.50    1.30
  -5 -17   5   -2.30    1.30
  -4 -17   5   -0.60    1.60
   4 -17  -5   -2.10    1.20
  -3 -17   5    1.90    1.70
   3 -17  -5   -0.60    1.20
  -2 -17   5    1.10    1.50
  -1 -17   5    6.70    2.10
   1 -17  -5    7.30    2.00
   0 -17  -5    4.80    1.90
   0 -17   5    1.00    1.40
  -1 -17  -5   -0.10    1.20
   1 -17   5    1.50    1.70
   2 -17   5   11.20    2.30
  -2 -17  -5   14.00    2.60
   3 -17   5    4.50    1.80
  -3 -17  -5    1.10    1.50
  -3 -18   5   -0.30    1.60
   3 -18  -5    1.00    1.40
   2 -18  -5    0.70    1.30
  -2 -18   5   -0.40    1.60
  -1 -18   5    0.90    1.70
   1 -18  -5   -0.80    1.30
   0 -18   5    1.10    1.50
   0 -18  -5   -1.30    1.10
   1 -18   5   15.70    2.70
  -1 -18  -5   19.70    3.10
  14   0  -6   61.49    4.40
  13   0  -6   -1.20    0.80
  12   0  -6   -0.10    0.80
  11   0  -6   -0.50    0.70
  11   0  -6    1.10    0.90
  10   0  -6   10.10    1.60
  10   0  -6   10.10    1.80
   9   0  -6   -1.00    0.50
   9   0  -6    0.10    0.80
   8   0  -6  240.88    9.20
   8   0  -6  243.28    8.80
   7   0  -6    0.30    0.60
   7   0  -6    0.00    0.50
   6   0  -6  133.29    5.80
   6   0  -6  139.69    5.30
  -6   0   6  149.09    5.00
  -5   0   6    0.90    0.40
   5   0  -6   -0.50    0.40
   5   0  -6   -0.70    0.30
   4   0  -6   13.40    1.00
  -4   0   6   13.50    0.90
   4   0  -6   14.40    1.60
   3   0  -6    0.90    0.60
  -3   0   6   -0.20    0.40
   2   0  -6  983.70   31.40
  -2   0   6 1002.70   30.80
   2   0  -6 1008.50   30.30
  -1   0   6   -0.60    0.30
   1   0  -6   -0.10    0.40
   1   0  -6    0.20    0.20
   0   0   6    1.30    0.50
   0   0  -6    1.70    0.60
   1   0   6    0.60    0.50
   1   0   6    0.50    0.30
  -1   0  -6   -0.10    0.40
  -2   0  -6    5.80    1.00
   2   0   6    5.40    0.70
   2   0   6    6.50    1.00
   3   0   6    0.70    0.60
  -3   0  -6    1.40    0.70
   3   0   6   -0.20    0.40
   4   0   6    4.30    0.80
   4   0   6    3.50    1.00
   5   0   6   -0.70    0.60
   5   0   6    0.10    0.50
   6   0   6    7.60    1.10
   6   0   6   10.80    1.60
   7   0   6    1.70    0.90
   7   0   6    0.10    1.00
   8   0   6    0.30    0.80
   8   0   6    0.20    1.00
   9   0   6   -1.20    0.90
   9   0   6    0.70    1.10
  10   0   6    1.40    1.30
  14  -1  -6    0.20    1.10
  14   1  -6    2.10    1.30
  13  -1  -6    2.30    1.40
  13   1  -6    2.80    1.40
  12  -1  -6    2.90    1.20
  12   1  -6    1.60    1.10
  11  -1  -6   15.20    2.10
  11  -1  -6   15.20    2.20
  11   1  -6   11.50    1.80
  10  -1  -6   38.50    2.90
  10  -1  -6   36.80    2.70
  10   1  -6   40.90    2.90
  10   1  -6   36.40    2.70
   9  -1  -6    0.70    0.90
   9   1  -6    3.00    1.10
   9   1  -6    2.50    0.90
   8  -1  -6   65.69    3.30
   8  -1  -6   61.29    3.60
   8   1  -6   68.59    3.70
   8   1  -6   66.69    3.30
   7  -1  -6   73.49    3.80
   7  -1  -6   75.99    3.50
   7   1  -6   69.79    3.80
   7   1  -6   74.19    3.40
  -6  -1   6   71.09    2.70
   6  -1  -6   71.49    3.20
   6  -1  -6   75.79    3.70
   6   1  -6   71.79    3.10
   6   1  -6   74.09    3.70
   5  -1  -6  111.79    4.30
  -5  -1   6  111.49    4.00
   5  -1  -6  114.09    4.90
   5   1  -6  108.39    4.80
   5   1  -6  109.59    4.20
  -5   1   6  113.29    3.70
   4  -1  -6   61.99    2.60
   4  -1  -6   63.99    3.20
  -4  -1   6   58.49    2.50
  -4   1   6   60.29    2.30
   4   1  -6   62.19    2.40
   4   1  -6   56.29    3.10
   3  -1  -6  538.95   16.50
   3  -1  -6  528.95   17.30
  -3   1   6  534.15   16.50
   3   1  -6  524.65   16.30
   3   1  -6  516.75   17.40
   2  -1  -6  393.76   13.20
  -2  -1   6  399.26   12.70
   2  -1  -6  403.46   12.40
   2   1  -6  388.76   13.40
   2   1  -6  385.06   12.00
   1  -1  -6   26.60    1.70
  -1  -1   6   20.20    1.50
  -1   1   6   20.80    1.40
   1   1  -6   25.20    1.90
   0  -1  -6  205.68    7.50
   0  -1   6  212.48    7.40
   0   1  -6  213.78    7.80
   0   1   6  208.48    7.40
  -1  -1  -6    0.80    0.50
   1  -1   6    0.10    0.50
   1  -1   6    0.90    0.30
   1   1   6    0.20    0.50
  -1   1  -6   -0.20    0.50
   2  -1   6   10.10    0.90
  -2  -1  -6   10.60    1.20
   2   1   6   10.60    1.40
   2   1   6    9.40    1.00
  -2   1  -6   12.00    1.50
   3  -1   6  135.29    5.50
  -3  -1  -6  139.19    5.30
   3  -1   6  134.29    4.90
   3   1   6  136.49    5.60
   3   1   6  140.19    5.20
   4  -1   6    0.60    0.60
   4  -1   6    0.60    0.50
   4   1   6    0.30    0.50
   4   1   6    0.50    0.70
   5  -1   6   40.50    2.70
   5  -1   6   40.60    2.30
   5   1   6   43.30    2.80
   6  -1   6   20.90    2.30
   6   1   6   17.20    1.80
   6   1   6   19.70    2.20
   7  -1   6  113.79    5.00
   7  -1   6  109.49    5.30
   7   1   6  106.99    5.00
   7   1   6  122.09    5.60
   8  -1   6    8.00    1.70
   8  -1   6    6.70    1.30
   8   1   6    9.10    1.50
   8   1   6   10.10    1.90
   9  -1   6    5.10    1.50
   9   1   6    3.20    1.30
   9   1   6    3.20    1.30
  10  -1   6   -0.10    1.10
  10   1   6    1.10    1.30
  14  -2  -6   17.50    2.60
  14   2  -6   18.00    2.60
  13  -2  -6   56.69    4.00
  13   2  -6   54.39    3.90
  12  -2  -6    2.40    1.30
  12   2  -6    3.40    1.40
  11  -2  -6   30.80    2.60
  11  -2  -6   26.30    2.80
  11   2  -6   26.80    2.70
  10  -2  -6    1.40    1.00
  10   2  -6    0.10    0.80
  10   2  -6    0.00    0.70
   9  -2  -6   10.30    1.60
   9   2  -6    8.90    1.30
   9   2  -6   11.50    1.80
   8  -2  -6    3.30    0.90
   8   2  -6    6.50    1.30
   8   2  -6    5.40    1.10
   7  -2  -6  174.78    7.00
   7   2  -6  200.58    7.00
   7   2  -6  192.28    7.60
  -6  -2   6   18.90    1.30
   6  -2  -6   20.90    1.60
   6   2  -6   23.40    1.50
   6   2  -6   19.60    2.20
   5  -2  -6  181.58    6.50
  -5  -2   6  185.18    6.30
  -5   2   6  181.98    5.80
   5   2  -6  189.38    7.30
   5   2  -6  180.48    6.30
  -4  -2   6    4.10    0.70
   4  -2  -6    4.60    0.70
  -4   2   6    4.10    0.50
   4   2  -6    3.80    1.00
   4   2  -6    4.10    0.60
  -3  -2   6   12.40    1.10
   3  -2  -6   18.00    1.20
   3  -2  -6   17.00    1.70
   3   2  -6   15.60    0.90
   3   2  -6   17.60    1.90
  -3   2   6   17.90    1.10
  -2  -2   6  960.80   29.90
   2  -2  -6  961.30   29.60
   2  -2  -6  964.10   30.30
   2   2  -6  971.40   30.70
   2   2  -6  962.70   29.10
   1  -2  -6  404.56   13.50
  -1  -2   6  413.26   13.30
   1   2  -6  412.16   14.00
  -1   2   6  402.26   13.20
   0  -2   6    5.50    1.00
   0  -2  -6    4.70    0.90
   0   2  -6    3.60    0.90
   0   2   6    5.60    0.90
   1  -2   6  105.59    4.40
  -1  -2  -6  103.69    4.20
   1  -2   6  108.09    3.50
  -1   2  -6  106.99    4.70
   1   2   6  102.69    4.30
  -2  -2  -6  257.37    8.50
   2  -2   6  241.28    7.80
   2  -2   6  230.58    8.60
  -2   2  -6  246.88    9.00
   2   2   6  230.38    8.60
   2   2   6  248.58    8.40
   3  -2   6  135.89    4.80
   3  -2   6  138.59    5.50
  -3  -2  -6  132.59    5.00
   3   2   6  131.79    5.50
   3   2   6  135.59    5.20
   4  -2   6   58.19    3.10
   4  -2   6   50.59    2.40
   4   2   6   51.09    3.00
   5  -2   6   12.20    1.60
   5  -2   6   11.70    1.30
   5   2   6   15.60    1.90
   5   2   6   16.90    1.80
   6  -2   6    8.10    1.40
   6  -2   6    7.20    1.10
   6   2   6    8.80    1.40
   6   2   6    7.40    1.50
   7  -2   6    4.10    1.20
   7  -2   6    4.10    1.00
   7   2   6    4.50    1.20
   7   2   6    4.10    1.40
   8  -2   6   10.00    1.70
   8   2   6    7.70    1.50
   8   2   6    8.30    1.70
   9  -2   6    1.90    1.20
   9   2   6    1.50    1.30
   9   2   6    4.20    1.30
  10   2   6    1.50    1.20
  10   2   6    2.20    1.40
  13  -3  -6    1.10    1.30
  13   3  -6   -0.50    1.10
  12  -3  -6    0.20    0.90
  12   3  -6   -0.80    0.90
  11  -3  -6    7.50    1.60
  11   3  -6    7.50    1.60
  10  -3  -6   21.70    2.30
  10   3  -6   13.10    2.00
  10   3  -6   22.90    2.30
   9  -3  -6    8.40    1.50
   9   3  -6    7.90    1.30
   9   3  -6    7.40    1.50
   8  -3  -6   19.60    1.90
   8   3  -6   19.90    1.90
   8   3  -6   17.20    2.10
   7  -3  -6    2.10    0.80
  -7  -3   6    0.10    0.60
   7   3  -6    0.30    0.60
   7   3  -6    0.80    0.80
  -6  -3   6   44.70    2.20
   6  -3  -6   43.00    2.40
   6   3  -6   40.20    2.80
   6   3  -6   44.60    2.30
   5  -3  -6   82.69    3.70
  -5  -3   6   86.79    3.50
  -5   3   6   90.79    3.00
   5   3  -6   90.59    3.50
   5   3  -6   81.79    4.20
   4  -3  -6    8.10    1.00
  -4   3   6    8.30    0.70
   4   3  -6    9.10    0.80
   4   3  -6    6.80    1.20
   3  -3  -6  274.87    9.00
  -3  -3   6  268.97    9.20
  -3   3   6  272.17    8.80
   3   3  -6  258.27    9.90
   3   3  -6  275.17    8.60
   2  -3  -6  756.32   23.10
  -2  -3   6  723.43   23.30
   2   3  -6  741.43   24.10
   1  -3  -6  201.68    7.10
  -1  -3   6  190.88    7.00
   1   3  -6  199.78    7.70
  -1   3   6  194.08    6.90
   0  -3  -6  422.36   13.90
   0  -3   6  419.26   14.00
   0   3  -6  418.96   14.60
   0   3   6  435.76   14.00
   1  -3   6  214.98    6.80
  -1  -3  -6  219.08    7.60
   1  -3   6  211.68    7.80
   1   3   6  218.58    7.80
  -1   3  -6  222.78    8.40
  -2  -3  -6  194.58    6.90
   2  -3   6  203.18    7.30
   2  -3   6  198.98    6.40
   2   3   6  177.38    7.00
  -2   3  -6  208.98    7.80
   2   3   6  198.08    7.40
   3  -3   6   -0.10    0.60
  -3  -3  -6    0.10    0.60
   3  -3   6   -0.20    0.30
   3   3   6   -0.10    0.60
   3   3   6    0.10    0.30
   4  -3   6    0.70    0.40
   4  -3   6    1.30    0.70
   4   3   6    0.90    0.70
   4   3   6    1.00    0.70
   5  -3   6    2.90    1.00
   5  -3   6    0.00    0.40
   5   3   6    0.30    0.70
   5   3   6   -0.50    0.70
   6  -3   6    0.60    0.70
   6  -3   6    0.30    0.80
   6   3   6    0.40    0.80
   6   3   6    0.60    1.00
   7  -3   6   66.49    3.90
   7   3   6   74.99    4.30
   7   3   6   75.09    4.10
   8  -3   6    2.60    1.30
   8   3   6    1.30    1.00
   8   3   6    2.10    1.20
   9  -3   6    5.20    1.50
   9   3   6    6.30    1.50
   9   3   6    8.80    1.90
  10   3   6    3.40    1.60
  10   3   6    3.70    1.50
  13  -4  -6   19.20    2.50
  13   4  -6   16.40    2.50
  12  -4  -6    0.20    0.90
  12   4  -6   -0.20    0.80
  11  -4  -6   85.39    4.50
  11   4  -6   81.89    4.50
  10  -4  -6    1.30    1.00
  10   4  -6   -0.50    0.80
   9  -4  -6   30.10    2.40
   9   4  -6   32.10    2.70
   9   4  -6   32.70    2.40
   8  -4  -6    0.60    0.90
   8   4  -6    1.10    0.90
   8   4  -6    2.10    0.80
  -7  -4   6    2.50    0.80
   7  -4  -6    1.80    0.90
   7   4  -6    2.40    0.80
   7   4  -6    2.90    1.10
   6  -4  -6   52.09    2.80
  -6  -4   6   50.49    2.60
   6   4  -6   50.39    3.20
   6   4  -6   51.59    2.50
   5  -4  -6    0.50    0.60
  -5  -4   6   -0.10    0.30
   5   4  -6    0.80    0.40
   5   4  -6    0.40    0.60
   4  -4  -6    0.50    0.60
  -4  -4   6    1.00    0.60
  -4   4   6    1.30    0.40
   4   4  -6    1.00    0.40
   4   4  -6   -0.20    0.60
  -3  -4   6  132.59    5.00
   3  -4  -6  129.39    4.90
  -3   4   6  124.19    4.60
   3   4  -6  125.59    5.60
   3   4  -6  127.49    4.40
  -2  -4   6    2.40    0.80
   2   4  -6    4.20    1.10
  -2   4   6    0.90    0.30
  -1  -4   6  961.70   31.30
  -1  -4   6 1017.50   30.20
  -1   4   6 1016.70   31.30
   1   4  -6 1019.40   32.30
   0  -4   6  104.89    3.30
   0  -4  -6  104.89    4.20
   0  -4   6  107.19    4.40
   0   4  -6  105.99    5.00
   0   4   6  100.79    4.30
   1  -4   6    2.10    0.80
   1  -4   6    3.80    0.40
  -1  -4  -6    3.60    0.70
  -1   4  -6    3.00    1.10
   1   4   6    2.00    0.80
   2  -4   6   -0.20    0.30
  -2  -4  -6    0.00    0.40
   2  -4   6   -0.60    0.50
   2   4   6   -1.00    0.50
   3  -4   6    1.40    0.50
   3  -4   6    0.30    0.70
   3   4   6   -0.10    0.70
   3   4   6    0.50    0.60
   4  -4   6    7.00    1.30
   4  -4   6    5.20    0.80
   4   4   6    6.60    1.30
   4   4   6    4.70    1.10
   5  -4   6    3.90    1.10
   5   4   6    4.60    1.10
   6  -4   6   21.00    2.20
   6   4   6   18.70    2.20
   6   4   6   16.90    2.30
   7  -4   6   43.60    3.00
   7   4   6   47.10    3.40
   7   4   6   45.30    3.30
   8  -4   6    0.60    1.00
   8   4   6   -1.00    0.80
   8   4   6    0.00    0.90
   9  -4   6    8.20    1.80
   9   4   6    3.90    1.50
   9   4   6    3.40    1.50
  10   4   6    0.40    1.10
  10   4   6   -0.40    1.10
  13  -5  -6    2.20    1.20
  13   5  -6    1.10    1.20
  12  -5  -6    2.10    1.30
  11  -5  -6    2.70    1.20
  11   5  -6    1.70    1.10
  10  -5  -6   54.89    3.50
  10   5  -6   61.69    3.60
   9  -5  -6  135.99    5.80
   9   5  -6  123.89    6.10
   9   5  -6  129.19    5.70
   8  -5  -6    3.00    1.10
   8   5  -6    3.70    1.00
   8   5  -6    3.30    1.20
  -7  -5   6   15.80    1.60
   7  -5  -6   13.90    1.80
   7   5  -6   12.40    1.90
   7   5  -6   12.50    1.50
   6  -5  -6   14.10    1.60
   6   5  -6   19.90    2.30
   6   5  -6   20.30    1.50
   5  -5  -6    2.00    0.70
  -5  -5   6    0.90    0.70
   5   5  -6    2.40    1.00
   5   5  -6    2.40    0.60
   4  -5  -6    4.10    0.60
  -4  -5   6    3.50    0.90
   4  -5  -6    3.00    0.90
   4   5  -6    3.30    0.60
   4   5  -6    2.40    0.90
   3  -5  -6  137.69    5.30
  -3  -5   6  127.09    5.30
  -3   5   6  134.69    5.00
   3   5  -6  140.89    4.90
   3   5  -6  140.49    6.10
  -2  -5   6   37.50    2.30
   2   5  -6   38.00    2.70
  -1  -5   6   13.10    1.50
   1   5  -6   11.50    1.80
  -1   5   6   12.10    1.30
   0  -5   6  156.28    4.90
   0  -5   6  144.89    5.90
   0   5   6  150.08    5.90
   0   5  -6  156.78    6.70
   1  -5   6    7.80    0.70
  -1  -5  -6    7.10    1.00
   1  -5   6    7.30    1.20
  -1   5  -6    7.90    1.50
   1   5   6    7.80    1.20
   2  -5   6  429.36   14.50
   2  -5   6  436.86   13.60
  -2  -5  -6  419.26   13.90
   2   5   6  437.66   14.80
   3  -5   6   33.40    2.30
   3  -5   6   35.40    2.30
   3   5   6   34.70    2.40
   3   5   6   32.70    2.40
   4  -5   6    8.00    1.40
   4   5   6    8.30    1.50
   4   5   6    8.90    1.50
   5  -5   6    7.30    1.40
   5   5   6    7.00    1.50
   5   5   6    3.80    1.20
   6  -5   6   -0.40    0.80
   6   5   6    0.40    0.90
   6   5   6   -0.20    0.90
   7  -5   6    8.40    1.70
   7   5   6    7.60    1.80
   7   5   6   12.30    2.00
   8  -5   6   11.30    1.90
   8   5   6    8.90    1.80
   8   5   6    6.20    1.70
   9  -5   6    0.30    1.10
   9   5   6    0.50    1.20
   9   5   6   -0.10    1.00
  10   5   6   23.20    3.00
  10   5   6   26.20    3.30
  13  -6  -6    2.20    1.30
  13   6  -6    7.20    1.80
  12  -6  -6    7.40    1.80
  12   6  -6    6.20    1.70
  11  -6  -6    1.90    1.30
  11   6  -6    2.90    1.30
  10  -6  -6    3.50    1.30
  10   6  -6    2.60    1.10
   9  -6  -6   17.30    2.10
   9   6  -6   22.00    2.20
  -8  -6   6    3.10    1.00
   8  -6  -6    1.80    1.00
   8   6  -6    2.40    1.20
   8   6  -6    2.70    0.90
   7  -6  -6   28.40    2.30
   7   6  -6   24.50    2.70
   7   6  -6   28.10    2.10
   6  -6  -6   77.69    3.80
  -6  -6   6   70.19    3.50
   6   6  -6   71.39    3.40
   6   6  -6   74.09    4.20
   5  -6  -6    2.00    0.80
  -5  -6   6    3.50    0.90
   5   6  -6    4.80    1.20
   5   6  -6    3.40    0.80
   4  -6  -6    1.80    0.50
   4  -6  -6    1.40    0.70
  -4  -6   6    1.20    0.90
   4   6  -6    1.00    0.80
   4   6  -6    1.40    0.50
  -3  -6   6  395.56   13.50
   3  -6  -6  390.76   12.90
   3  -6  -6  407.66   13.50
   3   6  -6  403.76   14.40
  -2  -6   6    4.50    1.10
   2   6  -6    4.30    1.20
  -1  -6   6    2.60    0.90
  -1   6   6    1.40    0.70
   1   6  -6    2.40    1.10
   0  -6   6   -0.30    0.60
   0  -6   6    0.00    0.30
   0   6   6   -0.60    0.40
   0   6  -6   -0.60    0.70
   1  -6   6    0.20    0.70
   1  -6   6   -0.40    0.40
   1   6   6   -0.30    0.50
  -2  -6  -6   -0.30    0.40
   2  -6   6   -0.20    0.60
   2   6   6   -0.20    0.60
   3  -6   6    2.90    1.00
   3   6   6    4.40    1.20
   4  -6   6   25.40    2.40
   4   6   6   26.30    2.60
   4   6   6   20.20    2.30
   5  -6   6    3.00    1.10
   5   6   6    2.40    1.10
   5   6   6    3.50    1.30
   6  -6   6    1.30    1.00
   6   6   6   -0.60    0.70
   6   6   6    2.80    1.20
   7  -6   6   42.50    3.20
   7   6   6   46.50    3.50
   7   6   6   45.80    3.50
   8  -6   6    1.00    1.10
   8   6   6    0.00    0.90
   8   6   6    0.30    0.90
   9   6   6    2.30    1.40
   9   6   6    2.70    1.60
  10   6   6   -0.30    1.10
  10   6   6    1.90    1.50
  13  -7  -6    0.00    1.20
  13   7  -6    3.00    1.30
  12  -7  -6   -2.20    0.80
  12   7  -6    1.20    1.10
  11  -7  -6   -0.40    1.00
  11   7  -6    0.40    0.90
  10  -7  -6   -1.10    0.80
  10   7  -6    0.00    0.80
   9  -7  -6   21.60    2.50
   9   7  -6   20.20    2.30
   8  -7  -6    2.90    1.20
  -8  -7   6    0.50    0.70
   8   7  -6    1.90    1.20
   8   7  -6    3.10    1.00
   7  -7  -6    9.30    1.60
  -7  -7   6    6.60    1.30
   7   7  -6    9.40    1.50
   7   7  -6    8.30    1.70
   6  -7  -6    7.10    1.50
  -6  -7   6   10.10    1.60
   6   7  -6    7.40    1.60
   6   7  -6    8.50    1.30
   5  -7  -6   20.70    2.10
  -5  -7   6   18.80    2.00
   5   7  -6   23.70    1.80
   5   7  -6   25.90    2.80
   4  -7  -6  173.08    6.00
  -4  -7   6  163.98    6.60
   4  -7  -6  149.99    6.50
   4   7  -6  178.28    6.30
   4   7  -6  169.98    7.40
   3  -7  -6   47.60    2.80
   3  -7  -6   47.50    2.40
  -3  -7   6   48.00    2.90
   3   7  -6   53.89    3.50
  -2  -7   6    3.10    1.10
   2  -7  -6    3.40    0.90
   2   7  -6    3.00    1.20
  -1  -7   6    0.10    0.70
  -1   7   6    0.80    0.60
   1   7  -6    1.30    0.90
   0  -7   6   35.90    2.50
   0  -7   6   40.60    2.00
   0   7   6   36.00    2.40
   1  -7   6   58.19    3.20
   1   7   6   58.79    3.20
   2  -7   6   38.70    2.60
   2   7   6   40.20    2.80
   3  -7   6   13.00    1.80
   3   7   6   14.70    2.00
   4  -7   6   32.60    2.50
   4   7   6   28.70    2.80
   5  -7   6   85.29    4.40
   5   7   6   76.69    4.50
   5   7   6   85.69    4.70
   6  -7   6   15.30    2.00
   6   7   6   14.70    2.30
   6   7   6   12.10    2.20
   7  -7   6   22.10    2.40
   7   7   6   21.60    2.70
   7   7   6   23.80    2.90
   8  -7   6    2.50    1.20
   8   7   6    0.20    1.10
   8   7   6    2.20    1.40
   9   7   6   -0.10    1.10
   9   7   6   -1.70    1.10
  12  -8  -6    1.30    1.40
  12   8  -6   -0.20    1.10
  11  -8  -6    1.50    1.20
  11   8  -6    2.10    1.20
  10  -8  -6    6.20    1.60
  10   8  -6    9.30    1.80
   9  -8  -6   -0.80    1.00
   9   8  -6   -0.60    0.80
  -8  -8   6  139.29    6.20
   8  -8  -6  144.29    6.50
   8   8  -6  144.99    6.40
   8   8  -6  152.08    7.00
  -7  -8   6  158.08    6.70
   7  -8  -6  159.28    6.80
   7   8  -6  155.18    6.70
   7   8  -6  172.18    7.60
   6  -8  -6    1.20    1.00
  -6  -8   6    1.90    1.10
   6   8  -6    0.80    1.00
   6   8  -6    0.00    0.60
   5  -8  -6   31.80    2.50
  -5  -8   6   28.50    2.30
   5   8  -6   27.60    2.10
   5   8  -6   27.90    3.00
  -4  -8   6    7.80    1.50
   4  -8  -6    8.70    1.10
   4  -8  -6    8.60    1.40
   4   8  -6    7.80    1.70
   3  -8  -6   64.49    3.00
  -3  -8   6   58.39    3.40
   3  -8  -6   59.39    3.40
   3   8  -6   61.99    4.00
  -2  -8   6   41.30    2.70
   2  -8  -6   40.30    2.40
   2   8  -6   42.30    3.30
  -1  -8   6   69.59    3.80
   1  -8  -6   74.09    3.50
   0  -8   6   21.50    2.20
   1  -8   6  121.49    5.50
   1   8   6  126.79    5.50
   2  -8   6   53.89    3.30
   2   8   6   57.69    3.40
   3  -8   6    3.40    1.10
   3   8   6    6.90    1.50
   4  -8   6    1.70    1.10
   4   8   6    2.40    1.20
   5  -8   6   15.90    2.10
   5   8   6   17.00    2.40
   6  -8   6    9.30    1.70
   6   8   6   10.80    2.00
   6   8   6   10.30    2.00
   7  -8   6    0.00    1.00
   7   8   6    1.30    1.40
   7   8   6    1.40    1.20
   8  -8   6    1.10    1.20
   8   8   6    0.50    1.20
   8   8   6    1.60    1.40
   9   8   6   -0.70    1.20
   9   8   6    0.40    1.20
  12  -9  -6    0.10    1.20
  12   9  -6    2.00    1.40
  11  -9  -6    6.10    1.80
  11   9  -6    5.60    1.70
  10  -9  -6    8.90    1.80
  10   9  -6   10.80    2.00
   9  -9  -6    5.60    1.60
   9   9  -6    2.40    1.20
   8  -9  -6   10.10    1.80
  -8  -9   6   10.40    1.80
   8   9  -6    9.40    1.60
   8   9  -6    8.70    2.00
  -7  -9   6   37.70    2.90
   7  -9  -6   39.90    3.10
   7   9  -6   52.59    3.80
   7   9  -6   38.00    2.90
   6  -9  -6   23.30    2.50
  -6  -9   6   25.00    2.60
   6   9  -6   21.70    2.80
   6   9  -6   25.30    2.50
  -5  -9   6   63.89    3.70
   5  -9  -6   63.19    3.70
   5   9  -6   69.29    4.30
   4  -9  -6  107.69    5.20
  -4  -9   6  110.69    5.30
   4   9  -6  122.39    6.10
  -3  -9   6   74.09    4.10
   3  -9  -6   74.39    3.50
   3  -9  -6   71.89    3.90
   3   9  -6   78.89    4.70
   2  -9  -6    1.20    0.70
  -2  -9   6   -0.20    0.90
   1  -9  -6    2.90    0.90
  -1  -9   6    4.20    1.20
   0  -9  -6    3.90    1.10
   0  -9   6    4.30    1.30
   1  -9   6    2.70    1.20
  -1  -9  -6    2.20    1.10
   2  -9   6   12.40    1.90
   3  -9   6   19.60    2.20
   3   9   6   20.20    2.40
   4  -9   6   13.50    2.00
   4   9   6   20.20    2.50
   5  -9   6   21.40    2.40
   5   9   6   20.30    2.60
   6  -9   6    6.60    1.70
   6   9   6   10.50    2.00
   7   9   6   11.80    2.40
   8  -9   6   15.80    2.30
   8   9   6   17.70    2.90
  -9  -9  -6    4.30    1.90
   9   9   6    2.30    1.60
  11 -10  -6    3.50    1.60
  11  10  -6    2.10    1.40
  10 -10  -6    1.90    1.30
  10  10  -6    3.10    1.30
  -9 -10   6    5.80    1.70
   9 -10  -6    4.30    1.50
   9  10  -6    5.80    1.50
  -8 -10   6   17.00    2.40
   8 -10  -6   16.20    2.30
   8  10  -6   16.50    2.20
  -7 -10   6    5.90    1.60
   7 -10  -6    7.20    1.70
   7  10  -6    4.70    1.30
   7  10  -6    6.90    1.90
  -6 -10   6   73.69    4.20
   6 -10  -6   68.59    4.20
   6  10  -6   77.59    4.80
   6  10  -6   70.29    4.00
   5 -10  -6   24.00    2.60
  -5 -10   6   19.70    2.40
   5  10  -6   24.30    3.00
   4 -10  -6   23.40    2.50
  -4 -10   6   27.00    2.70
  -3 -10   6    0.20    0.90
   3 -10  -6   -0.20    0.90
   3 -10  -6    0.30    0.70
   2 -10  -6  108.19    4.80
  -2 -10   6  108.49    5.20
  -1 -10   6    4.10    1.40
   1 -10  -6    5.20    1.20
   0 -10   6    6.10    1.50
   0 -10  -6    5.30    1.30
  -1 -10  -6    3.70    1.20
   1 -10   6    3.00    1.20
  -2 -10  -6   18.50    2.30
   2 -10   6   13.90    2.00
  -3 -10  -6    3.50    1.20
   3 -10   6    3.00    1.20
  -4 -10  -6    5.80    1.60
   4 -10   6    6.30    1.60
  -5 -10  -6    7.30    1.80
   5 -10   6    4.70    1.40
   6 -10   6    0.70    1.00
  -6 -10  -6   -1.60    0.90
   7 -10   6   -0.60    1.00
  -7 -10  -6   -0.30    1.20
  -8 -10  -6    2.30    1.60
  11 -11  -6    2.30    1.50
  11  11  -6    2.40    1.50
  10 -11  -6   -0.40    1.20
  10  11  -6    0.50    1.10
  -9 -11   6    0.70    1.40
   9 -11  -6    0.10    1.10
   9  11  -6    0.00    1.10
  -8 -11   6   35.80    3.60
   8 -11  -6   34.30    3.40
   8  11  -6   36.50    3.50
  -7 -11   6   -0.80    1.10
   7 -11  -6    0.00    1.10
   7  11  -6   -0.20    0.90
   6 -11  -6    0.80    1.10
  -6 -11   6    1.20    1.20
   5 -11  -6    4.40    1.40
  -5 -11   6    5.10    1.60
   4 -11  -6   -1.40    1.00
  -4 -11   6    1.10    1.20
  -3 -11   6   -0.20    1.00
   3 -11  -6    0.30    0.70
   3 -11  -6   -1.50    0.90
  -2 -11   6   52.59    3.70
   2 -11  -6   55.89    3.30
   1 -11  -6   47.90    3.10
  -1 -11   6   50.59    3.50
   0 -11  -6    7.40    1.50
   0 -11   6    7.70    1.70
   1 -11   6   92.39    4.90
  -1 -11  -6   88.89    4.70
  -2 -11  -6    9.30    1.80
   2 -11   6    9.60    1.80
  -3 -11  -6    0.30    1.10
   3 -11   6   -0.50    0.80
   4 -11   6   34.00    2.80
  -4 -11  -6   37.60    3.60
  -5 -11  -6    3.70    1.40
   5 -11   6    3.10    1.30
   6 -11   6    6.50    1.70
  -6 -11  -6    4.90    1.70
  -7 -11  -6    4.60    1.90
   7 -11   6    2.60    1.40
  -8 -11  -6    5.60    2.10
  10 -12  -6   -1.00    1.20
  10  12  -6    1.60    1.40
  -9 -12   6    9.80    2.20
   9 -12  -6   10.30    2.30
   9  12  -6   11.80    2.20
  -8 -12   6    1.80    1.40
   8 -12  -6   -0.70    1.20
   8  12  -6    0.70    1.20
  -7 -12   6   13.90    2.40
   7 -12  -6   11.70    2.10
  -6 -12   6   23.20    2.90
   6 -12  -6   21.80    2.70
  -5 -12   6    8.60    1.90
   5 -12  -6    6.20    1.60
   4 -12  -6   -0.10    1.00
  -4 -12   6    0.00    1.20
   3 -12  -6   29.80    2.30
  -3 -12   6   31.60    3.20
   3 -12  -6   29.20    3.00
   2 -12  -6   20.80    2.40
  -2 -12   6   19.10    2.50
   1 -12  -6   33.00    2.70
  -1 -12   6   33.50    3.20
   0 -12   6   73.99    4.40
   0 -12  -6   71.99    4.20
  -1 -12  -6    5.00    1.50
   1 -12   6    6.30    1.70
   2 -12   6    1.10    1.10
  -2 -12  -6    1.20    1.10
  -3 -12  -6   28.20    3.10
   3 -12   6   25.20    2.80
  -4 -12  -6    2.40    1.40
   4 -12   6    0.80    1.10
   5 -12   6    6.20    1.70
  -5 -12  -6    5.60    1.80
  -6 -12  -6   11.00    2.30
   6 -12   6    7.10    1.80
  -7 -12  -6    2.20    1.80
   7 -12   6    0.50    1.20
  10 -13  -6    1.20    1.40
  10  13  -6   -0.30    1.30
  -9 -13   6    3.00    1.80
   9 -13  -6    3.10    1.70
  -8 -13   6    1.70    1.70
   8 -13  -6   -1.80    1.20
  -7 -13   6    8.50    2.20
   7 -13  -6   13.10    2.40
   6 -13  -6    9.50    2.00
  -6 -13   6    3.20    1.60
   5 -13  -6    0.00    1.20
  -5 -13   6    0.20    1.40
  -4 -13   6    7.30    1.90
   4 -13  -6    7.50    1.70
  -3 -13   6   -0.60    1.00
   3 -13  -6   -0.30    1.20
  -2 -13   6   15.60    2.60
   2 -13  -6   17.90    2.30
  -1 -13   6   -0.30    1.00
   1 -13  -6   -0.50    0.80
   0 -13  -6    6.80    1.60
   0 -13   6    5.80    1.70
  -1 -13  -6   11.10    2.00
   1 -13   6    9.40    1.90
  -2 -13  -6    6.70    1.80
   2 -13   6    7.70    1.80
   3 -13   6    9.10    1.80
  -3 -13  -6   11.20    2.20
   4 -13   6    0.40    1.20
  -4 -13  -6   -0.30    0.90
  -5 -13  -6    0.00    1.00
   5 -13   6    1.90    1.30
   6 -13   6    7.20    1.80
  -6 -13  -6    5.70    2.00
  -9 -14   6    1.80    1.80
   9 -14  -6    1.40    1.50
   8 -14  -6    0.10    1.50
  -8 -14   6   -1.80    1.20
  -7 -14   6    5.70    1.90
   7 -14  -6    6.80    2.10
   6 -14  -6    7.90    2.10
  -6 -14   6    4.10    1.90
   5 -14  -6    3.10    1.50
  -5 -14   6    1.90    1.60
  -4 -14   6   -0.30    1.40
   4 -14  -6    0.20    1.10
   3 -14  -6   -0.90    1.20
  -3 -14   6    1.50    1.40
   2 -14  -6    5.60    1.50
  -2 -14   6    3.90    1.60
  -1 -14   6   16.30    2.60
   1 -14  -6   10.10    1.90
   0 -14  -6    2.10    1.20
   0 -14   6    4.70    1.60
  -1 -14  -6    8.80    1.90
   1 -14   6    6.10    1.70
  -2 -14  -6    4.60    1.50
   2 -14   6    9.90    2.00
  -3 -14  -6    1.80    1.20
   3 -14   6    0.50    1.30
  -4 -14  -6    1.70    1.20
   4 -14   6    0.30    1.10
  -5 -14  -6    8.50    2.20
   5 -14   6    9.50    2.10
  -6 -14  -6    1.30    1.60
   6 -14   6    0.50    1.20
   8 -15  -6    0.40    1.60
  -8 -15   6    0.00    1.50
  -7 -15   6    5.40    2.20
   7 -15  -6    6.00    1.90
  -6 -15   6   -0.60    1.30
   6 -15  -6   -0.90    1.10
   5 -15  -6    0.30    1.30
  -5 -15   6   -0.50    1.30
   4 -15  -6    1.00    1.30
  -4 -15   6    0.40    1.30
  -3 -15   6    9.90    2.20
   3 -15  -6   13.60    2.40
   2 -15  -6    0.10    1.00
  -2 -15   6    1.80    1.50
  -1 -15   6    0.40    1.30
   1 -15  -6    1.80    1.10
   0 -15   6    0.60    1.40
   0 -15  -6    1.10    1.30
   1 -15   6    0.80    1.30
  -1 -15  -6    0.90    1.10
   2 -15   6   14.80    2.50
  -2 -15  -6   17.40    2.80
   3 -15   6    4.80    1.70
  -3 -15  -6    4.00    1.60
   4 -15   6    1.80    1.40
  -4 -15  -6    4.90    1.60
   5 -15   6    6.30    1.70
  -5 -15  -6    8.00    2.10
  -7 -16   6    1.80    2.00
   7 -16  -6    5.80    2.20
   6 -16  -6    5.40    2.00
  -6 -16   6    7.00    2.30
   5 -16  -6   10.40    2.40
  -5 -16   6    4.90    2.10
   4 -16  -6    2.10    1.40
  -4 -16   6    0.00    1.50
  -3 -16   6   -0.10    1.40
   3 -16  -6    1.70    1.40
  -2 -16   6    2.90    1.70
  -1 -16   6    4.40    1.80
   1 -16  -6    5.20    1.60
   0 -16  -6    0.70    1.30
   0 -16   6    1.20    1.40
  -1 -16  -6    1.50    1.30
   1 -16   6   -0.60    1.40
   2 -16   6    8.30    2.20
  -2 -16  -6    9.10    2.20
  -3 -16  -6   -0.40    1.00
   3 -16   6   -0.90    1.20
  -4 -16  -6    1.70    1.50
   4 -16   6    2.50    1.50
   5 -17  -6    1.50    1.70
  -5 -17   6   -1.80    1.40
   4 -17  -6   23.70    3.10
  -4 -17   6   23.60    3.40
  -3 -17   6    0.20    1.50
   3 -17  -6    1.70    1.40
  -2 -17   6    9.00    2.30
  -1 -17   6    3.70    1.70
   1 -17  -6    0.10    1.30
   0 -17   6    8.80    2.30
   0 -17  -6    9.00    2.10
   1 -17   6    1.90    1.40
  -1 -17  -6    1.00    1.40
   2 -17   6    0.50    1.50
  -2 -17  -6    0.80    1.50
  14   0  -7    0.50    1.20
  13   0  -7   15.70    2.30
  12   0  -7    0.00    0.90
  11   0  -7    3.00    1.20
  11   0  -7    0.00    0.90
  10   0  -7   -1.50    0.70
  10   0  -7   -1.20    0.70
   9   0  -7   -0.40    0.70
   9   0  -7    0.10    0.80
   8   0  -7    0.50    0.60
   8   0  -7    0.20    0.70
   7   0  -7  605.54   20.40
   7   0  -7  610.64   19.50
   6   0  -7    0.80    0.70
   6   0  -7    0.50    0.50
   5   0  -7   58.09    2.60
   5   0  -7   57.39    3.20
  -5   0   7   59.29    2.40
   4   0  -7    0.00    0.50
  -4   0   7   -0.40    0.30
   4   0  -7    0.50    0.40
  -3   0   7    2.70    0.60
   3   0  -7    4.00    0.90
   2   0  -7    0.10    0.40
   2   0  -7    5.50    1.00
  -2   0   7    1.00    0.50
   1   0  -7  440.66   13.80
   1   0  -7  445.26   15.20
  -1   0   7  468.45   14.80
   0   0   7    0.30    0.60
   0   0  -7   -0.10    0.50
  -1   0  -7  886.01   28.20
   1   0   7  882.71   28.00
   2   0   7    0.90    0.70
  -2   0  -7    1.50    0.70
   2   0   7    1.70    0.50
   3   0   7    4.20    1.10
   3   0   7    4.00    0.70
  -3   0  -7    4.20    1.00
   4   0   7    1.10    0.80
   4   0   7    0.50    0.50
   5   0   7  117.79    5.40
   6   0   7    1.60    1.00
   7   0   7   32.50    3.10
   8   0   7   -1.10    0.80
   9   0   7   -0.60    1.00
  10   0   7   -0.60    1.20
  13  -1  -7    1.80    1.30
  13   1  -7   -0.90    1.00
  12  -1  -7   38.40    3.00
  12   1  -7   40.10    3.10
  11  -1  -7   21.10    2.60
  11  -1  -7   21.50    2.40
  11   1  -7   23.80    2.50
  11   1  -7   17.70    2.50
  10  -1  -7   31.80    2.70
  10  -1  -7   29.50    2.50
  10   1  -7   29.20    2.70
  10   1  -7   30.90    3.10
   9  -1  -7   28.30    2.90
   9  -1  -7   25.20    2.10
   9   1  -7   23.40    2.20
   9   1  -7   20.10    2.50
   8  -1  -7   23.90    1.90
   8  -1  -7   23.60    2.60
   8   1  -7   26.60    2.70
   8   1  -7   22.60    1.90
   7  -1  -7   25.20    2.60
   7  -1  -7   25.50    1.90
   7   1  -7   29.60    1.90
   7   1  -7   31.70    2.50
   6  -1  -7    5.70    0.90
   6  -1  -7    5.90    1.20
  -6  -1   7    6.50    0.70
   6   1  -7    5.50    1.20
   6   1  -7    6.40    0.90
   5  -1  -7   22.30    1.90
   5  -1  -7   21.30    1.50
  -5  -1   7   19.40    1.30
   5   1  -7   21.80    1.30
   5   1  -7   25.10    2.00
  -5   1   7   21.90    1.20
   4  -1  -7    8.50    1.30
  -4  -1   7    6.80    0.90
   4  -1  -7    5.30    0.80
  -4   1   7    7.80    0.80
   4   1  -7    8.30    1.40
   4   1  -7    6.80    0.70
   3  -1  -7  459.05   15.30
   3  -1  -7  447.96   14.20
  -3   1   7  460.75   14.50
   3   1  -7  423.46   15.30
   3   1  -7  468.85   14.00
  -2  -1   7  531.95   16.80
   2  -1  -7  520.45   17.30
   2  -1  -7  532.55   16.30
   2   1  -7  514.95   15.90
   2   1  -7  529.95   17.60
  -2   1   7  518.75   16.70
  -1  -1   7   24.10    1.70
   1  -1  -7   26.80    1.90
  -1   1   7   25.60    1.70
   1   1  -7   34.70    2.30
   0  -1   7   12.60    1.50
   0  -1  -7   16.80    1.70
   0   1  -7   12.00    1.60
   0   1   7   17.00    1.60
  -1  -1  -7  106.69    4.70
   1  -1   7  107.39    4.60
   1   1   7  102.39    4.50
  -1   1  -7  117.79    5.00
  -2  -1  -7  234.98    8.80
   2  -1   7  248.68    9.00
   2  -1   7  259.67    8.30
   2   1   7  231.88    9.00
  -2   1  -7  244.38    9.20
   2   1   7  267.07    8.50
   3  -1   7   18.40    1.90
  -3  -1  -7   19.70    1.70
   3  -1   7   21.90    2.20
   3   1   7   22.20    2.10
   3   1   7   21.30    1.50
  -3   1  -7   20.90    2.10
   4  -1   7   46.00    3.00
   4   1   7   55.99    2.80
   4   1   7   47.20    3.00
   5  -1   7    2.50    1.00
   5   1   7    1.50    1.00
   5   1   7    1.30    0.80
   6  -1   7   41.60    3.00
   6   1   7   50.29    3.30
   7  -1   7   20.30    2.40
   7   1   7   16.30    2.20
   8  -1   7    7.80    1.90
   8   1   7   10.30    2.00
   9  -1   7    1.20    1.20
   9   1   7    1.00    1.20
  10  -1   7   31.10    3.50
  10   1   7   33.00    3.60
  13  -2  -7   10.60    1.90
  13   2  -7   10.10    1.90
  12  -2  -7    1.40    1.20
  12  -2  -7    1.80    1.20
  12   2  -7    1.90    1.10
  11  -2  -7   18.70    2.60
  11  -2  -7   20.70    2.30
  11   2  -7   31.70    2.90
  10  -2  -7   87.09    4.70
  10  -2  -7   84.29    4.40
  10   2  -7   90.69    4.90
  10   2  -7   83.09    4.30
   9  -2  -7    0.60    0.90
   9  -2  -7    1.10    0.90
   9   2  -7    1.10    0.80
   9   2  -7    3.20    1.10
   8  -2  -7    3.80    1.00
   8   2  -7    5.80    1.40
   8   2  -7    5.90    1.10
   7  -2  -7  306.07   10.60
   7   2  -7  304.17   11.40
   7   2  -7  309.07   10.50
   6  -2  -7   44.50    2.40
  -6  -2   7   42.10    2.10
   6   2  -7   44.20    3.00
   6   2  -7   42.70    2.20
  -5  -2   7   67.09    2.80
   5  -2  -7   66.99    3.50
   5  -2  -7   66.09    2.90
   5   2  -7   62.29    3.60
   5   2  -7   66.19    2.70
  -5   2   7   65.89    2.50
  -4  -2   7   40.30    2.10
   4  -2  -7   41.20    2.10
   4  -2  -7   40.30    2.60
  -4   2   7   43.20    1.90
   4   2  -7   42.00    1.80
   4   2  -7   38.30    2.60
  -3  -2   7  410.86   13.30
   3  -2  -7  408.86   13.90
   3  -2  -7  419.56   13.10
  -3   2   7  407.26   13.10
   3   2  -7  395.76   14.20
   3   2  -7  410.16   12.60
  -2  -2   7   17.40    1.40
   2  -2  -7   16.30    1.20
   2  -2  -7   20.40    1.70
   2   2  -7   16.40    1.90
  -2   2   7   19.80    1.40
   1  -2  -7   46.30    2.60
  -1  -2   7   46.20    2.50
   1   2  -7   48.40    3.00
  -1   2   7   48.50    2.50
   0  -2  -7  361.76   12.40
   0  -2   7  365.66   12.30
   0   2   7  354.66   12.20
   0   2  -7  372.76   12.90
   1  -2   7  244.08    8.90
  -1  -2  -7  255.67    8.90
   1   2   7  250.07    8.90
  -1   2  -7  248.08    9.40
  -2  -2  -7   83.79    3.80
   2  -2   7   85.59    4.10
  -2   2  -7   84.59    4.30
   2   2   7   89.19    4.10
   3  -2   7    5.10    1.20
   3   2   7    4.30    1.10
   3   2   7    4.30    0.90
   4  -2   7    5.80    1.30
   4   2   7    5.30    1.10
   4   2   7    5.80    1.30
   5  -2   7   36.50    2.70
   5   2   7   38.00    2.80
   6  -2   7    7.90    1.60
   6   2   7   11.20    1.80
   6   2   7    7.80    1.40
   7  -2   7    7.50    1.70
   7   2   7    3.90    1.30
   7   2   7    7.10    1.60
   8  -2   7    2.20    1.20
   8   2   7    1.50    1.30
   9  -2   7    2.80    1.40
   9   2   7    2.40    1.50
  10  -2   7    1.70    1.40
  10   2   7    1.20    1.40
  13  -3  -7    1.20    1.30
  13   3  -7   -0.90    1.00
  12  -3  -7    4.20    1.40
  12  -3  -7    4.60    1.40
  12   3  -7    5.20    1.50
  11  -3  -7    1.80    1.00
  11   3  -7    4.00    1.30
  10  -3  -7   71.39    3.90
  10   3  -7   72.49    3.90
  10   3  -7   76.69    4.50
   9  -3  -7   19.00    2.10
   9   3  -7   24.00    2.20
   9   3  -7   25.40    2.80
   8  -3  -7   14.10    1.70
   8   3  -7   15.90    2.20
   8   3  -7   16.40    1.70
   7  -3  -7   17.60    1.80
   7   3  -7   19.70    2.30
   7   3  -7   18.20    1.50
   6  -3  -7   20.40    1.70
  -6  -3   7   18.20    1.40
   6   3  -7   21.20    1.40
   6   3  -7   22.00    2.40
  -5  -3   7   17.30    1.40
   5  -3  -7   16.70    1.40
   5   3  -7   18.60    1.20
   5   3  -7   21.80    2.40
   4  -3  -7  114.79    4.50
  -4   3   7  118.99    4.20
   4   3  -7  109.59    5.30
   4   3  -7  112.89    4.00
   3  -3  -7   26.10    1.70
  -3  -3   7   27.40    1.80
   3   3  -7   27.20    2.30
  -3   3   7   27.80    1.60
   3   3  -7   29.20    1.30
  -2  -3   7   60.49    3.00
   2  -3  -7   65.49    2.80
   2  -3  -7   63.59    3.20
  -2   3   7   56.69    2.70
   2   3  -7   65.39    3.60
  -1  -3   7    1.80    0.80
   1  -3  -7    1.10    0.60
   1   3  -7    0.20    0.70
  -1   3   7    2.30    0.70
   0  -3  -7   85.89    3.90
   0  -3   7   87.29    4.00
   0   3   7   88.79    3.90
   0   3  -7   95.29    4.60
   1  -3   7   68.29    3.40
  -1  -3  -7   69.39    3.30
  -1   3  -7   71.69    3.90
   1   3   7   65.99    3.40
  -2  -3  -7   50.99    2.60
   2  -3   7   50.09    2.80
  -2   3  -7   45.60    3.10
   2   3   7   44.70    2.80
   3  -3   7   16.10    1.90
   3   3   7   12.90    1.70
   3   3   7   11.10    1.40
   4  -3   7   17.90    2.00
   4   3   7   16.10    2.00
   5  -3   7   45.60    3.00
   5   3   7   46.60    2.90
   5   3   7   41.40    3.10
   6  -3   7    4.80    1.40
   6   3   7    8.40    1.80
   6   3   7    8.90    1.60
   7  -3   7   12.60    2.00
   7   3   7   11.90    2.10
   7   3   7    8.50    1.70
   8  -3   7    1.70    1.30
   8   3   7    4.60    2.10
   8   3   7    1.10    1.30
   9  -3   7    5.30    1.70
   9   3   7    7.50    2.00
  10   3   7   19.60    2.80
  13  -4  -7   -0.70    1.10
  13   4  -7    0.20    1.00
  12  -4  -7   19.00    2.40
  12   4  -7   25.10    2.90
  11  -4  -7    1.30    1.10
  11   4  -7   -0.10    0.90
  10  -4  -7    5.40    1.40
  10   4  -7    4.40    1.30
  10   4  -7    8.00    1.70
   9  -4  -7    8.50    1.50
   9   4  -7    7.60    1.30
   9   4  -7   12.30    2.00
   8  -4  -7  537.85   18.30
   8   4  -7  567.94   19.20
   8   4  -7  547.15   18.10
   7  -4  -7    7.20    1.20
  -7  -4   7    9.50    1.20
   7   4  -7    8.90    1.80
   7   4  -7    9.50    1.20
  -6  -4   7   11.10    1.30
   6  -4  -7   12.10    1.50
   6   4  -7   10.20    1.70
   6   4  -7    9.60    1.10
   5  -4  -7   23.30    1.80
   5   4  -7   24.90    1.50
   5   4  -7   21.80    2.50
  -4  -4   7    4.40    0.90
   4  -4  -7    6.70    1.00
   4   4  -7    3.20    1.10
   4   4  -7    4.60    0.60
  -4   4   7    4.70    0.70
   3  -4  -7   20.30    1.50
  -3  -4   7   20.30    1.70
   3   4  -7   21.80    1.10
  -3   4   7   21.90    1.40
   3   4  -7   22.80    2.50
  -2  -4   7  856.31   26.50
   2   4  -7  814.22   27.30
  -1  -4   7   34.50    2.20
   1  -4  -7   38.30    2.30
   1   4  -7   36.90    2.80
  -1   4   7   40.40    2.30
   0  -4  -7  175.78    6.70
   0  -4   7  181.78    6.90
   0   4  -7  179.98    7.60
   0   4   7  181.68    6.80
   1  -4   7   26.30    2.00
  -1  -4  -7   28.70    1.80
  -1   4  -7   27.60    2.40
   1   4   7   27.90    2.10
  -2  -4  -7    4.30    0.80
   2  -4   7    4.30    1.10
   2   4   7    4.80    1.10
   3  -4   7   36.20    2.50
   3   4   7   38.40    2.70
   4  -4   7   19.80    2.10
   4   4   7   20.20    2.30
   4   4   7   22.30    2.10
   5  -4   7    1.20    0.90
   5   4   7    0.20    0.80
   5   4   7    2.30    1.10
   6  -4   7   10.80    1.80
   6   4   7    7.60    1.50
   6   4   7    7.30    1.80
   7  -4   7   24.00    2.70
   7   4   7   25.20    2.90
   7   4   7   22.90    2.60
   8  -4   7   -0.80    1.00
   8   4   7   -0.90    0.80
   8   4   7   -0.70    1.00
   9  -4   7    0.90    1.20
   9   4   7    1.00    1.20
  13  -5  -7   -0.80    1.20
  13   5  -7    2.90    1.30
  12  -5  -7   -0.20    1.00
  12   5  -7    0.00    0.90
  11  -5  -7   20.90    2.50
  11   5  -7   22.30    2.60
  10  -5  -7   16.60    2.20
  10   5  -7   15.10    2.00
   9  -5  -7   45.10    3.10
   9   5  -7   50.19    3.10
   9   5  -7   49.30    3.60
   8  -5  -7    5.00    1.30
   8   5  -7    3.60    1.10
   8   5  -7    5.50    1.50
   7  -5  -7   75.39    3.90
  -7  -5   7   80.19    3.70
   7   5  -7   78.09    4.50
   7   5  -7   78.59    3.60
  -6  -5   7    3.10    0.80
   6  -5  -7    6.80    1.20
   6   5  -7    5.80    0.90
   6   5  -7    5.10    1.40
  -5  -5   7   55.99    2.90
   5  -5  -7   56.19    3.00
   5   5  -7   47.40    3.40
   5   5  -7   56.09    2.60
   4  -5  -7   28.10    2.00
  -4  -5   7   32.50    2.10
   4   5  -7   31.70    3.10
   4   5  -7   30.70    1.70
  -4   5   7   29.50    1.70
  -3  -5   7    5.70    1.10
   3  -5  -7    5.00    1.00
  -3   5   7    4.60    0.80
   3   5  -7    5.00    1.30
  -2  -5   7   19.90    1.90
  -2   5   7   14.10    1.40
   2   5  -7   19.10    2.30
  -1  -5   7    6.00    1.20
   1   5  -7    8.40    1.70
  -1   5   7    5.80    1.00
   0  -5   7   96.69    4.30
   0  -5  -7   91.39    4.10
   0   5   7   99.39    4.30
   0   5  -7   88.09    4.80
  -1  -5  -7   18.70    1.50
   1  -5   7   21.30    2.10
  -1   5  -7   16.80    2.30
   1   5   7   17.70    1.90
   2  -5   7   10.40    1.50
   2   5   7   10.00    1.60
   3  -5   7   57.99    3.40
   3   5   7   62.19    3.60
   4  -5   7   32.70    2.50
   4   5   7   37.20    2.70
   4   5   7   38.10    2.80
   5  -5   7   34.30    2.70
   5   5   7   33.40    2.70
   5   5   7   38.40    3.00
   6  -5   7    4.70    1.30
   6   5   7    5.80    1.40
   6   5   7    6.20    1.60
   7  -5   7   23.80    2.60
   7   5   7   26.60    3.00
   7   5   7   19.60    2.50
   8  -5   7   -0.60    1.00
   8   5   7    1.00    1.10
   8   5   7    1.70    1.30
   9  -5   7   18.20    2.60
   9   5   7   11.40    2.20
   9   5   7   12.80    2.40
  13  -6  -7   16.30    2.60
  13   6  -7   17.20    2.60
  12  -6  -7    2.40    1.20
  12   6  -7   -0.20    1.10
  11  -6  -7    6.40    1.60
  11   6  -7    8.50    1.70
  10  -6  -7    3.90    1.30
  10   6  -7    4.00    1.20
   9  -6  -7   13.60    2.00
   9   6  -7   11.00    2.10
   9   6  -7   11.20    1.60
   8  -6  -7  300.57   11.20
   8   6  -7  329.27   12.20
   8   6  -7  301.07   11.00
   7  -6  -7   72.29    3.90
   7   6  -7   71.59    3.60
   7   6  -7   75.49    4.50
  -6  -6   7   57.49    3.10
   6  -6  -7   58.59    3.30
   6   6  -7   56.59    2.90
   6   6  -7   60.59    3.90
  -5  -6   7    5.30    1.10
   5  -6  -7    5.10    1.10
   5   6  -7    4.60    0.90
   5   6  -7    6.20    1.50
   4  -6  -7    1.90    0.60
   4  -6  -7    0.70    0.70
  -4  -6   7   -0.30    0.60
   4   6  -7    0.30    0.80
   4   6  -7    1.50    0.50
  -3  -6   7  360.56   12.30
   3  -6  -7  360.06   12.10
   3   6  -7  329.87   13.10
  -3   6   7  362.76   11.80
  -2  -6   7  160.28    6.40
  -2   6   7  153.08    6.00
   2   6  -7  160.08    7.20
  -1  -6   7   18.90    1.90
  -1   6   7   21.70    2.00
   1   6  -7   22.80    2.70
   0  -6   7    8.80    1.40
   0   6   7    8.90    1.40
   0   6  -7    6.40    1.60
  -1  -6  -7   11.90    1.40
   1  -6   7   15.10    1.80
   1   6   7   18.10    2.00
   2  -6   7    1.00    0.90
   2   6   7    0.70    0.80
   3  -6   7   10.20    1.60
   3   6   7   10.10    1.70
   4  -6   7    0.10    0.80
   4   6   7    0.50    1.00
   5  -6   7   -0.10    0.90
   5   6   7   -0.40    0.90
   5   6   7   -0.90    0.90
   6  -6   7    4.60    1.30
   6   6   7    2.40    1.30
   6   6   7    3.10    1.30
   7  -6   7    2.80    1.30
   7   6   7    3.70    1.40
   7   6   7    5.40    1.60
   8  -6   7   16.80    2.40
   8   6   7   14.90    2.60
   8   6   7   15.00    2.50
   9  -6   7    2.00    1.40
   9   6   7    2.30    1.50
   9   6   7    1.60    1.30
  12  -7  -7    3.70    1.60
  12   7  -7    4.50    1.50
  11  -7  -7    8.80    1.80
  11   7  -7   11.40    1.90
  10  -7  -7    3.30    1.40
  10   7  -7    2.50    1.10
   9  -7  -7    7.00    1.50
   9   7  -7   10.00    2.00
   9   7  -7    6.90    1.40
   8  -7  -7   40.60    2.90
   8   7  -7   42.20    3.40
   8   7  -7   38.00    2.70
   7  -7  -7  253.47    9.70
  -7  -7   7  264.77    9.50
   7   7  -7  258.17    9.50
   7   7  -7  257.87   10.60
   6  -7  -7  128.59    5.60
  -6  -7   7  125.59    5.40
   6   7  -7  127.29    5.30
   6   7  -7  123.39    6.30
   5  -7  -7    3.40    1.10
  -5  -7   7    5.20    1.30
   5   7  -7    3.60    1.30
   5   7  -7    5.40    1.00
   4  -7  -7    2.80    1.00
  -4  -7   7    3.10    1.10
   4  -7  -7    3.40    0.80
   4   7  -7    2.60    1.30
  -3  -7   7    0.70    0.90
   3  -7  -7    4.60    0.90
   3  -7  -7    3.60    1.10
   3   7  -7    5.50    1.50
  -2  -7   7   12.20    1.70
   2   7  -7   17.40    2.40
  -2   7   7   12.90    1.50
  -1  -7   7   36.50    2.60
   1   7  -7   38.00    3.10
  -1   7   7   35.30    2.40
   0  -7   7   35.90    2.60
   0   7   7   42.70    2.60
   1  -7   7    1.50    0.90
   1   7   7    1.20    0.80
   2  -7   7   19.80    2.20
   2   7   7   22.60    2.30
   3  -7   7    2.00    1.00
   3   7   7    3.70    1.20
   4  -7   7    1.20    1.00
   4   7   7    0.90    1.00
   5  -7   7    5.10    1.40
   5   7   7    7.70    1.70
   6  -7   7    4.30    1.40
   6   7   7    6.10    1.60
   6   7   7    6.80    1.70
   7  -7   7   53.99    3.80
   7   7   7   54.69    4.00
   7   7   7   53.49    4.00
   8  -7   7    1.00    1.20
   8   7   7   -0.60    1.10
   8   7   7    0.90    1.40
   9   7   7    0.50    1.40
   9   7   7    1.70    1.60
  12  -8  -7    2.40    1.50
  12   8  -7    2.10    1.30
  11  -8  -7    6.60    1.70
  11   8  -7    4.10    1.40
  10  -8  -7    1.40    1.10
  10   8  -7   -0.60    0.80
   9  -8  -7    0.00    1.10
   9   8  -7    1.60    1.00
   8  -8  -7    6.20    1.50
  -8  -8   7    3.60    1.40
   8   8  -7    1.70    1.30
   8   8  -7    3.20    1.10
   7  -8  -7  102.49    5.10
  -7  -8   7  108.49    5.10
   7   8  -7  116.99    6.00
   7   8  -7  101.09    4.90
  -6  -8   7    3.60    1.30
   6  -8  -7    6.60    1.40
   6   8  -7    3.00    1.00
   6   8  -7    3.00    1.30
  -5  -8   7   84.19    4.30
   5  -8  -7   78.49    4.20
   5   8  -7   84.39    5.00
   5   8  -7   87.79    4.00
  -4  -8   7    1.70    1.00
   4  -8  -7    0.40    0.80
   4   8  -7    0.20    1.00
   3  -8  -7    0.30    0.60
   3  -8  -7   -0.30    0.70
  -3  -8   7    0.80    1.10
   3   8  -7    0.80    1.00
  -2  -8   7    1.80    1.00
   2  -8  -7    3.50    0.90
   2   8  -7    1.10    1.20
  -1  -8   7  172.98    7.10
   1   8  -7  165.88    7.90
  -1   8   7  177.08    6.90
   0  -8   7    7.70    1.50
   0   8   7   10.70    1.60
   1  -8   7   -0.40    0.80
   1   8   7    0.10    0.80
   2  -8   7   46.80    3.20
   2   8   7   62.59    3.60
   3  -8   7   55.69    3.50
   3   8   7   53.99    3.60
   4  -8   7    0.80    0.90
   4   8   7    1.70    1.20
   5  -8   7   -0.60    0.90
   5   8   7    0.00    1.00
   6  -8   7    2.10    1.20
   6   8   7    2.20    1.40
   7  -8   7    9.80    1.90
   7   8   7    7.70    1.80
   7   8   7    7.50    2.10
   8  -8   7    8.90    1.90
   8   8   7   10.00    2.20
   8   8   7    9.00    2.10
  12  -9  -7    7.60    2.00
  12   9  -7    6.10    1.80
  11  -9  -7    1.00    1.30
  11   9  -7    2.20    1.30
  10  -9  -7    0.30    1.10
  10   9  -7   -0.10    1.00
   9  -9  -7   14.70    2.30
   9   9  -7   11.50    1.90
  -8  -9   7    0.80    1.00
   8  -9  -7    4.80    1.50
   8   9  -7    3.00    1.50
   8   9  -7    4.50    1.30
  -7  -9   7    2.60    1.20
   7  -9  -7    3.60    1.30
   7   9  -7    3.90    1.50
   7   9  -7    3.10    1.10
  -6  -9   7   19.80    2.30
   6  -9  -7   20.20    2.40
   6   9  -7   22.60    3.10
   6   9  -7   18.60    2.10
  -5  -9   7   10.00    1.80
   5  -9  -7    8.10    1.50
   5   9  -7    8.90    2.10
   4  -9  -7   55.49    3.40
  -4  -9   7   53.99    3.40
   4   9  -7   57.29    4.10
   3  -9  -7   38.60    2.40
  -3  -9   7   40.00    3.00
   3  -9  -7   40.60    3.00
   3   9  -7   39.30    3.40
  -2  -9   7    6.30    1.60
   2  -9  -7    8.50    1.30
   1  -9  -7   12.10    1.70
  -1  -9   7    8.30    1.60
   0  -9   7    3.90    1.30
   0  -9  -7    0.80    0.90
   1  -9   7   32.50    2.60
   1   9   7   31.50    2.60
   2  -9   7    4.20    1.30
   2   9   7    4.40    1.30
   3  -9   7    0.80    0.90
   3   9   7    1.50    1.10
   4  -9   7    6.80    1.60
   4   9   7    4.20    1.40
   5  -9   7    0.10    1.00
   5   9   7    0.00    1.10
   6  -9   7   12.80    2.10
   6   9   7   10.30    2.20
   7  -9   7    0.80    1.30
   7   9   7    0.20    1.20
   8  -9   7   -1.00    0.90
  11 -10  -7   27.00    3.30
  11  10  -7   33.20    3.50
  10 -10  -7    1.20    1.40
  10  10  -7    1.40    1.00
   9 -10  -7    3.10    1.40
   9  10  -7    2.30    1.10
   8 -10  -7    9.00    2.00
  -8 -10   7   10.20    2.00
   8  10  -7    9.70    2.20
   8  10  -7    7.50    1.60
   7 -10  -7   53.59    3.70
  -7 -10   7   48.40    3.50
   7  10  -7   59.79    4.30
   7  10  -7   46.40    3.70
  -6 -10   7   25.00    2.70
   6 -10  -7   24.30    2.70
   6  10  -7   23.60    3.20
  -5 -10   7    0.70    1.20
   5 -10  -7    3.70    1.40
   5  10  -7    3.10    1.40
   4 -10  -7   12.10    1.90
  -4 -10   7   10.50    1.90
   4  10  -7   14.00    2.40
   3 -10  -7    0.40    1.20
  -3 -10   7    2.20    1.30
   3 -10  -7    4.50    1.00
   2 -10  -7    4.20    1.20
  -2 -10   7    2.20    1.20
   1 -10  -7    1.90    0.90
  -1 -10   7    3.40    1.30
   0 -10   7   -0.20    1.00
   0 -10  -7   -0.10    0.80
  -1 -10  -7   28.80    2.80
   1 -10   7   25.10    2.70
   2 -10   7   -0.30    1.00
  -2 -10  -7   -0.40    0.80
  -3 -10  -7    0.30    0.90
   3 -10   7    0.70    1.00
   4 -10   7   18.80    2.40
   5 -10   7    2.10    1.20
   6 -10   7    2.70    1.40
  -7 -10  -7   -1.20    1.20
   7 -10   7    0.60    1.20
  -8 -10  -7    1.00    1.60
  11 -11  -7   -1.00    1.30
  11  11  -7   -0.30    1.10
  10 -11  -7   56.49    4.30
  10  11  -7   52.19    4.00
   9 -11  -7   -1.40    1.00
  -9 -11   7   -0.50    1.50
   9  11  -7   -0.20    1.20
  -8 -11   7    1.20    1.50
   8 -11  -7    1.80    1.30
  -7 -11   7    8.60    1.90
   7 -11  -7   10.80    2.10
   7  11  -7    9.30    2.30
  -6 -11   7   -0.10    1.30
   6 -11  -7    4.10    1.50
   6  11  -7    1.10    1.50
   5 -11  -7    1.60    1.20
  -5 -11   7   -0.80    1.20
  -4 -11   7   11.10    2.00
   4 -11  -7    9.90    1.90
   3 -11  -7    0.80    0.80
  -3 -11   7   -0.50    1.00
   3 -11  -7   -0.10    1.10
   2 -11  -7    1.30    0.90
  -2 -11   7    0.00    1.10
  -1 -11   7    4.40    1.50
   1 -11  -7    4.10    1.30
   0 -11  -7    1.90    1.00
   0 -11   7    0.60    1.10
   1 -11   7   11.40    2.10
  -1 -11  -7   12.80    2.10
   2 -11   7   11.00    1.90
  -2 -11  -7    9.30    1.80
   3 -11   7    1.00    1.20
  -3 -11  -7    0.20    1.00
  -4 -11  -7    0.00    1.20
   4 -11   7    0.50    1.00
   5 -11   7    8.30    1.90
  -5 -11  -7   11.20    2.20
   6 -11   7    5.50    1.60
  -6 -11  -7    8.20    2.10
   7 -11   7    7.00    1.80
  -7 -11  -7    4.60    1.80
  10 -12  -7    5.00    1.80
  -9 -12   7   25.50    3.20
   9 -12  -7   20.50    3.00
   8 -12  -7   42.00    3.90
  -8 -12   7   36.10    3.60
  -7 -12   7   35.80    3.60
   7 -12  -7   41.90    3.90
   6 -12  -7    1.20    1.40
  -6 -12   7   -0.50    1.30
  -5 -12   7    0.90    1.50
   5 -12  -7    0.90    1.30
  -4 -12   7    6.10    1.70
   4 -12  -7   10.00    1.90
   3 -12  -7    1.30    1.30
  -3 -12   7    0.20    1.10
   2 -12  -7   39.20    2.80
  -2 -12   7   36.20    3.50
  -1 -12   7    4.10    1.50
   1 -12  -7    5.80    1.40
   0 -12   7    3.50    1.30
   0 -12  -7    3.40    1.20
  -1 -12  -7   19.80    2.50
   1 -12   7   15.50    2.40
   2 -12   7    9.60    1.90
  -2 -12  -7   13.70    2.30
  -3 -12  -7    8.30    1.90
   3 -12   7    9.60    1.90
  -4 -12  -7   -0.20    1.20
   4 -12   7   -0.50    1.00
   5 -12   7    4.00    1.60
  -5 -12  -7    3.70    1.60
  -6 -12  -7   -0.80    1.10
   6 -12   7    0.50    1.20
   9 -13  -7    3.10    1.80
  -9 -13   7    0.10    1.60
   8 -13  -7    3.20    1.70
  -8 -13   7    6.00    1.90
   7 -13  -7    0.00    1.40
  -7 -13   7   -0.90    1.40
   6 -13  -7    6.60    2.10
  -6 -13   7   11.60    2.20
   5 -13  -7   10.70    2.00
  -5 -13   7   13.90    2.50
   4 -13  -7    4.40    1.50
  -4 -13   7    6.30    1.80
  -3 -13   7   -0.40    1.30
   3 -13  -7   -0.40    1.00
  -2 -13   7   12.40    2.20
   2 -13  -7    9.50    1.80
  -1 -13   7    0.70    1.20
   1 -13  -7    3.50    1.20
   0 -13  -7    0.20    0.70
   0 -13   7    1.00    1.30
   1 -13   7   24.00    3.00
  -1 -13  -7   23.20    2.90
   2 -13   7    3.50    1.50
  -2 -13  -7    1.00    1.20
   3 -13   7   23.90    2.90
  -3 -13  -7   18.90    2.70
   4 -13   7    3.00    1.50
  -5 -13  -7    1.90    1.40
   5 -13   7   -1.00    1.00
   6 -13   7   23.30    3.00
  -6 -13  -7   24.00    3.20
  -9 -14   7   11.30    2.60
   9 -14  -7    9.10    2.20
  -8 -14   7   22.00    3.20
   8 -14  -7   21.30    3.20
  -7 -14   7   -0.50    1.30
   7 -14  -7    0.80    1.40
  -6 -14   7   12.00    2.40
   6 -14  -7   11.20    2.30
   5 -14  -7    4.20    1.70
  -5 -14   7    2.80    1.70
  -4 -14   7    4.00    1.70
   4 -14  -7    4.40    1.70
   3 -14  -7    2.30    1.30
  -3 -14   7    0.50    1.50
  -2 -14   7   15.70    2.50
   2 -14  -7   18.70    2.50
   1 -14  -7    0.40    1.00
  -1 -14   7   -0.40    1.30
   0 -14  -7   -0.20    0.90
   0 -14   7   -0.10    1.20
  -1 -14  -7    2.70    1.20
   1 -14   7    2.60    1.50
  -2 -14  -7    7.00    1.70
   2 -14   7    8.50    2.00
  -3 -14  -7    4.90    1.70
   3 -14   7    7.70    1.90
   4 -14   7    1.80    1.40
  -4 -14  -7   -0.30    1.20
   5 -14   7    2.80    1.40
  -5 -14  -7    1.70    1.60
  -8 -15   7    3.50    2.00
  -7 -15   7   26.50    3.50
   7 -15  -7   29.70    3.70
   6 -15  -7    4.10    1.90
  -6 -15   7    3.30    1.80
   5 -15  -7    9.90    2.20
  -5 -15   7   14.50    2.60
   4 -15  -7   -1.40    1.00
  -4 -15   7    0.20    1.60
  -3 -15   7    1.50    1.50
   3 -15  -7    1.10    1.30
  -2 -15   7    4.20    1.80
   1 -15  -7    3.90    1.40
  -1 -15   7    2.50    1.60
   0 -15   7    1.00    1.40
   0 -15  -7    1.80    1.30
   1 -15   7    6.10    2.00
  -1 -15  -7    1.70    1.30
   2 -15   7   -0.80    1.40
  -2 -15  -7    0.40    1.10
  -3 -15  -7    1.10    1.20
   3 -15   7    2.70    1.60
   4 -15   7    1.30    1.50
  -4 -15  -7   -0.70    1.00
   6 -16  -7   -0.90    1.40
  -6 -16   7   -2.20    1.40
  -5 -16   7    4.90    2.00
   5 -16  -7    5.90    2.00
  -4 -16   7    1.80    1.70
   4 -16  -7    0.10    1.30
   3 -16  -7    0.50    1.50
  -3 -16   7    1.10    1.60
  -2 -16   7    1.00    1.50
   1 -16  -7    1.80    1.20
  -1 -16   7    0.70    1.50
   0 -16   7   -0.40    1.30
   0 -16  -7    0.70    1.10
  -1 -16  -7   13.10    2.40
   1 -16   7    9.60    2.20
   2 -16   7   -0.20    1.30
  -2 -16  -7    0.90    1.20
  -4 -17   7    3.80    2.10
   4 -17  -7    3.90    1.80
  -3 -17   7    0.10    1.70
   3 -17  -7    0.30    1.30
  -2 -17   7    2.50    1.60
  -1 -17   7    0.40    1.40
   0 -17  -7    1.80    1.40
   0 -17   7    4.10    1.90
  13   0  -8   -0.20    1.00
  12   0  -8    3.80    1.30
  12   0  -8    1.50    1.10
  11   0  -8   -0.40    0.70
  11   0  -8   -0.30    0.90
  10   0  -8    3.10    1.10
  10   0  -8    3.70    1.40
   9   0  -8    0.30    0.70
   9   0  -8    0.10    0.80
   8   0  -8  147.39    6.70
   8   0  -8  147.99    5.90
   7   0  -8    0.50    0.60
   7   0  -8    0.40    0.80
   6   0  -8  161.98    6.90
   6   0  -8  160.18    5.90
   5   0  -8   -0.50    0.30
   5   0  -8    0.70    0.70
  -5   0   8    0.80    0.50
   4   0  -8  110.79    4.00
  -4   0   8  118.89    4.40
   4   0  -8  108.69    5.20
  -3   0   8    0.10    0.30
   3   0  -8    0.20    0.30
   3   0  -8   -0.40    0.50
   2   0  -8  738.03   24.70
  -2   0   8  760.02   24.00
   2   0  -8  776.62   23.20
  -1   0   8   -0.30    0.50
   1   0  -8   -0.70    0.60
   0   0  -8   91.89    4.40
   0   0   8   86.39    4.00
  -1   0  -8    0.90    0.80
   1   0   8    0.50    0.60
   2   0   8   46.80    2.90
  -2   0  -8   50.79    3.00
  -3   0  -8    0.40    0.70
   3   0   8    0.00    0.70
   4   0   8   74.19    4.00
   5   0   8    1.10    0.90
   6   0   8   16.30    2.20
   7   0   8    0.20    1.00
   8   0   8    4.30    1.60
   9   0   8   -1.10    1.00
  13  -1  -8   24.70    2.90
  13   1  -8   28.20    3.00
  12  -1  -8    1.70    1.20
  12  -1  -8   -0.70    0.90
  12   1  -8   -0.70    0.70
  11  -1  -8    8.00    1.80
  11  -1  -8    5.90    1.40
  11   1  -8    8.70    1.80
  11   1  -8    7.40    1.50
  10  -1  -8   36.90    3.00
  10  -1  -8   28.00    2.40
  10   1  -8   34.70    3.00
  10   1  -8   29.20    2.50
   9  -1  -8   -0.20    0.70
   9  -1  -8    0.80    0.80
   9   1  -8   -0.10    0.70
   9   1  -8    0.10    0.70
   8  -1  -8    2.40    0.90
   8  -1  -8    4.00    1.30
   8   1  -8    2.70    1.10
   8   1  -8    4.20    1.00
   7  -1  -8   45.00    2.50
   7  -1  -8   44.40    3.10
   7   1  -8   42.30    2.40
   7   1  -8   46.20    3.20
   6  -1  -8    3.00    0.80
   6  -1  -8    3.50    1.10
   6   1  -8    2.30    1.00
   6   1  -8    3.20    0.70
  -5  -1   8   30.70    1.70
   5  -1  -8   30.20    1.70
   5  -1  -8   31.10    2.40
   5   1  -8   34.40    1.70
  -5   1   8   29.50    1.60
   5   1  -8   30.70    2.40
   4  -1  -8   71.29    3.80
  -4  -1   8   74.19    3.10
   4  -1  -8   66.79    2.80
  -4   1   8   68.59    2.90
   4   1  -8   71.29    3.90
   4   1  -8   70.39    2.70
  -3  -1   8    1.40    0.60
   3  -1  -8    2.20    0.50
   3  -1  -8    1.10    0.80
   3   1  -8    2.00    1.00
   3   1  -8    2.40    0.40
  -3   1   8    0.60    0.40
  -2  -1   8    3.60    0.80
   2  -1  -8    0.40    0.50
   2  -1  -8    2.30    0.90
  -2   1   8    2.80    0.70
   2   1  -8    3.30    1.10
   1  -1  -8   80.69    3.10
   1  -1  -8   84.09    4.20
  -1  -1   8   88.49    3.90
  -1   1   8  100.79    4.00
   1   1  -8   82.29    4.30
   0  -1  -8   86.59    4.20
   0  -1   8   86.29    4.00
   0   1  -8   90.79    4.40
   0   1   8   86.39    4.00
  -1  -1  -8   34.40    2.40
   1  -1   8   31.50    2.20
   1   1   8   37.70    2.40
  -1   1  -8   30.00    2.40
   2  -1   8   73.39    3.80
  -2  -1  -8   70.49    3.70
   2   1   8   75.69    3.80
  -2   1  -8   73.19    3.90
   3  -1   8    2.20    1.00
   3   1   8    2.00    0.90
  -3   1  -8    2.50    1.00
   4  -1   8    0.60    0.90
   4   1   8    0.60    0.80
   5  -1   8   40.90    3.00
   5   1   8   48.30    3.20
   6  -1   8    1.20    1.00
   6   1   8   -0.20    0.90
   7  -1   8    0.70    1.10
   7   1   8    0.80    1.10
   8  -1   8   -0.70    1.00
   8   1   8   -0.10    1.20
   9  -1   8    0.00    1.10
   9   1   8    2.50    1.50
  13  -2  -8    8.90    2.00
  13   2  -8    9.40    1.90
  12  -2  -8    1.10    1.10
  12  -2  -8    2.50    1.40
  12   2  -8    0.70    0.90
  11  -2  -8   -0.30    0.90
  11  -2  -8    0.10    0.90
  11   2  -8    0.20    1.00
  11   2  -8    0.70    0.90
  10  -2  -8    1.40    0.90
  10  -2  -8    1.40    1.10
  10   2  -8    0.00    1.00
  10   2  -8   -0.20    0.70
   9  -2  -8   -0.20    0.70
   9  -2  -8   -0.70    0.70
   9   2  -8   -1.00    0.70
   9   2  -8    0.60    0.60
   8  -2  -8   15.20    1.70
   8  -2  -8   13.80    2.20
   8   2  -8   15.30    1.60
   8   2  -8   15.00    2.20
   7  -2  -8  186.88    8.10
   7  -2  -8  206.18    7.40
   7   2  -8  201.48    7.20
   7   2  -8  198.58    8.40
  -6  -2   8    6.00    0.90
   6  -2  -8    6.10    1.00
   6  -2  -8    5.60    1.20
   6   2  -8    3.20    0.70
   6   2  -8    6.60    1.50
   5  -2  -8   16.50    1.40
   5  -2  -8   17.80    2.00
  -5  -2   8   18.70    1.40
   5   2  -8   17.20    1.10
   5   2  -8   21.30    2.40
   4  -2  -8  171.08    6.10
   4  -2  -8  167.28    7.00
   4   2  -8  168.08    7.30
  -4   2   8  180.48    6.10
   4   2  -8  179.08    5.80
   3  -2  -8    9.20    1.40
   3  -2  -8    7.30    0.90
  -3  -2   8    8.40    1.10
   3   2  -8    9.80    1.70
  -3   2   8    7.60    1.00
   2  -2  -8   91.69    3.50
  -2  -2   8  100.09    4.20
   2  -2  -8   89.49    4.40
   2   2  -8   94.29    4.70
  -2   2   8   96.09    4.00
   1  -2  -8   10.20    1.50
  -1  -2   8   12.30    1.50
  -1   2   8   12.90    1.50
   1   2  -8   10.90    1.70
   0  -2  -8  140.09    5.90
   0  -2   8  131.59    5.70
   0   2  -8  154.78    6.40
   0   2   8  147.99    5.80
  -1  -2  -8   35.50    2.40
   1  -2   8   33.00    2.30
   1   2   8   33.70    2.30
  -1   2  -8   36.90    2.70
   2  -2   8   73.29    3.80
  -2  -2  -8   72.79    3.70
  -2   2  -8   81.89    4.30
   2   2   8   83.79    4.10
   3  -2   8  148.79    6.40
   3   2   8  151.28    6.40
   4  -2   8    1.50    1.00
   4   2   8   -0.90    0.80
   5  -2   8   13.80    2.10
   5   2   8   11.10    1.90
   6  -2   8    2.80    1.20
   6   2   8    1.20    1.20
   7  -2   8   20.80    2.50
   7   2   8   14.40    2.30
   8  -2   8    1.30    1.20
   8   2   8    2.90    1.40
   9  -2   8    1.70    1.30
   9   2   8    0.50    1.30
  13  -3  -8    0.60    1.20
  13   3  -8    0.60    1.10
  12  -3  -8    0.70    1.10
  12  -3  -8    0.50    0.90
  12   3  -8    1.00    1.00
  11  -3  -8    1.30    1.10
  11  -3  -8   -0.30    0.80
  11   3  -8    1.00    1.10
  11   3  -8   -0.30    0.80
  10  -3  -8   21.90    2.40
  10  -3  -8   32.30    3.30
  10   3  -8   31.00    3.30
  10   3  -8   29.10    2.30
   9  -3  -8    1.90    1.00
   9   3  -8    0.80    1.00
   9   3  -8    1.80    0.80
   8  -3  -8  184.58    7.20
   8   3  -8  187.38    7.00
   8   3  -8  182.98    8.10
   7  -3  -8   -0.80    0.50
   7   3  -8    0.10    0.50
   7   3  -8    0.60    0.80
   6  -3  -8   75.69    3.50
  -6  -3   8   77.29    3.40
   6   3  -8   79.79    4.40
   6   3  -8   83.39    3.30
   5  -3  -8   45.00    2.40
  -5  -3   8   47.90    2.40
   5  -3  -8   44.90    2.90
   5   3  -8   49.30    2.20
   5   3  -8   48.80    3.30
  -4  -3   8    2.30    0.70
   4  -3  -8    0.60    0.60
   4  -3  -8    2.90    1.00
   4   3  -8    1.90    0.90
  -4   3   8    2.80    0.60
   3  -3  -8   40.70    2.10
   3  -3  -8   38.60    2.60
  -3  -3   8   43.00    2.40
  -3   3   8   40.00    2.10
   3   3  -8   42.20    3.00
   2  -3  -8    0.20    0.50
  -2  -3   8    0.80    0.70
   2  -3  -8    0.20    0.50
  -2   3   8    0.30    0.50
   2   3  -8    0.10    0.70
   1  -3  -8   33.40    2.30
  -1  -3   8   33.30    2.20
  -1   3   8   35.60    2.20
   1   3  -8   31.40    2.50
   0  -3  -8   15.20    1.70
   0  -3   8   17.00    1.80
   0   3  -8   14.80    2.00
   0   3   8   15.40    1.70
  -1  -3  -8  169.28    6.40
   1  -3   8  158.18    6.50
   1   3   8  160.48    6.50
  -1   3  -8  158.68    7.00
  -2  -3  -8   11.90    1.70
   2  -3   8    8.30    1.40
   2   3   8   10.60    1.60
  -2   3  -8   10.30    1.80
   3  -3   8    1.80    0.90
   3   3   8    1.00    0.90
   4  -3   8   27.60    2.70
   4   3   8   31.30    3.00
   5  -3   8   11.10    1.90
   5   3   8    8.00    1.70
   6  -3   8    1.30    1.00
   6   3   8    1.40    1.20
   7  -3   8    3.90    1.50
   7   3   8    3.10    1.50
   8  -3   8    3.60    1.40
   8   3   8    5.10    1.80
   9  -3   8    0.80    1.10
   9   3   8   -0.50    1.10
  13  -4  -8    4.70    1.80
  13  -4  -8    5.90    1.70
  13   4  -8    7.10    1.70
  12  -4  -8    2.50    1.20
  12   4  -8    3.00    1.10
  11  -4  -8    2.80    1.10
  11   4  -8    1.10    0.90
  10  -4  -8   -0.30    0.90
  10   4  -8    0.90    1.00
  10   4  -8    0.00    0.80
   9  -4  -8   18.40    2.00
   9   4  -8   17.30    2.50
   9   4  -8   24.00    2.00
   8  -4  -8    0.70    0.80
   8   4  -8    0.70    0.70
   8   4  -8    0.00    0.80
   7  -4  -8   11.60    1.50
   7   4  -8   20.20    2.60
   7   4  -8   14.50    1.40
   6  -4  -8   20.60    1.90
  -6  -4   8   22.30    1.70
   6   4  -8   19.20    1.40
   6   4  -8   19.90    2.60
  -5  -4   8    0.50    0.50
   5  -4  -8    0.70    0.70
   5   4  -8    1.00    0.80
   4  -4  -8   34.90    2.10
  -4  -4   8   33.20    2.20
  -4   4   8   35.40    1.90
   4   4  -8   36.10    2.90
  -3  -4   8  101.39    4.40
   3  -4  -8   96.49    4.60
   3  -4  -8  100.19    4.10
   3   4  -8  103.79    5.20
  -3   4   8  101.79    4.10
  -2  -4   8    2.80    1.00
   2  -4  -8    0.80    0.60
   2  -4  -8    1.50    0.70
   2   4  -8   -0.20    0.70
  -2   4   8    0.50    0.50
   1  -4  -8    7.80    1.30
  -1  -4   8    5.90    1.20
  -1   4   8    6.20    1.00
   1   4  -8    8.90    1.70
   0  -4   8   14.10    1.70
   0  -4  -8   15.90    1.70
   0   4  -8   14.30    2.10
   0   4   8   18.00    1.90
   1  -4   8  182.78    7.30
  -1  -4  -8  191.08    7.10
  -1   4  -8  180.18    7.90
   1   4   8  189.18    7.40
   2  -4   8   -0.10    0.70
  -2   4  -8    0.10    0.70
   2   4   8   -0.40    0.70
   3  -4   8   43.40    3.00
   3   4   8   45.10    3.10
   4  -4   8    2.70    1.20
   4   4   8    1.20    1.10
   4   4   8    0.50    0.80
   5  -4   8    0.10    0.90
   5   4   8    0.20    0.90
   5   4   8   -0.30    0.90
   6  -4   8    1.20    1.10
   6   4   8    3.60    1.50
   7  -4   8    4.90    1.60
   7   4   8    8.20    2.00
   8  -4   8    0.30    1.20
   8   4   8   -0.40    1.10
   9  -4   8    0.90    1.30
   9   4   8    0.20    1.10
  13  -5  -8    7.30    1.90
  13   5  -8    4.80    1.50
  12  -5  -8    0.50    1.10
  12   5  -8    2.40    1.10
  11  -5  -8    0.80    1.00
  11   5  -8    1.00    0.90
  10  -5  -8    0.50    0.90
  10   5  -8    1.60    1.00
  10   5  -8    1.60    1.20
   9  -5  -8   24.40    2.40
   9   5  -8   29.10    2.20
   9   5  -8   27.70    3.20
   8  -5  -8  102.59    5.00
   8   5  -8  117.09    6.00
   8   5  -8  111.29    4.80
   7  -5  -8    4.10    1.10
  -7  -5   8    1.20    0.90
   7   5  -8    2.30    0.70
   7   5  -8    3.50    1.40
   6  -5  -8  245.38    8.90
   6   5  -8  238.48   10.00
   6   5  -8  247.18    8.70
   5  -5  -8    3.90    1.00
  -5  -5   8    4.60    1.10
   5   5  -8    3.70    1.20
  -4  -5   8   81.39    3.90
   4  -5  -8   86.89    3.80
   4   5  -8   87.49    4.80
  -4   5   8   83.39    3.50
   3  -5  -8    1.60    0.70
  -3  -5   8    4.10    1.10
   3   5  -8    3.00    1.20
  -3   5   8    1.70    0.70
  -2  -5   8   59.49    3.20
   2   5  -8   54.49    3.80
  -2   5   8   57.09    2.90
   1  -5  -8   46.80    2.80
  -1  -5   8   43.00    2.80
  -1   5   8   44.20    2.60
   1   5  -8   42.80    3.30
   0  -5   8    1.80    1.00
   0  -5  -8    3.30    0.90
   0   5   8    4.50    1.10
   0   5  -8    4.30    1.40
   1  -5   8    1.80    1.00
  -1  -5  -8    2.40    0.80
  -1   5  -8    3.20    1.30
   1   5   8    1.50    0.90
   2  -5   8   22.70    2.30
   2   5   8   23.20    2.40
   3  -5   8   13.60    2.00
   3   5   8   16.40    2.10
   4  -5   8   54.49    3.40
   4   5   8   48.60    3.40
   5  -5   8    1.20    1.00
   5   5   8    0.60    1.00
   5   5   8    2.00    1.30
   6  -5   8    1.80    1.30
   6   5   8   -0.90    0.90
   7  -5   8    3.10    1.30
   7   5   8    2.10    1.60
   8  -5   8    0.70    1.10
   8   5   8    2.10    1.40
   9  -5   8    0.70    1.30
   9   5   8    2.30    1.40
  13  -6  -8   -0.50    1.10
  13   6  -8    3.00    1.30
  12  -6  -8    1.80    1.40
  12   6  -8    3.10    1.40
  11  -6  -8    3.70    1.40
  11   6  -8    4.20    1.30
  10  -6  -8   -1.10    0.70
  10   6  -8   -0.70    0.90
  10   6  -8    0.40    0.80
   9  -6  -8    2.20    1.00
   9   6  -8    2.10    0.90
   9   6  -8    1.50    1.20
   8  -6  -8    0.20    0.90
   8   6  -8    0.20    0.70
   8   6  -8    1.60    1.20
   7  -6  -8  213.88    8.50
   7   6  -8  225.88    8.40
   7   6  -8  234.68    9.70
   6  -6  -8   30.70    2.40
  -6  -6   8   29.20    2.30
   6   6  -8   30.80    3.20
  -5  -6   8    3.80    1.10
   5  -6  -8    4.60    1.10
   5   6  -8    5.90    1.60
   4  -6  -8   58.09    3.10
  -4  -6   8   50.29    3.10
  -4   6   8   58.59    3.10
   4   6  -8   56.29    3.90
   3  -6  -8  147.19    5.70
  -3  -6   8  137.29    5.80
   3   6  -8  146.19    6.90
  -3   6   8  136.29    5.50
  -2  -6   8  161.48    6.40
  -2   6   8  152.48    6.10
   2   6  -8  152.68    7.30
  -1  -6   8    3.70    1.20
  -1   6   8    5.10    1.10
   1   6  -8    3.10    1.30
   0  -6  -8    3.80    1.00
   0  -6   8    2.60    1.00
   0   6  -8    2.90    1.40
   0   6   8    3.80    1.00
  -1  -6  -8   86.19    4.10
   1  -6   8   87.69    4.40
   1   6   8   86.09    4.40
   2  -6   8  110.49    5.30
   2   6   8  110.99    5.40
   3  -6   8   38.30    2.80
   3   6   8   41.60    3.10
   4  -6   8    3.90    1.30
   4   6   8    3.20    1.30
   5  -6   8    0.30    1.00
   5   6   8   -0.30    1.00
   6  -6   8    0.40    1.00
   6   6   8    0.80    1.10
   6   6   8   -0.60    0.90
   7  -6   8    0.00    1.10
   7   6   8    0.50    1.20
   8  -6   8    0.60    1.10
   8   6   8   -0.60    0.90
  12  -7  -8    4.70    1.60
  12   7  -8    4.70    1.60
  11  -7  -8    9.40    1.90
  11   7  -8    7.40    1.70
  10  -7  -8    0.10    0.90
  10   7  -8    0.00    0.80
   9  -7  -8    5.50    1.50
   9   7  -8    2.20    1.30
   9   7  -8    3.50    1.10
   8  -7  -8   14.80    2.00
   8   7  -8   13.60    2.40
   7  -7  -8    4.60    1.40
  -7  -7   8    3.30    1.20
   7   7  -8    4.50    1.60
  -6  -7   8   24.90    2.40
   6  -7  -8   24.80    2.40
   6   7  -8   23.00    3.00
  -5  -7   8   34.00    2.50
   5  -7  -8   33.10    2.50
   5   7  -8   30.40    3.30
   4  -7  -8  282.97   10.20
  -4  -7   8  279.87   10.30
   4   7  -8  280.07   11.40
  -3  -7   8    4.90    1.30
   3  -7  -8    5.40    1.20
  -3   7   8    4.90    1.00
   3   7  -8    5.30    1.60
  -2  -7   8    9.10    1.60
   2   7  -8   11.20    2.10
  -2   7   8    7.30    1.20
  -1  -7   8   12.10    1.70
  -1   7   8   12.70    1.70
   1   7  -8   12.60    2.20
   0  -7   8   20.70    2.20
   0   7   8   21.50    2.20
   0   7  -8   14.70    2.40
   1  -7   8   24.30    2.50
   1   7   8   26.60    2.60
   2  -7   8    7.20    1.60
   2   7   8    8.00    1.60
   3  -7   8    3.00    1.20
   3   7   8    4.00    1.40
   4  -7   8   15.80    2.10
   4   7   8   15.70    2.30
   5  -7   8    1.40    1.10
   5   7   8    0.80    1.10
   6  -7   8    6.80    1.70
   6   7   8    8.00    1.90
   7  -7   8    7.20    1.90
   7   7   8    8.50    2.00
   7   7   8    8.20    2.00
   8  -7   8    0.80    1.30
   8   7   8    1.10    1.40
  12  -8  -8   15.20    2.50
  12   8  -8    9.00    1.90
  11  -8  -8    0.00    1.00
  11   8  -8    0.40    1.10
  10  -8  -8    0.30    1.00
  10   8  -8    2.00    2.00
   9  -8  -8   32.70    3.10
   9   8  -8   26.20    3.30
   8  -8  -8   91.79    4.90
   8   8  -8   99.09    5.80
   7  -8  -8    3.20    1.30
  -7  -8   8    3.50    1.30
   7   8  -8    1.20    1.30
   6  -8  -8   44.00    3.00
  -6  -8   8   40.20    2.80
   6   8  -8   43.30    3.60
   5  -8  -8   -0.20    0.90
  -5  -8   8    0.90    1.10
   5   8  -8   -0.10    1.00
  -4  -8   8   22.70    2.40
   4  -8  -8   21.00    2.20
   4   8  -8   19.10    2.70
   3  -8  -8   90.79    4.40
  -3  -8   8   83.09    4.30
   3  -8  -8   80.09    3.80
   3   8  -8   87.79    5.30
  -2  -8   8  319.87   12.00
   2   8  -8  334.87   13.20
  -2   8   8  340.77   11.80
  -1  -8   8    1.90    1.10
  -1   8   8    0.50    0.80
   1   8  -8   -0.80    1.10
   0  -8   8    1.60    1.10
   0   8   8    1.40    0.90
   1  -8   8  190.28    8.10
   1   8   8  214.98    8.40
   2  -8   8    2.20    1.20
   2   8   8    0.90    1.00
   3  -8   8    2.60    1.10
   3   8   8    1.70    1.20
   4  -8   8   19.50    2.40
   4   8   8   20.70    2.70
   5   8   8    3.80    1.50
   6  -8   8   -1.20    0.90
   6   8   8    1.50    1.30
   7  -8   8    1.10    1.10
   7   8   8   -0.50    1.40
   8  -8   8    0.80    1.10
   8   8   8    1.60    1.50
  12  -9  -8    1.50    1.40
  11  -9  -8    3.10    1.50
  10  -9  -8    0.00    1.00
   9  -9  -8    2.00    1.40
   9   9  -8    1.90    1.50
   8  -9  -8   25.80    2.90
  -8  -9   8   25.80    2.80
   8   9  -8   28.50    3.60
   7  -9  -8    7.90    1.70
  -7  -9   8    7.10    1.70
   7   9  -8    6.30    1.90
   6  -9  -8   -1.60    0.80
  -6  -9   8    0.30    1.10
   6   9  -8   -0.40    1.20
  -5  -9   8   -1.10    0.80
   5  -9  -8    0.30    0.90
   5   9  -8    1.10    1.10
  -4  -9   8    4.70    1.40
   4  -9  -8    3.20    1.20
   4   9  -8    6.90    2.00
  -3  -9   8    9.80    1.80
   3  -9  -8   12.10    1.50
   3  -9  -8   13.20    1.90
   3   9  -8   12.20    2.30
   2  -9  -8    5.60    1.20
  -2  -9   8    4.40    1.40
   2   9  -8    4.90    1.80
   1  -9  -8   27.00    2.20
  -1  -9   8   29.60    2.90
   0  -9   8    8.00    1.60
   0   9   8    6.50    1.50
   1  -9   8    2.10    1.30
   1   9   8    3.90    1.40
   2  -9   8   12.10    1.90
   2   9   8   20.30    2.60
   3  -9   8   36.80    3.00
   3   9   8   38.10    3.20
   4  -9   8    4.80    1.50
   4   9   8    3.30    1.40
   5  -9   8    1.50    1.30
   5   9   8    1.60    1.40
   6  -9   8   19.50    2.60
   6   9   8   14.90    2.60
   7  -9   8   -0.40    1.10
   7   9   8    0.40    1.20
  11 -10  -8    8.20    2.10
  10 -10  -8    1.30    1.50
   9 -10  -8    9.30    2.00
  -8 -10   8   -0.30    1.30
   8 -10  -8    1.80    1.40
   8  10  -8    0.90    1.50
  -7 -10   8   11.40    2.10
   7 -10  -8   14.30    2.30
   7  10  -8   15.80    2.80
   6 -10  -8   10.10    1.90
  -6 -10   8   16.70    2.40
   6  10  -8    9.30    2.10
  -5 -10   8    1.10    1.10
   5 -10  -8    1.30    1.10
   5  10  -8   -0.20    1.20
   4 -10  -8    0.10    0.90
  -4 -10   8    1.20    1.10
   4  10  -8   -0.40    1.20
  -3 -10   8   16.40    2.30
   3 -10  -8   20.30    2.30
   3  10  -8   22.10    3.20
   2 -10  -8  106.29    5.00
  -2 -10   8  112.89    5.50
  -1 -10   8   -1.60    0.90
   1 -10  -8    0.30    0.80
   0 -10  -8   12.80    1.90
   0 -10   8   13.50    2.10
   1 -10   8    0.00    1.00
  -1 -10  -8    1.70    1.10
   2 -10   8   22.30    2.60
   3 -10   8   -0.60    0.90
   3  10   8    0.30    1.20
   4 -10   8    2.50    1.30
   4  10   8    2.50    1.40
   5 -10   8    7.40    1.70
   5  10   8   14.90    2.50
   6 -10   8    5.70    1.70
   7 -10   8    0.30    1.20
  10 -11  -8    0.20    1.30
   9 -11  -8   -0.30    1.40
  -8 -11   8    2.50    1.50
   8 -11  -8    3.90    1.70
   8  11  -8    6.40    2.10
   7 -11  -8    9.60    1.90
  -7 -11   8   10.90    2.20
   7  11  -8    9.50    2.30
   6 -11  -8    0.10    1.20
  -6 -11   8    0.60    1.30
   6  11  -8    1.30    1.40
  -5 -11   8    8.90    1.90
   5 -11  -8    7.00    1.60
   5  11  -8    7.10    2.10
  -4 -11   8    9.30    1.90
   4 -11  -8    6.10    1.60
   3 -11  -8    1.50    1.30
  -3 -11   8    1.30    1.30
   2 -11  -8    0.70    0.90
  -2 -11   8    0.10    1.10
  -1 -11   8    8.80    1.90
   1 -11  -8    5.00    1.30
   0 -11  -8    4.50    1.40
   0 -11   8    1.60    1.20
   1 -11   8   18.50    2.50
  -1 -11  -8   19.60    2.60
  -2 -11  -8    6.20    1.60
   2 -11   8    6.80    1.70
   3 -11   8    6.70    1.70
  -3 -11  -8    8.50    1.80
  -4 -11  -8    0.50    1.10
   4 -11   8    1.50    1.30
  -5 -11  -8    1.30    1.30
   5 -11   8    0.10    1.30
   6 -11   8    8.40    2.00
  -6 -11  -8   10.50    2.50
  10 -12  -8   -0.20    1.30
   9 -12  -8    1.60    1.50
   8 -12  -8    3.60    1.80
  -8 -12   8    4.90    1.90
   8  12  -8    3.40    2.10
  -7 -12   8    4.20    1.70
   7 -12  -8    0.30    1.30
   6 -12  -8    1.50    1.40
  -6 -12   8    4.30    1.60
   5 -12  -8    2.40    1.30
  -5 -12   8    4.10    1.60
  -4 -12   8    0.60    1.20
   4 -12  -8    0.90    1.10
   3 -12  -8    1.90    1.30
  -3 -12   8    1.60    1.30
  -2 -12   8    1.70    1.40
   2 -12  -8    0.60    0.80
   1 -12  -8    4.60    1.30
  -1 -12   8    7.20    1.90
   0 -12   8   -0.60    1.00
   0 -12  -8    0.60    1.00
  -1 -12  -8   -0.50    0.80
   1 -12   8    0.40    1.20
  -2 -12  -8   22.20    2.80
   2 -12   8   25.70    3.00
   3 -12   8    2.70    1.40
  -3 -12  -8    2.00    1.30
  -4 -12  -8    4.20    1.50
   4 -12   8    1.70    1.40
  -5 -12  -8    0.00    1.20
   5 -12   8   -0.80    1.20
  -6 -12  -8    1.10    1.40
   6 -12   8    1.30    1.50
   9 -13  -8    5.40    1.90
  -8 -13   8    4.30    1.80
   8 -13  -8    2.30    1.90
   7 -13  -8    0.00    1.40
  -7 -13   8    2.80    1.50
  -6 -13   8    7.50    2.00
   6 -13  -8   12.40    2.40
  -5 -13   8   -0.70    1.40
   5 -13  -8   -0.90    1.20
  -4 -13   8   -3.10    1.10
   4 -13  -8    1.00    1.30
   3 -13  -8    0.20    1.00
  -3 -13   8    0.70    1.30
  -2 -13   8   -0.60    1.20
  -1 -13   8    6.20    1.80
   1 -13  -8    3.90    1.30
   0 -13  -8    8.80    1.80
   0 -13   8   11.30    2.20
  -1 -13  -8    6.50    1.70
   1 -13   8    4.90    1.60
  -2 -13  -8   -0.50    0.90
   2 -13   8    1.20    1.40
  -3 -13  -8    7.60    1.90
   3 -13   8    6.10    1.70
  -4 -13  -8    1.00    1.40
   4 -13   8   -0.40    1.20
  -5 -13  -8    0.80    1.40
   5 -13   8    0.70    1.20
   8 -14  -8   14.50    2.70
  -8 -14   8   13.30    2.80
  -7 -14   8    5.00    2.10
   7 -14  -8    7.40    2.10
  -6 -14   8    8.50    2.20
   6 -14  -8    9.10    2.20
   5 -14  -8    5.20    1.60
  -5 -14   8    3.70    1.80
   4 -14  -8    6.30    1.80
  -4 -14   8    3.60    1.60
  -3 -14   8    2.30    1.60
   3 -14  -8    3.80    1.40
  -2 -14   8    1.70    1.50
  -1 -14   8    1.10    1.30
   1 -14  -8    1.30    1.10
   0 -14  -8    4.90    1.50
   0 -14   8    4.40    1.70
  -1 -14  -8    7.80    1.90
   1 -14   8    8.50    2.00
   2 -14   8    1.10    1.30
  -2 -14  -8   -0.90    0.90
   3 -14   8   -0.50    1.10
  -3 -14  -8   -0.20    1.10
   4 -14   8   -0.40    1.30
  -4 -14  -8    2.00    1.30
   7 -15  -8    3.80    1.80
  -7 -15   8    2.40    2.00
   6 -15  -8   12.10    2.50
  -6 -15   8   12.00    2.70
  -5 -15   8    0.10    1.40
   5 -15  -8   -0.50    1.20
   4 -15  -8    7.70    2.10
  -4 -15   8    2.70    1.80
   3 -15  -8    3.70    1.70
  -3 -15   8    7.00    2.10
  -2 -15   8    1.10    1.40
   1 -15  -8    0.70    1.10
  -1 -15   8    1.00    1.50
   0 -15  -8   -0.40    0.90
   0 -15   8   -0.70    1.10
   1 -15   8   -1.40    1.10
  -1 -15  -8    0.00    1.00
   2 -15   8    0.40    1.30
  -2 -15  -8    2.50    1.50
  -3 -15  -8    3.70    1.60
   3 -15   8    1.10    1.50
   5 -16  -8   -0.60    1.50
  -5 -16   8    1.10    1.80
   4 -16  -8    0.70    1.50
  -4 -16   8    2.70    1.70
   3 -16  -8    5.00    2.00
  -3 -16   8    4.90    1.90
  -2 -16   8    1.10    1.60
  -1 -16   8    0.10    1.50
   0 -16  -8    1.20    1.20
   0 -16   8    0.40    1.30
   1 -16   8    5.90    2.00
  -1 -16  -8    9.90    2.20
  13   0  -9    9.70    1.90
  12   0  -9   -0.70    1.00
  12   0  -9   -0.70    0.70
  11   0  -9   37.50    2.80
  11   0  -9   33.00    3.60
  10   0  -9   -0.50    0.90
  10   0  -9    0.00    0.80
   9   0  -9   19.50    1.90
   9   0  -9   14.20    2.30
   8   0  -9   -0.90    0.80
   8   0  -9   -0.50    0.60
   7   0  -9   56.99    2.90
   7   0  -9   64.39    4.00
   6   0  -9   -0.50    0.50
   6   0  -9   -0.80    0.60
   5   0  -9   22.60    1.60
   5   0  -9   17.40    2.30
  -5   0   9   19.90    1.50
   4   0  -9   -0.30    0.60
  -4   0   9    0.20    0.50
  -3   0   9  223.38    8.10
   3   0  -9  231.08    9.00
  -2   0   9    0.60    0.60
   2   0  -9   -1.00    0.50
  -1   0   9   -1.90    0.50
   1   0  -9   -0.30    0.60
   0   0   9   -0.20    0.60
   0   0  -9   -0.20    0.70
  -1   0  -9  471.95   16.30
   1   0   9  469.95   16.00
   2   0   9   -0.20    0.70
  -2   0  -9    0.50    0.80
   3   0   9  103.89    5.10
   4   0   9    0.10    0.90
   5   0   9   10.70    1.90
   6   0   9    0.40    1.00
   7   0   9   26.00    3.10
   8   0   9   -1.20    1.00
  13  -1  -9    2.70    1.30
  13   1  -9    0.50    1.20
  12  -1  -9   -0.90    0.90
  12  -1  -9    1.60    1.20
  12   1  -9   -0.60    1.00
  12   1  -9   -0.40    0.80
  11  -1  -9   24.60    2.50
  11  -1  -9   22.40    3.00
  11   1  -9   23.40    3.20
  11   1  -9   24.70    2.50
  10  -1  -9   51.09    3.80
  10  -1  -9   51.99    3.20
  10   1  -9   52.49    3.20
  10   1  -9   56.49    4.10
   9  -1  -9    0.50    0.60
   9  -1  -9    0.00    1.00
   9   1  -9   -0.10    0.60
   9   1  -9    0.00    0.80
   8  -1  -9  181.08    6.90
   8  -1  -9  184.58    8.00
   8   1  -9  181.78    8.10
   8   1  -9  177.68    6.80
   7  -1  -9   16.40    2.30
   7  -1  -9   15.90    1.60
   7   1  -9   18.20    2.50
   7   1  -9   14.90    1.50
   6  -1  -9  248.68    8.50
   6  -1  -9  247.98    9.80
   6   1  -9  252.67    8.70
   6   1  -9  233.28    9.80
   5  -1  -9   46.00    3.10
   5  -1  -9   40.90    2.10
  -5  -1   9   37.80    2.20
  -5   1   9   43.60    2.70
   5   1  -9   38.80    2.90
   4  -1  -9    3.10    0.70
   4  -1  -9    2.20    1.00
  -4  -1   9    3.90    0.80
   4   1  -9    5.50    1.30
  -4   1   9    4.80    0.80
   3  -1  -9   19.20    2.20
  -3  -1   9   20.10    1.60
   3   1  -9   15.30    2.20
  -3   1   9   10.90    1.30
   2  -1  -9   19.90    2.20
  -2  -1   9   20.40    1.70
  -2   1   9   20.80    1.90
   2   1  -9   17.70    2.30
  -1  -1   9   67.29    3.40
   1  -1  -9   67.49    3.70
  -1   1   9   66.39    3.40
   1   1  -9   59.99    3.80
   0  -1   9   52.59    3.00
   0  -1  -9   52.39    3.20
   0   1  -9   51.99    3.40
   0   1   9   53.69    3.00
  -1  -1  -9    8.70    1.50
   1  -1   9    7.50    1.40
   1   1   9   10.20    1.60
  -1   1  -9    7.70    1.60
   2  -1   9    6.80    1.40
  -2  -1  -9    7.00    1.40
  -2   1  -9    8.20    1.60
   2   1   9    4.70    1.30
   3  -1   9   18.80    2.30
   3   1   9   17.10    2.20
   4  -1   9    3.30    1.20
   4   1   9    2.90    1.20
   5  -1   9    3.70    1.30
   5   1   9    1.50    1.10
   6  -1   9    4.00    1.50
   6   1   9    3.70    1.40
   7  -1   9    1.20    1.20
   7   1   9   -0.90    1.10
   8  -1   9   16.40    2.50
   8   1   9   11.70    2.30
  13  -2  -9    1.30    1.30
  13  -2  -9    5.40    1.60
  13   2  -9    3.70    1.30
  12  -2  -9   -0.90    1.00
  12  -2  -9    0.00    1.00
  12   2  -9    0.70    0.90
  11  -2  -9   13.60    2.00
  11  -2  -9   11.80    2.30
  11   2  -9   14.20    2.40
  11   2  -9   13.60    1.90
  10  -2  -9   -0.70    0.80
  10  -2  -9    0.50    0.90
  10   2  -9   -0.70    0.90
  10   2  -9   -0.60    0.60
   9  -2  -9   14.40    1.70
   9  -2  -9   10.00    1.80
   9   2  -9    7.90    1.30
   9   2  -9   10.20    2.00
   8  -2  -9   33.20    2.80
   8  -2  -9   24.80    2.10
   8   2  -9   28.90    3.20
   8   2  -9   30.40    2.10
   7  -2  -9  100.69    4.30
   7  -2  -9   90.49    5.00
   7   2  -9  100.39    4.50
   7   2  -9  106.09    5.50
   6  -2  -9    1.80    0.80
   6  -2  -9    2.70    1.10
   6   2  -9    2.80    1.20
  -5  -2   9   31.40    2.00
   5  -2  -9   28.90    2.40
   5  -2  -9   27.90    1.80
   5   2  -9   32.30    2.70
  -4  -2   9   24.50    1.90
   4  -2  -9   37.00    1.90
   4  -2  -9   36.70    2.60
   4   2  -9   39.30    2.90
  -4   2   9   37.20    2.00
   3  -2  -9    7.10    1.40
   3  -2  -9    8.30    1.00
   3   2  -9    9.30    1.70
   2  -2  -9    3.00    1.00
  -2  -2   9    4.40    1.10
   2   2  -9    5.70    1.50
  -2   2   9    4.40    0.90
   1  -2  -9    3.00    1.00
  -1  -2   9    4.00    1.10
   1   2  -9    2.60    1.10
  -1   2   9    4.90    1.10
   0  -2  -9    1.30    0.80
   0  -2   9    2.20    0.90
   0   2  -9    1.30    1.00
   0   2   9    2.80    0.90
  -1  -2  -9   14.10    1.80
   1  -2   9   13.90    1.80
  -1   2  -9   14.10    2.10
   1   2   9   14.80    1.80
   2  -2   9  100.69    4.90
   2   2   9  107.59    5.00
  -2   2  -9   95.89    5.10
   3  -2   9  264.87   10.10
   3   2   9  268.77   10.30
   4  -2   9    9.00    1.70
   4   2   9    8.10    1.80
   5  -2   9    1.00    1.10
   5   2   9    1.80    1.20
   6  -2   9   -1.50    0.90
   6   2   9   -0.60    0.90
   7  -2   9    7.10    1.80
   7   2   9    6.80    1.80
   8  -2   9    2.00    1.40
   8   2   9    2.40    1.40
  13  -3  -9   14.30    2.20
  13  -3  -9   15.10    2.60
  13   3  -9   15.40    2.40
  12  -3  -9    0.00    1.10
  12  -3  -9    2.40    1.20
  12   3  -9   -0.20    0.90
  11  -3  -9   15.00    2.10
  11  -3  -9   14.10    2.30
  11   3  -9   15.10    2.00
  11   3  -9   16.60    2.70
  10  -3  -9   23.60    2.40
  10  -3  -9   22.40    2.90
  10   3  -9   20.20    2.10
  10   3  -9   24.60    3.10
   9  -3  -9   23.70    2.80
   9  -3  -9   17.20    1.90
   9   3  -9   15.70    1.70
   9   3  -9   21.90    2.90
   8  -3  -9  109.99    5.70
   8  -3  -9  100.59    4.70
   8   3  -9  113.79    5.30
   8   3  -9  113.69    5.90
   7  -3  -9   85.79    3.90
   7  -3  -9   79.79    4.60
   7   3  -9   81.39    4.80
   6  -3  -9    1.90    1.00
   6  -3  -9    1.30    0.70
   6   3  -9    2.60    1.20
   5  -3  -9    3.20    0.80
  -5  -3   9    2.30    0.80
   5  -3  -9    2.00    1.00
   5   3  -9    2.20    1.10
  -4  -3   9   53.89    2.90
   4  -3  -9   56.59    2.70
   4  -3  -9   57.59    3.50
   4   3  -9   54.79    3.70
  -4   3   9   55.89    2.70
   3  -3  -9   71.29    3.00
  -3  -3   9   71.09    3.50
   3  -3  -9   69.39    3.80
   3   3  -9   67.99    4.20
  -2  -3   9   37.70    2.50
   2  -3  -9   40.30    2.80
   2  -3  -9   39.80    2.00
  -2   3   9   37.00    2.30
   2   3  -9   36.20    2.90
  -1  -3   9   24.00    2.30
   1  -3  -9   28.40    2.20
   1   3  -9   30.90    3.10
  -1   3   9   31.00    2.10
   0  -3   9   61.39    3.50
   0  -3  -9   65.79    3.60
   0   3   9   66.19    3.50
   0   3  -9   65.99    4.00
   1  -3   9   41.90    2.90
  -1  -3  -9   42.40    2.80
   1   3   9   39.00    2.70
  -1   3  -9   49.10    3.40
   2  -3   9    6.40    1.50
   2   3   9    7.40    1.50
  -2   3  -9    7.60    1.70
   3  -3   9    4.60    1.50
   3   3   9    7.50    1.50
   4  -3   9   26.00    2.70
   4   3   9   25.00    2.80
   5  -3   9    4.10    1.40
   5   3   9    1.40    1.30
   6  -3   9   31.90    3.20
   6   3   9   32.50    3.40
   7  -3   9    0.20    1.10
   7   3   9    1.90    1.50
   8  -3   9    8.30    2.00
   8   3   9    6.00    2.00
  13  -4  -9    4.90    1.60
  13  -4  -9    4.80    1.80
  13   4  -9    1.30    1.20
  12  -4  -9   37.60    3.10
  12  -4  -9   33.60    3.70
  12   4  -9   40.50    3.10
  11  -4  -9    0.20    1.00
  11  -4  -9    1.70    1.10
  11   4  -9    1.60    1.30
  11   4  -9    2.10    1.00
  10  -4  -9    2.30    1.20
  10  -4  -9    1.00    1.00
  10   4  -9    2.00    0.90
  10   4  -9    1.70    1.40
   9  -4  -9    5.50    1.30
   9   4  -9    5.50    1.60
   8  -4  -9   18.50    2.00
   8   4  -9   14.90    2.40
   7  -4  -9    5.10    1.20
   7   4  -9    7.00    1.80
  -6  -4   9    2.20    0.90
   6  -4  -9    2.20    0.90
   6   4  -9    3.60    1.30
  -5  -4   9   41.10    2.50
   5  -4  -9   48.80    3.20
   5  -4  -9   48.80    2.60
   5   4  -9   43.40    3.40
   4  -4  -9    4.30    1.30
   4  -4  -9    5.10    1.00
  -4  -4   9    4.50    1.10
  -4   4   9    3.30    0.70
   4   4  -9    4.50    1.40
  -3  -4   9   12.60    1.60
   3  -4  -9   17.80    1.60
   3  -4  -9   16.20    2.00
  -3   4   9   17.30    1.70
   3   4  -9   17.80    2.40
  -2  -4   9  497.05   17.10
   2  -4  -9  530.25   17.50
   2  -4  -9  512.35   16.60
  -2   4   9  522.95   17.00
   2   4  -9  509.95   18.20
  -1  -4   9   79.09    4.00
   1  -4  -9   81.29    4.10
  -1   4   9   75.39    3.80
   1   4  -9   77.59    4.60
   0  -4   9   28.50    2.40
   0  -4  -9   25.90    2.20
   0   4   9   26.90    2.50
   0   4  -9   32.60    3.30
  -1  -4  -9   -0.40    0.60
   1  -4   9   -0.20    0.80
   1   4   9    0.90    0.90
  -1   4  -9   -0.10    1.00
   2  -4   9    2.20    1.10
   2   4   9    2.40    1.00
  -2   4  -9    1.30    1.00
   3  -4   9  122.39    5.80
   3   4   9  124.89    5.90
   4  -4   9   95.89    5.10
   4   4   9  109.29    5.50
   5  -4   9   15.70    2.30
   5   4   9   16.40    2.40
   6  -4   9    1.70    1.20
   6   4   9    1.40    1.20
   7  -4   9    0.30    1.20
   7   4   9    0.70    1.20
   8  -4   9    1.30    1.30
   8   4   9    4.30    1.80
  13  -5  -9   20.30    2.70
  13  -5  -9   21.40    3.00
  13   5  -9   17.10    3.00
  12  -5  -9   -1.00    0.90
  12   5  -9    0.70    1.50
  11  -5  -9    6.40    1.60
  11   5  -9    4.60    2.60
  10  -5  -9   24.00    2.50
  10   5  -9   25.70    3.40
   9  -5  -9   22.00    2.30
   9   5  -9   29.30    3.40
   8  -5  -9   28.50    2.40
   8   5  -9   27.30    3.40
   7  -5  -9  427.76   14.70
   7   5  -9  437.06   16.30
   6  -5  -9   12.80    1.60
   6   5  -9   11.60    2.10
  -5  -5   9    0.60    0.80
   5  -5  -9    0.20    0.80
   5   5  -9    1.30    1.20
   4  -5  -9  255.87    8.80
  -4  -5   9  242.78    9.00
   4   5  -9  236.38   10.10
   3  -5  -9    8.20    1.20
   3  -5  -9    8.70    1.50
  -3  -5   9    5.30    1.30
   3   5  -9   14.40    2.30
  -3   5   9    7.80    1.20
  -2  -5   9   46.40    2.90
   2  -5  -9   45.00    2.50
   2  -5  -9   43.70    2.90
   2   5  -9   39.60    3.30
  -2   5   9   44.00    2.70
  -1  -5   9   20.90    2.30
   1  -5  -9   23.70    2.40
  -1   5   9   15.70    1.90
   1   5  -9   20.10    2.70
   0  -5  -9   15.50    1.90
   0  -5   9   10.70    1.70
   0   5  -9   17.50    2.40
   0   5   9   14.60    1.90
   1  -5   9   58.89    3.50
  -1   5  -9   61.99    4.20
   1   5   9   60.39    3.60
   2  -5   9    7.60    1.50
   2   5   9    6.60    1.60
   3  -5   9    3.00    1.30
   3   5   9    5.90    1.60
   4  -5   9    0.20    0.90
   4   5   9    0.80    1.10
   5  -5   9    1.20    1.30
   5   5   9    2.40    1.30
   6  -5   9    4.70    1.50
   6   5   9    3.40    1.50
   7  -5   9    0.70    1.10
   7   5   9    0.30    1.30
   8  -5   9    4.20    1.60
   8   5   9    2.80    1.70
  12  -6  -9    0.70    1.10
  11  -6  -9   -0.40    0.90
  10  -6  -9   24.30    2.50
  10   6  -9   18.50    2.90
   9  -6  -9   32.30    2.60
   9   6  -9   38.70    4.00
   8  -6  -9   98.59    4.80
   8   6  -9  103.99    5.90
  -7  -6   9   22.50    2.30
   7  -6  -9   32.60    2.50
   7   6  -9   29.90    3.40
   6  -6  -9    3.00    1.00
  -6  -6   9    2.70    1.10
   6   6  -9    4.20    1.60
  -5  -6   9   37.50    2.60
   5  -6  -9   35.60    2.50
   5   6  -9   38.90    3.80
  -4  -6   9    9.20    1.60
   4  -6  -9    8.60    1.40
   4   6  -9    8.70    1.90
   3  -6  -9   32.70    2.20
  -3  -6   9   30.10    2.50
  -3   6   9   35.60    2.20
   3   6  -9   30.10    3.30
   2  -6  -9    0.20    0.70
  -2  -6   9   -0.20    0.90
   2   6  -9   -0.70    1.10
  -2   6   9    0.10    0.70
   1  -6  -9   60.29    3.30
  -1  -6   9   48.40    3.20
   1   6  -9   54.69    4.10
  -1   6   9   51.49    3.10
   0  -6   9   98.49    4.90
   0  -6  -9  100.09    4.60
   0   6   9   98.29    4.80
   0   6  -9  103.19    5.80
   1  -6   9   -0.80    0.90
   1   6   9    0.20    0.80
   2  -6   9   16.30    2.10
   2   6   9   23.20    2.60
   3  -6   9    1.70    1.10
   3   6   9    4.40    1.30
   4  -6   9    6.50    1.60
   4   6   9    7.70    1.90
   5  -6   9    6.60    1.60
   5   6   9    9.10    1.90
   6  -6   9    0.50    1.10
   6   6   9   -0.40    1.00
   7  -6   9    0.00    1.10
   7   6   9    1.30    1.40
   8  -6   9   -1.40    1.00
   8   6   9    0.00    1.20
  12  -7  -9    4.00    1.50
  11  -7  -9    3.90    1.40
  10  -7  -9    2.70    1.30
  10   7  -9    5.50    1.90
   9  -7  -9    7.00    1.60
   9   7  -9    4.30    1.80
   8  -7  -9  110.19    5.20
   8   7  -9   99.49    5.90
   7  -7  -9   22.50    2.30
  -7  -7   9   19.90    2.20
   7   7  -9   19.10    2.90
  -6  -7   9   24.40    2.30
   6  -7  -9   23.30    2.40
   6   7  -9   23.30    3.20
   5  -7  -9    6.50    1.40
  -5  -7   9    7.80    1.50
   5   7  -9    8.70    2.10
  -4  -7   9    2.70    1.10
   4  -7  -9    1.30    0.90
   4   7  -9   -0.10    1.10
   3  -7  -9    5.70    1.30
  -3  -7   9    7.20    1.50
   3   7  -9    6.30    1.80
  -3   7   9    5.10    1.20
  -2  -7   9   75.59    4.10
  -2   7   9   80.49    4.00
   2   7  -9   73.49    5.00
  -1  -7   9  165.88    7.10
   1  -7  -9  176.38    7.00
   1   7  -9  174.78    8.20
  -1   7   9  162.48    6.90
   0  -7   9   20.00    2.30
   0  -7  -9   25.70    2.10
   0   7  -9   18.00    2.80
   0   7   9   22.80    2.40
   1  -7   9    6.50    1.50
   1   7   9    3.70    1.30
   2  -7   9   37.50    3.40
   2   7   9   38.50    3.10
   3  -7   9   23.00    2.60
   3   7   9   23.70    2.80
   4  -7   9    0.50    1.00
   4   7   9    1.50    1.20
   5  -7   9   -0.10    1.00
   5   7   9   -0.50    1.00
   6  -7   9   -0.50    1.00
   6   7   9    0.70    1.40
   7  -7   9    8.30    1.90
   7   7   9    7.70    2.10
  12  -8  -9   -0.60    1.10
  11  -8  -9   -1.20    1.10
  10  -8  -9    2.60    1.20
   9  -8  -9    5.90    1.60
   9   8  -9    6.60    2.10
   8  -8  -9   -0.60    1.00
   8   8  -9    0.70    1.10
  -7  -8   9   26.60    2.60
   7  -8  -9   20.60    2.40
   7   8  -9   24.90    3.40
   6  -8  -9    1.30    1.00
  -6  -8   9    1.00    1.10
   6   8  -9    1.70    1.50
   5  -8  -9   10.40    1.70
  -5  -8   9   11.50    1.80
   5   8  -9   10.30    2.20
  -4  -8   9   36.00    2.90
   4  -8  -9   36.40    2.70
   4   8  -9   33.80    3.70
   3  -8  -9   10.30    1.70
  -3  -8   9    8.50    1.70
   3   8  -9   11.40    2.50
  -3   8   9    9.80    1.50
  -2  -8   9    1.20    1.10
   2   8  -9    0.60    1.20
  -2   8   9    0.90    0.90
  -1  -8   9    2.50    1.40
   1   8  -9    9.00    2.10
  -1   8   9    6.30    1.40
   0  -8   9   63.49    4.00
   0   8   9   76.19    4.10
   1  -8   9  208.88    8.60
   1   8   9  210.08    8.70
   2  -8   9   54.89    3.70
   2   8   9   60.49    3.90
   3  -8   9   26.30    2.90
   3   8   9   30.50    3.20
   4  -8   9    5.80    1.60
   4   8   9    5.40    1.70
   5  -8   9    4.10    1.50
   5   8   9    4.10    1.70
   6  -8   9    2.40    1.40
   6   8   9    0.90    1.40
   7  -8   9    1.30    1.40
   7   8   9    0.50    1.40
  11  -9  -9    2.60    1.50
  10  -9  -9    2.00    1.30
   9  -9  -9    0.40    1.20
   9   9  -9    0.70    1.30
   8  -9  -9   31.70    3.20
   8   9  -9   35.20    4.10
  -7  -9   9    1.70    1.30
   7  -9  -9    2.60    1.40
   7   9  -9    3.30    1.50
   6  -9  -9   36.60    2.90
  -6  -9   9   52.29    3.40
   6   9  -9   46.40    4.00
  -5  -9   9    3.90    1.40
   5  -9  -9    3.00    1.30
   5   9  -9    4.90    1.90
   4  -9  -9   -0.20    0.90
  -4  -9   9    0.50    1.10
   4   9  -9    0.10    1.20
  -3  -9   9   55.79    3.70
   3  -9  -9   59.49    3.50
   3   9  -9   54.89    4.40
   2  -9  -9    1.90    0.90
  -2  -9   9    3.30    1.30
   2   9  -9    0.80    1.20
  -1  -9   9    1.50    1.20
  -1   9   9    1.30    0.90
   0  -9   9   78.69    4.50
   0   9   9   84.99    4.60
   1  -9   9   17.30    2.40
   1   9   9   21.20    2.60
   2  -9   9   19.50    2.60
   2   9   9   21.30    2.70
   3  -9   9    2.50    1.30
   3   9   9    0.50    1.20
   4  -9   9    0.50    1.10
   4   9   9   -1.10    0.90
   5  -9   9   -0.50    1.00
   5   9   9    0.80    1.40
   6  -9   9   -0.10    1.10
   6   9   9   -0.80    1.00
  11 -10  -9   34.90    3.60
  10 -10  -9    0.10    1.40
   9 -10  -9    2.80    1.40
   9  10  -9    3.50    1.80
  -8 -10   9    8.60    2.20
   8 -10  -9    7.60    1.90
   8  10  -9    9.70    2.50
  -7 -10   9    2.10    1.40
   7 -10  -9    2.50    1.30
   7  10  -9    2.00    1.60
  -6 -10   9    1.50    1.20
   6 -10  -9    3.20    1.40
   6  10  -9    3.00    1.50
  -5 -10   9    1.70    1.20
   5 -10  -9    0.80    1.10
   5  10  -9    1.30    1.50
   4 -10  -9    8.50    1.60
  -4 -10   9    7.00    1.70
   4  10  -9   10.40    2.40
  -3 -10   9    1.10    1.20
   3 -10  -9    1.40    1.10
   3  10  -9    2.60    1.60
   2 -10  -9    0.30    0.80
  -2 -10   9   -0.60    1.00
  -1 -10   9    6.60    1.60
   1 -10  -9    9.20    1.60
   0 -10   9    1.40    1.20
   1 -10   9   86.49    4.90
   1  10   9   80.79    4.80
   2 -10   9    6.30    1.70
   2  10   9    4.40    1.70
   3 -10   9   16.80    2.50
   3  10   9   17.90    2.70
   4 -10   9    1.60    1.40
   4  10   9    3.70    1.80
   5 -10   9    2.60    1.50
   5  10   9   -1.50    1.10
   6 -10   9   -1.40    1.00
   6  10   9   -1.40    1.20
  10 -11  -9    9.00    2.20
   9 -11  -9   18.20    2.60
   8 -11  -9   20.90    2.80
  -8 -11   9   17.40    2.50
   8  11  -9   18.60    3.20
   7 -11  -9    0.50    1.40
  -7 -11   9    0.60    1.30
   7  11  -9    1.50    1.60
  -6 -11   9    0.40    1.30
   6 -11  -9   -1.30    0.90
   6  11  -9   -1.10    1.10
  -5 -11   9    3.80    1.40
   5 -11  -9    3.40    1.30
   5  11  -9    4.90    1.90
  -4 -11   9   17.30    2.50
   4 -11  -9   13.40    2.10
   4  11  -9   11.50    2.50
   3 -11  -9    0.90    1.20
  -3 -11   9    1.60    1.20
   2 -11  -9    6.20    1.30
  -2 -11   9    4.70    1.70
  -1 -11   9   20.60    2.60
   0 -11  -9    3.60    1.20
   0 -11   9    4.20    1.70
   1 -11   9   -0.20    1.00
  -1 -11  -9   -0.30    0.90
  -2 -11  -9    9.40    2.00
   2 -11   9    8.30    1.90
  -3 -11  -9   -0.40    1.00
   3 -11   9   -0.40    1.30
  -4 -11  -9    0.90    1.10
   4 -11   9   -0.40    1.00
  -5 -11  -9   -1.40    1.10
   5 -11   9    0.20    1.10
   9 -12  -9   49.40    4.00
   8 -12  -9    5.70    1.90
  -8 -12   9    3.00    1.60
   8  12  -9    4.60    2.10
  -7 -12   9    1.20    1.50
   7 -12  -9    3.60    1.70
   7  12  -9    5.40    2.20
   6 -12  -9    2.30    1.50
  -6 -12   9    3.70    1.60
  -5 -12   9    1.30    1.50
   5 -12  -9    2.90    1.30
   4 -12  -9   16.00    2.40
  -4 -12   9   12.40    2.20
  -3 -12   9   12.30    2.20
   3 -12  -9   11.90    2.10
  -2 -12   9    4.10    1.70
  -1 -12   9    1.60    1.30
   1 -12  -9   -0.60    0.80
   0 -12  -9    0.20    0.90
   0 -12   9    0.60    1.20
  -1 -12  -9   25.70    3.00
   1 -12   9   24.60    2.90
   2 -12   9   -0.20    1.10
  -2 -12  -9   -0.10    1.10
   3 -12   9   12.00    2.30
  -3 -12  -9    4.30    1.60
  -4 -12  -9    3.40    1.60
   4 -12   9    2.60    1.40
  -5 -12  -9    1.00    1.30
   5 -12   9   -0.60    1.20
  -8 -13   9   17.20    2.80
   8 -13  -9   20.60    3.10
  -7 -13   9   18.40    2.80
   7 -13  -9   18.90    2.80
  -6 -13   9    0.70    1.60
   6 -13  -9   -1.50    1.20
  -5 -13   9   -1.50    1.10
   5 -13  -9    0.10    1.10
   4 -13  -9    0.50    1.20
  -4 -13   9   -1.00    1.10
  -3 -13   9    4.90    1.70
   3 -13  -9    8.70    2.00
  -2 -13   9    2.50    1.40
   1 -13  -9    0.00    1.00
  -1 -13   9   -0.40    1.30
   0 -13   9    5.80    1.70
   0 -13  -9    8.80    2.00
  -1 -13  -9    0.00    1.00
   1 -13   9   -0.80    1.10
  -2 -13  -9    2.00    1.40
   2 -13   9    1.70    1.40
  -3 -13  -9   -0.20    1.10
   3 -13   9    1.20    1.50
   4 -13   9    1.20    1.50
  -4 -13  -9    0.30    1.20
   7 -14  -9    1.50    1.50
  -7 -14   9    0.40    1.50
   6 -14  -9    1.30    1.60
  -6 -14   9   -0.90    1.60
   5 -14  -9    0.60    1.40
  -5 -14   9   -1.20    1.40
  -4 -14   9   -0.60    1.30
   4 -14  -9   -0.60    1.20
  -3 -14   9    2.50    1.50
   3 -14  -9    0.60    1.40
  -2 -14   9    6.10    1.90
   1 -14  -9   -1.20    0.80
  -1 -14   9    0.00    1.20
   0 -14  -9    0.40    1.10
   0 -14   9    1.40    1.30
  -1 -14  -9   10.90    2.30
   1 -14   9   10.20    2.20
  -2 -14  -9    0.40    1.20
   2 -14   9    0.30    1.30
   3 -14   9    3.90    1.70
  -3 -14  -9    0.50    1.30
   6 -15  -9    2.50    1.90
  -6 -15   9    1.20    1.90
  -5 -15   9   -0.70    1.50
   5 -15  -9    1.00    1.50
   4 -15  -9   -1.20    1.30
  -4 -15   9    0.20    1.30
   3 -15  -9    1.60    1.50
  -3 -15   9    0.40    1.30
  -2 -15   9    6.50    2.00
  -1 -15   9   -0.70    1.40
   0 -15  -9   -1.10    1.10
   0 -15   9    0.10    1.30
  -1 -15  -9    5.70    1.80
   1 -15   9    5.50    1.80
  -3 -16   9   -1.40    1.20
   3 -16  -9    0.20    1.50
  -2 -16   9    1.70    1.70
  13   0 -10    0.80    1.10
  13   0 -10    0.00    1.70
  12   0 -10    8.60    2.20
  12   0 -10    9.00    1.80
  11   0 -10    0.70    1.20
  11   0 -10    1.50    1.00
  10   0 -10    8.70    1.50
  10   0 -10   12.50    2.30
   9   0 -10   -0.40    0.90
   8   0 -10  206.78    9.10
   7   0 -10   -0.30    0.90
   6   0 -10   26.80    3.00
  -5   0  10    0.80    0.90
   5   0 -10   -0.20    0.70
   4   0 -10   27.50    2.90
  -4   0  10   28.50    1.90
  -3   0  10   -0.30    0.60
   3   0 -10    0.00    0.70
   2   0 -10   82.09    4.60
  -2   0  10   76.09    3.80
  -1   0  10   -1.10    0.60
   1   0 -10    0.50    0.80
   0   0  10    1.90    0.90
   0   0 -10    2.70    1.10
   1   0  10   -0.50    0.70
  -1   0 -10    0.90    0.90
   2   0  10    3.20    1.20
   3   0  10   -0.90    0.80
   4   0  10   52.39    3.60
   5   0  10    0.30    1.10
   6   0  10    1.80    1.30
   7   0  10    0.60    1.30
  13  -1 -10   15.80    2.80
  13  -1 -10   13.80    2.30
  13   1 -10   16.00    2.50
  12  -1 -10   -0.70    0.90
  12  -1 -10   -1.40    1.00
  12   1 -10    0.30    1.30
  12   1 -10    1.10    1.20
  11  -1 -10   28.50    3.50
  11  -1 -10   27.10    2.60
  11   1 -10   28.70    3.50
  10  -1 -10    0.00    1.00
  10  -1 -10    0.80    0.80
  10   1 -10   -0.50    0.80
   9  -1 -10    2.00    0.90
   9  -1 -10    0.20    1.00
   9   1 -10    1.80    1.20
   8  -1 -10   26.00    2.70
   8  -1 -10   29.70    3.40
   8   1 -10   25.70    3.10
   7  -1 -10   31.50    3.30
   7   1 -10   31.70    3.40
   6  -1 -10    4.50    1.40
   6   1 -10    6.40    1.60
  -5  -1  10    1.50    0.70
   5  -1 -10    1.20    0.90
   5   1 -10    0.40    0.80
   4  -1 -10   20.10    2.50
   4   1 -10   23.10    2.70
  -4   1  10   17.90    1.70
  -3  -1  10   82.29    3.90
   3  -1 -10   83.89    4.60
  -3   1  10   79.69    3.80
   3   1 -10   86.39    4.70
  -2  -1  10   46.20    2.80
   2  -1 -10   49.70    3.40
   2   1 -10   50.29    3.50
  -2   1  10   47.00    2.80
   1  -1 -10   62.59    3.80
  -1  -1  10   62.19    3.40
  -1   1  10   58.39    3.30
   1   1 -10   57.99    3.90
   0  -1 -10   -0.20    0.80
   0  -1  10    1.50    0.90
   0   1  10    0.70    0.90
   0   1 -10    1.30    1.00
  -1  -1 -10   40.00    2.90
   1  -1  10   36.80    2.70
   1   1  10   37.60    2.70
  -1   1 -10   42.50    3.10
   2  -1  10   -0.30    0.80
  -2   1 -10   -0.80    0.70
   2   1  10   -0.20    0.80
   3  -1  10    1.00    1.00
   3   1  10    1.30    1.20
   4  -1  10    8.90    1.90
   4   1  10   10.60    1.90
   5  -1  10    1.90    1.30
   5   1  10   -0.60    0.90
   6  -1  10   -0.80    1.20
   6   1  10   -0.20    1.10
   7  -1  10    5.20    1.80
   7   1  10    4.60    1.80
  13  -2 -10   27.40    3.00
  13  -2 -10   23.00    3.40
  12  -2 -10   -0.10    1.00
  12  -2 -10    0.00    1.30
  12   2 -10    1.20    1.30
  11  -2 -10   -1.20    0.90
  11  -2 -10    0.30    0.90
  11   2 -10    2.10    1.30
  10  -2 -10    2.20    1.30
  10  -2 -10    1.20    0.90
  10   2 -10    2.40    1.40
   9  -2 -10    0.30    0.70
   9  -2 -10    0.60    0.90
   9   2 -10    0.30    1.10
   8  -2 -10   47.00    2.80
   8  -2 -10   46.50    3.50
   8   2 -10   50.09    3.80
   7  -2 -10   -0.90    0.90
   7  -2 -10    0.80    0.70
   7   2 -10    0.90    1.10
   6  -2 -10   31.20    2.70
   6   2 -10   32.40    3.40
  -5  -2  10   28.50    2.00
   5  -2 -10   24.80    2.80
   5   2 -10   25.60    3.00
  -4  -2  10    1.20    0.80
   4  -2 -10    5.30    1.40
   4   2 -10    4.20    1.40
  -4   2  10    3.10    0.80
  -3  -2  10    3.70    1.10
   3  -2 -10    2.50    1.00
   3   2 -10    0.30    0.80
  -3   2  10    2.30    0.80
   2  -2 -10   27.80    2.90
  -2  -2  10   33.50    2.40
   2   2 -10   22.30    2.70
  -2   2  10   24.40    2.00
   1  -2 -10   14.30    2.00
  -1  -2  10   15.20    1.90
   1   2 -10   17.90    2.50
  -1   2  10   17.80    1.90
   0  -2  10   20.40    2.30
   0  -2 -10   18.00    2.30
   0   2  10   20.20    2.20
   0   2 -10   20.80    2.60
  -1  -2 -10    6.00    1.40
   1  -2  10    4.10    1.30
   1   2  10    5.10    1.30
  -1   2 -10    2.40    1.10
   2  -2  10    0.40    0.90
  -2   2 -10    0.40    0.90
   2   2  10    1.80    1.00
   3  -2  10   20.50    2.50
   3   2  10   21.20    2.60
   4  -2  10   33.40    3.20
   4   2  10   30.60    3.20
   5  -2  10    1.70    1.20
   5   2  10    1.80    1.30
   6  -2  10   18.90    2.80
   6   2  10   18.90    2.70
   7  -2  10    0.40    1.10
   7   2  10    3.50    1.70
  13  -3 -10    4.20    1.80
  13  -3 -10    3.50    1.40
  12  -3 -10    2.40    1.50
  12  -3 -10    1.80    1.20
  12   3 -10    0.10    1.20
  11  -3 -10    2.60    1.50
  11  -3 -10    5.10    1.30
  11   3 -10    3.70    1.60
  10  -3 -10   -0.20    0.80
  10  -3 -10   -0.40    0.90
  10   3 -10    0.00    1.10
   9  -3 -10    1.70    0.80
   9  -3 -10    2.10    1.20
   9   3 -10    2.30    1.30
   8  -3 -10   66.09    3.50
   8  -3 -10   72.39    4.40
   8   3 -10   62.09    4.40
   7  -3 -10    0.50    0.90
   7  -3 -10    0.70    0.70
   7   3 -10    0.10    0.90
   6  -3 -10   58.79    3.70
   6  -3 -10   52.29    2.80
   6   3 -10   53.49    3.90
   5  -3 -10    9.30    1.80
   5   3 -10   10.00    1.90
   4  -3 -10   60.09    3.70
  -4  -3  10   58.79    3.20
  -4   3  10   64.49    3.10
   4   3 -10   63.59    4.20
  -3  -3  10   75.29    3.80
   3  -3 -10   73.29    4.20
   3   3 -10   81.29    4.70
  -2  -3  10  123.09    5.40
   2  -3 -10  127.69    5.80
   2   3 -10  111.29    6.10
  -2   3  10  123.99    5.20
  -1  -3  10    3.80    1.10
   1  -3 -10    2.70    1.10
  -1   3  10    4.50    1.10
   1   3 -10    2.50    1.30
   0  -3 -10    1.70    1.00
   0  -3  10    2.20    1.00
   0   3 -10    3.40    1.40
   0   3  10    2.30    1.00
   1  -3  10   51.09    3.30
   1   3  10   54.79    3.40
  -1   3 -10   51.29    3.80
   2  -3  10   10.90    1.90
  -2   3 -10   10.30    2.00
   2   3  10   12.80    2.00
   3  -3  10   24.80    2.70
   3   3  10   25.00    2.80
   4  -3  10   -0.60    1.10
   4   3  10    1.20    1.10
   5  -3  10   15.80    2.40
   5   3  10   13.80    2.30
   6  -3  10    2.20    1.40
   6   3  10    2.10    1.40
   7  -3  10    4.20    1.80
   7   3  10    7.30    1.90
  12  -4 -10    5.10    1.50
  12  -4 -10    7.10    1.90
  11  -4 -10   55.09    3.50
  11  -4 -10   47.10    4.00
  11   4 -10   47.40    4.10
  10  -4 -10    5.80    1.70
  10  -4 -10    5.40    1.30
  10   4 -10    8.10    2.10
   9  -4 -10    5.90    1.30
   9  -4 -10    6.80    1.80
   9   4 -10    5.60    1.70
   8  -4 -10    0.40    1.00
   8  -4 -10    0.80    0.90
   8   4 -10    1.30    1.20
   7  -4 -10    0.90    0.90
   7  -4 -10   -0.20    0.70
   7   4 -10    0.00    1.00
   6  -4 -10    1.00    1.10
  -6  -4  10   -0.50    0.80
   6  -4 -10   -1.30    0.70
   6   4 -10   -0.80    0.70
  -5  -4  10   40.40    2.50
   5  -4 -10   38.90    2.40
   5  -4 -10   38.80    3.00
   5   4 -10   40.70    3.50
   4  -4 -10    7.40    1.60
  -4  -4  10    8.40    1.40
   4   4 -10    6.20    1.60
   3  -4 -10   13.20    2.00
  -3  -4  10   12.40    1.70
   3   4 -10   12.80    2.30
  -2  -4  10  107.69    5.00
   2  -4 -10  108.09    5.30
  -2   4  10  111.69    4.90
   2   4 -10  100.19    5.70
   1  -4 -10  104.69    5.10
  -1  -4  10  100.09    4.90
   1   4 -10  106.19    5.80
  -1   4  10  101.59    4.80
   0  -4 -10   19.20    2.20
   0  -4  10   20.30    2.40
   0   4  10   17.10    2.00
   0   4 -10   15.50    2.60
   1  -4  10   59.79    3.70
  -1   4 -10   61.39    4.20
   1   4  10   62.29    3.70
   2  -4  10    5.50    1.40
  -2   4 -10    3.20    1.40
   2   4  10    6.30    1.50
   3  -4  10    9.50    1.80
   3   4  10   14.00    2.20
   4  -4  10    7.50    1.70
   4   4  10   10.50    2.10
   5  -4  10    7.10    1.70
   5   4  10    6.10    1.70
   6  -4  10   18.80    2.70
   6   4  10   20.00    2.80
   7  -4  10    8.60    2.00
   7   4  10    4.10    1.70
  12  -5 -10    3.70    1.50
  12  -5 -10    4.00    1.70
  11  -5 -10    9.20    1.70
  11  -5 -10    4.60    1.60
  11   5 -10    9.20    2.30
  10  -5 -10    5.20    1.40
  10  -5 -10    2.30    1.30
  10   5 -10    4.80    1.70
   9  -5 -10   11.00    1.70
   9   5 -10   12.20    2.50
   8  -5 -10   23.30    2.30
   8   5 -10   24.60    3.20
   7  -5 -10   19.10    2.50
   7  -5 -10   19.10    2.00
   7   5 -10   18.50    2.90
   6  -5 -10   82.19    4.60
   6  -5 -10   75.59    3.70
   6   5 -10   70.49    4.80
  -5  -5  10    1.40    0.80
   5  -5 -10    0.50    1.00
   5  -5 -10   -1.60    0.70
   5   5 -10    0.60    1.00
   4  -5 -10  410.76   13.70
  -4  -5  10  406.26   14.10
   4  -5 -10  404.26   14.80
   4   5 -10  417.36   15.60
  -3  -5  10   48.90    3.10
   3  -5 -10   52.19    3.40
   3   5 -10   50.09    3.90
   2  -5 -10   10.00    1.60
  -2  -5  10    5.90    1.50
   2   5 -10    8.50    1.80
  -2   5  10    7.40    1.40
  -1  -5  10  112.69    5.40
   1  -5 -10  112.49    5.40
  -1   5  10  120.49    5.40
   1   5 -10  117.49    6.30
   0  -5 -10    0.30    0.70
   0  -5  10   -0.30    1.00
   0   5  10   -0.40    0.70
   0   5 -10   -0.50    1.00
   1  -5  10   62.29    3.90
   1   5  10   64.19    3.90
  -1   5 -10   55.09    4.20
   2  -5  10    8.20    1.80
   2   5  10   10.60    1.90
   3  -5  10   36.80    3.00
   3   5  10   31.60    3.30
   4  -5  10    3.80    1.60
   4   5  10    3.50    1.40
   5  -5  10   -0.10    1.00
   5   5  10   -0.20    1.10
   6  -5  10    2.10    1.40
   6   5  10   -0.10    1.20
   7  -5  10   -0.40    1.20
   7   5  10    0.80    1.30
  12  -6 -10    8.30    1.80
  12  -6 -10   10.20    2.20
  11  -6 -10   -1.10    1.00
  11   6 -10    1.80    1.40
  10  -6 -10   -0.50    1.00
  10   6 -10    1.80    1.60
   9  -6 -10   -0.80    0.90
   9   6 -10    2.00    1.40
   8  -6 -10   -0.20    0.80
   8   6 -10   -0.90    0.90
   7  -6 -10   62.79    3.60
   7   6 -10   63.19    4.60
  -6  -6  10  120.69    5.40
   6  -6 -10  123.59    5.40
   6   6 -10  125.79    6.80
  -5  -6  10   72.19    3.80
   5  -6 -10   75.69    3.70
   5   6 -10   61.49    4.50
   4  -6 -10  102.69    4.70
   4  -6 -10  112.49    5.40
  -4  -6  10  110.59    5.10
   4   6 -10   99.49    6.00
  -3  -6  10   32.40    2.60
   3  -6 -10   28.50    2.90
   3  -6 -10   28.10    2.10
  -3   6  10   16.50    1.90
   3   6 -10   21.90    3.00
   2  -6 -10   -1.00    1.20
   2  -6 -10   -0.90    0.60
  -2  -6  10    0.60    0.90
   2   6 -10   -0.40    1.00
  -2   6  10    0.30    0.80
  -1  -6  10   25.50    2.70
   1  -6 -10   22.80    2.40
   1   6 -10   26.00    3.30
  -1   6  10   19.10    2.30
   0  -6  10    2.60    1.40
   0   6  10    4.60    1.30
   0   6 -10    6.50    1.90
   1  -6  10  112.09    5.70
   1   6  10  113.99    5.60
  -1   6 -10  115.29    6.40
   2  -6  10    5.00    1.60
   2   6  10    4.60    1.50
   3  -6  10   17.80    2.40
   3   6  10   17.00    2.50
   4  -6  10    3.40    1.40
   4   6  10    5.60    1.70
   5  -6  10    0.80    1.40
   5   6  10   -1.30    1.10
   6  -6  10   -0.30    1.00
   6   6  10   -0.20    1.20
   7  -6  10   -0.60    1.20
   7   6  10   -0.20    1.30
  12  -7 -10   15.10    2.40
  11  -7 -10    0.50    1.20
  10  -7 -10    1.00    1.10
  10   7 -10    2.90    1.70
   9  -7 -10   66.49    3.90
   9   7 -10   70.99    5.00
   8  -7 -10    8.20    1.60
   8   7 -10    9.90    2.30
   7  -7 -10   -0.80    0.90
   7   7 -10    0.10    1.20
   6  -7 -10   29.70    2.50
  -6  -7  10   31.00    2.80
   6   7 -10   24.60    3.30
  -5  -7  10   14.00    2.00
   5  -7 -10   12.40    1.70
   5   7 -10   14.70    2.50
  -4  -7  10  109.59    5.20
   4  -7 -10  111.09    5.00
   4   7 -10  107.09    6.30
  -3  -7  10   32.90    2.60
   3  -7 -10   32.30    2.40
  -3   7  10   25.20    2.40
   3   7 -10   30.00    3.60
   2  -7 -10   15.00    2.10
  -2  -7  10    9.20    1.80
   2   7 -10   11.10    2.40
  -2   7  10   13.20    1.80
   1  -7 -10    6.40    1.40
  -1  -7  10    6.90    1.60
   1   7 -10    6.20    1.80
  -1   7  10    5.50    1.40
   0  -7  10    1.90    1.20
   0   7  10    3.40    1.20
   0   7 -10    0.50    1.20
   1  -7  10   45.10    3.30
   1   7  10   41.60    3.20
   2  -7  10    1.90    1.10
   2   7  10    5.70    1.60
   3  -7  10    3.80    1.40
   3   7  10    2.60    1.30
   4  -7  10    6.80    1.70
   4   7  10   10.80    2.10
   5  -7  10    1.40    1.20
   5   7  10    1.40    1.30
   6  -7  10    1.00    1.40
   6   7  10   -0.80    1.20
  11  -8 -10   -0.40    1.00
  10  -8 -10   18.50    2.40
  10   8 -10   21.80    3.50
   9  -8 -10   26.30    2.70
   9   8 -10   18.80    3.20
   8  -8 -10   13.50    2.10
   8   8 -10    9.70    2.30
   7  -8 -10    0.40    1.10
  -7  -8  10    1.60    1.20
   7   8 -10    0.40    1.10
  -6  -8  10   80.29    4.30
   6  -8 -10   80.39    4.30
   6   8 -10   75.99    5.30
  -5  -8  10    2.30    1.20
   5  -8 -10    0.80    0.90
   5   8 -10    1.80    1.40
   4  -8 -10   -0.80    0.80
  -4  -8  10    0.00    1.00
   4   8 -10    0.60    1.20
   3  -8 -10    2.20    1.10
  -3  -8  10    4.50    1.40
   3   8 -10    2.10    1.40
  -2  -8  10   95.69    5.00
   2   8 -10   90.19    5.90
  -2   8  10   94.29    4.70
  -1  -8  10   30.90    3.00
   1  -8 -10   33.00    2.70
   1   8 -10   32.50    3.90
  -1   8  10   36.20    2.80
   0  -8  10   26.90    2.90
   0   8  10   28.50    2.90
   1  -8  10   10.90    2.00
   1   8  10    9.90    2.00
   2  -8  10    0.60    1.20
   2   8  10    0.30    1.00
   3  -8  10    1.10    1.20
   3   8  10    1.90    1.40
   4  -8  10    3.60    1.50
   4   8  10    3.30    1.60
   5  -8  10    4.80    1.80
   5   8  10    5.50    1.80
   6  -8  10    0.50    1.30
   6   8  10   -0.80    1.00
  11  -9 -10    2.70    1.40
  10  -9 -10   -1.00    1.10
  10   9 -10   -1.20    1.30
   9  -9 -10    8.10    1.80
   9   9 -10    4.00    1.90
   8  -9 -10   25.00    2.80
   8   9 -10   17.30    3.00
   7  -9 -10   55.09    3.70
  -7  -9  10   56.09    3.60
   7   9 -10   52.99    4.60
  -6  -9  10    6.10    1.60
   6  -9 -10    7.50    1.60
   6   9 -10    6.80    2.00
  -5  -9  10    3.00    1.30
   5  -9 -10    3.50    1.20
   5   9 -10    5.90    1.90
  -4  -9  10    6.60    1.60
   4  -9 -10    5.70    1.40
   4   9 -10    6.80    2.10
   3  -9 -10    1.30    1.10
  -3  -9  10   -0.40    1.10
   3   9 -10    0.30    1.30
  -2  -9  10   39.50    3.20
   2   9 -10   35.00    4.20
  -2   9  10   33.60    2.70
  -1  -9  10   14.20    2.20
  -1   9  10   14.20    2.00
   0  -9  10    0.30    1.10
   0   9  10   -1.30    0.80
   1  -9  10    0.70    1.20
   1   9  10    2.10    1.20
   2  -9  10   18.20    2.70
   2   9  10   17.40    2.50
   3  -9  10   15.00    2.40
   3   9  10   20.20    2.80
   4  -9  10    3.10    1.50
   4   9  10    0.80    1.30
   5  -9  10    2.30    1.50
   5   9  10    1.00    1.40
  10 -10 -10    2.50    1.60
   9 -10 -10    0.10    1.40
   9  10 -10   -1.00    1.30
   8 -10 -10   16.70    2.40
   8  10 -10   18.70    3.20
  -7 -10  10   -1.50    1.00
   7 -10 -10   -1.70    1.00
   7  10 -10   -1.20    1.00
  -6 -10  10    1.80    1.30
   6 -10 -10    1.90    1.30
   6  10 -10    1.20    1.40
   5 -10 -10    5.90    1.60
  -5 -10  10    6.00    1.70
   5  10 -10    0.30    1.40
  -4 -10  10    1.50    1.30
   4 -10 -10    1.90    1.10
   4  10 -10    2.60    1.50
   3 -10 -10   13.30    2.00
  -3 -10  10    9.10    1.80
   3  10 -10   10.80    2.60
  -2 -10  10    3.00    1.40
   2 -10 -10    1.50    1.00
  -1 -10  10    4.40    1.50
   1 -10 -10    5.50    1.30
   0 -10  10    1.10    1.30
   0  10  10   -0.50    1.00
   1 -10  10   29.70    3.30
   1  10  10   23.30    2.80
   2 -10  10    2.90    1.40
   2  10  10    1.70    1.20
   3 -10  10    1.20    1.40
   3  10  10    1.30    1.40
   4 -10  10    5.20    1.70
   4  10  10    3.50    1.70
   5 -10  10    5.00    1.70
   5  10  10    2.40    1.80
  10 -11 -10    4.50    1.80
   9 -11 -10   13.10    2.50
   9  11 -10   13.80    2.90
   8 -11 -10   12.00    2.30
   8  11 -10    8.00    2.30
  -7 -11  10    5.70    1.80
   7 -11 -10    2.40    1.50
   7  11 -10    3.20    1.70
   6 -11 -10   -0.50    1.10
  -6 -11  10   -1.00    1.10
   6  11 -10    1.80    1.60
   5 -11 -10    1.90    1.30
  -5 -11  10    2.60    1.40
   5  11 -10    1.50    1.50
   4 -11 -10    0.40    1.10
  -4 -11  10   -0.40    1.10
   4  11 -10    0.30    1.30
  -3 -11  10    0.30    1.40
   3 -11 -10    2.10    1.20
  -2 -11  10   34.10    3.50
   1 -11 -10    1.90    1.10
  -1 -11  10    0.60    1.10
   0 -11 -10    1.20    1.10
   0 -11  10    0.20    1.20
   1 -11  10   -1.80    1.10
  -1 -11 -10    3.30    1.40
   2 -11  10    2.80    1.50
   3 -11  10    1.90    1.50
   4 -11  10    0.50    1.10
   9 -12 -10    3.00    1.80
   8 -12 -10   -0.90    1.30
   8  12 -10   -0.20    1.70
   7 -12 -10   14.30    2.60
  -7 -12  10   14.00    2.50
   7  12 -10   16.10    3.20
  -6 -12  10   12.50    2.20
   6 -12 -10   15.20    2.40
   6  12 -10   15.00    3.00
   5 -12 -10    2.00    1.40
  -5 -12  10    1.20    1.40
  -4 -12  10    1.80    1.40
   4 -12 -10    2.40    1.40
   3 -12 -10    3.50    1.50
  -3 -12  10    5.90    1.90
  -2 -12  10   10.10    2.20
  -1 -12  10    2.90    1.60
   1 -12 -10    5.50    1.60
   0 -12 -10    7.20    1.80
   0 -12  10    5.60    1.70
   1 -12  10   -0.60    1.00
  -1 -12 -10    0.90    1.10
  -2 -12 -10    4.00    1.50
   2 -12  10    3.00    1.50
  -3 -12 -10    0.20    1.10
   3 -12  10   -2.00    1.20
  -8 -13  10   -1.60    1.40
   8 -13 -10    1.50    1.70
  -7 -13  10    4.00    1.90
   7 -13 -10    6.00    1.90
  -6 -13  10    5.40    1.80
   6 -13 -10    1.40    1.60
  -5 -13  10   11.40    2.30
   5 -13 -10   16.70    2.60
  -4 -13  10    5.80    1.80
   4 -13 -10    7.40    1.80
   3 -13 -10    7.20    1.80
  -3 -13  10    7.90    2.10
  -2 -13  10    1.40    1.30
  -1 -13  10    0.10    1.20
   0 -13 -10    3.50    1.40
   0 -13  10    0.20    1.30
  -1 -13 -10    1.60    1.40
   1 -13  10    2.40    1.40
  -2 -13 -10    5.10    1.70
   2 -13  10    5.50    1.80
  -6 -14  10    3.00    1.90
   6 -14 -10    0.30    1.50
   5 -14 -10   20.00    2.90
  -5 -14  10   15.70    2.80
  -4 -14  10   -0.30    1.30
   4 -14 -10    2.30    1.40
   3 -14 -10    4.20    1.80
  -3 -14  10    4.80    1.80
  -2 -14  10    2.20    1.60
  -1 -14  10   11.70    2.40
   0 -14 -10    3.50    1.60
   0 -14  10    4.10    1.80
   1 -14  10    6.50    1.90
  -1 -14 -10   10.10    2.20
   4 -15 -10   10.60    2.40
  -4 -15  10    9.40    2.40
   3 -15 -10    2.70    1.70
  -3 -15  10   -0.80    1.50
  -2 -15  10    4.40    2.00
  -1 -15  10   -0.10    1.50
  12   0 -11    0.30    1.20
  11   0 -11   34.40    4.10
  10   0 -11    0.90    1.10
   9   0 -11   18.70    2.80
   8   0 -11   -0.10    0.90
   7   0 -11   24.70    3.10
   6   0 -11    0.80    0.90
   5   0 -11   -0.20    0.80
  -4   0  11    0.00    0.30
   4   0 -11   -0.80    0.80
   3   0 -11   11.60    2.00
  -3   0  11   12.00    1.60
  -2   0  11   -0.80    0.70
   2   0 -11   -1.30    0.80
   1   0 -11  192.48    8.60
  -1   0  11  208.58    8.00
   0   0  11   -0.10    0.90
   0   0 -11   -1.40    0.70
   1   0  11   86.49    4.60
  -1   0 -11   76.69    4.60
   2   0  11    0.00    1.00
   3   0  11    1.80    1.20
   4   0  11    0.00    1.10
   5   0  11    1.50    1.40
   6   0  11    0.20    1.20
   7   0  11    2.40    1.60
  12  -1 -11    5.40    1.90
  12   1 -11    7.80    2.20
  11  -1 -11    1.80    1.20
  11   1 -11   -1.30    1.20
  10  -1 -11    2.70    1.30
  10   1 -11    5.60    1.80
   9  -1 -11   -0.80    0.80
   9   1 -11    1.00    1.10
   8  -1 -11   30.10    3.40
   8   1 -11   28.90    3.40
   7  -1 -11    1.30    1.10
   7   1 -11    2.60    1.30
   6  -1 -11    8.50    2.00
   6   1 -11    8.10    1.80
   5  -1 -11    1.50    1.10
   5   1 -11    0.60    0.90
   4  -1 -11  131.59    6.40
  -4  -1  11  131.29    5.40
  -4   1  11  115.39    5.20
   4   1 -11  127.09    6.50
  -3  -1  11   -0.10    0.80
   3  -1 -11    1.50    1.00
   3   1 -11    0.10    0.90
  -3   1  11    1.80    0.80
   2  -1 -11    1.70    1.20
  -2  -1  11    1.50    0.90
  -2   1  11    2.10    0.90
   2   1 -11    2.10    1.30
   1  -1 -11    0.80    0.90
  -1  -1  11    2.80    1.20
  -1   1  11    1.20    1.10
   1   1 -11    2.00    1.20
   0  -1  11   23.20    2.40
   0  -1 -11   19.20    2.60
   0   1 -11   22.60    2.80
   0   1  11   22.90    2.40
  -1  -1 -11    0.20    1.10
   1  -1  11   -1.00    0.90
   1   1  11    0.10    0.90
  -1   1 -11   -0.60    1.00
   2  -1  11   48.20    3.40
   2   1  11   40.60    3.30
   3  -1  11    1.60    1.20
   3   1  11    0.20    1.10
   4  -1  11    8.50    1.90
   4   1  11    6.70    1.70
   5  -1  11   -0.90    1.00
   5   1  11    0.90    1.20
   6  -1  11    4.10    1.60
   6   1  11    6.80    2.00
   7  -1  11   -0.20    1.20
   7   1  11    2.30    1.50
  12  -2 -11    0.20    1.20
  12   2 -11   -0.10    1.30
  11  -2 -11   16.20    2.80
  11   2 -11   15.20    2.80
  10  -2 -11    5.80    1.80
  10   2 -11    7.00    2.10
   9  -2 -11    3.50    1.50
   9   2 -11    1.50    1.20
   8  -2 -11   85.69    5.20
   8   2 -11   78.49    5.20
   7  -2 -11    3.80    1.40
   7   2 -11    2.40    1.30
   6  -2 -11   32.90    3.50
   6   2 -11   28.80    3.30
  -5  -2  11    4.10    1.00
   5  -2 -11    4.30    1.40
   5   2 -11    4.50    1.50
  -4  -2  11   12.70    1.70
   4  -2 -11   12.00    2.10
  -4   2  11   12.60    1.50
   4   2 -11   10.20    2.10
  -3  -2  11   -1.20    0.70
   3  -2 -11   -0.50    0.70
   3   2 -11    0.20    1.00
  -3   2  11   -0.70    0.70
  -2  -2  11   -0.10    0.90
   2  -2 -11    0.70    1.00
   2   2 -11    2.00    1.20
  -2   2  11    0.10    0.70
   1  -2 -11  108.69    5.60
  -1  -2  11  104.99    5.20
   1   2 -11  117.29    6.10
  -1   2  11  123.29    5.40
   0  -2  11   74.19    4.00
   0  -2 -11   62.19    4.10
   0   2 -11   71.89    4.60
   0   2  11   69.29    4.00
   1  -2  11   44.80    3.30
  -1   2 -11   51.79    3.80
   1   2  11   46.60    3.30
   2  -2  11    0.30    1.00
   2   2  11    0.00    1.10
  -2   2 -11    0.00    1.20
   3  -2  11   27.80    3.00
   3   2  11   20.20    2.60
   4  -2  11   15.60    2.40
   4   2  11   12.00    2.20
   5  -2  11    0.00    1.20
   5   2  11    0.70    1.30
   6  -2  11    0.50    1.30
   6   2  11    0.90    1.30
  12  -3 -11    6.70    2.10
  12   3 -11    7.00    2.20
  11  -3 -11    4.70    1.80
  11   3 -11   10.00    2.40
  10  -3 -11   23.20    3.10
  10   3 -11   20.20    3.00
   9  -3 -11    2.90    1.40
   9   3 -11    2.40    1.30
   8  -3 -11   49.90    3.80
   8   3 -11   49.40    4.10
   7  -3 -11   11.90    2.20
   7   3 -11   20.00    3.00
   6  -3 -11    0.60    1.00
   6   3 -11    2.40    1.20
  -5  -3  11    0.50    0.70
   5  -3 -11    1.40    1.10
   5   3 -11    1.60    1.10
  -4  -3  11    6.80    1.40
   4  -3 -11    6.50    1.60
   4   3 -11    7.80    1.90
  -3  -3  11   10.90    1.70
   3  -3 -11   13.70    2.30
  -3   3  11   13.60    1.70
   3   3 -11   10.40    2.10
   2  -3 -11    3.30    1.20
  -2  -3  11    7.90    1.60
   2   3 -11    7.40    1.90
  -2   3  11    5.90    1.20
   1  -3 -11    9.40    1.80
  -1  -3  11    8.20    1.60
  -1   3  11    9.50    1.70
   1   3 -11    7.90    1.90
   0  -3  11   27.00    2.70
   0  -3 -11   30.30    3.10
   0   3  11   24.00    2.60
   0   3 -11   31.50    3.30
   1  -3  11   64.39    4.00
  -1   3 -11   60.09    4.30
   1   3  11   70.49    4.10
   2  -3  11   19.30    2.50
  -2   3 -11   15.60    2.50
   2   3  11   17.10    2.50
   3  -3  11    6.00    1.60
   3   3  11    5.50    1.60
   4  -3  11    1.20    1.20
   4   3  11    1.00    1.20
   5  -3  11    0.50    1.30
   5   3  11   -0.50    1.10
   6  -3  11    3.00    1.50
   6   3  11    4.40    1.70
  12  -4 -11   -0.10    1.00
  12  -4 -11    0.20    1.20
  12   4 -11    2.90    1.80
  11  -4 -11    1.10    1.20
  11  -4 -11   -0.60    0.90
  11   4 -11    2.10    1.50
  10  -4 -11    0.70    1.10
  10   4 -11    3.20    1.50
   9  -4 -11    9.00    2.00
   9   4 -11    7.00    2.10
   8  -4 -11   34.20    3.60
   8   4 -11   33.50    3.80
   7  -4 -11    0.00    1.00
   7   4 -11    1.40    1.30
   6  -4 -11    4.40    1.40
   6   4 -11    4.10    1.60
  -5  -4  11   46.70    2.90
   5  -4 -11   42.10    3.30
   5   4 -11   45.40    3.80
   4  -4 -11    4.10    1.40
  -4  -4  11    6.40    1.30
   4   4 -11    4.50    1.60
  -3  -4  11   30.70    2.80
   3  -4 -11   22.40    2.70
  -3   4  11   23.80    2.00
   3   4 -11   27.20    3.20
  -2  -4  11    6.90    1.50
   2  -4 -11    5.50    1.50
   2   4 -11    3.80    1.50
  -2   4  11    4.40    1.10
  -1  -4  11    3.40    1.20
   1  -4 -11    2.40    1.10
  -1   4  11    3.90    1.10
   1   4 -11    2.10    1.30
   0  -4  11   73.59    4.20
   0  -4 -11   71.29    4.70
   0   4 -11   68.99    4.80
   0   4  11   77.09    4.30
   1  -4  11   45.60    3.30
  -1   4 -11   39.20    4.00
   1   4  11   43.70    3.20
   2  -4  11   20.20    2.60
  -2   4 -11   19.80    3.00
   2   4  11   23.20    2.80
   3  -4  11    3.80    1.40
   3   4  11    4.80    1.60
   4  -4  11    2.10    1.40
   4   4  11    1.50    1.30
   5  -4  11    1.20    1.30
   5   4  11   -0.70    1.10
   6  -4  11    0.20    1.40
   6   4  11   -0.10    1.40
  12  -5 -11   -1.20    0.90
  12  -5 -11    1.00    1.20
  11  -5 -11    7.00    1.60
  11  -5 -11    5.10    1.80
  11   5 -11    7.60    2.30
  10  -5 -11    6.00    1.80
  10  -5 -11    3.50    1.20
  10   5 -11    1.80    1.40
   9  -5 -11    5.90    1.70
   9  -5 -11   11.00    1.70
   9   5 -11    9.80    2.30
   8  -5 -11    0.90    1.20
   8   5 -11   -0.30    1.10
   7  -5 -11   40.90    3.40
   7   5 -11   35.50    4.00
  -6  -5  11    0.50    0.90
   6  -5 -11   -0.60    0.70
   6   5 -11   -0.60    0.90
  -5  -5  11    4.90    1.30
   5  -5 -11    4.10    1.30
   5   5 -11    3.80    1.50
   4  -5 -11    1.00    0.90
  -4  -5  11    2.20    1.20
   4   5 -11    0.80    1.20
   3  -5 -11    6.90    1.60
  -3  -5  11    7.40    1.60
  -3   5  11    2.90    0.80
   3   5 -11    6.90    1.90
  -2  -5  11    0.90    1.00
   2  -5 -11    1.00    1.00
   2   5 -11    1.60    1.30
  -2   5  11    1.70    0.90
   1  -5 -11    0.70    0.90
  -1  -5  11   -0.90    1.00
   1   5 -11    1.80    1.40
  -1   5  11    0.60    0.90
   0  -5  11    0.20    1.10
   0   5  11    0.10    0.90
   0   5 -11    0.40    1.20
   1  -5  11   50.19    3.50
   1   5  11   53.39    3.70
  -1   5 -11   49.99    4.20
   2  -5  11    9.70    1.90
   2   5  11    8.20    1.80
   3  -5  11   10.20    2.00
   3   5  11    8.80    2.00
   4  -5  11   12.00    2.30
   4   5  11   15.20    2.60
   5  -5  11   -1.20    1.00
   5   5  11    0.70    1.50
   6  -5  11    0.70    1.30
   6   5  11   -0.50    1.20
  11  -6 -11   -0.90    1.10
  11  -6 -11    2.30    1.50
  11   6 -11    3.00    1.80
  10  -6 -11   -0.90    0.90
  10  -6 -11    0.90    1.10
  10   6 -11    0.80    1.30
   9  -6 -11   13.20    2.40
   9  -6 -11   15.70    2.00
   9   6 -11   18.80    3.20
   8  -6 -11   22.00    2.90
   8  -6 -11   17.90    2.10
   8   6 -11   20.60    3.10
   7  -6 -11    0.20    0.90
   7   6 -11   -0.50    1.10
  -6  -6  11   23.40    2.40
   6  -6 -11   26.80    3.10
   6   6 -11   20.80    3.10
  -5  -6  11   12.50    1.80
   5  -6 -11   12.80    2.20
   5   6 -11   12.90    2.50
  -4  -6  11    9.20    1.60
   4  -6 -11    9.60    1.80
   4   6 -11    8.80    2.10
  -3  -6  11   85.59    4.40
   3  -6 -11   79.39    4.50
   3   6 -11   68.99    5.00
   2  -6 -11    9.10    1.70
  -2  -6  11    9.00    1.80
  -2   6  11    8.50    1.50
   2   6 -11    5.70    1.80
   1  -6 -11   -0.50    0.70
  -1  -6  11   -0.30    1.20
  -1   6  11    0.90    0.90
   1   6 -11    1.10    1.30
   0  -6  11   89.59    4.90
   0   6  11   92.39    4.90
   0   6 -11   96.29    5.80
   1  -6  11   37.80    3.20
   1   6  11   48.10    3.50
   2  -6  11   -0.20    1.20
   2   6  11    1.10    1.10
   3  -6  11    1.40    1.30
   3   6  11    3.70    1.60
   4  -6  11    0.40    1.20
   4   6  11    2.30    1.50
   5  -6  11    1.90    1.30
   5   6  11    3.40    1.60
   6  -6  11    0.60    1.30
   6   6  11    1.80    1.30
  11  -7 -11    0.60    1.20
  11   7 -11   -0.80    1.50
  10  -7 -11    3.00    1.20
  10   7 -11    4.30    1.90
   9  -7 -11    1.90    1.10
   9   7 -11    2.90    1.70
   8  -7 -11   12.40    1.90
   8   7 -11   12.10    2.60
   7  -7 -11   11.70    1.80
   7   7 -11   13.40    2.80
   6  -7 -11   12.10    2.00
  -6  -7  11    9.10    1.70
   6   7 -11    6.00    2.00
  -5  -7  11   -0.10    1.00
   5  -7 -11    0.40    0.80
   5   7 -11    1.80    1.30
   4  -7 -11   -0.40    0.90
  -4  -7  11   -0.50    0.80
   4   7 -11    1.20    1.20
   3  -7 -11    2.30    1.20
  -3  -7  11    1.80    1.20
   3   7 -11    5.30    1.90
  -2  -7  11   28.00    2.80
   2  -7 -11   28.00    3.00
   2   7 -11   21.60    3.20
  -2   7  11   29.70    2.80
  -1  -7  11   21.90    2.60
   1  -7 -11   19.20    2.80
   1   7 -11   21.60    3.20
  -1   7  11   23.80    2.70
   0  -7  11   15.80    2.40
   0   7 -11   15.60    2.90
   0   7  11   11.30    1.90
   1  -7  11    1.00    1.10
   1   7  11    0.40    1.20
   2  -7  11   15.60    2.50
   2   7  11   16.60    2.50
   3  -7  11    0.50    1.30
   3   7  11    3.50    1.50
   4  -7  11   21.70    2.90
   4   7  11   19.90    3.00
   5  -7  11    7.90    2.10
   5   7  11    8.20    2.20
  11  -8 -11    8.40    1.90
  10  -8 -11    7.00    1.70
  10   8 -11   12.70    2.80
   9  -8 -11    2.70    1.40
   9   8 -11    7.00    2.30
   8  -8 -11   13.60    2.00
   8   8 -11   12.50    2.60
   7  -8 -11    8.40    1.70
   7   8 -11    7.50    2.30
  -6  -8  11   12.80    2.00
   6  -8 -11   13.60    2.00
   6   8 -11   11.90    2.70
   5  -8 -11    6.60    1.50
  -5  -8  11    7.50    1.70
   5   8 -11    8.60    2.30
  -4  -8  11   45.00    3.30
   4   8 -11   38.40    4.40
  -3  -8  11    8.50    1.70
   3  -8 -11   10.50    1.90
   3   8 -11   12.90    2.70
   2  -8 -11    0.70    0.90
  -2  -8  11    1.80    1.30
   2   8 -11    0.80    1.30
  -2   8  11    1.80    1.10
  -1  -8  11    5.90    1.70
  -1   8  11    3.10    1.20
   1   8 -11    1.90    1.60
   0  -8  11   -0.30    1.10
   0   8  11    0.20    0.90
   1  -8  11   24.00    3.00
   1   8  11   28.90    3.20
   2  -8  11   11.70    2.10
   2   8  11   15.40    2.40
   3  -8  11   -0.60    1.20
   3   8  11    1.60    1.50
   4  -8  11   -0.30    1.20
   4   8  11   -1.10    1.30
   5  -8  11   10.80    2.30
   5   8  11    9.50    2.40
  10  -9 -11    0.10    1.20
  10   9 -11    1.00    1.80
   9  -9 -11    2.00    1.30
   9   9 -11   -1.10    1.40
   8  -9 -11    0.00    1.20
   8   9 -11   -1.50    1.10
   7  -9 -11    1.70    1.20
  -7  -9  11    1.60    1.80
   7   9 -11    1.20    1.50
   6  -9 -11    1.30    1.10
  -6  -9  11    1.70    1.20
   6   9 -11   -1.00    1.10
   5  -9 -11    0.90    1.10
  -5  -9  11   -1.00    1.10
   5   9 -11    0.90    1.50
   4  -9 -11   38.00    3.00
  -4  -9  11   33.90    3.30
   4   9 -11   36.40    4.30
  -3  -9  11    0.70    1.20
   3   9 -11    0.40    1.40
  -2  -9  11    2.60    1.30
   2  -9 -11    0.60    1.00
  -2   9  11    0.30    0.90
   2   9 -11   -0.60    1.10
  -1  -9  11    2.90    1.40
  -1   9  11    1.60    1.20
   0  -9  11    2.60    1.50
   0   9  11    4.00    1.50
   1  -9  11   -0.70    1.30
   1   9  11    2.10    1.40
   2  -9  11   19.00    2.70
   2   9  11   21.30    3.00
   3  -9  11   -0.40    1.10
   3   9  11    0.10    1.30
   4  -9  11    3.60    1.80
   4   9  11    6.50    2.00
  10 -10 -11    1.20    1.40
  10  10 -11   -1.30    1.50
   9 -10 -11    2.60    1.50
   9  10 -11    1.80    1.80
   8 -10 -11    7.30    1.90
   8  10 -11    5.80    2.20
   7 -10 -11   -1.80    1.10
  -7 -10  11    3.70    1.50
   7  10 -11    1.60    1.90
   6 -10 -11   13.40    2.10
  -6 -10  11    9.50    1.90
   6  10 -11   13.70    3.00
   5 -10 -11    9.60    1.80
  -5 -10  11    5.10    1.60
   5  10 -11    6.70    2.20
  -4 -10  11   -1.10    1.00
   4 -10 -11   -1.00    0.90
   4  10 -11   -0.40    1.10
   3 -10 -11    3.90    1.30
  -3 -10  11    4.00    1.50
   3  10 -11    2.10    1.50
  -2 -10  11    0.40    1.10
  -1 -10  11   19.80    2.70
  -1  10  11   21.70    2.60
   0 -10  11   12.70    2.30
   0  10  11   15.20    2.40
   1 -10  11    4.10    1.60
   1  10  11    2.70    1.40
   2 -10  11   -0.20    1.20
   2  10  11    2.90    1.50
   3 -10  11   29.90    3.40
   3  10  11   27.70    3.50
   4 -10  11    3.90    1.80
   4  10  11    4.60    1.90
   9 -11 -11    1.90    1.60
   9  11 -11    2.10    1.90
   8 -11 -11   22.40    2.90
   8  11 -11   27.90    4.10
   7 -11 -11    3.20    1.50
  -7 -11  11    5.20    1.60
   7  11 -11    3.00    1.90
  -6 -11  11    0.60    1.30
   6 -11 -11    0.00    1.20
   6  11 -11    2.40    1.80
   5 -11 -11    0.80    1.20
  -5 -11  11    3.10    1.70
   5  11 -11   -1.10    1.20
  -4 -11  11    2.20    1.50
   4 -11 -11   -0.60    1.00
   4  11 -11    1.00    1.50
   3 -11 -11    3.60    1.40
  -3 -11  11    8.00    2.00
  -2 -11  11    3.80    1.50
  -1 -11  11    0.70    1.20
   1 -11 -11    0.10    0.90
   0 -11  11   22.10    2.90
   0 -11 -11   25.40    2.90
   1 -11  11   27.50    3.40
   2 -11  11    2.90    1.70
   3 -11  11    0.40    1.50
   3  11  11   -0.10    1.20
   8 -12 -11    0.20    1.50
   8  12 -11    3.40    2.20
  -7 -12  11    0.90    1.50
   7 -12 -11    0.00    1.30
   7  12 -11    2.00    1.80
  -6 -12  11   -1.30    1.30
   6 -12 -11   -1.10    1.20
   6  12 -11    0.10    1.70
  -5 -12  11    0.70    1.30
   5 -12 -11    1.00    1.30
  -4 -12  11    9.00    2.20
   4 -12 -11   13.40    2.30
   3 -12 -11    0.60    1.20
  -3 -12  11    4.30    1.70
  -2 -12  11    0.60    1.30
  -1 -12  11    2.30    1.60
   0 -12  11   14.00    2.50
   0 -12 -11   11.70    2.20
  -1 -12 -11    1.40    1.20
   1 -12  11   -0.50    1.20
   2 -12  11   -0.30    1.20
  -2 -12 -11    0.50    1.20
   7 -13 -11   11.50    2.50
  -7 -13  11   14.10    2.50
   6 -13 -11   10.50    2.20
  -6 -13  11    7.90    2.10
  -5 -13  11    1.40    1.50
   5 -13 -11    2.80    1.60
  -4 -13  11   -1.30    1.40
   4 -13 -11   -0.80    1.30
   3 -13 -11   -0.40    1.30
  -3 -13  11    0.20    1.50
  -2 -13  11    3.10    1.60
   2 -13 -11    5.30    1.70
  -1 -13  11    5.30    1.90
   0 -13  11    4.30    1.70
   0 -13 -11    6.00    1.70
  -1 -13 -11   16.00    2.70
   1 -13  11   13.30    2.50
   4 -14 -11   -0.40    1.30
  -4 -14  11   -0.30    1.60
  -3 -14  11   -0.50    1.40
   3 -14 -11    1.90    1.50
   2 -14 -11    4.10    1.80
  -2 -14  11    1.40    1.60
  -1 -14  11    1.60    1.60
  12   0 -12   21.90    3.50
  11   0 -12   -1.10    1.20
  10   0 -12    0.50    1.40
   9   0 -12   -0.20    1.10
   8   0 -12   39.60    4.30
   7   0 -12    0.10    0.90
   6   0 -12   30.60    3.50
   5   0 -12   -0.50    0.80
   4   0 -12   49.80    3.90
  -4   0  12   56.69    3.20
   3   0 -12    0.60    1.00
  -3   0  12    0.00    0.70
   2   0 -12   31.20    3.40
  -2   0  12   31.80    2.50
  -1   0  12   -0.20    0.80
   1   0 -12    1.30    1.20
   0   0  12    0.40    1.00
   0   0 -12    1.40    1.10
   1   0  12   -1.20    0.80
   2   0  12    3.70    1.40
   3   0  12   -0.70    1.10
   4   0  12    1.90    1.40
   5   0  12    0.10    1.10
  12  -1 -12   -1.00    1.20
  12   1 -12   -0.70    1.30
  11  -1 -12    2.40    1.80
  11   1 -12    6.00    2.20
  10  -1 -12   12.80    2.50
  10   1 -12   15.90    2.90
   9  -1 -12    3.00    1.60
   9   1 -12    3.10    1.50
   8  -1 -12    0.40    1.10
   8   1 -12   -0.10    0.90
   7  -1 -12   -0.10    0.90
   7   1 -12    0.50    1.10
   6  -1 -12   -0.40    0.90
   6   1 -12    0.60    1.00
   5  -1 -12   53.89    4.00
   5   1 -12   50.79    4.00
  -4  -1  12    2.00    1.00
   4  -1 -12    1.70    1.10
   4   1 -12    1.40    1.10
  -4   1  12    0.50    0.40
  -3  -1  12   29.20    2.30
   3  -1 -12   29.30    3.20
   3   1 -12   26.90    3.30
  -3   1  12   27.30    2.30
  -2  -1  12   19.60    2.20
   2  -1 -12   18.90    2.70
  -2   1  12   24.90    2.50
   2   1 -12   17.70    2.60
   1  -1 -12   38.00    3.30
  -1  -1  12   43.00    3.10
   1   1 -12   41.60    3.50
  -1   1  12   38.80    2.90
   0  -1  12    1.40    1.00
   0  -1 -12   -0.30    0.90
   0   1  12    0.60    1.10
   0   1 -12    1.40    1.20
   1  -1  12   19.20    2.60
  -1   1 -12   17.40    2.70
   1   1  12   15.20    2.30
   2  -1  12    0.70    1.10
   2   1  12    1.30    1.20
   3  -1  12   -0.10    1.10
   3   1  12    0.00    1.10
   4  -1  12    1.80    1.40
   4   1  12   -1.40    1.10
   5  -1  12    0.10    1.20
   5   1  12    2.10    1.50
  12  -2 -12    2.50    1.60
  12   2 -12    0.50    1.30
  11  -2 -12   17.80    3.10
  11   2 -12   18.50    3.10
  10  -2 -12   -0.30    1.00
  10   2 -12    0.10    1.20
   9  -2 -12    0.50    1.00
   9   2 -12    0.90    1.20
   8  -2 -12    1.80    1.30
   8   2 -12    2.90    1.50
   7  -2 -12   45.00    3.60
   7   2 -12   35.10    4.00
   6  -2 -12   60.79    4.30
   6   2 -12   59.29    4.40
   5  -2 -12    2.10    1.20
   5   2 -12   -0.60    0.90
  -4  -2  12    3.40    1.10
   4  -2 -12    2.80    1.30
   4   2 -12    5.10    1.70
  -3  -2  12   12.10    1.80
   3  -2 -12   13.20    2.20
  -3   2  12   14.40    1.80
   3   2 -12    9.90    2.20
  -2  -2  12    2.00    1.10
   2  -2 -12   -0.20    1.00
   2   2 -12    1.20    1.20
  -2   2  12   -0.20    0.80
  -1  -2  12   -0.90    0.90
   1  -2 -12    0.50    1.10
  -1   2  12    1.10    1.00
   1   2 -12   -1.00    0.80
   0  -2  12   39.30    3.10
   0  -2 -12   34.00    3.50
   0   2  12   39.40    3.00
   0   2 -12   32.60    3.60
   1  -2  12    1.30    1.20
   1   2  12    1.10    1.10
  -1   2 -12    1.00    1.30
   2  -2  12    1.20    1.30
   2   2  12    0.30    1.20
   3  -2  12    2.50    1.50
   3   2  12    5.70    1.70
   4  -2  12    2.60    1.50
   4   2  12    4.40    1.70
   5  -2  12   13.10    2.60
   5   2  12    7.40    1.90
  12  -3 -12    0.00    1.40
  12   3 -12    0.20    1.70
  11  -3 -12    1.90    1.50
  11   3 -12    1.90    1.70
  10  -3 -12   20.30    3.20
  10   3 -12   21.00    3.40
   9  -3 -12    1.60    1.40
   9   3 -12    1.60    1.30
   8  -3 -12    9.70    2.10
   8   3 -12    9.10    2.20
   7  -3 -12    9.60    2.10
   7   3 -12    9.10    2.20
   6  -3 -12    3.70    1.50
   6   3 -12    5.30    1.80
  -5  -3  12   24.10    2.30
   5  -3 -12   21.10    2.80
   5   3 -12   25.10    3.30
   4  -3 -12   33.60    3.50
  -4  -3  12   32.50    2.50
   4   3 -12   26.40    3.40
   3  -3 -12   41.10    3.40
  -3  -3  12   43.90    3.10
   3   3 -12   44.90    4.40
  -3   3  12   43.00    2.80
   2  -3 -12   27.40    3.20
  -2  -3  12   23.50    2.60
  -2   3  12   26.00    2.60
   2   3 -12   22.20    3.10
   1  -3 -12    7.90    1.90
  -1  -3  12    6.10    1.50
  -1   3  12    5.90    1.40
   1   3 -12    7.70    1.90
   0  -3  12   12.10    2.00
   0   3  12   17.20    2.40
   0   3 -12   13.80    2.50
   1  -3  12    7.40    1.80
   1   3  12    5.60    1.70
  -1   3 -12    6.60    1.90
   2  -3  12   -0.60    1.00
   2   3  12    1.10    1.10
   3  -3  12    4.40    1.60
   3   3  12    3.60    1.50
   4  -3  12   -1.20    0.90
   4   3  12   -0.40    1.30
   5  -3  12   11.00    2.30
   5   3  12   10.30    2.40
  11  -4 -12   43.00    4.50
  11   4 -12   34.10    4.30
  10  -4 -12    0.90    1.10
  10   4 -12    0.90    1.50
   9  -4 -12    8.10    2.00
   9   4 -12   12.00    2.70
   8  -4 -12    8.40    2.10
   8   4 -12    9.70    2.20
   7  -4 -12    2.40    1.30
   7   4 -12    2.60    1.60
   6  -4 -12    1.70    1.30
   6   4 -12    3.30    1.60
  -5  -4  12    4.10    1.20
   5  -4 -12    2.20    1.20
   5   4 -12    3.60    1.50
  -4  -4  12    9.20    1.60
   4  -4 -12    7.50    1.80
   4   4 -12    6.40    2.00
  -3  -4  12    2.30    1.20
   3  -4 -12    1.30    1.10
  -3   4  12   -0.60    0.60
   3   4 -12   -0.30    1.00
   2  -4 -12   49.90    3.70
  -2  -4  12   54.99    3.50
   2   4 -12   56.79    4.40
  -2   4  12   56.99    3.50
  -1  -4  12    4.40    1.40
   1  -4 -12    8.60    1.90
  -1   4  12    3.30    1.30
   1   4 -12    4.70    1.70
   0  -4  12   32.20    3.20
   0   4 -12   30.00    3.60
   0   4  12   38.60    3.10
   1  -4  12    1.20    1.30
  -1   4 -12    1.00    1.30
   1   4  12    0.10    1.00
   2  -4  12   -1.10    0.90
   2   4  12    1.80    1.20
   3  -4  12    9.00    2.00
   3   4  12   10.70    2.20
   4  -4  12    4.10    1.60
   4   4  12    0.40    1.20
   5  -4  12   17.90    2.80
   5   4  12   13.10    2.70
  11  -5 -12    0.20    1.20
  11   5 -12    1.00    1.70
  10  -5 -12    4.60    1.70
  10   5 -12    2.30    1.70
   9  -5 -12   33.40    3.80
   9   5 -12   32.20    4.20
   8  -5 -12   31.50    3.60
   8   5 -12   32.10    4.10
   7  -5 -12    1.80    1.30
   7   5 -12    3.20    1.60
   6  -5 -12    0.30    0.90
   6   5 -12   -0.40    1.10
  -5  -5  12   22.00    2.30
   5  -5 -12   26.80    3.10
   5   5 -12   19.80    3.00
   4  -5 -12   57.29    4.00
  -4  -5  12   56.69    3.60
   4   5 -12   57.99    4.50
   3  -5 -12   17.30    2.40
  -3  -5  12   23.90    2.60
   3   5 -12   18.90    3.00
  -2  -5  12   10.80    1.90
   2  -5 -12    7.30    1.80
  -2   5  12    7.60    1.50
   2   5 -12   10.60    2.40
  -1  -5  12   13.30    2.10
   1  -5 -12   12.60    2.10
  -1   5  12   10.70    1.80
   1   5 -12   14.40    2.80
   0  -5  12   37.50    3.20
   0   5  12   42.30    3.30
   0   5 -12   40.10    4.20
   1  -5  12    5.50    1.70
  -1   5 -12    4.30    1.90
   1   5  12    4.00    1.40
   2  -5  12    5.70    1.70
   2   5  12    5.50    1.80
   3  -5  12    1.00    1.40
   3   5  12    1.10    1.40
   4  -5  12    0.00    1.10
   4   5  12   -0.60    1.00
   5  -5  12    1.10    1.30
   5   5  12   -0.30    1.30
  11  -6 -12   19.20    3.20
  11   6 -12   22.70    3.60
  10  -6 -12    7.30    2.10
  10   6 -12   12.40    2.80
   9  -6 -12   10.60    2.30
   9   6 -12   14.60    3.00
   8  -6 -12    1.80    1.30
   8   6 -12   -1.10    1.00
   7  -6 -12    5.70    1.80
   7   6 -12    5.70    2.00
   6  -6 -12   41.40    3.50
   6   6 -12   31.00    3.90
  -5  -6  12   16.10    2.20
   5  -6 -12   19.00    2.70
   5   6 -12   15.20    2.80
  -4  -6  12    5.30    1.30
   4  -6 -12    0.80    1.00
   4   6 -12    0.70    1.20
   3  -6 -12   11.50    2.10
  -3  -6  12   13.90    2.20
   3   6 -12   10.90    2.40
   2  -6 -12    9.10    1.80
  -2  -6  12    9.20    1.90
  -2   6  12    7.50    1.50
   2   6 -12   11.80    2.60
  -1  -6  12   -0.10    1.10
   1   6 -12   -0.50    1.10
  -1   6  12   -1.40    0.90
   0  -6  12   13.60    2.30
   0   6 -12   16.00    2.80
   0   6  12   13.80    2.30
   1  -6  12    1.20    1.30
   1   6  12    1.40    1.20
   2  -6  12    2.70    1.50
   2   6  12    1.40    1.30
   3  -6  12    2.00    1.40
   3   6  12    2.90    1.50
   4  -6  12   -1.50    1.10
   4   6  12    3.00    1.70
  10  -7 -12    5.10    1.80
  10   7 -12    3.50    1.80
   9  -7 -12   11.80    2.50
   9   7 -12   10.70    2.60
   8  -7 -12    3.40    1.50
   8   7 -12    7.60    2.30
   7  -7 -12   11.00    2.20
   7   7 -12    9.40    2.40
   6  -7 -12   23.00    3.10
  -6  -7  12   25.10    2.60
   6   7 -12   25.20    3.70
  -5  -7  12    0.80    0.90
   5  -7 -12   -0.10    1.00
   5   7 -12    0.70    1.10
  -4  -7  12    2.40    1.30
   4  -7 -12    4.50    1.60
   4   7 -12    6.50    1.90
  -3  -7  12   22.50    2.60
   3  -7 -12   19.70    2.70
   3   7 -12   19.50    3.20
  -2  -7  12   45.20    3.50
   2  -7 -12   45.80    3.50
  -2   7  12   46.60    3.30
   2   7 -12   40.70    4.50
  -1  -7  12   20.30    2.60
   1   7 -12   16.30    2.90
  -1   7  12   20.40    2.60
   0  -7  12    0.80    1.40
   0   7  12   -1.20    1.10
   0   7 -12    1.30    1.60
   1  -7  12    9.20    2.10
   1   7  12   10.30    2.10
   2  -7  12    9.20    2.00
   2   7  12   10.20    2.30
   3  -7  12    0.20    1.30
   3   7  12    2.20    1.40
   4  -7  12   -0.80    1.30
   4   7  12    4.60    1.90
  10  -8 -12    0.20    1.40
  10   8 -12   -0.50    1.50
   9  -8 -12    5.40    1.70
   9   8 -12    9.20    2.80
   8  -8 -12   25.70    3.30
   8   8 -12   31.70    4.30
   7  -8 -12    0.10    1.10
   7   8 -12    0.40    1.50
   6  -8 -12    3.10    1.50
  -6  -8  12    2.70    1.30
   6   8 -12    1.20    1.60
  -5  -8  12    1.10    1.10
   5  -8 -12   -0.20    1.00
   5   8 -12    1.50    1.50
   4  -8 -12   12.10    2.30
  -4  -8  12   14.10    2.20
   4   8 -12   11.40    2.60
   3  -8 -12    6.40    1.70
  -3  -8  12    6.20    1.70
   3   8 -12    4.90    2.20
  -2  -8  12    2.30    1.40
   2  -8 -12   -0.40    0.90
   2   8 -12    1.40    1.60
  -2   8  12   -0.40    1.00
  -1  -8  12   23.90    2.90
   1   8 -12   26.70    3.80
  -1   8  12   20.10    2.60
   0  -8  12    0.20    1.30
   0   8  12    0.10    1.20
   1  -8  12    9.00    2.00
   1   8  12    4.50    1.60
   2  -8  12    2.10    1.50
   2   8  12   -0.50    1.00
   3  -8  12    7.90    2.10
   3   8  12    5.60    1.80
   4  -8  12    2.60    1.60
   4   8  12   -0.30    1.50
   9   9 -12    6.10    2.40
   8   9 -12    3.50    2.10
   7   9 -12    0.10    1.50
  -6  -9  12   20.40    2.50
   6   9 -12   23.60    3.80
   5  -9 -12    0.50    0.90
  -5  -9  12   -0.80    1.00
   5   9 -12   -0.90    1.30
  -4  -9  12    1.10    1.30
   4  -9 -12    3.70    1.60
   4   9 -12    2.90    1.50
  -3  -9  12    2.00    1.40
   3  -9 -12    1.20    1.10
   3   9 -12    1.60    1.50
  -2  -9  12    1.90    1.50
   2   9 -12    4.90    2.10
  -1  -9  12   49.30    3.80
  -1   9  12   46.70    3.70
   0  -9  12    2.50    1.40
   0   9  12    2.90    1.40
   1  -9  12    8.30    2.10
   1   9  12    9.30    2.10
   2  -9  12    2.10    1.50
   2   9  12   -0.50    1.30
   3  -9  12   -0.30    1.30
   3   9  12    0.20    1.40
   9  10 -12    6.20    2.20
   8  10 -12   10.90    3.00
   7  10 -12    4.00    2.00
  -6 -10  12    0.00    1.10
   6  10 -12   -0.80    1.50
  -5 -10  12    1.60    1.40
   5  10 -12    0.40    1.40
   4 -10 -12    2.90    1.40
  -4 -10  12    1.20    1.20
   4  10 -12    3.80    2.00
  -3 -10  12   -1.00    1.00
   3 -10 -12   -0.90    1.00
   3  10 -12    2.30    1.70
  -2 -10  12    0.30    1.20
  -1 -10  12   -0.10    1.20
  -1  10  12    0.60    1.30
   0 -10  12    0.10    1.30
   0  10  12    0.70    1.20
   1 -10  12    2.40    1.50
   1  10  12    4.40    1.80
   2 -10  12    3.00    1.50
   2  10  12    0.40    1.30
   8  11 -12    0.50    1.80
   7  11 -12    3.90    2.20
  -6 -11  12    5.70    1.80
   6  11 -12    9.30    2.70
  -5 -11  12    2.50    1.40
   5  11 -12    7.50    2.40
  -4 -11  12    1.50    1.50
   4  11 -12    1.70    1.80
  -3 -11  12    5.70    1.80
  -2 -11  12   -1.30    1.20
  -1 -11  12   11.70    2.30
   0 -11  12    2.00    1.70
   1 -11  12    2.00    1.50
   1  11  12    4.40    1.70
  -6 -12  12   13.60    2.40
   6  12 -12   13.30    3.20
  -5 -12  12    0.60    1.30
  -4 -12  12   -1.40    1.10
  -3 -12  12    0.90    1.30
  -2 -12  12   17.40    2.70
  -1 -12  12    1.00    1.60
   0 -12  12    1.50    1.60
   0 -12 -12    1.20    1.10
  -4 -13  12    7.80    2.10
  -3 -13  12    0.90    1.40
  -2 -13  12    5.60    1.90
  11   0 -13   14.80    3.00
  10   0 -13   -0.10    1.10
   9   0 -13   45.90    4.80
   8   0 -13    0.10    1.30
   7   0 -13    1.70    1.20
   6   0 -13    0.20    1.00
   5   0 -13    4.30    1.60
   4   0 -13    1.50    1.30
  -3   0  13    1.30    1.00
   3   0 -13   -0.50    1.10
   2   0 -13    0.30    1.10
  -2   0  13   -0.40    0.90
   1   0 -13    1.50    1.30
  -1   0  13    4.10    1.30
   0   0 -13    0.50    1.10
   0   0  13   -0.20    1.10
   1   0  13   12.20    2.20
   2   0  13    0.20    1.20
   3   0  13    0.70    1.40
   4   0  13    0.00    1.30
  11  -1 -13    6.30    2.10
  11   1 -13    7.30    2.20
  10  -1 -13    2.20    1.50
  10   1 -13    0.80    1.50
   9  -1 -13    1.60    1.60
   9   1 -13    1.60    1.30
   8  -1 -13    4.50    1.80
   8   1 -13    6.60    2.00
   7  -1 -13    7.00    2.00
   7   1 -13   10.30    2.40
   6  -1 -13    9.00    2.20
   6   1 -13    5.10    1.90
   5  -1 -13   14.80    2.60
   5   1 -13   11.40    2.30
  -4  -1  13    5.20    1.30
   4  -1 -13    6.80    1.80
   4   1 -13    3.20    1.60
  -3  -1  13   -0.50    0.90
   3  -1 -13    0.20    1.00
  -3   1  13    0.30    0.90
   3   1 -13    0.00    1.10
  -2  -1  13   10.40    1.80
   2  -1 -13    7.50    2.00
   2   1 -13   10.40    2.20
  -2   1  13   11.60    1.90
  -1  -1  13   26.90    2.90
   1  -1 -13   22.40    3.10
   1   1 -13   29.30    3.60
  -1   1  13   27.30    2.80
   0  -1  13   23.00    2.80
   0   1 -13   24.80    3.20
   0   1  13   20.30    2.70
   1  -1  13    5.60    1.80
   1   1  13    3.00    1.40
   2  -1  13   -0.10    1.10
   2   1  13    0.40    1.10
   3  -1  13    4.00    1.60
   3   1  13    2.90    1.40
   4  -1  13    8.60    2.10
   4   1  13    7.00    2.00
  11  -2 -13   19.10    3.40
  11   2 -13   14.30    3.10
  10  -2 -13   -0.70    1.20
  10   2 -13    1.30    1.50
   9  -2 -13   -0.30    1.20
   9   2 -13    0.80    1.30
   8  -2 -13    2.20    1.30
   8   2 -13   -0.70    1.20
   7  -2 -13   -0.70    0.80
   7   2 -13    0.00    1.10
   6  -2 -13    0.90    1.10
   6   2 -13    2.70    1.50
   5  -2 -13   22.80    3.10
   5   2 -13   12.40    2.50
   4  -2 -13   20.40    2.90
  -4  -2  13   22.90    2.50
   4   2 -13   19.90    3.10
   3  -2 -13   20.50    2.90
  -3  -2  13   15.30    2.10
  -3   2  13   14.40    2.00
   3   2 -13   14.20    2.50
  -2  -2  13    2.50    1.20
   2  -2 -13    2.00    1.30
   2   2 -13    1.80    1.40
  -2   2  13    2.20    1.20
   1  -2 -13    5.60    1.70
  -1  -2  13    4.70    1.50
   1   2 -13    3.90    1.70
  -1   2  13    6.90    1.70
   0  -2  13    3.80    1.40
   0   2  13    4.30    1.50
   0   2 -13    3.30    1.70
   1  -2  13    0.30    1.10
   1   2  13    4.40    1.60
   2  -2  13    8.60    2.10
   2   2  13    6.10    1.70
   3  -2  13    0.00    1.40
   3   2  13    1.50    1.40
   4  -2  13   -2.20    1.10
   4   2  13   -1.40    1.00
  11  -3 -13    1.60    1.50
  11   3 -13    0.60    1.50
  10  -3 -13    2.20    1.50
  10   3 -13    2.10    1.90
   9  -3 -13   12.00    2.50
   8  -3 -13   24.30    3.40
   8   3 -13   18.90    3.30
   7   3 -13   -0.60    1.10
   6  -3 -13    1.60    1.20
   6   3 -13    3.10    1.70
   5  -3 -13    0.00    1.00
   5   3 -13    1.00    1.30
   4  -3 -13    5.80    1.70
  -4  -3  13    1.80    1.10
   4   3 -13    3.30    1.70
   3  -3 -13   12.60    2.30
  -3  -3  13   15.20    2.10
  -3   3  13   11.40    1.90
   3   3 -13   11.80    2.40
  -2  -3  13   -0.10    1.00
   2  -3 -13    1.40    1.30
  -2   3  13    3.20    1.30
   2   3 -13    2.00    1.40
   1  -3 -13   30.50    3.50
  -1  -3  13   29.70    3.00
   1   3 -13   25.00    3.40
  -1   3  13   26.10    2.90
   0  -3  13   -0.30    1.10
   0   3 -13   -0.20    1.20
   0   3  13    1.40    1.30
   1  -3  13    4.90    1.70
   1   3  13    6.80    1.90
  -1   3 -13    5.00    1.90
   2  -3  13   -0.50    1.00
   2   3  13   -2.00    0.90
   3  -3  13    7.60    2.00
   3   3  13    8.70    2.10
   4  -3  13    1.50    1.30
   4   3  13    0.40    1.50
  11  -4 -13    0.10    1.30
  11   4 -13    1.50    1.60
  10  -4 -13   37.50    4.40
  10   4 -13   46.70    5.20
   9  -4 -13    5.80    1.90
   9   4 -13   15.50    3.10
   8  -4 -13    0.30    1.10
   8   4 -13   -0.30    1.20
   7  -4 -13   12.30    2.40
   7   4 -13   14.90    2.90
   6  -4 -13    2.40    1.40
   6   4 -13    2.40    1.50
   5  -4 -13   -0.10    1.00
   5   4 -13    2.00    1.60
  -4  -4  13    0.90    1.00
   4  -4 -13   -1.00    0.90
   4   4 -13    0.00    1.10
  -3  -4  13    8.20    1.70
   3  -4 -13    4.70    1.50
   3   4 -13    5.50    1.90
  -2  -4  13   20.60    2.60
   2  -4 -13   18.20    2.70
  -2   4  13   17.60    2.20
   2   4 -13   16.60    2.90
  -1  -4  13    4.10    1.60
  -1   4  13    4.50    1.40
   1   4 -13    5.30    1.90
   0  -4  13   31.30    3.30
   0   4  13   29.40    3.20
   0   4 -13   27.40    3.60
   1  -4  13   12.30    2.30
   1   4  13   16.10    2.40
  -1   4 -13   12.60    2.60
   2  -4  13    1.30    1.20
   2   4  13    0.10    1.20
   3  -4  13    0.90    1.40
   3   4  13    1.10    1.40
   4  -4  13    6.50    1.90
   4   4  13    5.70    2.00
  10  -5 -13    2.90    1.70
  10   5 -13    5.80    2.40
   9  -5 -13   -0.50    1.00
   9   5 -13    0.70    1.60
   8  -5 -13   10.50    2.30
   8   5 -13   14.10    2.80
   7  -5 -13   23.10    3.20
   7   5 -13   16.50    3.00
   6  -5 -13    1.50    1.20
   6   5 -13    0.80    1.40
   5  -5 -13    5.40    1.70
  -5  -5  13    3.80    1.30
   5   5 -13    4.40    1.90
   4  -5 -13   52.39    4.00
  -4  -5  13   54.59    3.60
   4   5 -13   59.19    4.80
   3  -5 -13    0.90    1.20
  -3  -5  13   -0.10    1.00
   3   5 -13    3.80    1.80
  -2  -5  13    0.50    1.20
   2  -5 -13   -0.80    1.00
  -2   5  13   -0.30    1.00
   2   5 -13    0.10    1.10
  -1  -5  13    5.80    1.70
   1   5 -13    6.40    2.10
  -1   5  13    5.90    1.70
   0  -5  13   23.40    2.90
   0   5 -13   19.10    3.10
   0   5  13   27.00    3.10
   1  -5  13   -0.10    1.30
   1   5  13   -1.10    1.00
  -1   5 -13    0.90    1.60
   2  -5  13    4.00    1.70
   2   5  13    5.80    1.90
   3  -5  13    4.90    1.90
   3   5  13    4.50    1.90
  10  -6 -13   36.80    4.30
  10   6 -13   36.70    4.70
   9  -6 -13   14.90    2.80
   9   6 -13   13.60    3.10
   8  -6 -13    6.90    2.10
   8   6 -13    7.20    2.30
   7  -6 -13   21.30    3.00
   7   6 -13   23.00    3.50
   6  -6 -13   -0.90    0.90
   6   6 -13    1.80    1.60
  -5  -6  13   -0.10    1.10
   5  -6 -13    0.50    1.20
   5   6 -13    0.60    1.40
   4  -6 -13   -0.60    0.90
  -4  -6  13    2.50    1.30
   4   6 -13    1.10    1.30
  -3  -6  13   -1.20    1.10
   3  -6 -13   -0.10    1.00
   3   6 -13    1.30    1.30
   2  -6 -13    1.60    1.30
  -2  -6  13    3.40    1.40
   2   6 -13   -1.20    1.30
  -2   6  13    2.80    1.40
  -1  -6  13    0.20    1.10
  -1   6  13    0.50    1.20
   1   6 -13    1.80    1.70
   0  -6  13    0.80    1.30
   0   6 -13    0.40    1.50
   0   6  13    1.80    1.30
   1  -6  13   -0.20    1.30
   1   6  13    0.60    1.30
   2  -6  13    2.50    1.40
   2   6  13    5.20    1.90
   3  -6  13    9.00    2.30
   3   6  13    5.80    2.00
  10  -7 -13   20.40    3.30
  10   7 -13   20.60    3.70
   9  -7 -13   -1.10    1.20
   9   7 -13    0.60    1.80
   8  -7 -13   17.40    2.80
   8   7 -13   16.90    3.30
   7  -7 -13    0.10    1.20
   7   7 -13    1.40    1.60
   6  -7 -13    2.00    1.40
   6   7 -13    1.20    1.50
   5  -7 -13    5.00    1.60
  -5  -7  13    4.90    1.50
   5   7 -13    2.60    1.70
   4  -7 -13    0.00    0.90
  -4  -7  13    1.00    1.10
   4   7 -13   -0.80    1.10
   3  -7 -13    0.90    1.30
  -3  -7  13    2.70    1.40
   3   7 -13    1.20    1.60
  -2  -7  13    1.90    1.40
   2   7 -13    2.00    1.70
  -1  -7  13   37.10    3.70
   1   7 -13   37.70    4.60
  -1   7  13   40.00    3.30
   0  -7  13    1.00    1.20
   0   7  13   -0.20    1.20
   0   7 -13   -0.10    1.50
   1  -7  13    2.20    1.40
   1   7  13    2.40    1.40
   2  -7  13    3.30    1.80
   2   7  13    2.40    1.50
   3  -7  13    3.00    1.60
   3   7  13    3.70    1.60
   9  -8 -13    4.00    1.90
   9   8 -13    4.90    2.40
   8  -8 -13    0.60    1.30
   8   8 -13    1.80    1.60
   7  -8 -13    1.70    1.50
   7   8 -13    0.70    1.40
   6  -8 -13    2.10    1.40
   6   8 -13    4.40    2.00
  -5  -8  13    1.40    1.30
   5  -8 -13    3.10    1.50
   5   8 -13    1.40    1.60
   4  -8 -13   -0.20    1.20
  -4  -8  13    1.30    1.20
   4   8 -13    0.90    1.60
   3  -8 -13   11.40    2.20
  -3  -8  13    5.50    1.70
   3   8 -13    7.30    2.40
  -2  -8  13    2.40    1.60
   2   8 -13    3.50    2.00
  -1  -8  13   -1.90    1.30
   1   8 -13    0.30    1.70
  -1   8  13   -1.00    1.00
   0  -8  13   -0.20    1.20
   0   8  13    0.10    1.20
   1  -8  13    0.50    1.50
   1   8  13    1.70    1.30
   2  -8  13   11.20    2.40
   2   8  13   10.50    2.30
   8  -9 -13    7.60    2.20
   8   9 -13    3.40    2.00
   7  -9 -13    5.50    1.90
   7   9 -13    2.90    2.10
  -6  -9  13   10.70    2.00
   6  -9 -13   13.30    2.60
   6   9 -13    9.30    2.80
  -5  -9  13    0.50    1.20
   5  -9 -13    0.00    1.10
   5   9 -13   -0.20    1.50
  -4  -9  13    1.40    1.20
   4  -9 -13   -0.10    1.10
   4   9 -13    0.00    1.30
  -3  -9  13   24.70    3.10
   3   9 -13   22.30    3.60
  -2  -9  13   -0.70    1.30
   2   9 -13    0.80    1.70
  -1  -9  13    5.20    2.00
  -1   9  13    7.30    1.80
   0  -9  13   24.00    3.10
   0   9  13   28.50    3.30
   1  -9  13    1.90    1.50
   1   9  13    4.40    1.80
   7 -10 -13    0.00    1.30
   7  10 -13   -1.30    1.60
   6 -10 -13   12.90    2.60
  -6 -10  13   10.80    2.10
   6  10 -13   12.60    3.10
  -5 -10  13    7.30    2.00
   5 -10 -13   10.60    2.30
   5  10 -13    9.60    2.50
   4 -10 -13    0.70    1.10
  -4 -10  13    1.00    1.20
   4  10 -13    0.00    1.40
  -3 -10  13    9.20    2.10
   3  10 -13    5.00    2.10
  -2 -10  13    0.40    1.20
  -1 -10  13    3.40    1.70
   0 -10  13    2.80    1.60
   0  10  13    0.80    1.30
  -6 -11  13    1.50    1.60
   6 -11 -13    3.40    1.70
   6  11 -13    2.90    2.00
  -5 -11  13    4.60    1.70
   5 -11 -13    5.10    1.80
   5  11 -13    3.00    2.00
   4 -11 -13    0.10    1.30
  -4 -11  13   -0.90    1.10
   4  11 -13   -1.00    1.40
  -3 -11  13    5.50    1.90
  -2 -11  13    5.30    1.90
  -1 -11  13    2.20    1.50
  10   0 -14   51.89    5.50
   9   0 -14    1.40    1.60
   8   0 -14    3.40    1.80
   7   0 -14   -0.10    1.10
   6   0 -14    0.00    1.00
   5   0 -14    0.20    1.30
   4   0 -14    8.20    2.20
  -3   0  14    0.20    0.90
   3   0 -14    0.40    1.10
  -2   0  14   14.50    2.20
   2   0 -14   19.10    3.00
  -1   0  14   -0.40    1.00
   1   0 -14    1.50    1.30
   0   0  14   11.80    2.20
   1   0  14   -0.60    1.10
   2   0  14   -1.40    1.10
   3   0  14    0.40    1.30
  10  -1 -14   -1.00    1.30
  10   1 -14    1.00    1.70
   9  -1 -14    1.30    1.50
   9   1 -14    2.40    1.80
   8  -1 -14    0.30    1.60
   8   1 -14    1.40    1.60
   7  -1 -14   35.00    4.10
   7   1 -14   29.50    3.90
   6  -1 -14   -1.00    0.90
   6   1 -14   -0.10    1.20
   5  -1 -14    1.00    1.30
   5   1 -14    0.70    1.20
   4  -1 -14    1.10    1.40
   4   1 -14    1.70    1.40
   3  -1 -14    2.90    1.50
  -3  -1  14    5.60    1.50
   3   1 -14    6.30    1.90
  -3   1  14    3.80    1.30
  -2  -1  14    3.80    1.40
   2  -1 -14    5.60    2.10
  -2   1  14    5.50    1.40
   2   1 -14    5.40    1.90
   1  -1 -14   20.40    3.00
  -1  -1  14   17.90    2.50
  -1   1  14   15.20    2.50
   1   1 -14   19.20    3.00
   0  -1  14    1.10    1.20
   0   1  14   -1.30    0.90
   1  -1  14   18.50    2.70
   1   1  14   16.80    2.60
   2  -1  14    0.90    1.20
   2   1  14    0.70    1.30
   3  -1  14   39.90    4.20
   3   1  14   46.70    4.60
  10  -2 -14   12.10    2.80
  10   2 -14    9.10    2.70
   9  -2 -14   -1.10    1.30
   9   2 -14    0.40    1.30
   8  -2 -14    9.70    2.50
   8   2 -14   13.80    2.90
   7  -2 -14    3.00    1.60
   7   2 -14    2.20    1.80
   6  -2 -14    8.40    2.20
   6   2 -14    9.50    2.40
   5  -2 -14   10.80    2.40
   5   2 -14    5.60    2.00
  -4  -2  14    1.50    1.30
   4  -2 -14    1.20    1.40
   4   2 -14    2.80    1.60
  -3  -2  14    6.40    1.60
   3  -2 -14    6.50    1.90
   3   2 -14    8.10    2.30
   2  -2 -14    7.80    2.10
  -2  -2  14    6.70    1.70
   2   2 -14    9.50    2.40
  -2   2  14    6.60    1.70
  -1  -2  14    7.40    1.80
  -1   2  14    6.90    1.80
   1   2 -14    6.80    2.20
   0  -2  14    3.90    1.60
   0   2 -14    0.90    1.30
   0   2  14    4.70    1.70
   1  -2  14    0.00    1.30
   1   2  14    3.40    1.60
   2  -2  14    0.40    1.20
   2   2  14   -1.10    1.20
   3  -2  14    5.30    2.10
   3   2  14    3.50    1.80
  10  -3 -14   -0.30    1.50
  10   3 -14    0.50    1.60
   9  -3 -14    2.20    1.50
   9   3 -14    1.10    1.60
   8  -3 -14    1.30    1.60
   8   3 -14   -1.10    1.00
   7  -3 -14    0.80    1.30
   7   3 -14   -0.20    1.20
   6  -3 -14    5.60    2.00
   6   3 -14    7.70    2.30
   5  -3 -14   -0.50    1.10
   5   3 -14    0.80    1.30
  -4  -3  14    0.90    1.00
   4  -3 -14    1.00    1.10
   4   3 -14    1.30    1.50
  -3  -3  14    9.00    1.80
   3  -3 -14    5.10    1.70
   3   3 -14    4.30    1.90
   2  -3 -14    1.40    1.40
  -2  -3  14    0.80    1.10
  -2   3  14   -0.20    0.90
   2   3 -14    1.00    1.50
  -1  -3  14    6.50    1.90
   1   3 -14    6.30    2.00
  -1   3  14    6.00    1.70
   0  -3  14    1.80    1.50
   0   3  14    7.00    1.80
   0   3 -14    5.50    2.10
   1  -3  14    0.20    1.20
   1   3  14   -0.10    1.20
   2  -3  14    2.30    1.60
   2   3  14    2.70    1.60
   3  -3  14    4.90    2.00
  10  -4 -14   -0.70    1.40
  10   4 -14   -1.60    1.60
   9  -4 -14   -0.90    1.00
   9   4 -14   -0.10    1.70
   8  -4 -14    2.20    1.50
   8   4 -14    0.40    1.60
   7  -4 -14    0.30    1.40
   7   4 -14    0.10    1.30
   6  -4 -14    3.90    1.70
   6   4 -14    7.40    2.30
   5  -4 -14    4.30    1.80
   5   4 -14    3.30    1.80
  -4  -4  14    6.90    1.70
   4  -4 -14    7.30    2.10
   4   4 -14    6.00    1.90
  -3  -4  14   24.40    2.80
   3  -4 -14   18.70    2.90
   3   4 -14   18.60    3.10
  -2  -4  14    4.10    1.60
   2  -4 -14    3.10    1.60
   2   4 -14   -1.40    1.10
  -2   4  14    2.30    1.30
  -1  -4  14   14.00    2.40
   1   4 -14   11.70    2.70
  -1   4  14   10.90    2.10
   0  -4  14    1.30    1.50
   0   4  14   -0.20    1.40
   0   4 -14    2.50    1.60
   1  -4  14    6.00    1.90
   1   4  14    8.20    2.00
   2  -4  14    0.30    1.20
   2   4  14    1.20    1.50
   9  -5 -14    0.80    1.50
   9   5 -14   -0.90    1.20
   8  -5 -14    1.50    1.40
   8   5 -14    0.00    1.40
   7  -5 -14    2.30    1.50
   7   5 -14    1.80    1.50
   6  -5 -14    1.30    1.40
   6   5 -14    0.40    1.30
   5  -5 -14    3.90    1.60
   5   5 -14    4.40    1.90
   4  -5 -14    7.00    1.90
  -4  -5  14    8.60    1.80
   4   5 -14    6.50    2.40
  -3  -5  14    0.40    1.30
   3  -5 -14    3.30    1.40
   3   5 -14    1.50    1.50
  -2  -5  14    0.60    1.40
   2   5 -14    1.40    1.60
  -2   5  14    3.30    1.80
  -1  -5  14   -1.00    1.30
  -1   5  14    0.00    1.10
   1   5 -14    1.50    1.40
   0  -5  14    0.80    1.30
   0   5  14    0.80    1.30
   0   5 -14    0.90    1.40
   1  -5  14    0.20    1.30
   1   5  14    2.40    1.50
   2  -5  14    1.90    1.50
   2   5  14    2.50    1.60
   9  -6 -14    3.50    1.70
   9   6 -14    2.30    2.00
   8  -6 -14    2.30    1.40
   8   6 -14    1.50    1.90
   7  -6 -14   16.70    2.80
   7   6 -14   19.60    3.60
   6  -6 -14    9.50    2.30
   6   6 -14    5.80    2.20
   5  -6 -14    0.70    1.20
  -5  -6  14    0.30    1.60
   5   6 -14    1.30    1.50
   4  -6 -14   11.00    2.30
  -4  -6  14    8.90    1.80
   4   6 -14   12.60    2.90
  -3  -6  14    2.70    1.30
   3  -6 -14    1.20    1.40
   3   6 -14    0.20    1.40
  -2  -6  14   -0.30    1.10
   2   6 -14    1.80    1.80
  -1  -6  14   24.10    3.10
   1   6 -14   26.70    3.80
  -1   6  14   26.90    3.10
   0  -6  14    2.40    1.50
   0   6 -14    0.00    1.60
   0   6  14    0.40    1.30
   1  -6  14    1.40    1.30
   1   6  14    2.80    1.60
   8  -7 -14    2.70    1.50
   8   7 -14    1.90    2.10
   7  -7 -14    2.20    1.60
   7   7 -14   -0.80    1.40
   6  -7 -14    6.70    2.00
   6   7 -14    6.40    2.30
   5  -7 -14   -0.90    1.10
  -5  -7  14    1.60    1.40
   5   7 -14   -0.90    1.20
  -4  -7  14   -1.10    1.00
   4  -7 -14   -1.20    1.00
   4   7 -14    1.20    1.50
   3  -7 -14    2.60    2.20
  -3  -7  14    3.90    1.50
   3   7 -14    2.70    2.00
  -2  -7  14   12.90    2.20
   2   7 -14   11.50    2.90
  -1  -7  14    0.00    1.30
   1   7 -14    0.60    1.60
  -1   7  14    1.40    1.40
   0  -7  14    1.50    1.60
   0   7  14    0.90    1.50
   1  -7  14    4.50    1.80
   1   7  14    4.90    1.80
   7  -8 -14    2.50    1.50
   7   8 -14    3.90    2.10
   6  -8 -14    8.90    2.30
   6   8 -14    9.30    2.80
   5  -8 -14    5.40    1.80
  -5  -8  14    4.20    1.50
   5   8 -14    3.20    2.00
  -4  -8  14    6.70    1.80
   4  -8 -14    3.10    1.50
   4   8 -14    5.50    2.10
  -3  -8  14   -1.10    1.30
   3   8 -14    0.50    1.70
  -2  -8  14    1.60    1.40
   2   8 -14   -0.20    1.40
  -1  -8  14    1.30    1.60
  -1   8  14    1.70    1.90
   1   8 -14   -1.20    1.40
   0  -8  14   -0.80    1.40
   0   8  14    8.40    2.30
   6  -9 -14   -0.60    1.30
   6   9 -14   -1.10    1.30
   5  -9 -14    0.10    1.20
  -5  -9  14    0.80    1.40
   5   9 -14    1.30    1.80
   4  -9 -14    8.60    2.20
  -4  -9  14    7.20    2.00
   4   9 -14    5.70    2.30
  -3  -9  14    2.30    1.60
   3   9 -14   -1.90    1.20
  -2  -9  14   15.80    2.70
   2   9 -14   12.50    2.90
  -1  -9  14    2.40    1.50
  -4 -10  14    0.20    1.40
   4  10 -14    0.30    1.70
  -3 -10  14    2.40    1.60
   9   0 -15    4.20    2.20
   8   0 -15   -0.20    1.50
   7   0 -15    3.40    1.80
   6   0 -15    1.10    1.60
   5   0 -15    0.90    1.50
   4   0 -15    1.30    1.40
  -3   0  15    1.00    1.90
   3   0 -15    4.60    2.00
   2   0 -15    0.60    1.40
  -2   0  15    0.50    1.20
  -1   0  15   11.00    2.10
   0   0  15   -1.80    1.00
   1   0  15    0.40    1.30
   9  -1 -15    0.60    1.40
   9   1 -15    4.10    2.00
   8  -1 -15    8.70    2.40
   8   1 -15    5.40    2.10
   7  -1 -15    2.00    1.80
   7   1 -15    2.30    1.60
   6  -1 -15    5.30    2.00
   6   1 -15    4.90    2.10
   5  -1 -15    4.10    1.90
   5   1 -15    9.60    2.70
   4  -1 -15   20.40    3.30
   4   1 -15   12.40    2.70
  -3  -1  15    0.90    1.10
   3  -1 -15   -0.50    1.30
   3   1 -15   -0.20    1.30
  -2  -1  15   -0.40    1.00
   2  -1 -15    0.00    1.10
  -2   1  15   -1.70    1.10
   2   1 -15    0.20    1.40
  -1  -1  15   -0.10    1.20
  -1   1  15   -0.10    1.30
   1   1 -15    2.70    1.70
   0  -1  15    5.70    1.90
   0   1  15    2.60    1.60
   1  -1  15    0.80    1.40
   1   1  15    3.20    1.70
   9  -2 -15   18.60    3.40
   9   2 -15   16.00    3.30
   8  -2 -15   17.50    3.30
   8   2 -15   16.80    3.30
   7  -2 -15   10.60    2.50
   7   2 -15    7.40    2.40
   6  -2 -15   20.60    3.40
   6   2 -15   13.30    2.90
   5  -2 -15    3.10    1.70
   5   2 -15   -0.80    1.30
   4  -2 -15    2.80    1.70
   4   2 -15    1.80    1.60
   3  -2 -15    3.50    1.70
  -3  -2  15    0.10    1.20
   3   2 -15    2.10    1.70
   2  -2 -15   -0.60    1.50
  -2  -2  15    2.20    1.30
  -2   2  15    2.90    1.40
   2   2 -15    0.80    1.50
  -1  -2  15    7.30    1.90
   1   2 -15   10.10    2.50
  -1   2  15    8.30    2.00
   0  -2  15   -0.80    1.30
   0   2  15   -0.90    1.30
   1  -2  15   13.70    2.50
   1   2  15   11.40    2.30
   9  -3 -15    1.90    1.70
   9   3 -15    0.60    1.60
   8  -3 -15    6.30    2.40
   8   3 -15    3.40    1.90
   7  -3 -15    0.00    1.20
   7   3 -15    0.60    1.60
   6  -3 -15    8.70    2.30
   6   3 -15    7.70    2.40
   5  -3 -15   -0.60    1.30
   5   3 -15   -0.40    1.40
   4  -3 -15   -0.40    1.40
   4   3 -15    0.60    1.60
   3  -3 -15    2.50    1.70
  -3  -3  15    3.50    1.60
   3   3 -15    0.00    1.50
  -2  -3  15   -1.60    1.10
  -2   3  15    0.90    1.30
   2   3 -15    1.90    1.60
  -1  -3  15    3.80    1.60
   1   3 -15    4.90    2.20
  -1   3  15    0.50    1.40
   0  -3  15    8.40    2.10
   0   3  15    2.90    1.60
   1  -3  15    0.90    1.60
   1   3  15    1.40    1.50
   8  -4 -15    1.00    1.50
   8   4 -15    0.80    1.60
   7  -4 -15    1.40    1.50
   7   4 -15   -0.10    1.40
   6  -4 -15   14.00    2.70
   6   4 -15   16.50    3.30
   5  -4 -15    0.00    1.40
   5   4 -15    0.30    1.50
  -4  -4  15   22.40    3.20
   4  -4 -15   23.50    3.40
   4   4 -15   17.30    3.40
  -3  -4  15    1.50    1.30
   3  -4 -15    2.10    1.60
   3   4 -15    1.70    1.70
  -2  -4  15    1.10    1.40
   2   4 -15    0.20    1.40
  -1  -4  15    3.30    1.60
   1   4 -15    3.60    1.90
  -1   4  15    3.30    1.60
   0  -4  15    2.60    1.50
   0   4 -15    3.50    2.70
   0   4  15    2.00    1.70
   8   5 -15   -0.40    1.50
   7  -5 -15    6.40    2.20
   7   5 -15    5.20    2.10
   6  -5 -15   -1.50    1.20
   6   5 -15    0.20    1.50
   5  -5 -15    0.50    1.30
   5   5 -15   -1.40    1.50
  -4  -5  15    2.50    1.50
   4  -5 -15    0.50    1.50
   4   5 -15    1.00    1.60
  -3  -5  15   -0.50    1.30
   3  -5 -15    0.00    1.50
   3   5 -15    0.50    1.60
  -2  -5  15   14.60    2.50
   2   5 -15    8.70    2.70
  -1  -5  15    4.30    1.70
  -1   5  15    5.20    1.90
   1   5 -15    2.20    1.70
   0  -5  15    3.30    1.60
   0   5 -15    2.60    1.80
   0   5  15    0.60    1.40
   7  -6 -15    1.00    1.20
   7   6 -15   -0.60    1.40
   6  -6 -15   19.30    3.10
   6   6 -15   14.50    3.20
   5  -6 -15    4.50    1.90
   5   6 -15    1.60    1.70
   4  -6 -15   15.30    2.90
  -4  -6  15   10.50    2.20
   4   6 -15    9.90    2.80
  -3  -6  15    0.30    1.20
   3   6 -15   -0.90    1.40
  -2  -6  15   -1.10    1.10
   2   6 -15    1.20    1.90
  -1  -6  15    4.80    1.90
   1   6 -15    8.30    2.70
  -1   6  15    5.50    2.00
   6  -7 -15    1.10    1.50
   6   7 -15    0.40    1.60
   5  -7 -15   -1.00    1.20
   5   7 -15   -2.40    1.30
   4  -7 -15    1.90    1.60
  -4  -7  15    2.90    1.50
   4   7 -15    1.00    1.80
  -3  -7  15    1.80    1.50
   3   7 -15   -1.50    1.50
  -2  -7  15    3.20    1.60
   2   7 -15    1.30    1.70
   7   0 -16   -1.50    1.00
   6   0 -16    9.70    2.70
   5   0 -16    0.20    1.50
   4   0 -16   66.69    5.60
   3   0 -16    1.10    1.60
  -2   0  16    0.10    1.40
   2   0 -16    1.10    1.70
   7  -1 -16    9.40    2.60
   7   1 -16   12.40    3.00
   6  -1 -16   10.40    2.70
   6   1 -16    4.10    2.00
   5  -1 -16   -1.10    1.20
   5   1 -16    0.30    1.60
   4  -1 -16    2.80    1.90
   4   1 -16    5.80    2.40
   3  -1 -16    2.50    1.90
   3   1 -16    1.20    1.60
  -2  -1  16    3.70    1.60
   2   1 -16    5.20    1.90
  -2   1  16    6.90    1.90
   7  -2 -16    1.30    1.50
   7   2 -16    1.00    1.60
   6  -2 -16   35.60    4.50
   6   2 -16   30.40    4.40
   5  -2 -16   18.00    3.30
   5   2 -16   10.30    2.70
   4  -2 -16    6.50    2.20
   4   2 -16    7.30    2.50
   3  -2 -16   -1.70    1.30
   3   2 -16   -2.60    1.30
  -2  -2  16    2.20    1.50
   2   2 -16    0.20    1.50
   6  -3 -16   13.60    3.10
   6   3 -16   11.00    3.10
   5  -3 -16   -1.10    1.40
   5   3 -16    0.30    1.70
   4  -3 -16    1.30    1.40
   4   3 -16    0.20    1.70
   3  -3 -16    2.40    2.00
  -3  -3  16    6.00    1.80
   3   3 -16    3.10    2.20
  -2  -3  16   -0.40    1.20
   5  -4 -16   -1.30    1.20
   5   4 -16    0.90    1.70
   4  -4 -16    2.10    1.60
   4   4 -16   -1.60    1.50
  -3  -4  16   -0.90    1.30
   0   0   0    0.00    0.00

_computing_structure_solution     'SHELXT 2014/5 (Sheldrick, 2014)'
;
_shelx_hkl_checksum   33060
