# Supplementary material for: Switchable synthesis of natural-product-like lawsones and indenopyrazoles through regioselective ring-expansion of indantrione
Source: Commun Chem. 2023 Jan 18;6:17. doi: 10.1038/s42004-022-00807-z (PMC9849474; doi:10.1038/s42004-022-00807-z)
Supplement: Supplementary file 9 — Supplementary Data 6 [file 42004_2022_807_MOESM9_ESM.cif]

 
data_HBW332_0m
 
_audit_creation_method            'SHELXL-2016/6'
_shelx_SHELXL_version_number      '2016/6'
_chemical_name_systematic         ?
_chemical_name_common             ?
_chemical_melting_point           ?
_chemical_formula_moiety          ?
_chemical_formula_sum
 'C20 H14 N2 O3 S2' 
_chemical_formula_weight          394.45

loop_
 _atom_type_symbol
 _atom_type_description
 _atom_type_scat_dispersion_real
 _atom_type_scat_dispersion_imag
 _atom_type_scat_source
 'C'  'C'   0.0033   0.0016
 'International Tables Vol C Tables 4.2.6.8 and 6.1.1.4'
 'H'  'H'   0.0000   0.0000
 'International Tables Vol C Tables 4.2.6.8 and 6.1.1.4'
 'N'  'N'   0.0061   0.0033
 'International Tables Vol C Tables 4.2.6.8 and 6.1.1.4'
 'O'  'O'   0.0106   0.0060
 'International Tables Vol C Tables 4.2.6.8 and 6.1.1.4'
 'S'  'S'   0.1246   0.1234
 'International Tables Vol C Tables 4.2.6.8 and 6.1.1.4'
 
_space_group_crystal_system       monoclinic
_space_group_IT_number            4
_space_group_name_H-M_alt         'P 21'
_space_group_name_Hall            'P 2yb'
 
_shelx_space_group_comment
;
The symmetry employed for this shelxl refinement is uniquely defined
by the following loop, which should always be used as a source of
symmetry information in preference to the above space-group names.
They are only intended as comments.
;
 
loop_
 _space_group_symop_operation_xyz
 'x, y, z'
 '-x, y+1/2, -z'
 
_cell_length_a                    8.181(10)
_cell_length_b                    13.952(16)
_cell_length_c                    8.984(11)
_cell_angle_alpha                 90
_cell_angle_beta                  116.337(14)
_cell_angle_gamma                 90
_cell_volume                      918.9(19)
_cell_formula_units_Z             2
_cell_measurement_temperature     296(2)
_cell_measurement_reflns_used      1933
_cell_measurement_theta_min        2.53
_cell_measurement_theta_max       23.21
 
_exptl_crystal_description        block
_exptl_crystal_colour             colourless
_exptl_crystal_density_meas       ?
_exptl_crystal_density_method     ?
_exptl_crystal_density_diffrn     1.426          
_exptl_crystal_F_000              408
_exptl_transmission_factor_min    ?
_exptl_transmission_factor_max    ?
_exptl_crystal_size_max           0.160
_exptl_crystal_size_mid           0.150
_exptl_crystal_size_min           0.140
_exptl_absorpt_coefficient_mu     0.313
_shelx_estimated_absorpt_T_min    0.952
_shelx_estimated_absorpt_T_max    0.957
_exptl_absorpt_correction_type    ?
_exptl_absorpt_correction_T_min   ?
_exptl_absorpt_correction_T_max   ?
_exptl_absorpt_process_details    ?
_exptl_absorpt_special_details    ?
_diffrn_ambient_temperature       296(2)
_diffrn_radiation_wavelength      0.71073
_diffrn_radiation_type            MoK\a
_diffrn_source                    ?
_diffrn_measurement_device_type  'Bruker APEX-II CCD'
_diffrn_measurement_method       '\f and \w scans'
_diffrn_detector_area_resol_mean  ?
_diffrn_reflns_number             5758
_diffrn_reflns_av_unetI/netI      0.0388
_diffrn_reflns_av_R_equivalents   0.0237
_diffrn_reflns_limit_h_min        -10
_diffrn_reflns_limit_h_max        9
_diffrn_reflns_limit_k_min        -14
_diffrn_reflns_limit_k_max        18
_diffrn_reflns_limit_l_min        -11
_diffrn_reflns_limit_l_max        11
_diffrn_reflns_theta_min          2.530
_diffrn_reflns_theta_max          27.537
_diffrn_reflns_theta_full         25.242
_diffrn_measured_fraction_theta_max   0.988
_diffrn_measured_fraction_theta_full  0.997
_diffrn_reflns_Laue_measured_fraction_max    0.988
_diffrn_reflns_Laue_measured_fraction_full   0.997
_diffrn_reflns_point_group_measured_fraction_max   0.775
_diffrn_reflns_point_group_measured_fraction_full  0.796
_reflns_number_total              3287
_reflns_number_gt                 2792
_reflns_threshold_expression      'I > 2\s(I)'
_reflns_Friedel_coverage          0.507
_reflns_Friedel_fraction_max      0.543
_reflns_Friedel_fraction_full     0.577
 
_reflns_special_details
;
 Reflections were merged by SHELXL according to the crystal
 class for the calculation of statistics and refinement.
 
 _reflns_Friedel_fraction is defined as the number of unique
 Friedel pairs measured divided by the number that would be
 possible theoretically, ignoring centric projections and
 systematic absences.
;
 
_computing_data_collection        ?
_computing_cell_refinement        ?
_computing_data_reduction         ?
_computing_structure_solution     'SHELXT 2014/5 (Sheldrick, 2014)'
_computing_structure_refinement 'SHELXL-2016/6 (Sheldrick, 2016)'
_computing_molecular_graphics     ?
_computing_publication_material   ?
_refine_special_details           ?
_refine_ls_structure_factor_coef  Fsqd
_refine_ls_matrix_type            full
_refine_ls_weighting_scheme       calc
_refine_ls_weighting_details
'w=1/[\s^2^(Fo^2^)+(0.1000P)^2^] where P=(Fo^2^+2Fc^2^)/3'
_atom_sites_solution_primary      ?
_atom_sites_solution_secondary    ?
_atom_sites_solution_hydrogens    mixed
_refine_ls_hydrogen_treatment     mixed
_refine_ls_extinction_method      none
_refine_ls_extinction_coef        .
_refine_ls_abs_structure_details
;
 Flack x determined using 792 quotients [(I+)-(I-)]/[(I+)+(I-)]
 (Parsons, Flack and Wagner, Acta Cryst. B69 (2013) 249-259).
;
_refine_ls_abs_structure_Flack    0.22(5)
_chemical_absolute_configuration  rmab
_refine_ls_number_reflns          3287
_refine_ls_number_parameters      249
_refine_ls_number_restraints      2
_refine_ls_R_factor_all           0.0559
_refine_ls_R_factor_gt            0.0468
_refine_ls_wR_factor_ref          0.1418
_refine_ls_wR_factor_gt           0.1323
_refine_ls_goodness_of_fit_ref    0.978
_refine_ls_restrained_S_all       0.980
_refine_ls_shift/su_max           0.000
_refine_ls_shift/su_mean          0.000
 
loop_
 _atom_site_label
 _atom_site_type_symbol
 _atom_site_fract_x
 _atom_site_fract_y
 _atom_site_fract_z
 _atom_site_U_iso_or_equiv
 _atom_site_adp_type
 _atom_site_occupancy
 _atom_site_site_symmetry_order  
 _atom_site_calc_flag
 _atom_site_refinement_flags_posn
 _atom_site_refinement_flags_adp
 _atom_site_refinement_flags_occupancy
 _atom_site_disorder_assembly
 _atom_site_disorder_group
S1 S 0.9385(2) 0.64416(13) 0.4945(2) 0.0862(5) Uani 1 1 d . U . . .
S2 S 0.3883(2) 0.30848(10) 0.96045(17) 0.0718(4) Uani 1 1 d . . . . .
O1 O 0.6973(3) 0.4477(2) 0.6842(3) 0.0430(6) Uani 1 1 d . . . . .
O2 O 0.5256(4) 0.3824(2) 0.4363(3) 0.0499(7) Uani 1 1 d . . . . .
O3 O 0.3151(5) 0.6914(3) 0.2105(4) 0.0640(9) Uani 1 1 d . . . . .
N1 N 0.3823(5) 0.6748(3) 0.5829(4) 0.0405(7) Uani 1 1 d . . . . .
N2 N 0.3810(4) 0.6259(2) 0.7142(4) 0.0375(7) Uani 1 1 d . . . . .
C1 C -0.0046(6) 0.5538(5) 0.1274(5) 0.0680(15) Uani 1 1 d . . . . .
H1 H -0.037391 0.599242 0.043309 0.082 Uiso 1 1 calc R U . . .
C2 C -0.1225(6) 0.4809(6) 0.1185(6) 0.0772(17) Uani 1 1 d . . . . .
H2 H -0.237073 0.476927 0.028169 0.093 Uiso 1 1 calc R U . . .
C3 C -0.0692(6) 0.4131(4) 0.2453(6) 0.0655(14) Uani 1 1 d . . . . .
H3 H -0.149155 0.363858 0.237615 0.079 Uiso 1 1 calc R U . . .
C4 C 0.0983(6) 0.4170(4) 0.3816(5) 0.0489(10) Uani 1 1 d . . . . .
H4 H 0.131668 0.371235 0.465192 0.059 Uiso 1 1 calc R U . . .
C5 C 0.2162(5) 0.4907(3) 0.3916(4) 0.0370(8) Uani 1 1 d . . . . .
C6 C 0.1644(5) 0.5576(3) 0.2652(4) 0.0451(10) Uani 1 1 d . . . . .
C7 C 0.3085(5) 0.6306(3) 0.3022(5) 0.0448(9) Uani 1 1 d . . . . .
C8 C 0.4491(5) 0.6158(3) 0.4855(4) 0.0343(7) Uani 1 1 d . . . . .
C9 C 0.4042(4) 0.5123(3) 0.5320(4) 0.0309(7) Uani 1 1 d . . . . .
C10 C 0.3937(4) 0.5349(3) 0.6940(4) 0.0315(7) Uani 1 1 d . . . . .
C11 C 0.4058(7) 0.3685(3) 0.8019(6) 0.0531(11) Uani 1 1 d . . . . .
H11 H 0.427974 0.338664 0.720001 0.064 Uiso 1 1 calc R U . . .
C12 C 0.3838(5) 0.4641(3) 0.8094(4) 0.0358(7) Uani 1 1 d . . . . .
C13 C 0.3478(6) 0.4893(4) 0.9469(5) 0.0496(11) Uani 1 1 d . . . . .
H13 H 0.327901 0.551788 0.971154 0.060 Uiso 1 1 calc R U . . .
C14 C 0.3459(7) 0.4120(5) 1.0377(5) 0.0646(14) Uani 1 1 d . . . . .
H14 H 0.324197 0.415072 1.130841 0.078 Uiso 1 1 calc R U . . .
C15 C 0.7118(6) 0.6229(4) 0.4089(6) 0.0590(12) Uani 1 1 d . . . . .
H15 H 0.642477 0.604800 0.298896 0.071 Uiso 1 1 calc R U . . .
C16 C 0.6423(5) 0.6357(3) 0.5212(5) 0.0406(8) Uani 1 1 d . . . . .
C17 C 0.7783(6) 0.6636(3) 0.6791(6) 0.0537(10) Uani 1 1 d . . . . .
H17 H 0.754241 0.676030 0.769217 0.064 Uiso 1 1 calc R U . . .
C18 C 0.9591(6) 0.6708(3) 0.6871(7) 0.0627(9) Uani 1 1 d . U . . .
H18 H 1.066044 0.686973 0.779926 0.075 Uiso 1 1 calc R U . . .
C19 C 0.5470(5) 0.4388(3) 0.5443(4) 0.0327(7) Uani 1 1 d . . . . .
C20 C 0.8564(6) 0.3929(4) 0.7009(6) 0.0586(11) Uani 1 1 d . . . . .
H20A H 0.848782 0.328964 0.736990 0.088 Uiso 1 1 calc R U . . .
H20B H 0.965143 0.423216 0.781117 0.088 Uiso 1 1 calc R U . . .
H20C H 0.859856 0.390319 0.595553 0.088 Uiso 1 1 calc R U . . .
H1D H 0.431(7) 0.723(4) 0.628(6) 0.046(13) Uiso 1 1 d . . . . .
 
loop_
 _atom_site_aniso_label
 _atom_site_aniso_U_11
 _atom_site_aniso_U_22
 _atom_site_aniso_U_33
 _atom_site_aniso_U_23
 _atom_site_aniso_U_13
 _atom_site_aniso_U_12
S1 0.0564(8) 0.0790(11) 0.1451(14) -0.0005(10) 0.0646(9) 0.0052(7)
S2 0.0925(10) 0.0650(9) 0.0651(7) 0.0246(6) 0.0414(7) 0.0075(7)
O1 0.0304(13) 0.0454(17) 0.0458(13) -0.0014(12) 0.0102(10) 0.0067(11)
O2 0.0526(17) 0.0513(18) 0.0432(14) -0.0072(13) 0.0187(12) 0.0146(14)
O3 0.066(2) 0.073(2) 0.0566(17) 0.0274(17) 0.0300(15) 0.0142(18)
N1 0.0397(17) 0.0342(18) 0.0530(18) -0.0052(15) 0.0255(14) -0.0012(14)
N2 0.0339(15) 0.0395(18) 0.0408(15) -0.0049(13) 0.0180(12) -0.0009(13)
C1 0.045(3) 0.100(5) 0.043(2) 0.008(2) 0.005(2) 0.015(3)
C2 0.036(2) 0.114(5) 0.057(3) -0.016(3) -0.0025(19) 0.004(3)
C3 0.039(2) 0.075(4) 0.068(3) -0.018(3) 0.011(2) -0.015(2)
C4 0.036(2) 0.052(3) 0.051(2) -0.0092(18) 0.0129(16) -0.0041(17)
C5 0.0301(17) 0.044(2) 0.0346(17) -0.0060(14) 0.0124(13) 0.0038(15)
C6 0.0355(19) 0.063(3) 0.0339(17) 0.0051(16) 0.0124(15) 0.0092(18)
C7 0.042(2) 0.054(2) 0.0426(19) 0.0111(18) 0.0226(16) 0.0147(19)
C8 0.0305(16) 0.036(2) 0.0402(16) 0.0028(14) 0.0189(14) 0.0036(14)
C9 0.0268(16) 0.0358(19) 0.0299(15) -0.0011(13) 0.0125(12) 0.0004(13)
C10 0.0250(15) 0.0385(19) 0.0293(14) -0.0028(13) 0.0105(12) 0.0009(13)
C11 0.067(3) 0.048(3) 0.053(2) 0.0040(19) 0.035(2) 0.005(2)
C12 0.0301(16) 0.044(2) 0.0313(15) -0.0001(14) 0.0115(13) -0.0005(14)
C13 0.047(2) 0.065(3) 0.0359(19) -0.0039(18) 0.0175(16) 0.005(2)
C14 0.071(3) 0.090(4) 0.0349(19) 0.010(2) 0.026(2) 0.007(3)
C15 0.046(2) 0.069(3) 0.075(3) 0.002(2) 0.039(2) 0.007(2)
C16 0.0350(17) 0.0355(19) 0.056(2) 0.0077(17) 0.0248(16) 0.0052(16)
C17 0.038(2) 0.050(3) 0.069(3) 0.005(2) 0.0194(19) -0.0004(18)
C18 0.031(2) 0.037(2) 0.112(2) 0.014(2) 0.023(2) 0.0073(17)
C19 0.0312(17) 0.0344(19) 0.0324(15) 0.0040(13) 0.0140(13) 0.0028(14)
C20 0.034(2) 0.055(3) 0.077(3) 0.002(2) 0.015(2) 0.010(2)
 
_geom_special_details
;
 All esds (except the esd in the dihedral angle between two l.s. planes)
 are estimated using the full covariance matrix.  The cell esds are taken
 into account individually in the estimation of esds in distances, angles
 and torsion angles; correlations between esds in cell parameters are only
 used when they are defined by crystal symmetry.  An approximate (isotropic)
 treatment of cell esds is used for estimating esds involving l.s. planes.
;
 
loop_
 _geom_bond_atom_site_label_1
 _geom_bond_atom_site_label_2
 _geom_bond_distance
 _geom_bond_site_symmetry_2
 _geom_bond_publ_flag
S1 C15 1.689(5) . ?
S1 C18 1.703(7) . ?
S2 C14 1.703(6) . ?
S2 C11 1.712(5) . ?
O1 C19 1.318(4) . ?
O1 C20 1.458(5) . ?
O2 C19 1.201(5) . ?
O3 C7 1.200(5) . ?
N1 N2 1.366(5) . ?
N1 C8 1.472(5) . ?
N2 C10 1.293(5) . ?
C1 C2 1.380(10) . ?
C1 C6 1.388(6) . ?
C2 C3 1.393(9) . ?
C3 C4 1.375(6) . ?
C4 C5 1.385(6) . ?
C5 C6 1.382(6) . ?
C5 C9 1.525(5) . ?
C6 C7 1.480(7) . ?
C7 C8 1.548(5) . ?
C8 C16 1.492(5) . ?
C8 C9 1.590(5) . ?
C9 C19 1.521(5) . ?
C9 C10 1.528(5) . ?
C10 C12 1.460(5) . ?
C11 C12 1.352(7) . ?
C12 C13 1.436(5) . ?
C13 C14 1.357(7) . ?
C15 C16 1.372(6) . ?
C16 C17 1.415(6) . ?
C17 C18 1.452(6) . ?
 
loop_
 _geom_angle_atom_site_label_1
 _geom_angle_atom_site_label_2
 _geom_angle_atom_site_label_3
 _geom_angle
 _geom_angle_site_symmetry_1
 _geom_angle_site_symmetry_3
 _geom_angle_publ_flag
C15 S1 C18 95.4(2) . . ?
C14 S2 C11 91.9(2) . . ?
C19 O1 C20 117.5(3) . . ?
N2 N1 C8 112.4(3) . . ?
C10 N2 N1 109.7(3) . . ?
C2 C1 C6 118.3(5) . . ?
C1 C2 C3 119.7(4) . . ?
C4 C3 C2 121.9(5) . . ?
C3 C4 C5 118.5(5) . . ?
C6 C5 C4 119.8(4) . . ?
C6 C5 C9 112.1(3) . . ?
C4 C5 C9 128.1(3) . . ?
C5 C6 C1 121.9(5) . . ?
C5 C6 C7 110.9(3) . . ?
C1 C6 C7 127.2(4) . . ?
O3 C7 C6 127.4(4) . . ?
O3 C7 C8 125.8(4) . . ?
C6 C7 C8 106.8(3) . . ?
N1 C8 C16 113.9(3) . . ?
N1 C8 C7 105.1(3) . . ?
C16 C8 C7 114.8(3) . . ?
N1 C8 C9 99.3(3) . . ?
C16 C8 C9 117.3(3) . . ?
C7 C8 C9 104.6(3) . . ?
C19 C9 C5 112.8(3) . . ?
C19 C9 C10 115.8(3) . . ?
C5 C9 C10 111.5(3) . . ?
C19 C9 C8 111.8(3) . . ?
C5 C9 C8 103.1(3) . . ?
C10 C9 C8 100.4(3) . . ?
N2 C10 C12 122.1(3) . . ?
N2 C10 C9 112.2(3) . . ?
C12 C10 C9 125.5(3) . . ?
C12 C11 S2 112.3(3) . . ?
C11 C12 C13 111.5(4) . . ?
C11 C12 C10 125.6(3) . . ?
C13 C12 C10 122.9(4) . . ?
C14 C13 C12 112.6(4) . . ?
C13 C14 S2 111.8(3) . . ?
C16 C15 S1 111.8(4) . . ?
C15 C16 C17 112.0(4) . . ?
C15 C16 C8 124.2(4) . . ?
C17 C16 C8 123.6(4) . . ?
C16 C17 C18 113.5(4) . . ?
C17 C18 S1 107.2(4) . . ?
O2 C19 O1 124.9(3) . . ?
O2 C19 C9 123.5(3) . . ?
O1 C19 C9 111.6(3) . . ?
 
_refine_diff_density_max    0.405
_refine_diff_density_min   -0.322
_refine_diff_density_rms    0.048

_shelx_res_file
;
TITL HBW332_0m_a.res in P2(1)
    HBW332_0m.res
    created by SHELXL-2016/6 at 14:18:13 on 26-Aug-2021
CELL 0.71073 8.1805 13.9518 8.9838 90.000 116.337 90.000
ZERR 2.00 0.0096 0.0163 0.0106 0.000 0.014 0.000
LATT -1
SYMM -x, y+1/2, -z
SFAC C H N O S
UNIT 40 28 4 6 4
ACTA
LIST 4 ! automatically inserted. Change 6 to 4 for CHECKCIF!!
TEMP 23.000
L.S. 40
FMAP 2
SIZE 0.16 0.15 0.14
DELU 0.001 0.002  S1 C18
PLAN -4 0 0.00
WGHT    0.100000
FVAR       1.12196
S1    5    0.938450    0.644164    0.494497    11.00000    0.05639    0.07896 =
         0.14513   -0.00050    0.06458    0.00525
S2    5    0.388254    0.308480    0.960449    11.00000    0.09252    0.06499 =
         0.06510    0.02460    0.04143    0.00753
O1    4    0.697338    0.447675    0.684200    11.00000    0.03044    0.04537 =
         0.04585   -0.00145    0.01017    0.00671
O2    4    0.525581    0.382426    0.436251    11.00000    0.05256    0.05126 =
         0.04315   -0.00724    0.01869    0.01461
O3    4    0.315142    0.691374    0.210514    11.00000    0.06558    0.07285 =
         0.05662    0.02741    0.02998    0.01415
N1    3    0.382336    0.674762    0.582950    11.00000    0.03973    0.03419 =
         0.05299   -0.00520    0.02547   -0.00121
N2    3    0.380978    0.625869    0.714161    11.00000    0.03386    0.03954 =
         0.04078   -0.00490    0.01798   -0.00087
C1    1   -0.004568    0.553799    0.127409    11.00000    0.04484    0.09995 =
         0.04321    0.00833    0.00507    0.01510
AFIX  43
H1    2   -0.037391    0.599242    0.043309    11.00000   -1.20000
AFIX   0
C2    1   -0.122504    0.480855    0.118473    11.00000    0.03591    0.11358 =
         0.05666   -0.01605   -0.00249    0.00423
AFIX  43
H2    2   -0.237073    0.476927    0.028169    11.00000   -1.20000
AFIX   0
C3    1   -0.069189    0.413121    0.245327    11.00000    0.03933    0.07500 =
         0.06801   -0.01827    0.01105   -0.01486
AFIX  43
H3    2   -0.149155    0.363858    0.237615    11.00000   -1.20000
AFIX   0
C4    1    0.098289    0.417034    0.381597    11.00000    0.03622    0.05224 =
         0.05099   -0.00917    0.01290   -0.00411
AFIX  43
H4    2    0.131668    0.371235    0.465192    11.00000   -1.20000
AFIX   0
C5    1    0.216181    0.490741    0.391553    11.00000    0.03012    0.04395 =
         0.03461   -0.00601    0.01238    0.00379
C6    1    0.164371    0.557570    0.265237    11.00000    0.03549    0.06257 =
         0.03389    0.00509    0.01244    0.00925
C7    1    0.308454    0.630575    0.302176    11.00000    0.04188    0.05419 =
         0.04256    0.01112    0.02262    0.01472
C8    1    0.449116    0.615760    0.485501    11.00000    0.03050    0.03571 =
         0.04016    0.00278    0.01892    0.00356
C9    1    0.404213    0.512296    0.532024    11.00000    0.02679    0.03584 =
         0.02988   -0.00105    0.01246    0.00040
C10   1    0.393713    0.534920    0.693977    11.00000    0.02500    0.03846 =
         0.02931   -0.00282    0.01050    0.00093
C11   1    0.405839    0.368458    0.801884    11.00000    0.06740    0.04791 =
         0.05272    0.00403    0.03459    0.00506
AFIX  43
H11   2    0.427974    0.338664    0.720001    11.00000   -1.20000
AFIX   0
C12   1    0.383847    0.464128    0.809372    11.00000    0.03014    0.04367 =
         0.03128   -0.00013    0.01154   -0.00052
C13   1    0.347795    0.489317    0.946935    11.00000    0.04738    0.06453 =
         0.03589   -0.00391    0.01750    0.00548
AFIX  43
H13   2    0.327901    0.551788    0.971154    11.00000   -1.20000
AFIX   0
C14   1    0.345934    0.411953    1.037749    11.00000    0.07135    0.09002 =
         0.03495    0.00956    0.02581    0.00716
AFIX  43
H14   2    0.324197    0.415072    1.130841    11.00000   -1.20000
AFIX   0
C15   1    0.711803    0.622945    0.408888    11.00000    0.04618    0.06938 =
         0.07473    0.00208    0.03871    0.00694
AFIX  43
H15   2    0.642477    0.604800    0.298896    11.00000   -1.20000
AFIX   0
C16   1    0.642280    0.635710    0.521221    11.00000    0.03496    0.03548 =
         0.05630    0.00773    0.02481    0.00520
C17   1    0.778286    0.663562    0.679149    11.00000    0.03757    0.04981 =
         0.06900    0.00470    0.01935   -0.00038
AFIX  43
H17   2    0.754241    0.676030    0.769217    11.00000   -1.20000
AFIX   0
C18   1    0.959051    0.670809    0.687078    11.00000    0.03055    0.03666 =
         0.11196    0.01400    0.02345    0.00725
AFIX  43
H18   2    1.066044    0.686973    0.779926    11.00000   -1.20000
AFIX   0
C19   1    0.546952    0.438827    0.544292    11.00000    0.03122    0.03443 =
         0.03243    0.00399    0.01403    0.00284
C20   1    0.856365    0.392861    0.700891    11.00000    0.03375    0.05516 =
         0.07667    0.00156    0.01528    0.00986
AFIX 137
H20A  2    0.848782    0.328964    0.736990    11.00000   -1.50000
H20B  2    0.965143    0.423216    0.781117    11.00000   -1.50000
H20C  2    0.859856    0.390319    0.595553    11.00000   -1.50000

AFIX   0
H1D   2    0.431306    0.722669    0.628280    11.00000    0.04613
HKLF 4 1 1 0 0 0 1 0 0 0 1


REM  HBW332_0m_a.res in P2(1)
REM R1 =  0.0468 for    2792 Fo > 4sig(Fo)  and  0.0559 for all    3287 data
REM    249 parameters refined using      2 restraints

END

WGHT      0.0758      0.0599

REM Highest difference peak  0.405,  deepest hole -0.322,  1-sigma level  0.048
Q1    1   0.4172  0.3696  1.0382  11.00000  0.05    0.20
Q2    1   0.8182  0.3242  0.6407  11.00000  0.05    0.20
Q3    1   0.1668  0.5221  0.3229  11.00000  0.05    0.20
Q4    1   0.4175  0.5222  0.6136  11.00000  0.05    0.19
;
_shelx_res_checksum    7826

_shelx_hkl_file
;
   1   0   0 3488.25   85.39
   2   0   0  509.25   13.90
  -4   0   0 1811.72   47.00
  -5   0   0   78.09    4.70
  -6   0   0   39.20    4.10
  -7   0   0   33.00    4.20
  -9   0   0   22.40    4.90
   0   1   0    4.00    0.40
   0   1   0    4.50    0.40
   1   1   0 1245.68   31.20
  -1   1   0 1256.77   30.80
   1   1   0 1275.57   31.40
  -1   1   0 1222.68   31.40
   2   1   0 7037.00  170.88
  -2   1   0 6959.50  172.38
   3   1   0  492.15   14.60
  -3   1   0  497.15   14.00
   4   1   0  971.30   27.20
  -4   1   0  971.00   26.40
  -5  -1   0  556.54   18.00
  -5   1   0  599.04   17.60
  -6  -1   0  600.34   19.50
  -6   1   0  599.34   18.80
  -7  -1   0  192.48    9.50
  -7   1   0  206.08    9.30
  -8  -1   0    4.30    2.50
  -8   1   0    9.00    3.20
  -9   1   0   13.20    4.20
   0   2   0 4745.83  114.69
   0   2   0 4519.35  114.09
  -1  -2   0  955.30   23.40
  -1   2   0  945.01   23.60
   1   2   0  962.90   24.50
  -1   2   0  939.21   24.40
   1   2   0  934.71   24.10
  -2   2   0  149.49    4.80
   2   2   0  151.58    5.70
  -2   2   0  150.18    5.70
  -3   2   0 1764.62   44.40
   3   2   0 1749.32   45.70
   4   2   0  178.98    7.50
  -4   2   0  170.38    6.50
  -5   2   0   66.99    4.00
   5   2   0   68.99    4.90
  -6  -2   0    4.30    1.90
  -6   2   0    4.40    1.70
  -6   2   0    3.30    2.00
  -7  -2   0   46.50    5.20
  -7   2   0   57.39    6.60
  -8  -2   0   12.70    3.40
  -8   2   0   23.00    4.50
  -9   2   0   12.20    4.30
   0   3   0    1.30    0.50
   0   3   0    1.90    0.60
  -1  -3   0  374.36    9.20
   1   3   0  353.46   10.10
  -1   3   0  339.97    9.50
   1   3   0  344.47   10.40
  -1   3   0  351.86   10.40
  -2  -3   0 2590.84   62.89
   2   3   0 2564.24   64.59
  -2   3   0 2533.25   62.99
  -2   3   0 2527.25   64.39
   2   3   0 2558.24   64.09
  -3   3   0  149.79    5.30
   3   3   0  156.28    6.60
  -3   3   0  155.28    6.70
  -4   3   0  473.55   13.80
  -4   3   0  462.75   15.70
   4   3   0  472.65   15.50
  -5   3   0  204.88    7.80
  -5   3   0  199.68    9.40
   5   3   0  206.98    9.20
   6   3   0  388.76   15.20
  -6   3   0  402.96   13.50
  -6   3   0  420.16   16.00
  -7  -3   0   29.70    4.50
  -7   3   0   40.00    5.50
  -8  -3   0   19.10    4.00
  -8   3   0   18.30    4.40
  -9  -3   0   -0.50    2.10
  -9   3   0    3.00    2.80
   0   4   0 9853.51  245.38
   0   4   0 9999.00  244.28
   1   4   0  317.67   10.00
  -1   4   0  318.47    9.80
  -1   4   0  308.87    9.00
   1   4   0  319.67    9.50
  -2  -4   0  701.83   17.80
  -2   4   0  687.63   19.70
  -2   4   0  678.13   18.20
   2   4   0  705.03   20.00
   2   4   0  707.03   19.40
  -3  -4   0  285.47    8.60
   3   4   0  291.47   10.50
  -3   4   0  290.27    8.70
   3   4   0  291.37   10.10
  -3   4   0  283.07   10.40
  -4   4   0   22.10    3.10
  -4   4   0   24.40    2.30
   4   4   0   27.20    3.40
  -5   4   0  642.04   18.70
   5   4   0  645.04   21.00
  -5   4   0  652.53   21.40
  -6   4   0    7.10    2.80
   6   4   0    3.50    2.10
  -7   4   0   91.39    7.30
  -8  -4   0   67.09    7.10
  -8   4   0   51.89    6.90
  -9  -4   0    9.50    3.60
  -9   4   0   20.00    5.10
   0   5   0    0.10    0.50
   0   5   0   -0.60    0.50
  -1   5   0 2228.38   56.69
   1   5   0 2217.58   56.89
   1   5   0 2229.18   56.29
  -1   5   0 2248.77   55.79
  -2  -5   0 1437.46   36.10
  -2   5   0 1461.85   38.70
   2   5   0 1437.06   38.00
   2   5   0 1468.45   38.90
  -2   5   0 1478.35   36.90
  -3  -5   0  498.55   13.40
  -3   5   0  493.35   15.80
   3   5   0  483.05   15.30
  -3   5   0  496.05   13.70
   3   5   0  478.95   16.00
  -4  -5   0   93.99    4.20
   4   5   0  100.19    6.00
  -4   5   0   99.39    4.40
  -4   5   0   96.29    5.90
  -5   5   0  230.58   10.50
   5   5   0  219.08   10.20
   6   5   0   62.89    6.30
  -6   5   0   67.29    6.70
  -7   5   0   18.00    4.00
   7   5   0   15.60    3.80
  -8  -5   0   22.00    4.60
  -8   5   0   17.80    4.30
  -9  -5   0    6.70    3.40
  -9   5   0    5.60    3.10
   0   6   0 2802.82   70.79
   0   6   0 2824.02   70.79
   1   6   0  311.77   10.40
  -1   6   0  296.07    9.40
   1   6   0  292.27    9.80
  -1   6   0  312.17   10.30
   2   6   0  141.39    6.00
   2   6   0  135.39    6.50
  -2   6   0  142.79    6.40
  -2   6   0  142.39    5.20
  -3  -6   0  870.11   23.00
  -3   6   0  919.31   26.30
   3   6   0  881.71   26.50
  -3   6   0  926.51   23.90
   3   6   0  904.31   25.70
   4   6   0   80.69    5.80
  -4   6   0  108.89    4.50
  -4   6   0  104.09    6.20
  -5   6   0  286.47   12.30
   5   6   0  291.17   12.40
  -6   6   0   86.59    6.70
   6   6   0   91.89    6.90
  -7   6   0  115.09    8.20
   7   6   0   85.59    8.40
  -8  -6   0   16.20    4.10
  -8   6   0   22.10    5.00
  -9   6   0   18.20    4.80
   0   7   0    0.50    0.90
   0   7   0    0.20    0.80
  -1   7   0   44.00    2.80
   1   7   0   49.50    3.20
   1   7   0   44.00    3.40
  -1   7   0   41.10    3.20
   2   7   0  511.05   16.00
   2   7   0  547.05   17.10
  -2   7   0  514.45   15.00
  -2   7   0  522.95   16.70
   3   7   0  167.18    8.10
  -3   7   0  160.88    6.10
  -3   7   0  175.28    8.10
   3   7   0  166.98    7.40
   4   7   0  266.57   11.40
  -4   7   0  257.17   11.00
   4   7   0  256.17   10.60
   5   7   0   63.49    6.30
  -5   7   0   69.39    6.70
  -6   7   0   89.19    6.90
   6   7   0   95.59    7.40
  -7   7   0   15.50    3.80
   7   7   0   11.70    3.50
  -8   7   0    8.00    3.70
   0   8   0 1001.70   28.10
   0   8   0 1011.70   28.10
   1   8   0  241.78    9.40
   1   8   0  223.78    8.80
  -1   8   0  241.58    8.60
  -1   8   0  242.48    9.30
   2   8   0  177.88    8.30
  -2   8   0  169.38    7.90
  -2   8   0  195.18    7.00
   2   8   0  183.18    7.70
   3   8   0  139.69    6.80
   3   8   0  125.19    7.20
  -3   8   0  141.19    7.40
  -3   8   0  137.89    5.60
   4   8   0   39.60    4.80
  -4   8   0   24.10    3.80
   4   8   0   30.20    3.90
   5   8   0   14.50    3.50
  -5   8   0   14.10    3.40
   6   8   0   20.70    4.10
  -6   8   0   16.80    3.80
   7   8   0   43.60    6.30
  -7   8   0   48.90    6.70
  -8   8   0   -3.20    2.10
   8   8   0    1.30    3.00
   0   9   0   -0.50    0.90
   0   9   0    1.10    1.10
  -1   9   0   69.39    4.20
  -1   9   0   77.79    4.80
   1   9   0   68.69    4.40
   1   9   0   70.79    4.90
   2   9   0  172.58    8.20
   2   9   0  154.78    7.20
  -2   9   0  151.08    7.60
  -2   9   0  152.98    6.50
   3   9   0    9.20    2.10
  -3   9   0    8.00    2.30
   3   9   0    7.70    2.40
   4   9   0  112.39    7.30
  -4   9   0  104.29    7.00
   4   9   0  100.49    6.40
  -5   9   0  147.09    9.00
   5   9   0  164.98    9.60
  -6   9   0   19.20    4.20
   6   9   0   24.10    4.70
   7   9   0   38.30    6.20
  -7   9   0   47.40    6.60
   8   9   0   11.30    4.60
  -8   9   0   13.90    4.30
   0  10   0   54.09    5.00
   0  10   0   50.29    4.60
   1  10   0  189.18    8.40
   1  10   0  179.08    8.60
  -1  10   0  191.28    8.70
  -1  10   0  196.58    8.10
   2  10   0   24.50    3.80
  -2  10   0   20.30    3.30
  -2  10   0   18.90    2.60
   2  10   0   24.10    3.40
   3  10   0   71.49    5.20
   3  10   0   83.39    6.10
  -3  10   0   76.09    5.70
   4  10   0  100.49    6.40
   4  10   0   90.59    7.00
  -4  10   0   95.09    7.00
  -5  10   0   13.50    3.70
   5  10   0   14.70    3.80
   5  10   0    9.60    3.10
  -6  10   0   36.40    5.60
   6  10   0   34.70    5.70
   7  10   0   -0.70    2.50
  -7  10   0   -2.90    2.40
   0  11   0   -0.30    1.10
   0  11   0   -1.70    1.00
   1  11   0  145.29    7.80
   1  11   0  134.49    7.20
  -1  11   0  150.08    7.20
  -1  11   0  130.49    7.40
   2  11   0  119.39    6.80
   2  11   0  121.09    7.40
  -2  11   0  116.39    7.00
   3  11   0   41.70    5.20
  -3  11   0   36.60    4.80
   3  11   0   38.50    4.60
   4  11   0   36.70    5.30
   4  11   0   44.30    5.40
  -4  11   0   46.10    5.90
   5  11   0   32.00    5.40
  -5  11   0   40.80    5.90
   6  11   0   -1.70    2.00
  -6  11   0   -0.30    2.10
  -7  11   0   -0.10    2.60
   7  11   0    4.20    3.60
   0  12   0  165.58    8.50
   0  12   0  196.98    9.30
  -1  12   0  301.17   11.90
   1  12   0  312.97   12.60
  -1  12   0  308.27   12.70
   1  12   0  297.67   12.70
   2  12   0    1.30    1.80
   2  12   0    0.30    1.70
  -2  12   0    3.40    2.00
   3  12   0    8.50    2.50
   3  12   0   13.30    3.50
  -3  12   0   18.50    3.80
   4  12   0   31.80    4.60
   4  12   0   28.10    5.10
  -4  12   0   29.70    4.80
   5  12   0    3.60    2.90
  -5  12   0    5.80    2.90
   6  12   0   18.50    5.10
  -6  12   0   16.00    4.70
   7  12   0   34.30    6.70
  -7  12   0   38.60    6.70
   0  13   0    3.30    2.00
   0  13   0    0.20    1.60
   1  13   0   43.30    5.20
   1  13   0   31.30    4.50
  -1  13   0   32.90    4.70
   2  13   0   70.69    7.10
  -2  13   0   68.89    6.90
   2  13   0   76.69    6.00
   3  13   0  142.69    8.30
  -3  13   0  148.29    9.00
   3  13   0  130.09    8.80
   4  13   0    0.70    2.60
  -4  13   0   -0.30    2.30
   5  13   0    3.30    2.80
  -5  13   0    3.60    2.80
   6  13   0   33.20    6.10
  -6  13   0   36.40    6.10
   0  14   0    5.00    2.60
   0  14   0    6.40    2.50
  -1  14   0   67.99    6.70
   1  14   0   56.29    6.30
   1  14   0   60.79    6.30
  -2  14   0   25.10    4.40
   2  14   0   20.90    4.40
   2  14   0   21.40    4.10
  -3  14   0    1.40    2.20
   3  14   0    3.40    2.80
   4  14   0    8.70    3.50
  -4  14   0    5.30    2.90
  -5  14   0   26.00    5.30
   5  14   0   20.10    4.70
   6  14   0   10.50    4.40
  -6  14   0    8.80    3.90
   0  15   0    0.30    2.20
   1  15   0   56.99    6.70
  -1  15   0   59.19    6.70
   1  15   0   55.89    6.50
   2  15   0    1.60    2.00
   2  15   0    1.50    2.60
  -2  15   0    6.90    3.20
   3  15   0    4.20    3.40
  -3  15   0    3.30    2.80
  -4  15   0    0.60    2.90
   4  15   0    3.90    3.30
  -5  15   0   -1.80    2.50
   5  15   0   -1.60    2.70
   0  16   0   84.19    8.30
   1  16   0   75.49    7.70
  -1  16   0   63.59    7.30
   2  16   0    0.80    2.50
  -2  16   0    4.50    2.80
  -3  16   0    2.60    2.70
   3  16   0    0.70    2.80
  -4  16   0   -3.30    2.40
   4  16   0   -2.60    2.60
   0  17   0   -1.00    2.20
  -1  17   0    8.10    3.20
  -2  17   0    0.60    2.90
   2  17   0    1.70    2.70
   3  17   0    9.20    4.10
  -3  17   0    7.80    3.70
  -1  18   0    2.80    3.40
  -9   0   1    8.70    3.30
  -8   0   1   62.29    6.80
  -7   0   1  564.24   18.50
  -6   0   1    8.40    2.00
   4   0  -1   -0.20    0.40
   2   0  -1  714.23   18.60
  -1   0   1  740.73   19.10
  -1   0   1  751.32   18.50
   0   0   1 6103.29  155.18
   0   0   1 6219.58  153.88
   0   0  -1 6285.97  154.08
  -1   0  -1  577.64   15.40
  -2   0  -1 4320.47  106.49
  -3   0  -1 4184.08  104.09
  -4   0  -1  672.43   19.90
  -5   0  -1   47.20    4.40
  -6   0  -1  419.96   15.10
  -7   0  -1  104.49    6.80
  -9  -1   1    7.50    3.50
  -9   1   1   11.50    3.90
  -8  -1   1   11.10    3.50
  -8   1   1   13.00    3.60
  -7  -1   1  163.08    8.10
  -7   1   1  144.19    8.50
  -6   1   1   38.00    3.60
   6   1  -1   33.70    4.00
  -6   1   1   28.20    3.90
   5   1  -1  727.03   21.60
  -5   1   1  736.33   22.10
  -5   1   1  727.63   20.70
   4  -1  -1 1445.36   37.20
  -4   1   1 1444.36   38.30
   4   1  -1 1421.46   38.00
   3  -1  -1 1740.43   43.10
   3   1  -1 1701.23   44.00
  -3   1   1 1709.83   44.10
   2  -1  -1 9047.79  223.18
  -2   1   1 9321.47  222.08
   2   1  -1 8954.40  224.48
   1  -1  -1  925.51   22.30
  -1  -1   1  873.71   23.00
   1   1  -1  916.91   23.10
  -1   1   1  923.61   23.00
   0  -1  -1  272.37    7.30
   0   1   1  234.88    6.90
   0   1   1  275.87    7.50
   0   1  -1  278.37    7.40
  -1  -1  -1 6283.77  150.28
  -1   1  -1 6176.08  152.78
   1   1   1 6009.30  150.48
  -2  -1  -1 1845.32   47.30
  -2   1  -1 1869.41   47.00
  -3  -1  -1  195.58    7.60
  -3   1  -1  200.08    7.30
  -4  -1  -1 1333.27   36.40
  -4   1  -1 1345.77   36.00
  -5  -1  -1  133.39    7.00
  -5   1  -1  136.69    6.70
  -6  -1  -1  116.29    7.00
  -6   1  -1  116.59    6.60
  -7  -1  -1  160.88    8.80
  -7   1  -1  157.38    8.60
  -8  -1  -1   41.20    5.50
  -9   1  -1   43.90    7.00
  -9   2   1   22.50    4.90
  -8  -2   1   11.20    3.00
  -8   2   1    9.80    3.20
   7   2  -1  275.97   11.80
  -7   2   1  259.97   12.20
  -6   2   1  220.98   10.40
  -6   2   1  240.68    8.90
   6   2  -1  247.38   10.30
   5   2  -1   56.09    4.10
  -5   2   1   52.49    3.20
  -5   2   1   55.99    4.30
   4   2  -1  742.13   21.10
  -4   2   1  701.33   19.40
  -4   2   1  726.53   21.30
   3   2  -1 2343.17   59.19
  -3   2   1 2336.27   59.19
  -3   2   1 2297.27   57.29
  -2  -2   1  227.38    7.10
  -2   2   1  238.38    7.40
   2   2  -1  222.18    7.50
  -2   2   1  230.68    6.00
   1  -2  -1 1705.53   44.90
  -1  -2   1 1903.01   45.80
   1   2  -1 1874.81   46.20
  -1   2   1 1913.81   46.10
   1   2  -1 1848.92   45.40
   0   2   1 5760.02  147.79
   0   2  -1 5984.30  145.79
   0   2   1 6097.99  147.19
   0   2   1 6092.79  147.29
   1   2   1 1402.36   36.00
   1   2   1 1411.06   35.90
  -1   2  -1 1393.66   35.40
   2   2   1   63.79    3.60
  -2   2  -1   77.99    3.40
   3   2   1 1465.35   39.20
  -3   2  -1 1466.95   38.20
  -4  -2  -1  429.66   14.20
  -4   2  -1  408.86   13.30
  -5  -2  -1  330.57   12.60
  -5   2  -1  333.27   11.90
  -6  -2  -1  170.78    8.80
  -6   2  -1  166.28    8.10
  -7  -2  -1   51.39    5.80
  -8  -2  -1   23.50    4.40
  -8   2  -1   26.40    5.10
  -9   2  -1   16.10    4.60
  -9   3   1    0.10    2.10
  -8  -3   1   71.09    7.00
  -8   3   1   64.69    7.20
  -7   3   1  356.16   15.00
   7   3  -1  360.46   14.50
   6   3  -1   89.89    5.90
  -6   3   1   86.29    6.00
  -5   3   1 1047.20   28.40
  -5   3   1 1085.09   31.10
   5   3  -1 1090.89   30.90
  -4  -3   1   98.89    4.70
   4   3  -1   99.39    5.40
  -4   3   1   95.49    3.80
  -4   3   1  101.89    5.30
  -3  -3   1   18.80    2.00
   3   3  -1   27.40    2.80
  -3   3   1   24.70    2.60
  -3   3   1   21.60    1.30
  -2  -3   1 2366.36   57.79
  -2   3   1 2240.88   56.39
   2   3  -1 2314.57   58.79
   2   3  -1 2401.56   57.69
  -2   3   1 2304.17   58.59
  -1  -3   1 5568.24  141.19
   1   3  -1 5580.74  141.29
  -1   3   1 5856.31  139.19
  -1   3   1 5621.94  138.79
   1   3  -1 5775.72  139.29
   0   3   1  571.44   15.70
   0   3   1  571.44   15.40
   0   3  -1  591.24   15.70
  -1   3  -1   86.49    3.50
   1   3   1   87.29    3.90
  -1   3  -1   81.09    3.80
   1   3   1   78.69    3.70
   2   3   1   82.69    4.30
  -2   3  -1   97.89    4.00
   2   3   1   82.49    4.40
  -2   3  -1   88.89    4.50
  -3   3  -1 1315.87   34.70
   3   3   1 1334.87   36.10
  -4   3  -1  390.26   12.70
   4   3   1  403.06   14.10
  -5  -3  -1   42.30    4.50
  -5   3  -1   44.30    4.00
  -6  -3  -1  358.96   14.30
  -6   3  -1  342.07   12.80
  -6   3  -1  361.66   15.00
  -7  -3  -1    7.00    2.80
  -7   3  -1   13.40    3.70
  -8  -3  -1    1.10    2.20
  -8   3  -1    4.40    3.10
  -9  -4   1   13.20    3.60
  -9   4   1   12.00    3.90
   8   4  -1   13.80    3.50
  -8   4   1   19.00    4.10
   7   4  -1   81.39    7.50
  -7   4   1   72.19    7.30
  -6  -4   1   15.20    2.70
  -6   4   1   16.50    3.30
   6   4  -1   27.00    3.90
  -5  -4   1   81.69    4.60
  -5   4   1   73.99    5.30
  -5   4   1   91.39    4.00
   5   4  -1   99.49    6.00
  -4  -4   1  348.37   11.00
   4   4  -1  359.66   12.50
  -4   4   1  336.17    9.80
  -4   4   1  336.37   12.10
  -3  -4   1  294.77    9.40
  -3   4   1  317.57    8.40
  -3   4   1  316.57   10.70
   3   4  -1  306.67   10.90
  -2  -4   1 1911.61   47.90
  -2   4   1 1829.22   46.90
   2   4  -1 1940.51   48.10
  -2   4   1 1995.80   49.40
   2   4  -1 1917.61   49.50
  -1  -4   1 1035.70   28.30
  -1   4   1 1083.99   27.30
   1   4  -1 1119.39   27.50
  -1   4   1 1073.49   28.40
   1   4  -1 1093.99   28.60
   0   4  -1 6167.18  169.48
   0   4   1 7150.98  169.88
   0   4   1 7195.98  170.18
   0   4  -1 7311.37  170.08
   1   4   1  769.82   21.10
  -1   4  -1  759.32   20.40
   1   4   1  772.52   21.10
  -1   4  -1  745.03   20.80
   2   4   1  791.62   22.30
  -2   4  -1  767.52   21.00
  -2   4  -1  791.22   22.30
   2   4   1  758.82   22.10
  -3   4  -1   54.09    3.20
  -3   4  -1   52.29    4.00
   3   4   1   52.29    3.90
  -4   4  -1   78.59    5.50
   4   4   1   69.99    5.10
  -4   4  -1   82.79    4.40
  -5   4  -1  353.46   11.90
  -5   4  -1  320.67   13.60
   5   4   1  328.77   13.40
  -6  -4  -1   33.30    4.50
  -6   4  -1   34.40    5.20
  -7  -4  -1   14.50    3.50
  -7   4  -1   14.60    4.10
  -8  -4  -1   -1.60    2.10
  -8   4  -1    2.90    2.80
  -9  -5   1    9.40    3.30
  -9   5   1    7.40    3.70
   8   5  -1   10.90    3.60
  -8   5   1   18.30    4.40
   7   5  -1   40.80    5.50
  -7   5   1   28.20    4.60
   6   5  -1  175.48    9.20
  -6   5   1  162.58    8.90
  -5  -5   1  259.57    9.50
  -5   5   1  271.57   11.20
   5   5  -1  265.37   11.30
  -4  -5   1  696.73   19.60
   4   5  -1  717.13   21.90
  -4   5   1  704.33   18.40
  -4   5   1  687.93   21.50
  -3  -5   1  358.76   10.80
   3   5  -1  364.36   12.70
   3   5  -1  373.96   11.60
  -3   5   1  370.96   12.50
  -3   5   1  371.26    9.90
  -2  -5   1   81.89    3.50
   2   5  -1   86.59    4.60
   2   5  -1   89.29    3.80
  -2   5   1   82.99    3.00
  -2   5   1   77.59    4.30
  -1   5   1  545.75   15.70
   1   5  -1  554.84   14.90
   1   5  -1  538.25   15.90
  -1   5   1  526.05   14.60
   0   5  -1  841.92   22.50
   0   5  -1  846.82   22.90
   0   5   1  828.22   22.90
   0   5   1  841.52   22.60
   1   5   1  178.38    6.90
   1   5   1  172.38    6.80
  -1   5  -1  180.08    6.80
  -1   5  -1  181.18    6.40
  -2   5  -1  282.07    9.10
  -2   5  -1  289.87   10.20
   2   5   1  295.07   10.40
   2   5   1  275.67   10.10
  -3  -5  -1   15.50    1.20
   3   5   1   11.40    2.40
  -3   5  -1    9.80    2.20
  -3   5  -1   14.40    2.00
   3   5   1   11.70    2.30
  -4   5  -1   85.19    4.60
   4   5   1   88.09    5.90
  -4   5  -1   80.39    5.60
   5   5   1   11.90    3.10
  -5   5  -1    8.60    2.60
  -5   5  -1   13.30    2.40
  -6  -5  -1   23.70    4.00
  -6   5  -1   37.40    5.30
  -7  -5  -1   38.40    5.70
  -7   5  -1   40.30    6.10
  -8  -5  -1    0.50    2.10
  -8   5  -1    1.30    2.60
  -9   6   1   52.39    7.30
  -8   6   1   56.99    7.20
   8   6  -1   60.49    7.30
   7   6  -1  165.68    9.80
  -7   6   1  179.28   10.20
   6   6  -1   47.60    5.70
  -6   6   1   65.09    6.50
   5   6  -1  473.25   17.10
  -5   6   1  462.05   16.70
  -4  -6   1  131.79    5.30
  -4   6   1  135.59    7.10
   4   6  -1  128.99    7.10
  -3  -6   1  964.10   25.80
  -3   6   1  968.30   28.10
   3   6  -1  989.40   26.90
   3   6  -1 1031.60   28.90
  -3   6   1  980.10   25.10
  -2  -6   1  110.29    4.90
   2   6  -1  121.79    5.80
   2   6  -1  112.29    4.80
  -2   6   1  111.19    5.50
  -2   6   1  111.19    4.00
  -1   6   1  998.60   26.40
   1   6  -1 1023.80   27.80
  -1   6   1 1002.10   27.60
   0   6  -1  144.99    5.70
   0   6   1  148.89    5.90
   0   6  -1  151.98    6.10
   0   6   1  140.59    6.00
   1   6   1  224.88    8.20
  -1   6  -1  211.78    7.60
  -1   6  -1  212.78    8.00
   1   6   1  211.98    8.20
  -2   6  -1  133.19    5.50
  -2   6  -1  127.89    6.20
   2   6   1  129.59    6.20
   2   6   1  132.19    6.40
   3   6   1   31.70    3.70
   3   6   1   30.30    3.80
  -3   6  -1   28.10    2.80
  -3   6  -1   29.10    3.70
  -4   6  -1  214.28    8.20
  -4   6  -1  211.28    9.90
   4   6   1  221.18   10.10
  -5   6  -1  276.47   12.40
   5   6   1  258.07   12.00
  -6   6  -1   22.10    4.20
   6   6   1   18.90    4.00
  -7  -6  -1   15.90    3.80
  -7   6  -1    6.70    3.50
  -8  -6  -1   49.50    6.70
  -8   6  -1   46.40    6.90
  -9   7   1   14.50    4.30
   9   7  -1    8.90    3.80
  -8   7   1   10.60    3.60
   8   7  -1    5.80    3.10
  -7   7   1  101.09    7.70
   7   7  -1   95.19    7.50
   6   7  -1  115.39    7.80
  -6   7   1  122.69    8.00
  -5   7   1  373.26   14.80
   5   7  -1  376.26   15.10
   4   7  -1   88.69    5.00
   4   7  -1   83.29    5.80
  -4   7   1   75.59    5.40
  -3  -7   1  359.46   10.70
   3   7  -1  361.36   13.10
  -3   7   1  344.37   12.70
   3   7  -1  351.96   11.60
  -3   7   1  334.07    9.90
   2   7  -1 1238.08   33.00
  -2   7   1 1256.37   32.10
  -2   7   1 1273.87   34.40
   2   7  -1 1218.28   34.60
   1   7  -1   -0.50    0.40
  -1   7   1    1.00    1.00
   1   7  -1    1.90    1.20
  -1   7   1    1.00    0.80
   0   7   1  190.28    7.70
   0   7   1  190.08    7.40
   0   7  -1  201.38    7.40
   0   7  -1  192.28    7.60
   1   7   1  443.56   14.80
  -1   7  -1  471.45   14.20
   1   7   1  477.55   14.90
  -1   7  -1  465.35   14.70
   2   7   1  527.55   17.10
   2   7   1  511.15   16.60
  -2   7  -1  516.85   16.90
  -2   7  -1  531.05   15.70
  -3   7  -1    3.50    1.20
   3   7   1    5.40    2.00
  -3   7  -1    3.50    1.60
   3   7   1    2.30    1.70
  -4   7  -1  457.35   16.70
   4   7   1  446.36   16.50
  -4   7  -1  471.25   14.50
   4   7   1  454.35   16.80
   5   7   1   14.60    3.40
  -5   7  -1   16.60    3.40
  -6   7  -1   36.30    5.30
   6   7   1   36.50    5.50
  -7  -7  -1   50.49    6.70
  -7   7  -1   37.10    5.90
  -8  -7  -1   17.50    4.60
  -8   7  -1   23.10    5.00
  -8   8   1    6.80    3.20
   8   8  -1   -1.30    2.30
  -7   8   1   23.10    4.60
   7   8  -1   20.20    4.50
  -6   8   1   50.19    6.10
   6   8  -1   42.50    5.80
   5   8  -1   34.60    4.90
  -5   8   1   31.00    4.50
   4   8  -1   53.59    4.00
  -4   8   1   59.39    5.80
   4   8  -1   50.09    5.50
   3   8  -1   66.89    5.10
   3   8  -1   66.09    4.10
  -3   8   1   73.29    5.00
   2   8  -1    4.40    1.60
  -2   8   1    0.70    1.10
  -2   8   1    2.00    0.90
   2   8  -1    1.30    0.90
  -1   8   1   24.20    2.50
   1   8  -1   17.10    2.60
   1   8  -1   12.00    1.90
  -1   8   1   25.20    3.20
   0   8   1 1430.26   38.30
   0   8  -1 1390.46   37.60
   0   8   1 1391.36   37.70
   0   8  -1 1424.56   38.10
  -1   8  -1  711.23   21.10
   1   8   1  742.43   21.90
   1   8   1  711.33   21.70
  -1   8  -1  746.43   21.70
  -2   8  -1  433.26   13.60
   2   8   1  433.86   14.70
  -2   8  -1  418.56   14.60
   2   8   1  408.56   14.80
  -3   8  -1   11.20    2.70
  -3   8  -1   21.20    2.60
   3   8   1   15.70    2.80
   3   8   1   15.90    3.00
   4   8   1   94.39    6.40
  -4   8  -1   74.09    6.80
   4   8   1   79.99    6.20
   5   8   1   12.20    3.30
  -5   8  -1   16.30    3.60
  -6   8  -1   21.60    4.40
   6   8   1   25.10    5.00
  -7   8  -1   23.60    5.00
  -8  -8  -1    5.10    3.40
  -8   8  -1    0.50    2.50
  -8   9   1    9.90    3.60
   8   9  -1    6.90    3.50
  -7   9   1   -1.10    1.80
   7   9  -1    3.10    2.70
   6   9  -1   76.79    7.80
  -6   9   1   78.49    7.60
  -5   9   1   75.99    7.30
   5   9  -1   81.79    7.70
   4   9  -1   39.60    5.20
   4   9  -1   43.50    4.50
  -4   9   1   37.90    4.90
  -3   9   1  135.29    7.50
   3   9  -1  135.49    6.50
   3   9  -1  134.69    7.70
   2   9  -1   18.20    3.10
  -2   9   1   28.30    3.60
  -2   9   1   23.00    2.40
  -1   9   1   25.80    2.80
  -1   9   1   33.40    3.80
   1   9  -1   27.80    3.10
   1   9  -1   21.40    3.10
   0   9  -1  157.68    7.20
   0   9   1  178.28    7.90
   0   9   1  179.48    7.60
   0   9  -1  166.68    7.60
   1   9   1  387.36   13.70
  -1   9  -1  392.26   13.10
   1   9   1  378.36   13.60
  -1   9  -1  386.36   13.50
   2   9   1   20.40    3.20
   2   9   1   25.50    3.70
  -2   9  -1   27.20    3.60
  -2   9  -1   26.10    3.10
  -3   9  -1   91.19    6.10
  -3   9  -1   93.49    5.10
   3   9   1   93.49    6.30
   3   9   1   80.99    5.80
   4   9   1  138.69    8.60
  -4   9  -1  141.19    8.60
   4   9   1  146.89    8.30
  -5   9  -1  136.39    8.70
   5   9   1  127.99    8.60
  -6   9  -1   15.90    3.90
   6   9   1   20.20    4.80
  -7   9  -1    9.40    4.10
   7   9   1   16.40    4.50
  -8  10   1    6.70    3.70
   8  10  -1    0.70    3.00
   7  10  -1   77.59    8.60
  -7  10   1   84.59    8.80
   6  10  -1   14.00    3.90
  -6  10   1    9.90    3.70
   5  10  -1   16.70    3.90
  -5  10   1   19.10    3.90
   4  10  -1   88.69    6.80
   4  10  -1   95.49    5.90
  -4  10   1   84.89    6.40
  -3  10   1  177.88    9.10
   3  10  -1  184.08    9.60
   3  10  -1  196.98    8.40
   2  10  -1   22.70    3.50
  -2  10   1   27.70    3.80
  -1  10   1   27.80    3.10
   1  10  -1   25.10    3.70
   1  10  -1   30.70    3.50
  -1  10   1   30.10    3.80
   0  10  -1  291.07   11.40
   0  10  -1  289.37   11.20
   0  10   1  308.67   11.30
   0  10   1  294.87   11.60
   1  10   1   15.00    2.80
  -1  10  -1   11.00    2.30
  -1  10  -1   11.50    2.50
   1  10   1   13.90    2.70
  -2  10  -1   14.90    3.00
   2  10   1   14.10    2.90
  -2  10  -1   13.30    2.40
   2  10   1   15.40    3.10
  -3  10  -1   90.59    6.50
   3  10   1   90.19    6.20
   3  10   1   94.49    6.70
   4  10   1   11.10    3.20
  -4  10  -1   13.00    3.20
   4  10   1   12.70    3.30
  -5  10  -1   21.60    4.40
   5  10   1   27.90    4.90
   6  10   1   37.30    6.20
  -6  10  -1   42.90    6.30
   7  10   1    6.50    3.50
  -7  10  -1    7.50    3.50
  -7  11   1    5.80    3.20
   7  11  -1    6.80    3.70
  -6  11   1    9.70    3.50
   6  11  -1   16.20    4.40
   5  11  -1   30.00    5.30
  -5  11   1   22.40    4.50
  -4  11   1    0.40    2.10
   4  11  -1    0.10    2.00
   3  11  -1  270.77   12.50
   3  11  -1  270.77   10.90
  -3  11   1  275.07   12.10
  -2  11   1   60.49    5.90
   2  11  -1   59.59    6.00
   1  11  -1   66.69    4.80
   1  11  -1   69.09    5.40
  -1  11   1   85.59    5.70
  -1  11   1   67.19    4.60
   0  11  -1   55.59    5.10
   0  11   1   53.69    4.90
   0  11  -1   50.79    5.10
   0  11   1   56.49    5.60
   1  11   1  108.09    6.60
  -1  11  -1   99.59    6.20
  -1  11  -1  111.59    6.30
   1  11   1  110.99    6.70
   2  11   1   45.90    5.20
  -2  11  -1   55.29    5.60
   2  11   1   41.00    5.00
  -2  11  -1   41.00    4.50
   3  11   1   46.20    5.40
  -3  11  -1   47.90    5.60
   3  11   1   43.60    5.50
   4  11   1   40.20    5.70
   4  11   1   26.90    4.90
  -4  11  -1   44.80    5.90
   5  11   1   25.40    5.00
   5  11   1   24.80    4.70
  -5  11  -1   25.80    5.00
  -6  11  -1   32.70    5.50
   6  11   1   34.10    6.00
  -7  11  -1    1.50    3.20
   7  11   1   -0.20    2.90
  -7  12   1   17.00    4.40
   7  12  -1   19.60    5.10
  -6  12   1   67.29    7.80
   6  12  -1  103.19   10.10
   5  12  -1   34.80    6.00
  -5  12   1   17.40    4.30
   4  12  -1  103.89    8.20
  -4  12   1  120.79    8.20
  -3  12   1   23.30    4.00
   3  12  -1   31.60    4.90
   2  12  -1   31.80    4.10
  -2  12   1   31.30    4.70
   2  12  -1   30.70    4.70
  -1  12   1  197.28    9.80
   1  12  -1  199.88    9.80
   1  12  -1  172.38    8.60
   0  12  -1   44.00    5.00
   0  12   1   52.39    5.10
   0  12  -1   48.70    5.00
   0  12   1   44.10    5.20
   1  12   1  249.38   11.30
  -1  12  -1  256.57   11.20
   1  12   1  263.67   11.50
  -1  12  -1  254.17   10.80
  -2  12  -1   12.00    3.20
   2  12   1   17.90    3.60
   2  12   1   11.60    3.00
   3  12   1   39.00    5.30
   3  12   1   37.30    5.00
  -3  12  -1   24.40    4.30
   4  12   1   29.30    4.70
   4  12   1   33.70    5.50
  -4  12  -1   31.70    5.20
   5  12   1   94.99    9.50
   5  12   1   95.09    9.10
  -5  12  -1   88.29    9.00
   6  12   1    8.80    4.20
  -6  12  -1   16.80    4.80
  -6  13   1   37.90    6.30
   6  13  -1   25.60    5.70
  -5  13   1   12.30    3.60
   5  13  -1    8.60    3.70
  -4  13   1   76.99    7.70
   4  13  -1   81.19    8.30
  -3  13   1   11.20    3.30
   3  13  -1   12.20    3.40
  -2  13   1   34.80    5.00
   2  13  -1   33.80    4.50
   2  13  -1   33.00    5.00
  -1  13   1    8.00    2.70
   1  13  -1   12.80    3.30
   1  13  -1    9.30    2.70
   0  13  -1  173.88    9.20
   0  13  -1  166.18    8.90
   0  13   1  172.08    8.80
   0  13   1  175.88    9.50
  -1  13  -1   30.00    4.50
   1  13   1   34.70    4.80
   1  13   1   28.60    4.30
   2  13   1   48.30    5.80
  -2  13  -1   57.29    6.20
   2  13   1   58.79    6.50
   3  13   1   65.89    6.90
   3  13   1   56.29    6.60
  -3  13  -1   46.60    5.90
   4  13   1   32.70    5.50
  -4  13  -1   23.20    4.70
   4  13   1   30.80    5.20
  -5  13  -1   48.80    6.90
   5  13   1   38.20    6.70
  -6  13  -1   10.30    4.10
   6  13   1   19.50    5.00
  -6  14   1    8.90    3.70
   6  14  -1    9.70    4.20
   5  14  -1    7.70    3.70
  -5  14   1    4.50    3.00
   4  14  -1    1.90    2.70
  -4  14   1    1.30    2.20
   3  14  -1    2.10    2.40
  -3  14   1    3.00    2.60
   2  14  -1   32.60    5.40
  -2  14   1   34.30    5.20
   1  14  -1    0.80    1.90
   1  14  -1    0.60    1.90
  -1  14   1    1.50    2.00
   0  14  -1   22.20    3.90
   0  14   1   19.30    3.80
   0  14  -1   16.90    3.50
   1  14   1   16.20    3.60
  -1  14  -1   15.70    3.50
   1  14   1   17.20    3.90
  -2  14  -1   23.60    4.30
   2  14   1   17.50    3.80
   2  14   1   23.50    4.50
   3  14   1   13.20    3.70
  -3  14  -1   17.60    4.20
   3  14   1   11.60    3.60
  -4  14  -1   20.60    4.70
   4  14   1   30.60    5.40
   5  14   1   -0.80    2.80
  -5  14  -1    2.30    3.20
  -5  15   1    8.60    4.20
   5  15  -1    3.20    3.50
  -4  15   1    5.50    3.10
   4  15  -1   -0.10    2.70
   3  15  -1   65.29    7.90
  -3  15   1   69.59    7.80
   2  15  -1   20.90    4.40
  -2  15   1   21.80    4.50
   1  15  -1   46.90    6.30
  -1  15   1   37.70    5.50
   0  15  -1   43.10    5.60
   0  15   1   44.40    5.90
   1  15   1   32.70    5.10
  -1  15  -1   31.60    5.00
   1  15   1   36.10    5.60
  -2  15  -1   71.79    7.50
   2  15   1   51.39    6.50
   2  15   1   51.19    6.40
  -3  15  -1   51.09    6.60
   3  15   1   47.10    6.30
   3  15   1   50.59    6.70
   4  15   1    2.60    2.80
  -4  15  -1    6.90    3.30
  -4  16   1   16.10    4.90
   4  16  -1   10.40    4.50
   3  16  -1    9.90    3.90
  -3  16   1    6.00    3.50
   2  16  -1   15.20    4.50
  -2  16   1   19.00    4.40
  -1  16   1   41.70    6.10
   1  16  -1   26.80    5.10
   0  16   1   14.00    3.90
   0  16  -1   12.50    5.50
  -1  16  -1    7.80    3.30
   1  16   1    3.90    3.10
  -2  16  -1    9.20    3.60
   2  16   1    6.30    3.70
   2  16   1    3.60    2.70
  -3  16  -1   18.40    4.30
   3  16   1   15.60    4.60
   3  17  -1    5.40    3.50
  -3  17   1   10.00    4.20
   2  17  -1    9.80    3.80
  -2  17   1    6.10    3.50
  -1  17   1    1.70    3.00
   0  17   1    0.50    2.30
  -1  17  -1    7.90    3.70
   1  17   1    6.90    3.20
  -2  17  -1    3.20    2.90
  -1  18   1   62.19    7.90
   0  18   1   13.10    4.30
  -9   0   2    1.60    2.20
  -8   0   2    1.00    2.10
  -7   0   2  214.68   10.00
   7   0  -2  213.68    9.20
  -6   0   2  117.69    6.50
   6   0  -2  134.69    6.30
  -5   0   2   10.40    2.00
   5   0  -2    7.50    1.60
   4   0  -2    7.60    1.40
  -4   0   2    8.90    1.60
   3   0  -2   30.00    2.00
  -3   0   2   28.00    1.90
  -2   0   2  222.68    7.40
   2   0  -2  212.08    6.70
  -2   0   2  236.48    6.40
   1   0  -2 7460.95  187.78
  -1   0   2 7459.45  186.28
  -1   0   2 7728.53  186.18
   0   0   2  304.47    9.30
   0   0   2  303.27    8.90
   0   0  -2  301.17    8.90
  -1   0  -2    1.80    0.90
  -2   0  -2 3506.85   87.79
  -3   0  -2   11.10    2.00
  -4   0  -2    3.10    1.60
  -5   0  -2    6.50    2.10
  -6   0  -2   30.30    4.40
  -7   0  -2    7.30    2.80
  -8   0  -2    9.80    4.20
  -9   1   2   13.20    3.80
  -8  -1   2   99.99    7.00
  -8   1   2  103.99    7.30
   7   1  -2  119.89    6.80
  -7   1   2  131.19    7.50
   6  -1  -2   83.19    4.50
  -6   1   2   75.19    5.10
   6   1  -2   65.09    4.50
   5  -1  -2  114.79    4.90
   5   1  -2  100.99    5.30
  -5   1   2  107.09    5.60
   4  -1  -2  676.23   18.50
   4   1  -2  657.73   19.30
  -4   1   2  703.73   19.40
  -3  -1   2 1575.34   41.40
   3  -1  -2 1639.54   40.00
  -3  -1   2 1614.24   40.10
  -3   1   2 1553.14   40.60
   3   1  -2 1589.04   40.90
  -2  -1   2  244.28    6.50
  -2  -1   2  238.18    7.90
   2  -1  -2  236.08    6.80
  -2   1   2  251.07    7.30
   2   1  -2  247.88    7.60
  -2   1   2  252.27    8.10
  -1  -1   2 1322.37   32.90
  -1  -1   2 1360.96   34.10
  -1   1   2 1346.17   33.90
  -1   1   2 1314.67   33.60
   1   1  -2 1340.67   33.90
   0  -1  -2 2115.09   52.09
   0   1   2 2070.29   52.29
   0   1  -2 2075.29   52.29
  -1  -1  -2 3343.87   82.79
  -1   1  -2 3322.67   82.69
   1   1   2 3313.97   83.19
  -2  -1  -2  594.44   17.40
  -2   1  -2  597.14   17.30
  -3  -1  -2   43.30    3.40
  -3   1  -2   42.50    3.30
  -4  -1  -2  581.54   18.50
  -4   1  -2  576.54   18.20
  -5  -1  -2  348.87   13.40
  -5   1  -2  356.16   13.20
  -6  -1  -2   52.09    5.60
  -6   1  -2   48.70    5.20
  -7  -1  -2   61.09    6.50
  -7   1  -2   53.69    6.00
  -8  -1  -2    4.90    3.00
 -10   2   2   53.59    7.20
  -9   2   2   94.89    9.00
  -8   2   2   15.60    3.60
   8   2  -2   16.90    3.70
   7   2  -2  191.88    9.30
  -7   2   2  198.38    9.80
  -6   2   2  310.57   10.70
  -6   2   2  289.07   11.50
   6   2  -2  275.57   11.10
  -5  -2   2  402.06   13.50
  -5   2   2  382.76   13.30
   5   2  -2  396.16   13.50
  -4  -2   2   97.99    4.90
   4  -2  -2   90.49    3.60
   4   2  -2   89.09    4.80
  -4   2   2   99.99    4.80
   3  -2  -2  523.85   13.30
  -3  -2   2  499.25   14.90
  -3   2   2  499.55   14.80
   3   2  -2  514.25   15.20
  -2  -2   2  246.68    6.00
   2  -2  -2  223.98    6.10
  -2  -2   2  220.18    7.40
   2   2  -2  219.28    7.50
  -2   2   2  226.68    7.30
   1  -2  -2 6286.17  159.58
  -1  -2   2 6124.99  157.08
  -1   2   2 6489.05  156.88
  -1   2   2 6564.54  156.88
   1   2  -2 6666.43  157.28
   0  -2  -2   80.89    3.40
   0   2   2   86.99    3.10
   0   2   2   82.99    3.70
   0   2  -2   85.69    3.70
  -1  -2  -2  433.56   12.80
  -1   2  -2  423.46   12.60
   1   2   2  424.46   13.10
  -2  -2  -2  701.33   19.90
  -2   2  -2  671.53   19.40
  -3  -2  -2  143.89    6.80
  -3   2  -2  154.38    6.60
  -4  -2  -2  198.48    8.80
  -4   2  -2  188.38    8.10
  -5  -2  -2   36.20    4.50
  -5   2  -2   27.60    3.60
  -6  -2  -2   27.50    4.40
  -6   2  -2   29.00    4.10
  -7  -2  -2   28.60    4.90
  -7   2  -2   34.50    4.80
  -8  -2  -2   40.90    5.90
  -8   2  -2   40.30    6.60
 -10   3   2    9.90    3.70
  -9   3   2   13.60    3.70
  -8  -3   2   87.29    6.50
  -8   3   2   76.49    7.50
   8   3  -2   92.19    6.80
  -7  -3   2   40.00    4.70
  -7   3   2   35.70    4.70
   7   3  -2   46.90    5.20
  -6  -3   2   10.10    2.40
  -6   3   2   16.90    3.20
   6   3  -2   11.80    2.50
  -5  -3   2  339.87   12.10
  -5   3   2  349.37   10.10
   5   3  -2  355.16   12.70
  -5   3   2  349.37   12.50
  -4  -3   2 2196.68   56.59
  -4   3   2 2196.38   56.89
  -4   3   2 2228.68   54.19
   4   3  -2 2179.58   57.19
  -3  -3   2   73.69    3.80
  -3   3   2   75.69    4.00
   3   3  -2   73.89    4.20
   2  -3  -2 4064.39   98.49
  -2  -3   2 4009.40   99.49
   2   3  -2 4062.19  100.19
   2   3  -2 3991.90   98.89
  -2   3   2 4019.00   99.69
   1  -3  -2 2028.90   49.50
  -1  -3   2 2020.60   50.89
   1   3  -2 2005.00   49.10
   1   3  -2 2025.70   50.79
  -1   3   2 1916.01   50.39
   0  -3  -2   55.49    2.80
   0   3   2   58.69    3.10
   0   3   2   57.49    2.20
   0   3  -2   50.29    2.90
  -1  -3  -2  275.47    9.10
   1   3   2  278.97    9.50
  -1   3  -2  264.57    8.90
  -2  -3  -2   31.00    3.20
  -2   3  -2   50.29    3.20
   2   3   2   45.60    4.20
  -3  -3  -2   12.90    2.30
  -3   3  -2   18.60    2.50
  -4  -3  -2  618.14   19.60
  -4   3  -2  576.24   18.40
  -5  -3  -2  248.08   11.20
  -5   3  -2  260.37   10.50
  -6  -3  -2   45.50    5.70
  -6   3  -2   47.10    5.10
  -7  -3  -2  134.29    8.70
  -7   3  -2  117.89    8.90
  -8  -3  -2    3.40    2.90
  -8   3  -2    7.50    3.40
   9   4  -2    2.50    2.50
  -9   4   2    0.30    2.40
   8   4  -2   68.69    6.90
  -8   4   2   65.49    7.10
  -7  -4   2   66.79    5.10
  -7   4   2   47.40    5.60
   7   4  -2   56.79    6.00
  -6  -4   2   50.49    4.10
   6   4  -2   48.00    5.20
  -6   4   2   46.50    5.10
  -5  -4   2  193.28    7.90
  -5   4   2  182.08    8.40
   5   4  -2  193.48    8.70
  -4  -4   2  208.68    7.70
  -4   4   2  202.78    8.20
  -4   4   2  189.28    5.20
   4   4  -2  189.98    8.30
  -3  -4   2  435.56   13.30
   3   4  -2  448.26   14.40
  -3   4   2  458.35   14.00
  -2  -4   2  245.88    8.10
   2  -4  -2  248.88    6.50
   2   4  -2  250.37    7.00
  -2   4   2  241.78    8.40
   2   4  -2  244.38    8.90
   1  -4  -2  262.67    7.40
  -1  -4   2  242.98    8.90
  -1   4   2  242.78    8.40
   1   4  -2  248.38    8.60
   1   4  -2  253.37    7.20
   0   4   2  464.45   13.40
   0   4   2  476.05   12.20
   0   4  -2  454.75   13.70
   0   4   2  454.75   13.90
   1   4   2  358.06   11.80
  -1   4  -2  355.26   11.50
  -1   4  -2  356.36   11.20
   1   4   2  365.76   11.60
  -2   4  -2  910.21   25.00
   2   4   2  901.11   26.10
   2   4   2  895.51   25.70
  -3  -4  -2  217.38    9.20
  -3   4  -2  225.88    8.50
  -4  -4  -2   36.80    4.30
  -4   4  -2   38.40    3.80
  -5  -4  -2   49.80    5.50
  -5   4  -2   46.00    4.60
  -5   4  -2   48.40    5.60
  -6  -4  -2   -0.90    1.80
  -6   4  -2   -0.50    1.50
  -6   4  -2   -1.40    1.60
  -7  -4  -2    4.40    2.60
  -7   4  -2    7.70    3.40
  -8  -4  -2   -1.30    2.60
  -8   4  -2   -0.20    2.60
   9   5  -2    2.40    2.70
  -9   5   2    0.60    2.40
  -8   5   2   10.80    3.40
   8   5  -2   12.20    3.50
  -7   5   2   95.09    7.00
   7   5  -2   98.39    6.90
  -6  -5   2  304.67   11.20
   6   5  -2  277.37   12.30
  -6   5   2  286.87   12.10
  -5  -5   2  159.48    7.00
  -5   5   2  158.48    7.90
   5   5  -2  159.38    8.10
  -4  -5   2  361.16   11.70
  -4   5   2  366.96   12.90
   4   5  -2  374.96   13.40
  -3  -5   2  507.85   14.70
   3   5  -2  532.05   14.10
   3   5  -2  461.15   16.00
  -3   5   2  502.65   15.70
  -2  -5   2 1447.96   37.30
   2   5  -2 1414.86   38.10
   2   5  -2 1447.96   35.90
  -2   5   2 1390.26   37.60
   1   5  -2  254.77    9.10
  -1   5   2  267.37    9.10
  -1   5   2  254.07    7.80
   1   5  -2  253.27    7.70
   0   5   2  360.16   11.00
   0   5   2  353.56   11.60
   0   5  -2  341.17   11.30
   0   5   2  360.06    9.70
  -1   5  -2  391.66   12.30
   1   5   2  384.26   12.90
  -1   5  -2  398.46   12.50
   1   5   2  382.06   12.50
  -2   5  -2  166.08    6.80
   2   5   2  181.88    7.70
  -2   5  -2  163.68    7.40
   2   5   2  168.18    7.70
  -3   5  -2  228.28    8.70
   3   5   2  211.58    9.60
   3   5   2  218.18    9.50
  -3   5  -2  213.98    9.60
  -4  -5  -2   45.20    5.00
  -4   5  -2   55.69    4.20
  -4   5  -2   65.99    6.10
  -5  -5  -2   68.89    6.60
  -5   5  -2   69.99    4.80
  -5   5  -2   63.49    6.80
  -6  -5  -2   23.70    4.40
  -6   5  -2   12.40    3.60
  -7  -5  -2    2.10    2.60
  -7   5  -2    0.50    2.50
  -8  -5  -2    2.60    3.10
  -8   5  -2    1.00    2.80
   9   6  -2   83.19    9.00
  -9   6   2   70.99    8.10
  -8   6   2    9.90    3.30
   8   6  -2   13.40    4.00
   7   6  -2   67.29    6.90
  -7   6   2   65.19    6.80
  -6   6   2  163.78    8.90
   6   6  -2  152.88    8.90
  -5  -6   2   39.50    3.70
  -5   6   2   41.90    4.70
   5   6  -2   42.50    4.80
  -4  -6   2  258.27    8.90
   4   6  -2  237.88   10.40
  -4   6   2  257.47   10.30
  -3  -6   2  306.57   10.00
   3   6  -2  306.77    9.50
  -3   6   2  309.97   11.20
   3   6  -2  306.67   11.70
  -2  -6   2 1084.59   30.10
   2   6  -2 1084.69   28.40
  -2   6   2 1108.69   27.80
   2   6  -2 1119.49   30.90
  -2   6   2 1105.19   30.30
  -1   6   2  199.68    6.70
  -1   6   2  197.58    7.90
   1   6  -2  209.68    6.80
   1   6  -2  200.08    8.00
   0   6   2 1248.88   34.30
   0   6   2 1285.97   31.80
   0   6  -2 1250.07   34.00
   0   6   2 1270.57   33.50
  -1   6  -2  653.93   18.80
   1   6   2  643.24   19.10
   1   6   2  607.34   19.30
  -1   6  -2  648.74   18.90
  -2   6  -2  119.39    5.60
   2   6   2  114.09    6.30
  -2   6  -2  121.69    6.20
   2   6   2  120.29    6.30
  -3   6  -2   44.50    4.80
   3   6   2   42.00    4.60
   3   6   2   36.50    4.40
  -3   6  -2   36.70    3.70
  -4   6  -2  183.68    9.60
   4   6   2  191.58    9.70
  -4   6  -2  185.78    8.20
  -5  -6  -2   26.80    4.40
  -5   6  -2   28.80    3.70
  -5   6  -2   27.30    4.60
  -6  -6  -2   12.60    3.50
  -6   6  -2    9.30    3.40
  -7  -6  -2   -1.80    2.20
  -7   6  -2    2.90    2.70
  -8  -6  -2   15.10    4.30
  -8   6  -2   16.60    5.50
  -9   7   2   15.60    4.70
   9   7  -2   22.80    5.00
   8   7  -2   21.50    4.40
  -8   7   2   14.20    3.90
   7   7  -2   12.00    3.40
  -7   7   2   20.70    4.30
   6   7  -2   59.39    6.40
  -6   7   2   71.79    6.80
  -5  -7   2  311.67   14.10
  -5   7   2  303.67   12.70
   5   7  -2  295.97   12.80
  -4  -7   2  238.38    8.40
   4   7  -2  240.58    8.60
   4   7  -2  230.78   10.40
  -4   7   2  224.58    9.90
  -3  -7   2  457.65   14.10
   3   7  -2  450.15   13.40
  -3   7   2  448.56   15.20
   3   7  -2  451.95   15.80
  -2   7   2  308.97    9.20
   2   7  -2  304.87    9.70
   2   7  -2  311.37   11.70
  -2   7   2  334.47   11.50
   1   7  -2  355.66   12.40
   1   7  -2  356.96   11.00
  -1   7   2  366.26   11.00
  -1   7   2  355.06   12.30
   0   7   2  515.55   15.60
   0   7  -2  536.15   16.30
   0   7   2  506.15   16.40
  -1   7  -2   41.50    3.90
  -1   7  -2   36.50    3.60
   1   7   2   41.20    3.90
   1   7   2   35.60    3.90
  -2   7  -2   98.89    5.60
   2   7   2   89.69    5.60
   2   7   2   94.69    5.70
  -2   7  -2   95.29    5.10
  -3   7  -2  304.87   10.90
  -3   7  -2  298.47   12.10
   3   7   2  301.17   12.20
   3   7   2  275.67   12.00
  -4   7  -2  550.34   17.30
   4   7   2  517.95   19.10
  -4   7  -2  522.35   19.10
  -5  -7  -2   89.49    6.90
  -5   7  -2   86.89    8.10
  -6  -7  -2   80.19    8.00
  -6   7  -2   60.89    7.30
  -7  -7  -2   15.40    4.30
  -7   7  -2    8.00    3.80
  -9   8   2   18.30    4.50
   9   8  -2   15.10    4.60
   8   8  -2   13.80    3.90
  -8   8   2   19.00    4.50
   7   8  -2   39.10    5.70
  -7   8   2   65.49    7.20
  -6   8   2    0.80    1.80
   6   8  -2   -1.50    1.70
  -5   8   2   43.70    5.10
   5   8  -2   39.50    5.30
  -4  -8   2  240.18    8.70
  -4   8   2  237.58   10.50
   4   8  -2  231.68   10.80
   4   8  -2  236.58    9.00
  -3  -8   2  245.88    9.60
   3   8  -2  255.17    8.80
  -3   8   2  240.58   10.20
   3   8  -2  264.87   11.00
   2   8  -2  116.49    5.00
  -2   8   2  105.59    4.40
  -2   8   2  107.59    6.10
   2   8  -2  111.99    6.30
  -1   8   2  199.98    8.60
  -1   8   2  203.08    7.40
   1   8  -2  203.68    8.70
   1   8  -2  196.28    7.50
   0   8   2  244.28    9.20
   0   8   2  264.77   10.20
   0   8  -2  233.18    9.00
   0   8  -2  263.67   10.00
   1   8   2  222.18    9.60
   1   8   2  230.08    9.30
  -1   8  -2  223.58    9.10
  -1   8  -2  237.98    9.20
  -2   8  -2  160.28    7.90
   2   8   2  172.48    8.20
  -2   8  -2  164.38    7.40
   2   8   2  172.58    8.40
  -3   8  -2   57.39    4.30
   3   8   2   68.59    6.40
  -3   8  -2   58.09    5.70
   3   8   2   61.49    5.90
   4   8   2   32.30    4.90
   4   8   2   28.60    4.50
  -4   8  -2   27.80    4.40
  -4   8  -2   31.50    5.90
   5   8   2  104.29    7.90
  -5   8  -2  118.79    8.30
  -6  -8  -2   14.60    4.00
  -6   8  -2   26.20    4.80
  -7  -8  -2    3.10    3.00
  -7   8  -2    4.60    3.40
   8   9  -2    3.50    3.00
  -8   9   2    1.00    2.60
  -7   9   2    4.20    2.80
   7   9  -2    1.90    2.80
   6   9  -2   14.70    3.90
  -6   9   2   12.10    3.30
   5   9  -2  133.69    8.70
  -5   9   2  154.78    8.70
  -4   9   2  110.49    7.00
   4   9  -2  132.59    8.00
   3   9  -2  191.28    9.60
  -3   9   2  202.48    9.40
   3   9  -2  206.98    7.90
  -2   9   2  185.58    6.60
   2   9  -2  176.28    8.60
   2   9  -2  170.88    7.00
  -2   9   2  162.88    8.20
   1   9  -2  140.49    7.30
  -1   9   2  129.09    5.90
  -1   9   2  135.79    7.10
   1   9  -2  150.68    6.40
   0   9   2  553.34   17.40
   0   9  -2  568.34   18.20
   0   9  -2  580.64   17.50
   0   9   2  543.45   18.40
   1   9   2   41.60    4.60
   1   9   2   41.30    4.20
  -1   9  -2   37.60    4.00
  -1   9  -2   43.60    4.30
   2   9   2   61.39    5.80
  -2   9  -2   58.99    4.70
  -2   9  -2   65.09    4.50
   2   9   2   64.19    5.00
   3   9   2    2.60    2.10
   3   9   2    2.90    2.00
  -3   9  -2   -0.70    1.40
  -3   9  -2   -0.90    1.30
   4   9   2  183.08   10.20
  -4   9  -2  190.98   10.30
   4   9   2  187.78   10.30
   5   9   2   34.60    5.40
  -5   9  -2   32.10    5.40
  -6  -9  -2   10.40    3.50
  -6   9  -2    4.80    2.90
  -7  -9  -2   25.10    5.30
  -7   9  -2   23.70    5.50
   8  10  -2   21.10    5.10
  -8  10   2   11.50    4.20
  -7  10   2   62.79    7.40
   7  10  -2   65.39    8.00
  -6  10   2    6.60    2.80
   6  10  -2    5.60    3.40
   5  10  -2  124.39    8.60
  -5  10   2  129.19    8.20
   4  10  -2   21.90    4.20
  -4  10   2   24.70    4.10
   3  10  -2    5.70    2.50
  -3  10   2    2.30    1.80
  -2  10   2  108.89    6.80
   2  10  -2  118.39    7.20
   2  10  -2  121.99    5.90
   1  10  -2  247.78   10.70
   1  10  -2  249.28    9.50
  -1  10   2  248.48    9.30
  -1  10   2  248.78   10.70
   0  10   2  207.18    8.80
   0  10   2  197.08    9.40
   0  10  -2  202.68    9.30
   0  10  -2  206.18    8.70
   1  10   2  254.47   10.70
  -1  10  -2  254.47   10.50
   1  10   2  251.97   11.10
  -1  10  -2  252.77   10.50
   2  10   2    1.60    1.70
   2  10   2    6.90    2.50
  -2  10  -2    4.40    1.80
  -2  10  -2    4.00    2.10
   3  10   2    8.40    3.00
   3  10   2   15.10    3.40
  -3  10  -2   10.60    3.00
   4  10   2   51.59    6.40
  -4  10  -2   42.30    5.80
   4  10   2   57.69    6.70
  -5  10  -2   29.80    5.10
   5  10   2   26.70    5.10
  -6 -10  -2   25.10    5.10
  -6  10  -2   30.10    5.50
   8  11  -2    1.40    2.70
  -8  11   2    5.30    3.30
   7  11  -2   48.70    7.10
  -7  11   2   38.80    6.10
   6  11  -2  104.29    9.90
  -6  11   2  108.29    8.30
   5  11  -2    6.20    3.10
  -5  11   2    2.30    2.30
  -4  11   2   12.70    3.20
   4  11  -2   12.50    3.40
   3  11  -2  395.86   15.90
  -3  11   2  373.36   15.10
  -2  11   2  141.09    8.00
   2  11  -2  145.59    8.50
   2  11  -2  131.59    6.60
  -1  11   2  361.86   14.30
  -1  11   2  386.26   12.90
   1  11  -2  358.26   14.30
   0  11   2   29.40    3.80
   0  11   2   25.40    3.90
   0  11  -2   27.80    3.60
   0  11  -2   30.60    4.10
   1  11   2  443.36   16.10
  -1  11  -2  437.46   15.90
  -1  11  -2  486.75   16.30
   1  11   2  435.76   16.60
  -2  11  -2  130.69    7.60
   2  11   2  103.99    7.20
   2  11   2  124.09    7.60
  -2  11  -2  138.19    7.30
  -3  11  -2  272.37   12.50
   3  11   2  268.87   12.50
   3  11   2  252.67   12.30
  -4  11  -2    2.60    2.70
   4  11   2   15.10    3.80
   4  11   2   10.00    3.40
   5  11   2   29.60    5.40
  -5  11  -2   27.50    5.20
  -6  11  -2   67.59    8.30
   7  12  -2   12.40    4.50
  -7  12   2    5.60    3.30
  -6  12   2   19.10    4.30
   6  12  -2   29.10    5.60
   5  12  -2   19.10    4.60
  -5  12   2   21.50    4.40
   4  12  -2   72.09    7.70
  -4  12   2   64.79    6.90
   3  12  -2  182.88   10.30
  -3  12   2  166.78    9.70
  -2  12   2  189.58   10.00
   2  12  -2  211.18   10.80
   1  12  -2   81.09    6.30
  -1  12   2   71.39    6.70
   0  12  -2  108.19    6.80
   0  12   2   88.09    5.90
   0  12  -2   99.49    6.30
   0  12   2   98.99    6.80
  -1  12  -2   75.49    5.70
  -1  12  -2   74.69    5.60
   1  12   2   61.49    6.50
   1  12   2   63.09    6.00
   2  12   2   17.70    3.70
  -2  12  -2   14.00    3.30
   2  12   2   16.00    3.50
   3  12   2  104.89    7.70
  -3  12  -2   99.19    7.40
   3  12   2  108.49    7.90
  -4  12  -2   41.00    5.90
   4  12   2   54.19    6.90
   4  12   2   54.09    6.80
   5  12   2   74.99    8.60
   5  12   2   55.69    7.30
  -5  12  -2   67.59    8.10
  -6  12  -2   11.00    3.90
   7  13  -2    9.10    3.90
  -7  13   2    9.50    4.10
   6  13  -2   44.00    7.00
  -6  13   2   33.10    6.00
   5  13  -2   27.10    5.50
  -5  13   2    9.90    3.60
   4  13  -2   13.80    4.10
  -4  13   2   17.90    4.00
  -3  13   2    5.90    2.60
   3  13  -2   15.50    3.80
   2  13  -2   31.20    5.10
  -2  13   2   38.60    5.30
  -1  13   2  100.99    7.20
   1  13  -2   92.09    7.10
   0  13  -2   57.89    6.20
   0  13   2   58.29    5.70
   0  13   2   78.39    7.50
   0  13  -2   71.39    6.40
  -1  13  -2   38.60    4.90
  -1  13  -2   38.30    4.90
   1  13   2   33.90    5.10
   1  13   2   31.00    4.50
  -2  13  -2   17.80    3.70
   2  13   2   16.80    3.80
   2  13   2   18.10    3.80
  -3  13  -2    6.80    3.00
   3  13   2    9.90    3.30
   3  13   2    3.90    2.80
   4  13   2   19.60    4.60
  -4  13  -2   18.00    4.50
   4  13   2   18.30    4.50
   5  13   2    8.80    3.80
  -5  13  -2    9.20    4.20
   5  13   2    7.60    3.60
  -6  14   2    7.40    3.60
   6  14  -2    0.60    2.90
  -5  14   2    6.30    3.30
   5  14  -2    2.40    3.20
  -4  14   2   20.60    4.50
   4  14  -2   21.70    4.80
   3  14  -2    4.50    2.90
  -3  14   2    4.40    2.70
   2  14  -2   90.59    8.60
  -2  14   2   94.09    7.50
   1  14  -2   27.80    4.80
  -1  14   2   30.70    5.10
   0  14  -2   56.99    5.80
   0  14   2   66.59    7.10
   0  14  -2   49.90    5.90
   1  14   2   31.80    5.10
  -1  14  -2   31.80    4.70
   1  14   2   30.00    4.60
   2  14   2    9.60    3.40
  -2  14  -2    9.40    3.10
   2  14   2    6.00    2.70
  -3  14  -2    7.90    3.30
   3  14   2    8.70    3.40
   3  14   2    6.70    3.40
   4  14   2    8.80    3.90
  -4  14  -2    3.80    3.10
   4  14   2    5.40    3.40
   5  14   2    7.70    3.40
  -5  14  -2    2.50    3.20
   5  15  -2    5.40    3.80
  -5  15   2    9.50    3.90
  -4  15   2    8.70    3.80
   4  15  -2   25.30    5.50
  -3  15   2    3.50    3.00
   3  15  -2   -1.90    2.00
   2  15  -2   10.60    3.50
  -2  15   2   14.20    4.00
  -1  15   2   22.30    4.60
   1  15  -2   15.30    3.80
   0  15   2   28.20    5.20
   0  15  -2   36.50    6.50
  -1  15  -2   24.80    4.60
   1  15   2   20.00    4.70
   2  15   2   26.30    4.80
   2  15   2   34.20    5.70
  -2  15  -2   36.60    5.20
   3  15   2   13.00    3.90
  -3  15  -2   11.00    3.70
   3  15   2   12.50    3.90
   4  15   2   -2.50    2.40
  -4  15  -2   -2.10    2.40
   4  15   2    1.70    2.80
  -4  16   2   -0.50    2.50
   4  16  -2   -0.30    3.00
  -3  16   2    6.50    3.50
   3  16  -2    8.60    3.90
  -2  16   2   44.00    6.40
   2  16  -2   56.09    7.20
   1  16  -2   42.70    6.30
  -1  16   2   56.49    7.30
   0  16   2   14.70    4.10
   1  16   2   27.30    5.50
   2  16   2    5.10    3.20
  -2  16  -2    0.80    2.70
   2  16   2    3.10    2.80
   3  16   2    1.90    3.30
   3  16   2    3.10    3.20
  -3  16  -2    1.70    2.50
   3  17  -2   -0.10    3.10
  -3  17   2    4.00    3.10
  -2  17   2   16.60    4.50
   2  17  -2   12.50    4.40
  -1  17   2    7.50    3.50
   0  17   2   10.20    4.10
   1  17   2   15.60    4.30
   2  17   2   10.30    3.90
 -10   0   3   54.29    7.50
  -8   0   3    0.50    1.70
  -7   0   3    2.90    1.60
   6   0  -3  345.27   11.80
  -6   0   3  337.97   12.00
   5   0  -3  250.77    9.00
  -5   0   3  261.47   10.30
  -5   0   3  253.47    8.90
  -4   0   3  331.97   10.30
   4   0  -3  335.87   10.60
  -4   0   3  350.46   11.90
  -3   0   3  266.27    9.40
   3   0  -3  264.97    8.40
  -3   0   3  269.87    7.90
   2   0  -3 1075.59   30.80
  -2   0   3 1281.27   30.40
  -2   0   3 1250.07   31.90
  -1   0   3 1328.47   34.30
   1   0  -3 1385.96   34.80
  -1   0   3 1331.97   34.90
   0   0   3   95.39    4.20
   0   0  -3   95.89    4.30
   0   0   3   85.59    4.50
  -1   0  -3  472.35   14.40
  -2   0  -3 1799.32   47.40
  -3   0  -3   10.40    2.20
  -4   0  -3    4.70    2.00
  -5   0  -3   32.50    4.40
  -6   0  -3    9.60    3.00
  -7   0  -3    3.80    2.80
 -10  -1   3   57.19    7.40
  -9  -1   3    3.20    2.60
  -9   1   3    6.40    3.70
  -8  -1   3  143.09    8.80
  -8   1   3  146.19    8.20
  -7  -1   3   -1.00    1.70
  -7  -1   3    4.00    1.70
   7   1  -3    3.20    1.60
  -7   1   3    6.60    2.10
  -6  -1   3  372.56   13.70
   6  -1  -3  361.76   11.70
  -6  -1   3  357.76   12.20
   6   1  -3  320.27   12.30
  -6   1   3  382.26   12.80
   5  -1  -3  156.68    6.00
  -5  -1   3  147.09    7.20
  -5  -1   3  155.98    6.20
  -5   1   3  146.69    6.40
  -4  -1   3  124.59    4.70
   4  -1  -3  128.99    4.90
  -4  -1   3  125.99    6.10
  -4   1   3  130.09    5.20
  -3  -1   3  712.03   20.70
   3  -1  -3  730.93   19.20
  -3  -1   3  726.23   18.60
   3   1  -3  741.23   20.10
  -3   1   3  724.53   20.90
  -3   1   3  710.73   19.40
  -2  -1   3   26.70    2.50
  -2  -1   3   30.10    1.40
   2  -1  -3   32.20    1.90
  -2   1   3   30.60    2.40
  -2   1   3   29.70    1.90
   2   1  -3   29.80    2.10
  -1  -1   3  238.68    7.90
   1  -1  -3  230.48    7.40
  -1   1   3  228.58    7.40
  -1   1   3  223.18    7.50
   1   1  -3  233.48    7.70
   0  -1  -3  594.54   16.60
   0   1   3  571.44   16.70
   0   1   3  556.64   16.70
   0   1  -3  612.04   16.80
  -1  -1  -3  191.18    7.30
  -1   1  -3  189.58    7.30
  -2  -1  -3  174.68    7.40
  -2   1  -3  176.28    7.40
  -3  -1  -3   84.49    5.20
  -3   1  -3   78.39    4.90
  -4  -1  -3  108.09    6.70
  -4   1  -3  119.19    6.70
  -5  -1  -3    5.90    2.40
  -5   1  -3    9.10    2.70
  -6  -1  -3    5.60    2.80
  -6   1  -3   14.20    3.40
  -7  -1  -3    0.40    2.50
  -7   1  -3    0.30    2.10
  -9  -2   3   72.49    7.50
  -9   2   3   56.79    6.40
  -8  -2   3  118.09    7.70
  -8   2   3  110.99    7.20
  -7  -2   3   75.19    5.10
  -7  -2   3   73.29    6.70
  -7   2   3   69.29    5.20
   7   2  -3   73.59    5.30
  -6  -2   3  277.07    9.80
  -6  -2   3  261.87   10.90
   6   2  -3  251.87   10.40
  -6   2   3  268.37   10.50
  -5  -2   3  182.58    6.80
  -5  -2   3  175.38    8.00
   5  -2  -3  188.28    6.30
  -5   2   3  180.38    7.50
   5   2  -3  184.58    7.80
  -4  -2   3   54.99    2.60
   4  -2  -3   49.99    2.40
  -4  -2   3   49.70    3.60
  -4   2   3   49.80    3.20
   4   2  -3   50.49    3.40
   3  -2  -3  473.15   12.60
  -3  -2   3  473.35   11.90
  -3  -2   3  460.15   14.40
  -3   2   3  468.15   14.70
  -3   2   3  467.55   13.70
   3   2  -3  473.45   14.20
   2  -2  -3 2736.23   66.79
  -2  -2   3 2761.92   68.29
  -2   2   3 2705.13   68.19
  -2   2   3 2598.84   67.39
   2   2  -3 2727.03   68.09
   1  -2  -3 1524.95   41.20
  -1  -2   3 1713.13   42.50
   1   2  -3 1668.33   42.10
  -1   2   3 1619.14   41.70
  -1   2   3 1624.04   41.50
   0  -2  -3  457.15   13.60
   0   2   3  472.35   13.30
   0   2  -3  446.06   13.80
   0   2   3  471.15   14.00
  -1  -2  -3  118.99    5.40
   1   2   3  117.89    5.60
  -1   2  -3  104.89    5.20
  -2  -2  -3   38.00    3.70
  -2   2  -3   42.20    3.30
  -3  -2  -3   90.99    5.60
  -3   2  -3  107.09    5.70
  -4  -2  -3  152.98    7.90
  -4   2  -3  138.99    7.40
  -5  -2  -3  172.48    9.10
  -5   2  -3  160.28    8.40
  -6  -2  -3    9.50    3.20
  -6   2  -3    8.20    2.70
  -7  -2  -3    0.20    2.70
  -7   2  -3   -0.80    2.20
  -9   3   3    5.00    2.70
  -8  -3   3  152.38    8.90
  -8   3   3  159.58    9.00
   8   3  -3  158.28    8.90
  -7  -3   3   38.50    4.70
  -7   3   3   42.60    4.80
   7   3  -3   35.30    4.40
  -6  -3   3  317.67   12.30
   6   3  -3  319.47   12.40
  -6   3   3  318.27   12.10
  -5  -3   3  197.98    8.50
   5   3  -3  205.18    8.70
  -5   3   3  198.58    8.30
  -4  -3   3   39.20    3.20
   4  -3  -3   37.90    1.70
   4   3  -3   43.30    3.40
  -4   3   3   39.10    3.10
   3  -3  -3 1489.75   37.70
  -3  -3   3 1506.85   40.10
   3   3  -3 1600.84   40.70
  -3   3   3 1522.45   39.80
  -2  -3   3 1892.41   48.20
   2  -3  -3 1867.01   46.50
  -2   3   3 1886.31   48.10
   2   3  -3 1844.82   48.30
  -2   3   3 1865.81   47.90
  -1  -3   3  381.86   12.70
  -1   3   3  379.86   11.90
   1   3  -3  399.46   12.30
   0  -3  -3  293.57    9.40
   0   3   3  285.37    9.80
   0   3  -3  271.37    9.50
   0   3   3  278.87    8.50
  -1  -3  -3  615.14   18.30
   1   3   3  628.64   19.00
  -1   3  -3  620.24   18.40
  -2  -3  -3   87.19    5.00
  -2   3  -3   88.29    4.90
   2   3   3   80.59    5.20
  -3  -3  -3   76.59    5.10
  -3   3  -3   65.19    4.50
  -4  -3  -3  300.57   12.30
  -4   3  -3  288.37   11.50
  -5  -3  -3   44.00    5.30
  -5   3  -3   50.19    5.30
  -6  -3  -3   14.30    3.60
  -6   3  -3   12.40    3.00
  -7  -3  -3    3.70    2.80
 -10   4   3   36.60    6.10
  -9   4   3   47.40    6.20
  -8  -4   3   71.39    6.80
   8   4  -3   60.99    6.60
  -8   4   3   60.59    6.30
  -7  -4   3   36.30    4.50
  -7   4   3   46.60    5.30
   7   4  -3   30.20    4.40
  -6  -4   3  241.78    9.90
  -6   4   3  228.28   10.00
   6   4  -3  212.48   10.00
  -5  -4   3  111.59    6.00
  -5   4   3  121.09    6.30
   5   4  -3  105.89    6.20
  -4  -4   3  134.39    6.20
   4   4  -3  136.29    6.70
  -4   4   3  133.89    6.30
  -3  -4   3  614.44   18.00
   3   4  -3  628.74   18.70
  -3   4   3  600.04   18.00
   2  -4  -3  836.02   21.10
  -2  -4   3  819.02   22.90
  -2   4   3  786.62   22.60
   2   4  -3  819.12   20.20
  -2   4   3  823.42   22.80
   2   4  -3  807.82   23.20
  -1  -4   3  689.33   21.80
   1  -4  -3  713.13   19.80
  -1   4   3  756.12   21.00
   1   4  -3  742.93   21.10
   1   4  -3  755.22   19.30
  -1   4   3  746.53   19.90
   0  -4  -3  152.98    6.20
   0   4   3  168.18    5.40
   0   4  -3  164.28    6.80
   0   4   3  165.18    6.90
  -1  -4  -3  231.98    8.60
   1   4   3  218.18    9.00
  -1   4  -3  212.58    8.30
  -2  -4  -3  131.19    6.50
  -2   4  -3  131.09    6.20
   2   4   3  125.29    6.80
  -3  -4  -3  213.88    9.30
  -3   4  -3  193.78    8.50
  -4  -4  -3  267.17   11.50
  -4   4  -3  247.98   10.50
  -5  -4  -3   66.09    6.60
  -5   4  -3   64.59    6.00
  -6  -4  -3    0.30    1.90
  -6   4  -3    5.60    2.40
  -6   4  -3    5.90    2.90
  -7  -4  -3   31.10    5.50
  -7   4  -3   24.70    5.10
 -10   5   3   17.00    4.70
   9   5  -3    2.80    2.40
  -9   5   3    4.80    2.70
  -8   5   3   32.30    5.10
   8   5  -3   32.40    5.10
  -7  -5   3    3.30    1.90
  -7   5   3    1.80    1.90
   7   5  -3    1.20    1.80
  -6  -5   3   55.19    5.10
   6   5  -3   52.39    5.60
  -6   5   3   53.79    5.40
  -5  -5   3   19.70    2.80
   5   5  -3   19.90    3.30
  -5   5   3   20.50    3.10
  -4  -5   3 1340.27   35.80
   4   5  -3 1330.87   37.20
  -4   5   3 1310.17   36.40
  -3  -5   3  880.71   24.60
   3   5  -3  864.21   25.50
  -3   5   3  889.01   25.00
   2  -5  -3  816.22   21.30
  -2  -5   3  816.82   23.60
  -2   5   3  830.52   23.40
   2   5  -3  839.52   20.90
   2   5  -3  799.82   23.80
   1  -5  -3 1752.32   45.80
  -1   5   3 1811.42   45.90
   1   5  -3 1869.21   45.50
  -1   5   3 1798.52   47.30
   1   5  -3 1790.62   47.40
   0  -5  -3 1080.69   30.30
   0   5   3 1168.28   28.90
   0   5  -3 1148.49   31.20
   0   5   3 1130.79   31.40
  -1  -5  -3  723.63   21.40
   1   5   3  732.53   22.10
  -1   5  -3  718.33   21.40
  -1   5  -3  740.03   21.40
  -2  -5  -3   24.70    3.30
  -2   5  -3   18.20    2.70
   2   5   3   24.30    3.60
  -2   5  -3   21.10    3.10
  -3  -5  -3   85.69    5.80
   3   5   3   86.39    6.10
  -3   5  -3   76.99    5.60
  -3   5  -3   78.09    5.10
  -4  -5  -3    6.00    2.40
  -4   5  -3    5.00    2.60
  -4   5  -3    3.50    1.90
  -5  -5  -3    3.60    2.30
  -5   5  -3    1.20    2.10
  -5   5  -3    1.90    2.00
  -6  -5  -3   14.70    3.80
  -6   5  -3   10.40    3.50
  -7  -5  -3    4.50    3.10
  -7   5  -3    2.30    3.30
   9   6  -3   73.39    8.20
  -9   6   3   64.49    7.70
   8   6  -3   18.40    4.10
  -8   6   3   18.10    4.00
  -7   6   3  116.29    7.70
   7   6  -3  136.19    8.40
  -6  -6   3   45.80    4.50
   6   6  -3   48.20    5.60
  -6   6   3   49.40    5.50
  -5  -6   3  211.68    8.60
  -5   6   3  212.38    9.50
   5   6  -3  211.68    9.90
  -4  -6   3   71.99    4.20
  -4   6   3   54.29    4.20
   4   6  -3   53.69    5.30
  -3  -6   3 1039.00   28.50
   3   6  -3 1025.80   29.70
   3   6  -3 1014.40   26.10
  -3   6   3 1015.90   29.00
   2  -6  -3  381.96   10.80
  -2  -6   3  400.16   13.70
   2   6  -3  366.16   13.20
   2   6  -3  388.56   10.70
  -2   6   3  386.16   13.00
   1  -6  -3  608.94   17.10
  -1   6   3  619.34   17.00
   1   6  -3  611.44   18.70
   1   6  -3  607.94   16.80
  -1   6   3  586.34   18.50
   0  -6  -3   28.70    2.90
   0   6   3   29.70    1.80
   0   6  -3   31.50    3.40
   0   6  -3   27.80    2.80
   0   6   3   39.80    4.00
  -1   6  -3  115.59    5.90
  -1   6  -3  114.89    5.90
   1   6   3  116.59    6.30
  -2  -6  -3  155.88    7.70
   2   6   3  162.98    8.20
  -2   6  -3  154.88    7.20
  -2   6  -3  157.08    7.70
  -3  -6  -3  137.89    7.80
  -3   6  -3  140.09    7.10
  -3   6  -3  147.89    8.00
   3   6   3  131.09    7.90
  -4  -6  -3  273.77   12.50
  -4   6  -3  299.47   13.20
  -4   6  -3  295.07   11.70
  -5  -6  -3   51.79    6.30
  -5   6  -3   41.50    5.80
  -5   6  -3   48.20    5.30
  -6  -6  -3    2.40    2.40
  -6   6  -3    1.60    2.50
  -7  -6  -3   16.00    4.70
  -7   6  -3   12.10    4.20
  -9   7   3   22.40    5.00
   9   7  -3   17.80    4.70
   8   7  -3    1.90    2.30
  -8   7   3    2.00    2.50
  -7   7   3   58.09    6.50
   7   7  -3   50.69    6.30
   6   7  -3   93.19    6.90
  -6   7   3   97.69    6.80
  -5  -7   3   23.60    3.10
   5   7  -3   21.90    3.80
  -5   7   3   29.80    4.00
  -4  -7   3  441.46   14.20
   4   7  -3  433.16   16.10
  -4   7   3  431.96   15.30
  -3  -7   3   48.30    4.50
  -3   7   3   49.40    4.60
   3   7  -3   49.30    2.60
   3   7  -3   45.90    4.80
   2  -7  -3  154.98    5.50
   2   7  -3  156.38    5.50
   2   7  -3  166.38    7.70
  -2   7   3  156.38    7.40
  -1   7   3  171.38    7.80
  -1   7   3  172.98    6.40
   1   7  -3  177.08    7.90
   1   7  -3  172.88    6.40
   0   7  -3  311.27   11.60
   0   7   3  324.47    9.10
   0   7   3  320.97   11.10
   0   7   3  312.67   11.90
  -1   7  -3  104.29    5.70
   1   7   3   98.49    6.00
  -1   7  -3   98.59    5.50
   1   7   3  101.59    5.70
  -2  -7  -3   54.59    5.10
  -2   7  -3   66.59    4.90
   2   7   3   60.79    5.90
  -2   7  -3   52.09    4.80
  -3  -7  -3  133.19    7.70
  -3   7  -3  139.59    7.10
   3   7   3  119.99    7.70
  -3   7  -3  134.19    7.80
  -4  -7  -3  144.79    8.70
  -4   7  -3  155.28    9.10
  -4   7  -3  139.19    7.60
  -5  -7  -3   -1.40    2.20
  -5   7  -3    3.20    2.50
  -6  -7  -3   -1.40    2.10
  -6   7  -3    3.40    2.60
  -7  -7  -3    5.80    3.50
  -7   7  -3    1.00    2.80
  -9   8   3   13.80    4.60
   9   8  -3   13.90    4.20
   8   8  -3   37.50    6.10
  -8   8   3   30.90    5.20
   7   8  -3   15.10    3.90
  -7   8   3   10.00    3.10
  -6   8   3  403.66   16.00
   6   8  -3  409.56   16.70
  -5  -8   3  124.19    6.30
   5   8  -3  145.59    8.50
  -5   8   3  125.59    7.50
  -4  -8   3   21.90    3.10
   4   8  -3   14.20    3.10
  -4   8   3   27.00    3.80
  -3  -8   3   68.89    5.00
   3   8  -3   67.59    5.20
  -3   8   3   69.89    5.10
   2  -8  -3  437.36   12.50
  -2   8   3  423.26   15.00
   2   8  -3  421.66   15.30
   2   8  -3  433.46   12.70
   1   8  -3  305.87   12.00
  -1   8   3  319.37   10.50
  -1   8   3  310.17   12.00
   1   8  -3  313.47   10.30
   0   8   3  351.86   12.30
   0   8  -3  368.76   13.10
   0   8   3  349.17   13.20
  -1   8  -3   21.10    3.00
   1   8   3   13.20    2.90
   1   8   3   15.10    2.80
  -1   8  -3   16.60    2.80
   2   8   3   24.80    4.00
  -2   8  -3   25.60    3.80
   2   8   3   20.10    3.40
  -2   8  -3   24.30    3.50
  -3  -8  -3    6.10    2.40
  -3   8  -3    3.60    2.10
   3   8   3    3.30    2.50
  -3   8  -3    7.00    2.20
  -4  -8  -3  215.58   11.00
   4   8   3  199.38   11.20
  -4   8  -3  205.18    9.60
  -4   8  -3  207.78   10.90
  -5  -8  -3   14.70    3.80
  -5   8  -3   21.00    4.40
  -6  -8  -3   11.20    3.70
  -6   8  -3   13.20    4.40
  -9   9   3   -2.50    2.30
   9   9  -3   -0.10    2.80
   8   9  -3   17.60    4.70
  -8   9   3   14.70    4.10
   7   9  -3    3.10    2.80
  -7   9   3    3.90    2.70
   6   9  -3   90.49    8.50
  -6   9   3   71.09    7.10
  -5   9   3   32.50    4.70
   5   9  -3   36.70    5.20
  -4  -9   3  242.88   10.20
  -4   9   3  241.58   10.80
   4   9  -3  240.38   11.50
   3   9  -3  230.18   10.70
  -3   9   3  223.68   10.20
   2   9  -3   82.99    5.80
   2   9  -3   96.99    4.90
  -2   9   3   93.19    6.00
  -1   9   3  375.66   12.30
  -1   9   3  373.36   14.10
   1   9  -3  379.56   14.00
   1   9  -3  366.06   12.10
   0   9   3  134.79    6.60
   0   9  -3  129.59    7.00
   0   9   3  117.89    7.00
   1   9   3  338.47   13.90
  -1   9  -3  345.57   13.30
  -1   9  -3  375.36   13.30
   1   9   3  370.76   13.50
  -2   9  -3  257.67   10.70
   2   9   3  245.18   11.10
   2   9   3  237.68   11.40
  -2   9  -3  256.17   11.00
   3   9   3  546.05   20.10
  -3   9  -3  528.85   19.20
  -3   9  -3  502.65   17.80
  -4  -9  -3   52.69    6.20
  -4   9  -3   73.69    7.50
   4   9   3   61.69    7.30
  -5  -9  -3   17.10    4.10
  -5   9  -3   10.30    3.50
  -6  -9  -3   35.70    6.10
  -6   9  -3   24.60    5.40
   8  10  -3    1.70    2.70
  -8  10   3    0.30    2.70
  -7  10   3   27.70    5.30
   7  10  -3   25.40    5.10
  -6  10   3    1.50    2.60
   6  10  -3    8.10    3.30
   5  10  -3   34.20    5.40
  -5  10   3   41.90    5.40
   4  10  -3   87.19    6.90
  -4  10   3  100.79    6.90
   3  10  -3  284.57   12.80
  -3  10   3  297.77   12.50
  -2  10   3  542.95   19.10
   2  10  -3  571.44   19.70
   1  10  -3   19.20    3.40
   1  10  -3   27.30    3.10
  -1  10   3   18.80    3.50
  -1  10   3   19.10    2.60
   0  10   3   68.49    4.80
   0  10  -3   79.09    5.60
   0  10   3   73.29    6.70
  -1  10  -3  204.08    9.30
  -1  10  -3  198.18    9.40
   1  10   3  197.38    9.40
   1  10   3  201.88   10.10
  -2  10  -3   42.20    4.90
   2  10   3   39.10    4.90
  -2  10  -3   44.60    5.20
   2  10   3   44.40    5.60
   3  10   3   59.69    7.00
  -3  10  -3   66.09    6.20
  -3  10  -3   72.89    7.20
   3  10   3   52.09    6.20
  -4 -10  -3   43.80    5.80
   4  10   3   39.30    5.80
  -4  10  -3   53.59    6.50
  -5 -10  -3    3.30    2.80
  -5  10  -3    0.50    2.40
  -6 -10  -3    0.50    3.00
  -6  10  -3   -0.40    2.50
  -8  11   3    3.90    3.50
   8  11  -3    5.50    3.50
  -7  11   3   21.60    4.70
   7  11  -3   23.60    5.40
   6  11  -3   37.00    6.10
  -6  11   3   33.00    5.40
  -5  11   3   25.20    4.50
   5  11  -3   26.90    5.10
   4  11  -3  159.78    9.70
  -4  11   3  145.19    8.80
  -3  11   3  103.99    7.10
   3  11  -3  100.89    7.40
   2  11  -3   42.20    5.30
  -2  11   3   30.50    4.50
   1  11  -3   99.89    6.80
  -1  11   3   95.89    6.80
   0  11  -3   67.39    5.30
   0  11   3   51.59    5.00
   0  11   3   56.49    5.90
  -1  11  -3   71.59    6.30
   1  11   3   69.59    6.30
  -1  11  -3   67.59    6.50
   1  11   3   75.19    7.20
  -2  11  -3   34.20    4.50
   2  11   3   50.29    5.90
  -2  11  -3   36.20    5.00
   2  11   3   36.10    5.10
   3  11   3   92.19    8.70
  -3  11  -3   95.39    7.20
   3  11   3   91.29    8.30
  -4 -11  -3   16.00    4.00
   4  11   3   32.10    5.60
  -4  11  -3   27.60    5.00
  -5 -11  -3   15.70    4.30
  -5  11  -3   19.20    4.40
   7  12  -3    6.00    4.10
  -7  12   3    7.70    3.50
  -6  12   3   60.09    7.10
   6  12  -3   47.80    7.00
  -5  12   3   35.10    5.30
   5  12  -3   27.70    5.10
   4  12  -3   38.40    5.70
  -4  12   3   41.80    5.70
  -3  12   3  150.58    9.10
   3  12  -3  166.98    9.90
  -2  12   3  112.59    7.60
   2  12  -3  100.69    7.50
  -1  12   3  139.39    8.60
   1  12  -3  150.38    8.80
   0  12   3   45.50    5.60
   0  12   3   43.70    4.70
   0  12  -3   57.89    6.10
   1  12   3   43.50    5.60
  -1  12  -3   52.89    5.80
  -1  12  -3   57.19    5.70
   1  12   3   66.09    6.20
  -2  12  -3   -0.50    1.70
  -2  12  -3    3.30    2.60
   2  12   3    1.10    2.50
   2  12   3    3.50    2.20
   3  12   3    4.40    2.80
  -3  12  -3    1.50    2.50
   3  12   3   -0.90    2.20
  -4  12  -3   37.90    6.10
   4  12   3   37.00    6.00
  -5 -12  -3    7.90    3.60
  -5  12  -3    3.90    3.30
   7  13  -3   39.50    6.90
  -7  13   3   33.60    6.20
  -6  13   3   69.99    7.90
   6  13  -3   57.69    8.00
  -5  13   3   10.70    3.50
   5  13  -3   10.80    3.90
  -4  13   3   80.99    8.10
   4  13  -3   91.69    9.20
  -3  13   3   30.50    5.10
   3  13  -3   27.20    5.00
   2  13  -3   91.89    8.60
  -2  13   3  102.49    7.50
  -1  13   3  173.48    9.90
   1  13  -3  149.69    9.20
   0  13   3   22.10    4.30
   0  13  -3   13.00    3.50
   1  13   3   53.79    6.50
   1  13   3   57.59    6.10
  -1  13  -3   58.49    6.10
  -1  13  -3   54.29    6.20
  -2  13  -3   12.50    3.40
   2  13   3    6.70    2.90
   2  13   3   10.70    3.50
   3  13   3    2.50    2.60
  -3  13  -3    1.00    2.30
   3  13   3    2.80    2.60
   4  13   3    8.70    3.60
  -4  13  -3    5.40    3.10
  -6  14   3   21.30    4.90
   6  14  -3   22.90    5.50
  -5  14   3   -0.70    2.40
   5  14  -3    2.60    3.40
  -4  14   3    1.60    2.60
   4  14  -3    1.80    2.70
   3  14  -3   13.00    4.10
  -3  14   3   11.30    3.50
  -2  14   3   14.00    3.80
   2  14  -3   18.80    4.60
   1  14  -3    5.20    2.80
  -1  14   3   11.20    3.50
   0  14   3   32.20    5.30
   0  14  -3   31.90    4.90
   1  14   3   15.70    3.50
   1  14   3   18.20    4.30
   2  14   3   15.70    4.00
   2  14   3   23.20    4.80
  -2  14  -3   22.40    4.30
   3  14   3   21.70    4.80
   3  14   3   17.40    4.50
  -3  14  -3   20.20    4.60
   4  14   3    1.30    2.90
  -4  14  -3    9.20    3.70
  -5  15   3   27.40    5.50
   5  15  -3   34.50    6.40
  -4  15   3    5.50    3.20
   4  15  -3    2.40    3.40
  -3  15   3   27.80    5.40
   3  15  -3   21.80    4.80
   2  15  -3    0.00    2.30
  -2  15   3   -2.40    1.80
  -1  15   3    6.70    3.10
   1  15  -3   10.70    3.60
   0  15   3   20.10    4.50
   0  15  -3   19.60    4.20
   1  15   3   35.20    5.80
   2  15   3    0.20    2.30
   2  15   3    2.90    3.30
   3  15   3   -2.00    2.70
  -3  15  -3    4.50    2.90
   3  15   3    4.90    3.40
   4  16  -3    4.00    3.50
  -4  16   3   16.50    4.70
  -3  16   3    4.30    3.30
   3  16  -3    6.10    3.50
  -2  16   3   13.20    4.10
   2  16  -3   17.40    4.50
  -1  16   3    3.70    3.00
   1  16  -3    2.00    2.90
   0  16   3    8.10    3.30
   1  16   3   14.30    4.40
   2  16   3   11.20    4.20
   3  17  -3    8.60    4.00
  -3  17   3   12.90    4.40
   2  17  -3    3.10    2.90
  -2  17   3   -3.70    2.30
  -1  17   3    0.30    2.70
   0  17   3    0.50    2.90
 -10   0   4   92.29    9.40
  -9   0   4  187.48   11.00
  -8   0   4    8.90    2.90
  -7   0   4   17.80    3.60
  -7   0   4   11.00    2.40
  -6   0   4  193.68    7.60
   6   0  -4  189.48    7.80
  -6   0   4  184.18    9.10
   5   0  -4  180.98    7.00
  -5   0   4  172.68    6.50
  -5   0   4  163.38    8.10
  -4   0   4  262.47    8.10
  -4   0   4  254.37   10.00
   4   0  -4  259.77    8.90
  -3   0   4   67.49    4.10
  -3   0   4   61.19    2.80
  -2   0   4  963.30   26.40
   2   0  -4  949.51   25.80
  -1   0   4  168.48    6.30
   1   0  -4  167.58    6.70
  -1   0   4  181.38    7.00
   0   0  -4 1579.24   41.70
  -1   0  -4  859.71   24.80
  -2   0  -4   -0.80    0.90
  -3   0  -4  152.48    7.80
  -4   0  -4  154.38    8.40
  -5   0  -4    2.00    2.20
  -6   0  -4   -1.30    1.80
  -7   0  -4    9.30    3.50
 -10  -1   4   17.10    4.40
 -10   1   4   19.90    4.90
  -9  -1   4    2.10    2.40
  -9   1   4    0.60    2.60
  -8  -1   4   87.99    6.80
  -8   1   4   96.99    7.50
  -7  -1   4   13.20    3.00
  -7   1   4   14.20    3.40
  -7   1   4   19.70    3.00
   7   1  -4   15.10    2.80
  -6  -1   4  456.05   16.40
  -6  -1   4  463.95   14.10
  -6   1   4  454.75   14.70
  -6   1   4  436.96   16.40
   6   1  -4  472.65   15.20
  -5  -1   4  603.64   16.30
  -5  -1   4  596.74   18.90
   5  -1  -4  583.94   16.70
  -5   1   4  594.64   19.20
  -5   1   4  594.74   17.00
   5   1  -4  500.95   17.30
   4  -1  -4   82.69    3.80
  -4  -1   4   82.29    5.00
  -4  -1   4   83.89    3.20
  -4   1   4   76.39    3.70
  -4   1   4   82.29    5.00
  -3  -1   4  169.78    7.20
  -3  -1   4  166.48    5.10
   3  -1  -4  169.08    6.10
   3   1  -4  158.68    6.50
  -3   1   4  166.88    5.90
  -3   1   4  167.38    7.10
   2  -1  -4 1088.29   29.90
  -2  -1   4 1144.59   29.00
  -2  -1   4 1165.48   30.90
  -2   1   4 1152.38   29.80
   2   1  -4 1145.49   30.50
  -2   1   4 1118.99   30.60
  -1  -1   4  318.67   10.80
   1  -1  -4  299.37   10.10
  -1   1   4  313.97   10.10
  -1   1   4  305.17   10.20
   1   1  -4  309.67   10.40
   0  -1  -4  450.15   13.80
   0   1   4  429.96   14.30
   0   1  -4  415.56   13.90
   0   1   4  438.36   13.90
  -1  -1  -4  109.99    5.60
  -1   1  -4   97.79    5.40
  -2  -1  -4  119.69    6.30
  -2   1  -4  110.99    6.10
  -3  -1  -4   47.10    4.90
  -3   1  -4   44.30    4.70
  -4  -1  -4  106.39    6.90
  -4   1  -4   96.89    6.50
  -5  -1  -4    6.90    2.70
  -5   1  -4    4.50    2.40
  -6  -1  -4   17.80    4.00
  -6   1  -4   27.60    4.90
  -7  -1  -4    2.90    3.00
  -7   1  -4    7.80    3.60
 -10  -2   4   27.60    5.50
 -10   2   4   22.70    5.30
  -9  -2   4   64.19    7.30
  -8  -2   4   81.19    6.50
  -8   2   4   73.49    5.70
  -7  -2   4   95.09    6.60
  -7   2   4  108.09    6.20
  -6  -2   4   12.70    2.70
   6   2  -4   14.40    2.80
  -6   2   4   20.00    2.90
   5  -2  -4   27.90    2.10
  -5  -2   4   25.20    3.40
  -5  -2   4   27.90    2.00
  -5   2   4   31.60    4.00
  -5   2   4   33.50    3.30
   5   2  -4   35.00    3.70
  -4  -2   4    1.50    0.50
  -4  -2   4    4.40    1.50
   4  -2  -4    2.30    0.80
  -4   2   4    2.10    1.30
   4   2  -4    1.80    1.00
  -4   2   4    2.50    1.10
  -3  -2   4   86.39    2.60
  -3  -2   4   82.49    4.70
   3  -2  -4   95.19    3.90
  -3   2   4   90.69    4.20
   3   2  -4   89.99    4.70
  -3   2   4   97.59    5.10
  -2  -2   4  637.14   18.40
   2  -2  -4  614.74   17.20
  -2   2   4  621.34   18.10
  -2   2   4  609.14   17.50
   2   2  -4  604.54   18.10
  -1  -2   4   33.50    3.60
   1  -2  -4   26.50    2.60
  -1   2   4   27.20    2.70
   1   2  -4   31.30    3.00
  -1   2   4   31.10    2.50
   0  -2  -4  256.27    9.10
   0   2  -4  238.58    9.20
   0   2   4  248.68    9.40
  -1  -2  -4  355.56   12.40
  -1   2  -4  357.26   12.40
   1   2   4  363.36   13.00
  -2  -2  -4  147.99    7.30
  -2   2  -4  145.79    7.20
  -3  -2  -4   11.50    2.80
  -3   2  -4   13.20    2.70
  -4  -2  -4   35.70    4.70
  -4   2  -4   35.60    4.50
  -5  -2  -4   60.09    6.50
  -5   2  -4   54.89    5.80
  -6  -2  -4    5.70    3.10
  -6   2  -4    2.30    2.30
  -7  -2  -4    1.40    2.40
  -7   2  -4   -0.40    2.70
  -9  -3   4   23.40    4.50
  -8  -3   4   34.80    5.00
   8   3  -4   36.60    4.90
  -8   3   4   28.10    4.20
  -7  -3   4   25.10    4.00
   7   3  -4   26.90    4.00
  -7   3   4   29.80    4.00
  -6  -3   4  435.06   15.80
   6   3  -4  435.86   15.50
  -6   3   4  456.45   15.20
  -5  -3   4  551.14   18.30
   5   3  -4  579.24   18.30
  -5   3   4  567.14   17.50
  -4  -3   4  877.61   25.20
   4  -3  -4  862.61   22.40
  -4   3   4  874.01   24.20
   4   3  -4  849.52   25.10
  -4   3   4  865.21   25.60
   3  -3  -4 1118.39   28.30
  -3  -3   4 1089.99   30.40
  -3   3   4 1110.19   30.60
   3   3  -4 1066.09   30.40
  -3   3   4 1113.39   29.70
   2  -3  -4  195.68    6.80
  -2  -3   4  215.18    8.40
  -2   3   4  210.68    7.80
   2   3  -4  201.98    8.00
  -2   3   4  191.58    7.50
   1  -3  -4   33.90    2.60
  -1  -3   4   38.00    4.20
  -1   3   4   37.40    3.50
   1   3  -4   38.20    3.00
   0  -3  -4  423.36   13.60
   0   3   4  421.86   13.20
   0   3   4  436.16   14.30
   0   3  -4  428.16   14.00
  -1  -3  -4  483.55   15.50
   1   3   4  472.35   16.00
  -1   3  -4  464.55   15.40
  -2  -3  -4  322.97   12.40
  -2   3  -4  347.67   12.50
  -3  -3  -4    6.30    2.20
  -3   3  -4    3.80    1.90
  -4  -3  -4   24.50    3.90
  -4   3  -4   28.50    4.10
  -5  -3  -4   45.20    6.00
  -5   3  -4   43.00    5.30
  -6  -3  -4   14.20    4.10
  -6   3  -4   14.40    3.60
  -7  -3  -4    1.20    2.90
  -9   4   4    8.10    2.80
  -8  -4   4   50.59    5.80
   8   4  -4   58.69    6.40
  -8   4   4   44.90    5.40
  -7  -4   4  177.18    9.00
  -7   4   4  163.38    8.60
   7   4  -4  173.58    9.00
  -6  -4   4  355.36   13.40
   6   4  -4  335.47   13.40
  -6   4   4  352.66   13.00
  -5  -4   4  163.28    7.70
  -5   4   4  162.28    7.40
   5   4  -4  167.28    8.10
  -4  -4   4  347.87   12.00
  -4   4   4  327.27   11.30
   4   4  -4  333.87   12.20
  -4   4   4  308.77   12.00
  -3  -4   4 1010.00   28.10
   3  -4  -4  970.70   25.50
  -3   4   4 1009.70   27.70
   3   4  -4 1015.50   28.50
  -3   4   4  978.80   28.10
   2  -4  -4  292.07    9.20
  -2  -4   4  310.97   11.20
   2   4  -4  307.07    8.20
   2   4  -4  287.57   10.80
  -2   4   4  310.97   10.30
  -2   4   4  296.67   10.50
   1  -4  -4 1680.13   43.90
  -1   4   4 1722.63   43.70
  -1   4   4 1695.73   45.00
   1   4  -4 1689.93   45.20
   0  -4  -4  645.34   18.80
   0   4   4  611.74   19.40
   0   4   4  636.34   17.80
   0   4  -4  627.94   19.20
  -1  -4  -4  134.29    6.70
  -1   4  -4  145.89    6.90
   1   4   4  149.99    7.50
  -2  -4  -4  318.07   12.40
   2   4   4  336.77   13.30
  -2   4  -4  323.07   12.20
  -3  -4  -4    0.60    1.70
  -3   4  -4    2.20    1.70
  -4  -4  -4   35.50    4.80
  -4   4  -4   32.10    4.40
  -5  -4  -4   -1.30    2.00
  -5   4  -4    0.50    1.80
  -6  -4  -4   10.30    3.70
  -6   4  -4   10.00    3.30
  -7  -4  -4   22.30    5.00
  -7   4  -4   19.00    5.10
   9   5  -4    4.80    2.60
  -9   5   4    3.30    2.60
  -8  -5   4   38.60    5.10
   8   5  -4   35.40    5.20
  -8   5   4   40.50    5.40
  -7  -5   4   70.79    5.60
   7   5  -4   75.19    7.10
  -7   5   4   84.19    6.10
  -6  -5   4  234.48   10.10
   6   5  -4  229.78   10.60
  -6   5   4  217.38    9.90
  -5  -5   4  104.59    6.00
   5   5  -4  117.29    6.80
  -5   5   4  111.49    6.20
  -4  -5   4   30.20    3.50
   4   5  -4   32.10    3.90
  -4   5   4   34.00    3.60
  -3  -5   4 1668.93   44.00
   3  -5  -4 1644.64   41.00
  -3   5   4 1639.04   43.70
   3   5  -4 1601.84   44.50
  -3   5   4 1636.14   43.90
   2  -5  -4  367.76   11.00
  -2  -5   4  365.16   13.40
   2   5  -4  354.26   12.80
   2   5  -4  370.16    9.90
  -2   5   4  366.36   12.60
  -1   5   4   35.40    3.70
  -1   5   4   28.80    2.30
   1   5  -4   28.90    2.20
   1   5  -4   26.30    3.20
   0  -5  -4  122.79    5.80
   0   5   4  122.79    4.80
   0   5  -4  108.09    5.30
   0   5  -4  112.59    6.00
   0   5   4  123.39    6.40
  -1  -5  -4  470.45   15.80
   1   5   4  488.85   16.80
  -1   5  -4  482.35   16.00
  -2  -5  -4  122.29    6.90
   2   5   4  126.79    7.50
  -2   5  -4  120.49    6.60
  -3  -5  -4   98.99    6.70
  -3   5  -4  105.49    6.50
  -4  -5  -4   55.29    6.10
  -4   5  -4   55.29    5.50
  -5  -5  -4   15.60    3.80
  -5   5  -4   14.60    3.40
  -5   5  -4   13.30    3.80
  -6  -5  -4    8.90    3.60
  -6   5  -4   11.60    3.60
 -10   6   4    9.30    3.90
  -9   6   4   82.19    8.50
   9   6  -4   78.69    8.20
  -8   6   4    1.00    2.30
   8   6  -4    3.00    2.50
  -7  -6   4   64.19    6.00
   7   6  -4   50.89    6.20
  -7   6   4   61.49    6.20
  -6  -6   4  143.39    7.50
  -6   6   4  125.19    7.50
   6   6  -4  149.29    8.40
  -5  -6   4  147.29    7.20
  -5   6   4  125.19    7.00
   5   6  -4  132.89    7.80
  -4  -6   4  492.25   16.70
  -4   6   4  537.65   17.30
   4   6  -4  545.45   18.20
  -3  -6   4  438.96   14.90
   3   6  -4  424.76   15.20
  -3   6   4  434.36   14.80
  -3   6   4  440.36   14.60
  -2  -6   4  927.01   28.30
   2  -6  -4  941.51   24.80
   2   6  -4  952.20   27.70
  -2   6   4  953.10   27.00
  -2   6   4  873.71   25.70
   2   6  -4  924.41   23.80
   1   6  -4  123.79    6.60
  -1   6   4  129.79    5.30
  -1   6   4  127.49    6.50
   1   6  -4  123.69    5.10
   0  -6  -4   83.69    4.90
   0   6   4   97.79    4.00
   0   6  -4   93.49    4.90
   0   6   4   78.79    5.40
   0   6  -4   93.99    5.60
  -1  -6  -4   46.60    4.50
  -1   6  -4   43.70    4.40
  -1   6  -4   40.50    4.20
   1   6   4   43.40    5.00
  -2  -6  -4   51.89    5.10
   2   6   4   46.20    5.30
  -2   6  -4   48.60    4.90
  -2   6  -4   30.10    4.10
  -3  -6  -4  293.47   12.80
   3   6   4  308.57   13.90
  -3   6  -4  328.57   13.50
  -3   6  -4  309.07   12.60
  -4  -6  -4   94.69    7.20
  -4   6  -4  108.49    7.70
  -4   6  -4  109.39    6.90
  -5  -6  -4   29.80    5.00
  -5   6  -4   32.80    4.80
  -5   6  -4   28.20    5.30
  -6  -6  -4    0.70    2.60
  -6   6  -4    3.60    3.40
  -9   7   4    3.10    2.80
   9   7  -4    0.20    2.50
  -8   7   4    0.10    1.80
   8   7  -4    0.50    2.40
   7   7  -4  131.09    8.50
  -7   7   4  118.39    7.90
  -6  -7   4   93.19    5.90
   6   7  -4  102.79    7.20
  -6   7   4   81.59    6.10
  -5  -7   4   40.20    4.30
   5   7  -4   47.10    5.50
  -5   7   4   42.90    4.80
  -4  -7   4  108.69    6.00
  -4   7   4  101.49    6.20
   4   7  -4   98.09    6.50
  -3  -7   4  524.65   17.70
   3   7  -4  496.25   17.80
  -3   7   4  528.65   17.40
   2  -7  -4  122.79    5.10
  -2   7   4  124.39    5.80
  -2   7   4  125.79    6.70
   2   7  -4  124.59    6.90
   1  -7  -4    2.80    1.30
   1   7  -4    2.40    1.10
   1   7  -4    2.70    1.70
  -1   7   4    1.30    1.20
   0  -7  -4    2.50    1.30
   0   7  -4    2.80    1.60
   0   7   4    4.80    2.00
   0   7  -4    3.60    1.40
  -1  -7  -4  130.09    6.90
   1   7   4  133.09    7.70
  -1   7  -4  128.69    7.10
  -1   7  -4  155.38    7.30
  -2  -7  -4   11.10    2.80
  -2   7  -4   13.60    2.90
   2   7   4   16.90    3.50
  -2   7  -4   11.60    2.70
  -3  -7  -4  132.59    8.20
   3   7   4  136.39    8.90
  -3   7  -4  145.89    7.90
  -3   7  -4  153.48    8.70
  -4  -7  -4   46.00    5.90
  -4   7  -4   44.50    6.00
  -4   7  -4   52.49    5.60
  -5  -7  -4   -1.30    2.10
  -5   7  -4    1.30    2.30
  -6  -7  -4   26.60    5.40
  -6   7  -4   22.60    5.40
   9   8  -4   22.90    5.00
  -9   8   4   18.00    4.40
  -8   8   4   63.89    7.20
   8   8  -4   57.89    7.50
   7   8  -4    6.00    3.00
  -7   8   4    8.40    3.00
  -6  -8   4  130.59    7.90
   6   8  -4  142.89    9.00
  -6   8   4  128.29    8.00
  -5  -8   4   27.50    3.70
  -5   8   4   25.80    3.90
   5   8  -4   31.70    4.70
  -4  -8   4   87.59    5.80
   4   8  -4   81.49    6.10
  -4   8   4   81.99    5.80
  -3  -8   4  144.59    8.20
  -3   8   4  151.98    7.90
   3   8  -4  163.08    8.50
   2  -8  -4   95.89    4.70
  -2   8   4   91.89    4.90
   2   8  -4   87.79    6.00
  -2   8   4   93.09    6.00
   1  -8  -4   85.49    4.70
   1   8  -4   84.89    4.40
  -1   8   4   89.09    5.90
   1   8  -4   89.89    5.90
   0  -8  -4   25.60    3.20
   0   8   4   21.40    3.70
   0   8  -4   27.90    3.80
   0   8  -4   32.00    3.50
  -1  -8  -4   14.30    2.90
  -1   8  -4   22.60    3.70
   1   8   4   24.10    4.00
  -1   8  -4   21.40    3.20
  -2  -8  -4  173.08    9.00
  -2   8  -4  183.08    9.20
   2   8   4  179.58    9.90
  -2   8  -4  179.38    8.90
  -3  -8  -4    3.20    2.40
  -3   8  -4    1.30    2.40
  -3   8  -4    2.60    2.10
   3   8   4    2.90    2.50
  -4  -8  -4    6.20    3.20
  -4   8  -4    5.40    2.40
  -4   8  -4    8.40    3.30
  -5  -8  -4    8.40    3.50
  -5   8  -4    7.70    3.30
  -6  -8  -4   13.90    4.20
  -6   8  -4   11.60    4.40
   9   9  -4   14.90    4.50
  -9   9   4   14.70    4.20
  -8   9   4   78.89    8.40
   8   9  -4   92.29    9.40
  -7   9   4   20.10    4.30
   7   9  -4   19.00    4.50
   6   9  -4   96.29    7.60
  -6   9   4   85.99    6.70
  -5  -9   4  111.79    6.60
  -5   9   4   89.29    6.60
   5   9  -4  123.09    8.10
  -4  -9   4  644.84   21.20
   4   9  -4  630.04   22.00
  -4   9   4  603.24   21.10
  -3   9   4   17.20    3.30
   3   9  -4   25.30    4.20
   2   9  -4   55.39    5.70
  -2   9   4   61.69    4.50
  -2   9   4   49.00    5.30
   1  -9  -4  118.29    5.80
   1   9  -4  115.19    7.10
  -1   9   4  117.59    7.20
   0  -9  -4   60.29    4.50
   0   9   4   50.79    5.50
   0   9  -4   60.59    5.90
   0   9  -4   57.29    4.20
  -1  -9  -4   70.39    5.20
  -1   9  -4   54.59    5.70
   1   9   4   64.59    6.60
  -1   9  -4   68.69    5.10
  -2  -9  -4  296.77   12.50
  -2   9  -4  252.87   11.60
  -2   9  -4  283.87   12.20
   2   9   4  277.67   13.00
  -3  -9  -4  123.79    8.40
   3   9   4  106.59    8.20
  -3   9  -4  113.49    7.70
  -3   9  -4  106.19    7.20
  -4  -9  -4   19.30    4.30
  -4   9  -4   17.10    4.10
  -5  -9  -4   34.90    6.00
  -5   9  -4   39.20    6.40
   8  10  -4   13.30    4.50
  -8  10   4   10.60    3.80
   7  10  -4   25.20    5.30
  -7  10   4   34.20    5.40
  -6  10   4  129.69    8.50
   6  10  -4  126.39    9.30
  -5  10   4   46.60    5.80
   5  10  -4   46.70    6.20
  -4  10   4   81.39    6.30
   4  10  -4   88.29    7.00
   3  10  -4  129.39    8.10
  -3  10   4  119.19    7.50
  -2  10   4  161.38    9.00
   2  10  -4  188.48    9.80
   1 -10  -4  391.56   13.70
  -1  10   4  407.66   15.70
   1  10  -4  403.86   15.70
   0 -10  -4  169.08    8.10
   0  10   4  165.58    9.20
   0  10  -4  175.38    8.00
   0  10  -4  150.98    8.70
  -1 -10  -4   15.90    3.20
   1  10   4   20.60    4.10
  -1  10  -4   27.80    3.90
  -1  10  -4   22.30    3.90
  -2 -10  -4    9.30    2.90
  -2  10  -4    9.40    3.00
   2  10   4    9.50    3.40
  -2  10  -4   12.70    3.00
  -3 -10  -4  158.98    9.40
   3  10   4  153.48   10.00
  -3  10  -4  145.69    9.00
  -3  10  -4  130.19    8.30
  -4 -10  -4  107.59    8.30
  -4  10  -4  110.19    8.50
   4  10   4  101.09   10.30
  -5 -10  -4   21.90    4.90
  -5  10  -4   16.50    4.60
   8  11  -4    6.20    4.00
  -8  11   4   14.30    4.20
  -7  11   4    8.70    3.50
   7  11  -4    7.00    3.50
   6  11  -4   22.50    5.00
  -6  11   4   24.50    4.70
   5  11  -4   16.20    4.20
  -5  11   4   18.60    4.10
   4  11  -4    5.20    2.90
  -4  11   4    4.40    2.50
   3  11  -4   81.39    7.80
  -3  11   4   83.39    6.70
   2  11  -4  104.69    7.40
  -2  11   4   89.89    6.80
   1  11  -4   17.90    3.50
  -1  11   4   21.40    4.10
   0  11  -4   51.49    5.80
   0  11   4   54.59    6.30
  -1 -11  -4    2.60    2.00
  -1  11  -4    3.00    2.10
   1  11   4    7.50    2.90
  -1  11  -4    2.50    2.20
  -2 -11  -4   28.40    4.50
   2  11   4   27.20    5.00
  -2  11  -4   25.50    4.20
  -2  11  -4   37.70    5.30
  -3 -11  -4   15.10    3.90
   3  11   4    8.30    3.30
  -3  11  -4    9.10    3.40
  -4 -11  -4   -0.80    2.90
   4  11   4    6.30    3.40
  -4  11  -4    2.90    2.80
  -5 -11  -4    4.90    3.60
  -5  11  -4    2.20    3.20
   7  12  -4   -1.40    2.40
  -7  12   4    0.70    2.20
  -6  12   4  113.99    8.60
   6  12  -4  126.89    9.70
  -5  12   4   11.40    3.40
   5  12  -4   13.50    4.10
   4  12  -4   52.09    7.00
  -4  12   4   51.89    6.40
   3  12  -4   56.09    6.80
  -3  12   4   66.09    6.90
  -2  12   4   48.50    6.10
   2  12  -4   46.10    6.00
  -1  12   4   15.10    3.60
   1  12  -4   10.60    3.20
   0  12  -4   34.20    5.10
   0  12   4   31.80    5.20
  -1 -12  -4   15.90    3.30
  -1  12  -4   19.40    4.00
   1  12   4   19.30    4.20
  -2 -12  -4   26.50    4.30
  -2  12  -4   30.40    4.80
   2  12   4   27.10    5.00
  -2  12  -4   24.30    4.50
  -3 -12  -4   16.20    4.10
  -3  12  -4   22.40    4.50
   3  12   4   18.10    4.50
  -4 -12  -4   18.80    4.60
   4  12   4   20.80    4.90
  -4  12  -4   27.40    5.50
   7  13  -4   22.40    5.20
  -7  13   4   18.40    4.80
  -6  13   4   47.70    6.70
   6  13  -4   43.90    7.40
  -5  13   4   20.20    4.60
   5  13  -4   16.50    4.50
   4  13  -4   54.49    7.30
  -4  13   4   50.09    6.60
  -3  13   4   46.10    6.40
   3  13  -4   53.49    7.00
  -2  13   4    1.10    2.20
   2  13  -4    1.60    2.20
   1  13  -4   11.80    3.50
  -1  13   4    7.90    3.00
   0  13   4   50.99    6.50
   0  13  -4   64.69    6.90
   1  13   4  141.79    9.70
  -1  13  -4  138.89    8.90
  -2 -13  -4   36.90    5.40
  -2  13  -4   38.30    7.30
   2  13   4   35.60    6.00
  -3 -13  -4   17.80    4.60
   3  13   4   13.20    3.90
  -3  13  -4    5.10    3.20
  -4 -13  -4    6.20    3.70
   4  13   4    5.70    3.60
  -4  13  -4    1.60    3.10
  -6  14   4    0.00    2.80
   6  14  -4   -2.30    2.70
  -5  14   4    4.60    2.90
   5  14  -4    5.80    3.40
   4  14  -4    2.80    3.00
  -4  14   4    1.10    2.30
   3  14  -4    6.00    3.20
  -3  14   4    2.70    2.80
   2  14  -4    1.40    2.80
  -2  14   4    0.00    2.10
  -1  14   4   22.30    4.60
   1  14  -4   21.40    4.80
   0  14  -4    0.80    2.30
   0  14   4    6.80    2.80
   1  14   4    2.60    2.80
  -1  14  -4    3.10    2.80
  -2 -14  -4    1.80    2.40
   2  14   4    0.60    2.50
  -3 -14  -4    1.80    2.90
   3  14   4    0.20    2.80
  -5  15   4   17.30    4.80
   5  15  -4   15.60    5.00
  -4  15   4    7.60    3.30
   4  15  -4   12.40    4.30
   3  15  -4   12.10    4.40
  -3  15   4    3.00    2.70
  -2  15   4   10.50    3.90
   2  15  -4    7.10    3.40
   1  15  -4    2.10    2.80
  -1  15   4    4.50    3.10
   0  15   4   -2.40    2.10
   0  15  -4   -1.80    2.00
   1  15   4    4.80    3.10
   2  15   4    2.50    3.10
   4  16  -4    9.30    4.20
  -4  16   4   11.10    4.20
  -3  16   4    6.70    3.60
   3  16  -4   12.00    4.60
  -2  16   4   15.80    4.80
   2  16  -4    5.50    3.30
   1  16  -4   35.80    6.10
  -1  16   4   25.60    5.50
   0  16   4   23.30    5.50
   1  16   4    8.50    4.10
   2  17  -4    0.40    3.20
 -10   0   5   99.09    9.90
  -9   0   5   71.29    7.90
  -8   0   5   57.89    6.70
  -7   0   5  104.69    7.20
   6   0  -5  189.48    7.90
  -6   0   5  184.08    9.40
   5   0  -5    5.60    1.50
  -5   0   5    5.10    1.20
  -5   0   5    6.20    2.10
   4   0  -5   44.90    3.20
  -4   0   5   42.60    4.30
  -4   0   5   53.79    2.80
  -3   0   5  341.67   12.50
   3   0  -5  379.16   12.00
  -3   0   5  360.06   10.80
  -2   0   5   41.00    3.90
  -2   0   5   33.80    2.60
   2   0  -5   41.70    3.10
   1   0  -5 1002.10   28.20
  -1   0   5 1010.30   28.70
  -1   0   5 1001.60   27.70
   0   0  -5  198.78    8.40
  -1   0  -5    1.50    1.50
  -2   0  -5  156.48    8.10
  -3   0  -5   12.10    2.90
  -4   0  -5   15.80    3.60
  -5   0  -5    2.10    2.30
  -6   0  -5    2.20    2.70
 -10  -1   5    6.20    3.20
 -10   1   5    2.60    2.80
  -9  -1   5   16.70    4.30
  -9   1   5   19.80    4.50
  -8  -1   5    6.70    2.70
  -8   1   5    6.30    2.90
  -7  -1   5   27.00    4.40
  -7   1   5   21.90    4.00
  -6  -1   5  323.47   13.50
   6   1  -5  332.17   12.20
  -6   1   5  354.56   14.00
  -6   1   5  351.86   11.50
  -5  -1   5  130.79    7.40
   5  -1  -5  143.29    6.00
  -5   1   5  148.49    5.90
  -5   1   5  139.49    7.60
   4  -1  -5  356.56   11.40
  -4  -1   5  364.86   13.10
  -4  -1   5  353.96   10.10
  -4   1   5  351.76   13.00
  -4   1   5  362.26   11.10
   4   1  -5  356.36   12.10
  -3  -1   5  242.68    7.40
  -3  -1   5  229.48    9.40
   3   1  -5  238.78    9.00
  -3   1   5  248.58    9.60
  -3   1   5  246.28    8.20
   2  -1  -5  341.87   11.70
  -2  -1   5  360.96   12.60
  -2  -1   5  367.76   11.00
  -2   1   5  366.56   11.60
  -2   1   5  365.86   12.30
   2   1  -5  357.86   12.10
   1  -1  -5  106.29    5.30
  -1  -1   5   89.89    5.70
   1   1  -5   97.69    5.30
  -1   1   5  103.09    5.30
  -1   1   5   98.49    5.40
   0  -1  -5   59.19    4.20
   0   1  -5   57.49    4.30
   0   1   5   60.29    4.30
  -1  -1  -5  288.07   11.40
  -1   1  -5  309.57   11.70
  -2  -1  -5   23.60    3.60
  -2   1  -5   15.20    3.00
  -3  -1  -5   16.20    3.40
  -3   1  -5   20.40    3.60
  -4  -1  -5   68.29    6.80
  -4   1  -5   62.19    6.30
  -5  -1  -5   43.00    6.00
  -5   1  -5   37.20    5.40
  -6  -1  -5    9.90    3.80
  -6   1  -5    7.40    3.20
 -10  -2   5   23.00    5.30
 -10   2   5   41.40    6.60
  -9  -2   5   50.89    6.90
  -9   2   5   47.10    6.80
  -8  -2   5   17.20    3.90
  -8   2   5   12.90    3.50
  -7  -2   5  413.16   16.10
  -7   2   5  404.16   14.20
  -7   2   5  411.76   16.50
  -6  -2   5   60.99    6.10
   6   2  -5   64.89    4.80
  -6   2   5   69.99    6.60
  -6   2   5   65.79    4.20
  -5  -2   5  178.58    8.60
   5  -2  -5  159.58    8.30
  -5   2   5  183.48    7.20
  -5   2   5  185.78    8.90
   5   2  -5  192.48    8.20
   4  -2  -5   29.70    2.40
  -4  -2   5   29.70    3.60
  -4   2   5   23.00    3.30
   4   2  -5   33.40    3.60
  -4   2   5   32.10    3.00
  -3  -2   5    4.10    1.60
   3  -2  -5    5.30    1.30
   3   2  -5    3.40    1.50
  -3   2   5    7.90    2.10
  -3   2   5    5.50    1.40
   2  -2  -5  569.14   16.70
  -2  -2   5  565.54   17.80
  -2   2   5  563.24   16.80
  -2   2   5  537.35   17.00
   2   2  -5  556.04   17.40
   1  -2  -5  244.88    9.40
  -1  -2   5  244.58   10.80
   1   2  -5  271.47   10.00
  -1   2   5  252.27    9.60
  -1   2   5  259.27    9.40
   0  -2  -5  983.20   27.60
   0   2  -5  948.91   27.80
   0   2   5  949.40   27.90
  -1  -2  -5   33.60    4.00
  -1   2  -5   29.00    3.80
  -2  -2  -5  106.69    6.70
  -2   2  -5  110.29    6.60
  -3  -2  -5  108.19    7.10
  -3   2  -5  107.79    7.00
  -4  -2  -5   96.29    7.20
  -4   2  -5  102.59    7.10
  -5  -2  -5   35.50    5.40
  -5   2  -5   27.70    4.90
  -6  -2  -5    8.50    3.80
  -6   2  -5   12.20    4.00
 -10  -3   5    6.50    3.20
 -10   3   5    2.90    3.00
  -9  -3   5   28.60    5.00
  -9   3   5   28.10    5.50
  -8  -3   5   95.79    7.20
  -8   3   5  101.49    9.30
  -7  -3   5   13.10    3.30
   7   3  -5    6.10    2.40
  -7   3   5    8.60    2.30
  -7   3   5    8.50    3.10
  -6  -3   5  372.96   14.40
   6   3  -5  368.86   14.00
  -6   3   5  378.96   15.00
  -6   3   5  378.36   13.10
  -5  -3   5  222.08   10.00
  -5   3   5  228.98    8.90
  -5   3   5  238.68   10.50
   5   3  -5  239.38    9.90
   4  -3  -5  104.19    4.40
  -4  -3   5   98.99    5.80
   4   3  -5  100.09    5.70
  -4   3   5   95.29    6.00
  -4   3   5  104.19    5.20
  -3  -3   5 1102.19   31.20
   3  -3  -5 1083.39   29.10
   3   3  -5 1115.69   31.10
  -3   3   5 1109.69   30.10
  -3   3   5 1077.89   30.90
  -2  -3   5  423.46   15.10
  -2   3   5  443.56   14.20
   2   3  -5  442.36   14.90
  -2   3   5  467.15   14.50
   1  -3  -5 1073.09   28.90
  -1  -3   5  953.50   31.00
  -1   3   5 1074.99   29.60
   1   3  -5 1053.69   29.70
   0  -3  -5  165.38    7.50
   0   3   5  166.88    7.70
   0   3  -5  177.08    8.00
   0   3   5  168.48    8.10
  -1  -3  -5  201.78    9.10
  -1   3  -5  205.28    9.30
   1   3   5  231.08   10.10
  -2  -3  -5   33.10    4.20
  -2   3  -5   32.70    4.20
  -3  -3  -5  175.58    9.40
  -3   3  -5  181.48    9.20
  -4  -3  -5   22.70    4.50
  -4   3  -5   35.40    5.00
  -5  -3  -5    4.40    3.00
  -5   3  -5    5.60    2.70
  -6  -3  -5   29.10    5.50
  -6   3  -5   23.20    4.60
 -10   4   5  105.49   10.70
  -9  -4   5    5.00    2.90
  -9   4   5    4.20    3.10
  -8  -4   5   75.09    7.40
  -8   4   5   66.59    6.30
  -8   4   5   59.99    7.10
   8   4  -5   64.39    6.60
  -7  -4   5  146.09    8.30
   7   4  -5  133.09    7.80
  -7   4   5  110.69    8.00
  -7   4   5  135.19    7.40
  -6  -4   5   21.60    3.70
  -6   4   5   25.90    4.30
   6   4  -5   23.00    3.80
  -6   4   5   20.90    3.20
  -5  -4   5   99.99    6.00
  -5   4   5   94.79    5.30
   5   4  -5   82.19    5.60
  -5   4   5   92.19    6.20
  -4  -4   5  225.48    9.70
   4   4  -5  237.38   10.10
  -4   4   5  247.58   10.30
  -4   4   5  239.78    9.30
   3  -4  -5  122.59    5.00
  -3  -4   5  130.59    6.70
  -3   4   5  123.09    6.30
   3   4  -5  113.69    6.40
  -3   4   5  127.39    6.20
   2  -4  -5  534.75   15.70
  -2  -4   5  535.75   18.10
  -2   4   5  524.85   16.20
   2   4  -5  509.95   17.10
  -2   4   5  516.65   16.60
   1  -4  -5   42.80    3.30
   1   4  -5   45.10    4.50
  -1   4   5   50.79    3.40
  -1   4   5   36.60    4.00
   0  -4  -5   92.89    5.40
   0   4   5   75.79    4.80
   0   4  -5   81.39    5.30
   0   4   5   87.89    5.60
  -1  -4  -5   60.09    4.80
  -1   4  -5   60.09    4.70
   1   4   5   57.59    5.70
  -2  -4  -5  303.07   12.50
  -2   4  -5  299.77   12.40
  -3  -4  -5    8.90    3.00
  -3   4  -5   13.90    3.30
  -4  -4  -5    0.70    2.30
  -4   4  -5    0.20    2.00
  -5  -4  -5   10.40    3.50
  -5   4  -5   22.40    4.40
  -6  -4  -5    5.90    3.60
  -6   4  -5    2.30    2.80
 -10   5   5   41.10    7.10
  -9  -5   5    3.90    3.20
  -8  -5   5    2.60    2.30
  -8   5   5    1.60    2.00
   8   5  -5    1.00    2.10
  -7  -5   5   -0.50    1.70
   7   5  -5    2.20    1.80
  -7   5   5    0.00    1.50
  -6  -5   5  257.87   11.20
  -6   5   5  267.77   12.20
   6   5  -5  270.67   12.00
  -6   5   5  253.67   10.80
  -5  -5   5  130.29    7.10
  -5   5   5  121.99    6.70
  -5   5   5  128.69    7.50
   5   5  -5  128.99    7.50
  -4  -5   5  174.48    8.10
  -4   5   5  165.98    8.10
   4   5  -5  156.18    8.10
  -4   5   5  153.58    7.40
  -3  -5   5    3.60    1.90
   3  -5  -5    2.30    1.00
  -3   5   5    5.40    1.80
   3   5  -5    3.50    1.60
  -3   5   5    1.00    1.30
   2  -5  -5   68.39    3.90
  -2  -5   5   74.39    5.70
  -2   5   5   64.19    4.50
   2   5  -5   58.19    5.40
   1  -5  -5   35.70    3.60
   1   5  -5   45.30    4.60
  -1   5   5   35.30    2.90
  -1   5   5   32.20    4.00
   1   5  -5   34.00    3.00
   0  -5  -5  487.05   16.00
   0   5  -5  477.05   16.60
   0   5   5  486.95   15.20
   0   5   5  488.65   17.00
  -1  -5  -5  616.64   19.70
   1   5   5  603.64   20.80
  -1   5  -5  581.84   19.70
  -2  -5  -5   58.39    5.80
   2   5   5   74.09    7.40
  -2   5  -5   61.19    5.90
  -3  -5  -5   88.19    6.80
  -3   5  -5  104.49    7.00
  -4  -5  -5   27.60    4.80
  -4   5  -5   33.30    4.90
  -5  -5  -5   -2.00    2.60
  -5   5  -5    0.00    2.30
  -5   5  -5    2.20    2.20
  -6  -5  -5    1.90    3.30
  -6   5  -5    2.80    3.20
  -6   5  -5    5.50    5.00
  -9   6   5    4.00    2.80
   9   6  -5    7.30    3.20
  -8  -6   5   21.60    4.20
  -8   6   5   23.30    4.20
   8   6  -5   18.20    4.00
  -7  -6   5  106.89    7.10
  -7   6   5  109.29    7.10
   7   6  -5  107.39    7.60
  -6  -6   5   42.30    5.00
  -6   6   5   58.19    5.70
   6   6  -5   47.40    5.70
  -5  -6   5  431.26   15.40
  -5   6   5  440.56   15.40
   5   6  -5  424.06   16.20
  -5   6   5  411.56   15.80
  -4  -6   5   66.49    5.00
  -4   6   5   69.79    4.90
  -4   6   5   70.09    5.10
   4   6  -5   59.59    5.80
  -3  -6   5  116.59    7.00
  -3   6   5  101.79    6.00
  -3   6   5   97.49    5.70
   3   6  -5  114.19    6.70
   2  -6  -5   44.40    3.20
  -2   6   5   47.60    4.80
   2   6  -5   44.00    4.70
  -2   6   5   53.29    3.70
   1  -6  -5  506.85   15.80
  -1   6   5  479.25   17.00
  -1   6   5  521.15   15.10
   1   6  -5  501.35   15.00
   1   6  -5  482.75   17.10
   0  -6  -5  154.78    7.40
   0   6  -5  150.18    7.00
   0   6   5  135.09    7.70
   0   6  -5  143.99    7.70
  -1  -6  -5  207.28    9.50
   1   6   5  208.88   10.40
  -1   6  -5  202.38    9.70
  -1   6  -5  217.58    9.40
  -2  -6  -5  199.98   10.00
   2   6   5  204.88   10.80
  -2   6  -5  217.18   10.20
  -2   6  -5  214.48   10.10
  -3  -6  -5   28.30    4.70
  -3   6  -5   24.30    4.20
  -3   6  -5   37.10    5.00
  -4  -6  -5   31.10    5.20
  -4   6  -5   24.20    4.60
  -4   6  -5   17.10    3.80
  -5  -6  -5   12.50    4.00
  -5   6  -5   10.50    4.10
  -5   6  -5   12.10    3.40
  -9   7   5   -1.60    2.30
   9   7  -5    4.20    3.00
  -8   7   5    4.30    2.30
   8   7  -5    1.20    2.50
  -7  -7   5   82.49    6.30
   7   7  -5   92.09    7.20
  -7   7   5   85.39    6.60
  -6  -7   5  343.77   13.40
  -6   7   5  331.27   13.40
   6   7  -5  316.37   14.30
  -5  -7   5   54.99    5.50
   5   7  -5   50.39    5.70
  -5   7   5   48.20    5.50
  -5   7   5   47.40    5.20
  -4  -7   5  209.68    9.80
  -4   7   5  212.78    9.70
  -4   7   5  207.88    9.60
   4   7  -5  212.08   10.30
  -3  -7   5  138.59    8.10
   3   7  -5  132.99    7.60
  -3   7   5  123.39    6.60
  -3   7   5  126.49    7.10
   2  -7  -5    3.70    1.30
   2   7  -5    3.80    1.90
  -2   7   5    1.20    1.50
  -2   7   5    1.70    1.30
   1   7  -5   80.59    5.80
  -1   7   5   79.09    5.60
   0  -7  -5  138.99    7.00
   0   7   5  134.09    7.70
   0   7  -5  149.49    7.90
   0   7  -5  110.49    6.10
  -1  -7  -5   10.00    2.60
  -1   7  -5   11.00    2.90
   1   7   5   11.10    3.00
  -1   7  -5   10.20    2.70
  -2  -7  -5  233.38   11.00
   2   7   5  205.98   11.20
  -2   7  -5  217.88   10.60
  -2   7  -5  215.88   10.50
  -3  -7  -5   12.30    3.50
  -3   7  -5   22.70    4.60
  -3   7  -5   24.50    4.20
  -4  -7  -5   -0.50    2.50
  -4   7  -5    7.80    3.20
  -4   7  -5    3.20    2.30
  -5   7  -5    0.10    2.70
  -5   7  -5    2.90    3.10
   9   8  -5   49.90    7.30
  -9   8   5   49.99    6.70
  -8   8   5   -0.10    1.90
   8   8  -5   -0.40    2.30
  -7   8   5   62.59    6.70
   7   8  -5   67.19    7.40
  -6  -8   5   61.09    6.00
   6   8  -5   49.40    6.20
  -6   8   5   55.09    5.90
  -5  -8   5  201.18    9.90
   5   8  -5  229.88   11.40
  -5   8   5  219.68   10.50
  -4  -8   5  378.86   15.20
  -4   8   5  383.86   14.90
  -4   8   5  399.36   14.70
   4   8  -5  393.86   15.70
  -3  -8   5  163.48    9.60
   3   8  -5  196.58    9.70
  -3   8   5  174.78    9.00
   2   8  -5   42.60    4.90
  -2   8   5   51.39    5.40
   1   8  -5   60.49    6.00
  -1   8   5   48.80    5.30
   0  -8  -5  178.98    8.40
   0   8  -5  170.78    9.00
   0   8  -5  180.18    8.00
   0   8   5  180.68    9.40
  -1  -8  -5   32.50    4.40
  -1   8  -5   47.30    5.10
  -1   8  -5   42.00    5.20
   1   8   5   42.70    5.40
  -2  -8  -5    4.10    2.40
   2   8   5    0.00    2.10
  -2   8  -5    1.40    1.90
  -2   8  -5    3.00    2.20
  -3  -8  -5   19.80    4.20
  -3   8  -5   18.10    3.70
   3   8   5   14.70    4.20
  -3   8  -5   24.00    4.40
  -4  -8  -5   19.70    4.50
  -4   8  -5   18.20    4.60
  -4   8  -5   18.40    3.80
  -5  -8  -5    9.10    4.00
  -5   8  -5   17.70    5.00
   9   9  -5    3.30    3.20
  -9   9   5    1.00    2.70
   8   9  -5    4.30    3.50
  -8   9   5    3.80    2.60
   7   9  -5   40.00    6.20
  -7   9   5   37.90    5.40
  -6  -9   5    1.50    2.20
   6   9  -5   -0.60    2.10
  -6   9   5    1.40    2.30
  -5  -9   5  100.79    6.90
   5   9  -5   87.69    8.30
  -5   9   5   82.59    6.50
  -4  -9   5  114.39    7.90
   4   9  -5  102.09    7.60
  -4   9   5  110.69    6.90
  -4   9   5  118.89    7.40
  -3   9   5   23.50    3.50
   3   9  -5   22.70    4.20
  -3   9   5   17.80    3.70
  -2   9   5  233.88   11.00
   2   9  -5  243.78   11.50
   1  -9  -5  290.87   11.10
   1   9  -5  300.97   12.90
  -1   9   5  303.17   13.10
   0  -9  -5   60.69    5.50
   0   9   5   64.59    6.60
   0   9  -5   65.99    6.50
  -1  -9  -5   84.09    6.20
  -1   9  -5   82.19    5.90
   1   9   5   91.79    7.20
  -1   9  -5   96.39    7.00
  -2  -9  -5  311.47   13.40
  -2   9  -5  298.57   13.00
  -2   9  -5  276.37   13.10
   2   9   5  301.07   14.50
  -3  -9  -5   14.70    3.90
  -3   9  -5   14.30    3.50
  -3   9  -5   10.80    3.30
   3   9   5   21.70    5.10
  -4  -9  -5   13.20    4.00
  -4   9  -5   20.30    4.50
  -4   9  -5   15.40    5.20
  -5  -9  -5   16.80    4.70
  -5   9  -5   16.30    4.60
   8  10  -5   58.69    8.10
  -8  10   5   53.09    7.00
  -7  10   5   72.39    7.60
   7  10  -5   79.79    9.00
   6  10  -5    9.70    3.50
  -6  10   5   14.20    3.70
  -5 -10   5    6.90    3.10
   5  10  -5    5.50    2.90
  -5  10   5   11.90    3.30
  -4  10   5  128.19    8.00
   4  10  -5  114.19    8.20
  -4  10   5  116.89    7.20
  -3  10   5   71.79    7.10
   3  10  -5   77.09    7.60
   2  10  -5   42.90    5.50
  -2  10   5   36.60    4.90
   1  10  -5  141.59    8.60
  -1  10   5  141.99    8.70
   0 -10  -5  181.78    8.80
   0  10   5  179.08   10.20
   0  10  -5  171.78    9.70
  -1 -10  -5  148.49    8.50
   1  10   5  152.28    9.60
  -1  10  -5  150.48    9.00
  -2 -10  -5   48.10    5.90
  -2  10  -5   57.29    6.30
  -2  10  -5   51.09    6.20
   2  10   5   48.50    6.70
  -3 -10  -5  103.59    7.90
   3  10   5  106.99   10.30
  -3  10  -5   85.59    8.10
  -3  10  -5   84.39    8.10
  -4 -10  -5    8.60    3.50
  -4  10  -5   10.70    3.90
  -8  11   5   22.60    5.20
   8  11  -5   26.20    5.90
   7  11  -5    3.00    3.20
  -7  11   5    9.80    3.70
  -6  11   5   46.00    6.20
   6  11  -5   42.70    6.60
   5  11  -5   18.10    4.40
  -5  11   5   13.50    3.70
   4  11  -5   91.19    8.70
  -4  11   5   86.39    6.90
   3  11  -5  152.68    9.60
  -3  11   5  163.38    9.60
  -2  11   5   31.30    5.00
   2  11  -5   35.20    5.10
  -1  11   5   26.10    4.60
   1  11  -5   35.30    5.40
   0 -11  -5   30.50    4.20
   0  11   5   26.10    4.80
   0  11  -5   40.20    5.30
  -1 -11  -5  103.99    7.30
   1  11   5  102.69    7.90
  -1  11  -5   89.09    7.10
  -2 -11  -5   -2.00    1.80
  -2  11  -5    4.70    2.90
  -2  11  -5   -3.30    1.70
   2  11   5    1.80    2.80
  -3 -11  -5    5.90    3.10
   3  11   5    5.30    3.20
  -3  11  -5    4.60    2.50
  -4 -11  -5    4.30    3.20
  -4  11  -5    0.80    2.50
   7  12  -5    2.30    3.20
  -7  12   5   -0.20    2.30
   6  12  -5   12.70    4.30
  -6  12   5    7.00    3.50
  -5  12   5    0.40    2.10
   5  12  -5    1.50    2.70
  -4  12   5   30.40    5.20
   4  12  -5   33.50    5.70
  -3  12   5   38.40    5.60
   3  12  -5   32.60    5.40
   2  12  -5   31.30    5.20
  -2  12   5   25.00    4.60
   1  12  -5   71.29    7.60
  -1  12   5   73.19    7.50
   0  12  -5   39.70    5.80
   0  12   5   43.00    6.20
  -1 -12  -5   20.40    3.90
   1  12   5   15.80    4.30
  -1  12  -5   10.50    3.30
  -2 -12  -5    0.90    2.60
  -2  12  -5    4.40    2.90
   2  12   5    0.10    2.40
  -3 -12  -5   12.20    4.00
   3  12   5   15.20    4.30
  -3  12  -5   14.60    4.50
   7  13  -5   18.90    5.20
  -7  13   5   16.40    4.70
   6  13  -5   27.10    5.90
  -6  13   5   19.60    4.50
  -5  13   5    3.90    2.70
   5  13  -5    8.80    3.90
  -4  13   5   10.00    3.50
   4  13  -5   12.90    4.20
   3  13  -5   19.20    4.50
  -3  13   5   26.10    5.00
   2  13  -5    9.60    3.40
  -2  13   5   11.10    3.70
   1  13  -5   -0.20    2.20
  -1  13   5   -0.60    2.00
   0  13   5    8.70    3.30
   0  13  -5    1.40    2.50
  -1  13  -5    5.50    2.80
   1  13   5    4.20    3.10
  -2 -13  -5   11.80    3.90
   2  13   5   16.80    4.70
  -3 -13  -5    1.70    3.00
   3  13   5    1.50    2.90
   6  14  -5    8.30    4.10
  -6  14   5    1.60    3.10
   5  14  -5   13.40    4.50
  -5  14   5   10.60    3.60
   4  14  -5   10.00    4.20
  -4  14   5   14.30    4.50
   3  14  -5   18.00    4.90
  -3  14   5   21.10    4.70
   2  14  -5   54.69    7.10
  -2  14   5   59.79    7.40
   1  14  -5   61.39    7.50
  -1  14   5   73.59    8.30
   0  14  -5    4.20    3.00
   0  14   5    6.90    3.60
  -1  14  -5    7.50    3.70
   1  14   5    5.80    3.80
  -2 -14  -5   -1.10    2.20
   2  14   5    2.10    2.70
   5  15  -5   24.10    6.20
  -5  15   5   26.20    5.40
   4  15  -5   12.10    4.60
  -4  15   5    8.80    3.90
   3  15  -5    5.60    3.40
  -3  15   5    5.20    3.20
  -2  15   5    6.30    3.60
   2  15  -5    2.80    2.90
   1  15  -5   27.20    5.60
  -1  15   5   19.30    4.80
   0  15  -5   24.50    5.50
   0  15   5   37.80    6.50
   1  15   5   10.50    4.30
   3  16  -5    5.90    3.50
  -3  16   5   -0.40    3.10
   2  16  -5   14.70    4.70
  -2  16   5   -0.40    2.80
  -1  16   5   -1.60    3.10
   1  16  -5    5.10    3.50
 -10   0   6   13.70    4.10
  -9   0   6   33.30    5.70
  -8   0   6  149.49    9.50
  -7   0   6   83.59    7.90
  -6   0   6   31.80    4.80
  -5   0   6   26.50    3.90
   5   0  -6   22.00    2.90
   4   0  -6    9.70    2.00
  -4   0   6   13.50    1.90
  -4   0   6   16.10    3.00
   3   0  -6   65.69    4.30
  -3   0   6   60.29    4.50
  -3   0   6   61.09    3.60
  -2   0   6  234.28   10.00
   2   0  -6  248.28    9.80
  -2   0   6  259.57    9.20
   1   0  -6   57.99    4.40
   0   0  -6   13.90    2.70
  -1   0  -6    4.00    2.00
  -2   0  -6   32.70    4.50
  -3   0  -6   29.30    4.70
  -4   0  -6   -0.20    1.90
  -5   0  -6    4.60    2.80
 -10  -1   6    6.00    3.20
 -10   1   6    6.20    3.30
  -9  -1   6    3.90    2.70
  -9   1   6    7.80    3.20
  -8  -1   6   45.70    6.10
  -8   1   6   52.49    6.60
  -7  -1   6   35.10    5.10
  -7   1   6   30.70    4.90
  -6  -1   6  144.99    8.50
   6   1  -6  161.08    7.60
  -6   1   6  157.58    8.90
   5  -1  -6  240.48    9.10
  -5  -1   6  250.47   10.90
  -5   1   6  232.28   10.70
  -5   1   6  237.28    9.60
  -4  -1   6  130.79    7.20
   4  -1  -6  137.29    6.20
  -4   1   6  133.99    5.70
  -4   1   6  126.79    7.10
   4   1  -6  127.29    6.50
   3  -1  -6  619.54   18.90
  -3  -1   6  609.34   17.50
  -3  -1   6  603.74   19.90
  -3   1   6  642.84   18.40
   3   1  -6  624.34   19.50
  -3   1   6  659.13   20.10
   2  -1  -6   10.20    2.10
  -2  -1   6   12.40    2.60
   2   1  -6   10.70    2.20
  -2   1   6   13.10    2.30
  -2   1   6    8.50    2.20
  -1  -1   6   89.29    6.40
   1  -1  -6   85.49    5.40
  -1   1   6   90.39    5.40
  -1   1   6   91.29    6.00
   1   1  -6   94.49    5.70
   0  -1  -6  150.38    7.70
   0   1  -6  163.58    8.10
  -1  -1  -6  242.48   10.80
  -1   1  -6  259.47   11.10
  -2  -1  -6   76.19    5.90
  -2   1  -6   73.09    5.80
  -3  -1  -6   30.00    4.70
  -3   1  -6   29.90    4.80
  -4  -1  -6   25.10    4.70
  -4   1  -6   19.40    4.30
  -5  -1  -6   25.10    5.20
  -5   1  -6   21.40    4.60
 -10  -2   6  115.99    9.40
 -10   2   6  128.99   10.20
  -9  -2   6   19.90    4.50
  -9   2   6   15.90    4.50
  -8  -2   6   37.10    5.60
  -8   2   6   37.80    5.80
  -7  -2   6  451.95   17.50
  -7   2   6  443.66   17.70
  -6  -2   6   92.09    6.70
   6   2  -6  103.29    6.20
  -6   2   6   98.99    7.00
  -5  -2   6   91.39    6.30
  -5   2   6  105.99    6.90
  -5   2   6  103.99    5.20
   5   2  -6  109.89    6.10
  -4  -2   6  194.88    9.40
   4  -2  -6  222.38    8.20
   4   2  -6  213.58    9.20
  -4   2   6  207.28    9.50
  -4   2   6  227.98    8.30
  -3  -2   6  433.76   15.50
  -3   2   6  450.95   15.40
   3   2  -6  463.55   15.50
  -3   2   6  447.36   14.40
   2  -2  -6    3.00    1.50
  -2  -2   6    6.30    2.20
  -2   2   6    5.50    1.90
   2   2  -6    4.40    1.70
  -2   2   6    1.60    1.30
   1  -2  -6  153.78    7.30
   1   2  -6  159.88    7.80
  -1   2   6  148.49    7.40
  -1   2   6  147.29    7.50
   0  -2  -6   33.70    4.10
   0   2  -6   39.30    4.50
   0   2   6   36.30    4.50
  -1  -2  -6  124.69    7.30
  -1   2  -6  114.99    7.20
  -2  -2  -6  236.78   11.10
  -2   2  -6  231.78   11.00
  -3  -2  -6   42.50    5.50
  -3   2  -6   47.50    5.80
  -4  -2  -6   24.90    4.90
  -4   2  -6   31.60    5.00
  -5  -2  -6    2.30    2.80
  -5   2  -6    2.80    2.90
 -10  -3   6   63.49    7.90
 -10   3   6   59.59    8.10
  -9  -3   6   20.90    4.50
  -9   3   6   20.40    4.80
  -8  -3   6   37.70    5.70
  -8   3   6   38.70    5.90
  -7  -3   6   44.10    5.60
   7   3  -6   63.19    6.10
  -7   3   6   47.30    6.00
  -6  -3   6  859.31   27.10
   6   3  -6  806.72   26.00
  -6   3   6  838.52   27.40
  -6   3   6  878.11   25.00
  -5  -3   6   80.59    6.00
  -5   3   6   95.99    6.40
  -5   3   6  106.29    5.50
   5   3  -6   87.69    5.80
  -4  -3   6   22.90    3.50
   4  -3  -6   37.40    2.90
  -4   3   6   32.30    4.10
  -4   3   6   37.30    3.70
   4   3  -6   43.10    4.60
  -3  -3   6  395.36   14.50
   3  -3  -6  392.26   12.80
  -3   3   6  407.46   13.50
   3   3  -6  381.26   14.10
  -3   3   6  394.36   14.00
   2  -3  -6  105.29    5.50
  -2  -3   6   88.29    6.40
  -2   3   6  101.29    5.70
   2   3  -6   97.29    5.90
  -2   3   6   87.49    5.30
   1  -3  -6  228.28    9.30
  -1   3   6  236.68    9.80
  -1   3   6  188.58    8.70
   1   3  -6  228.98    9.80
   0  -3  -6  178.48    8.50
   0   3  -6  172.18    8.60
   0   3   6  178.28    8.90
  -1  -3  -6  110.99    7.00
  -1   3  -6  139.19    7.80
  -2  -3  -6    9.40    3.10
  -2   3  -6   10.20    3.10
  -3  -3  -6   18.10    3.90
  -3   3  -6   19.30    3.90
  -4  -3  -6   -0.10    2.30
  -4   3  -6    5.30    2.80
  -5  -3  -6    8.60    3.70
  -5   3  -6   11.30    3.70
 -10  -4   6  136.79    9.70
 -10   4   6  129.99   12.30
  -9  -4   6   36.80    5.70
  -9   4   6   45.10    6.80
  -8  -4   6  159.18    9.60
  -8   4   6  161.48   10.20
   8   4  -6  163.88    9.30
  -7  -4   6   57.09    6.20
   7   4  -6   56.29    6.10
  -7   4   6   52.59    5.10
  -7   4   6   58.89    6.70
  -6  -4   6   44.60    5.30
  -6   4   6   44.40    5.60
  -6   4   6   57.59    5.20
   6   4  -6   43.00    5.00
  -5  -4   6  141.09    7.80
  -5   4   6  132.19    7.80
  -5   4   6  135.29    6.80
   5   4  -6  141.49    7.80
  -4  -4   6   63.99    5.00
  -4   4   6   59.39    4.80
   4   4  -6   63.09    4.90
  -4   4   6   65.59    4.60
  -3  -4   6   42.90    4.90
   3  -4  -6   40.10    3.10
  -3   4   6   40.70    4.20
  -3   4   6   45.40    4.50
   3   4  -6   46.70    4.90
  -2  -4   6   99.29    7.00
   2  -4  -6   91.09    5.10
  -2   4   6  100.29    5.90
  -2   4   6   90.09    5.30
   2   4  -6  102.49    6.30
   1  -4  -6  143.29    6.90
  -1   4   6  140.49    6.70
  -1   4   6  141.19    7.50
   1   4  -6  133.79    7.40
   0  -4  -6   29.20    3.90
   0   4  -6   32.60    4.20
   0   4   6   30.50    4.40
  -1  -4  -6   37.30    4.70
  -1   4  -6   42.00    5.20
   1   4   6   40.40    5.30
  -2  -4  -6   32.10    4.70
  -2   4  -6   26.70    4.30
  -3  -4  -6    0.20    1.90
  -3   4  -6    3.50    2.20
  -4  -4  -6   10.10    3.50
  -4   4  -6    3.30    2.60
  -5  -4  -6    7.20    3.50
  -5   4  -6    4.80    3.10
 -10   5   6   12.20    4.10
  -9  -5   6    7.50    3.20
  -9   5   6    7.70    3.30
  -8  -5   6   83.99    8.00
   8   5  -6   86.69    8.10
  -8   5   6   79.69    8.30
  -7  -5   6   57.99    6.30
   7   5  -6   61.29    6.50
  -7   5   6   67.19    7.20
  -7   5   6   59.59    5.70
  -6  -5   6  229.88   11.00
   6   5  -6  265.57   11.70
  -6   5   6  222.58   11.40
  -6   5   6  246.98   10.50
  -5  -5   6   39.10    4.90
   5   5  -6   57.89    6.00
  -5   5   6   40.40    5.00
  -5   5   6   47.70    4.80
  -4  -5   6  353.46   14.00
   4   5  -6  364.16   14.30
  -4   5   6  376.16   13.40
  -4   5   6  355.16   13.70
   3  -5  -6  147.09    6.20
  -3  -5   6  139.89    8.10
  -3   5   6  135.89    7.10
  -3   5   6  132.19    7.00
   3   5  -6  145.59    7.90
  -2  -5   6   28.40    4.80
   2  -5  -6   16.10    2.30
  -2   5   6    7.00    1.70
  -2   5   6   43.90    4.60
   2   5  -6   33.70    4.20
   1  -5  -6   59.99    4.40
  -1   5   6   65.99    6.10
   1   5  -6   56.19    5.60
  -1   5   6   66.69    4.40
   0  -5  -6  175.68    8.60
   0   5   6  171.58    9.30
   0   5  -6  194.48    9.50
  -1  -5  -6   37.10    4.80
   1   5   6   33.80    4.90
  -1   5  -6   41.50    5.00
  -2  -5  -6   45.70    5.60
  -2   5  -6   44.90    5.40
  -3  -5  -6    4.40    2.70
  -3   5  -6    4.60    2.40
  -4  -5  -6   52.79    6.90
  -4   5  -6   47.00    6.00
  -5  -5  -6    1.30    2.90
  -5   5  -6    3.70    3.30
  -9  -6   6   23.70    5.30
   9   6  -6   34.10    5.70
  -9   6   6   35.40    6.30
  -8  -6   6   23.40    4.30
  -8   6   6   22.90    5.00
  -8   6   6   21.70    3.90
   8   6  -6   16.90    4.30
  -7  -6   6   45.60    5.70
   7   6  -6   49.80    6.20
  -7   6   6   52.89    5.70
  -7   6   6   53.29    6.40
  -6  -6   6  115.79    7.50
  -6   6   6  111.59    6.90
  -6   6   6  117.79    8.10
   6   6  -6  128.49    8.10
  -5  -6   6   63.99    6.30
  -5   6   6   66.19    6.00
   5   6  -6   59.79    6.40
  -5   6   6   68.99    6.60
  -4  -6   6   19.30    3.60
  -4   6   6   19.30    3.30
  -4   6   6   16.30    3.20
   4   6  -6   25.20    4.10
  -3  -6   6   74.39    7.30
   3   6  -6   64.69    6.10
  -3   6   6   62.29    4.60
  -3   6   6   66.09    5.00
   2  -6  -6  711.53   20.90
  -2   6   6  683.73   22.60
   2   6  -6  717.03   23.20
  -2   6   6  696.43   21.00
   1  -6  -6  161.48    7.60
   1   6  -6  156.58    8.50
  -1   6   6  142.19    8.20
   0  -6  -6   97.79    6.20
   0   6  -6   92.59    5.70
   0   6   6  116.99    7.60
   0   6  -6  101.49    6.80
  -1  -6  -6   53.59    5.60
   1   6   6   45.40    5.90
  -1   6  -6   56.29    5.50
  -1   6  -6   46.90    5.50
  -2  -6  -6  148.89    8.90
   2   6   6  143.29    9.60
  -2   6  -6  146.29    8.70
  -3  -6  -6   20.10    4.40
  -3   6  -6   17.40    3.80
  -3   6  -6   13.70    3.60
  -4  -6  -6   10.60    3.90
  -4   6  -6   15.70    4.20
  -4   6  -6   15.80    4.00
  -5  -6  -6    0.40    3.00
  -5   6  -6    3.10    2.90
  -5   6  -6    0.80    2.40
  -9   7   6    4.90    3.70
   9   7  -6   -1.40    2.40
  -8  -7   6   20.40    4.30
  -8   7   6   19.20    3.90
  -8   7   6   21.20    4.70
   8   7  -6   17.40    4.30
  -7  -7   6    3.80    2.40
  -7   7   6    3.40    2.60
  -7   7   6    1.30    1.90
   7   7  -6    4.20    2.80
  -6  -7   6   68.49    6.50
   6   7  -6   75.49    7.50
  -6   7   6   67.29    6.90
  -6   7   6   69.79    6.60
  -5  -7   6  448.56   16.80
  -5   7   6  430.56   16.20
   5   7  -6  434.96   17.30
  -5   7   6  458.25   17.00
  -4  -7   6  236.58   11.50
   4   7  -6  253.37   11.80
  -4   7   6  241.58   10.80
  -4   7   6  245.18   11.00
  -3  -7   6  109.99    8.10
   3   7  -6  110.09    7.20
  -3   7   6  117.59    7.00
   2  -7  -6   21.90    2.90
   2   7  -6   25.30    4.10
  -2   7   6   18.20    3.70
   1  -7  -6   15.90    2.90
  -1   7   6   25.20    4.20
   1   7  -6   14.60    3.20
   0  -7  -6  129.89    7.20
   0   7   6  120.49    7.90
   0   7  -6  126.49    7.90
  -1  -7  -6   35.80    4.80
   1   7   6   42.50    6.00
  -1   7  -6   40.40    5.30
  -1   7  -6   38.30    4.80
  -2  -7  -6   15.50    3.80
  -2   7  -6   15.00    3.90
   2   7   6   17.70    4.20
  -2   7  -6   19.70    3.90
  -3  -7  -6    1.80    2.70
  -3   7  -6    3.20    2.30
  -3   7  -6   -1.20    2.30
  -4  -7  -6   22.30    5.00
  -4   7  -6   21.40    5.30
  -4   7  -6   18.40    4.30
  -9   8   6   15.60    4.90
  -9   8   6   19.50    4.60
   9   8  -6   13.20    4.40
  -8   8   6    3.80    2.40
  -8   8   6   -1.50    2.30
   8   8  -6    2.80    2.60
  -7  -8   6   67.19    6.90
  -7   8   6   78.29    8.10
  -7   8   6   76.59    7.50
   7   8  -6   78.79    8.30
  -6  -8   6   15.90    3.60
   6   8  -6   17.10    4.00
  -6   8   6   11.90    3.20
  -6   8   6   24.00    4.50
  -5  -8   6   47.60    6.00
  -5   8   6   45.50    5.50
   5   8  -6   50.89    6.20
  -5   8   6   51.99    5.90
  -4  -8   6  267.77   13.00
   4   8  -6  266.27   12.70
  -4   8   6  253.17   11.80
  -4   8   6  277.87   11.70
  -3   8   6  110.69    7.20
  -3   8   6  118.19    6.60
   3   8  -6  120.89    7.90
   2   8  -6   93.09    6.70
  -2   8   6   87.89    6.50
   1  -8  -6   64.39    4.80
  -1   8   6   68.69    6.90
   1   8  -6   70.59    6.90
   0  -8  -6    1.00    1.90
   0   8   6    0.00    1.90
   0   8  -6   -1.40    1.50
  -1  -8  -6    6.70    2.60
  -1   8  -6    5.30    2.60
   1   8   6    8.20    3.20
  -2  -8  -6   28.80    4.90
   2   8   6   21.60    4.60
  -2   8  -6   33.30    5.00
  -2   8  -6   29.80    4.90
  -3  -8  -6   39.10    6.10
  -3   8  -6   36.50    5.60
  -3   8  -6   27.40    4.80
  -4  -8  -6    9.80    3.90
  -4   8  -6   11.30    3.90
  -4   8  -6   13.00    4.00
   9   9  -6   15.30    4.60
  -9   9   6   14.00    3.90
  -9   9   6    7.80    4.30
  -8   9   6   11.20    3.50
   8   9  -6   15.30    4.70
  -8   9   6   16.80    4.60
   7   9  -6   26.90    5.30
  -7   9   6   34.70    5.50
  -7   9   6   36.70    5.80
  -6  -9   6   15.00    3.60
   6   9  -6   17.20    4.20
  -6   9   6   12.50    3.50
  -6   9   6   15.30    3.60
  -5  -9   6    9.70    3.60
  -5   9   6   12.80    3.20
   5   9  -6   14.90    3.90
  -5   9   6   11.00    3.10
  -4  -9   6   27.20    5.10
   4   9  -6   35.90    5.40
  -4   9   6   28.80    4.20
  -4   9   6   38.60    5.20
   3   9  -6    1.30    1.90
  -3   9   6   -1.60    1.40
  -2   9   6   50.39    6.00
   2   9  -6   55.39    6.20
   1  -9  -6    7.50    2.10
  -1   9   6   10.40    3.10
   1   9  -6   15.50    3.60
   0  -9  -6   25.40    4.10
   0   9   6   25.50    4.70
   0   9  -6   24.10    4.50
  -1  -9  -6   33.80    5.00
  -1   9  -6   42.60    5.70
   1   9   6   36.40    5.90
  -2  -9  -6   -0.60    2.30
  -2   9  -6    6.10    3.00
  -2   9  -6    2.90    2.70
   2   9   6    2.80    2.80
  -3  -9  -6    4.00    3.10
  -3   9  -6    1.50    2.50
  -3   9  -6    6.10    3.10
  -4  -9  -6   28.40    5.50
  -4   9  -6   29.80    5.50
  -4   9  -6   28.00    5.70
  -8  10   6   16.60    4.30
  -8  10   6   19.70    4.90
   8  10  -6   20.80    5.10
  -7  10   6  141.19    9.30
  -7  10   6  137.39    9.70
   7  10  -6  131.49   10.00
  -6 -10   6   49.80    6.60
   6  10  -6   50.99    7.20
  -6  10   6   61.29    7.20
  -6  10   6   52.99    6.40
  -5 -10   6    6.60    3.40
  -5  10   6    5.40    2.80
   5  10  -6    6.30    3.00
  -5  10   6   11.20    3.20
   4  10  -6   25.30    4.90
  -4  10   6   24.50    4.60
   3  10  -6  117.89    8.20
  -3  10   6  101.89    7.40
  -2  10   6    9.30    3.00
   2  10  -6    6.80    2.90
   1  10  -6   37.50    5.30
  -1  10   6   42.40    5.90
   0 -10  -6   89.69    6.50
   0  10   6  102.29    8.00
   0  10  -6   90.19    7.20
  -1 -10  -6   42.20    5.40
  -1  10  -6   40.10    5.90
   1  10   6   40.00    6.20
  -2 -10  -6    5.30    3.00
   2  10   6    3.80    3.20
  -2  10  -6    6.20    2.80
  -3 -10  -6   20.20    4.80
  -3  10  -6   18.70    4.50
  -3  10  -6   20.20    4.70
   3  10   6   28.70    6.10
   8  11  -6   -0.20    2.80
  -8  11   6    1.60    3.00
  -8  11   6    0.50    3.20
  -7  11   6    5.60    3.10
   7  11  -6    6.60    3.40
  -7  11   6    6.60    3.30
  -6  11   6   17.70    4.40
   6  11  -6   19.60    5.20
  -6  11   6   19.70    4.30
  -5  11   6   14.10    3.80
   5  11  -6   18.20    4.70
  -4  11   6   30.30    5.00
   4  11  -6   36.10    5.90
   3  11  -6   19.00    4.40
  -3  11   6   11.50    3.30
   2  11  -6   22.60    4.70
  -2  11   6   20.30    4.40
   1  11  -6  141.99    9.20
  -1  11   6  140.39    9.50
   0  11  -6  116.89    8.60
   0  11   6  123.59    8.90
  -1 -11  -6   27.90    4.60
   1  11   6   21.30    5.10
  -1  11  -6   32.90    5.50
  -2 -11  -6   19.60    4.40
   2  11   6   16.00    4.70
  -2  11  -6   13.30    4.00
  -3 -11  -6   11.10    3.90
   3  11   6   12.50    4.70
  -3  11  -6    9.80    4.60
  -7  12   6   -0.90    2.60
  -7  12   6    3.00    2.90
   7  12  -6   -1.70    2.90
  -6  12   6   43.30    6.30
   6  12  -6   35.10    6.20
  -5  12   6   54.19    7.00
   5  12  -6   69.69    8.50
   4  12  -6   20.70    4.60
  -4  12   6   34.10    5.60
  -3  12   6    2.60    2.60
   3  12  -6   -0.10    2.20
   2  12  -6   51.09    6.90
  -2  12   6   62.59    7.60
   1  12  -6   37.10    5.80
  -1  12   6   35.30    5.70
   0  12   6    4.40    2.90
   0  12  -6    2.50    2.50
  -1 -12  -6   15.80    3.80
   1  12   6   20.40    5.20
  -1  12  -6   26.00    5.00
  -2 -12  -6   11.70    3.80
   2  12   6    7.00    4.00
  -2  12  -6   15.60    4.50
   6  13  -6    1.50    3.30
   5  13  -6   38.70    6.70
  -5  13   6   33.60    5.80
  -4  13   6    8.60    3.40
   4  13  -6   10.50    3.90
   3  13  -6    4.00    2.90
  -3  13   6    3.00    2.80
  -2  13   6    6.90    3.20
   2  13  -6    1.20    2.50
   1  13  -6    5.30    3.40
  -1  13   6    3.20    2.80
   0  13   6   19.60    4.80
   0  13  -6   32.80    5.80
  -1  13  -6   10.50    3.60
   1  13   6   18.20    5.20
  -2 -13  -6   22.60    4.80
   2  13   6   14.90    4.80
   5  14  -6    0.60    3.20
  -5  14   6   -1.50    2.20
   4  14  -6   -0.50    2.70
  -4  14   6    1.70    2.70
   3  14  -6    5.40    3.30
  -3  14   6    1.90    2.70
   2  14  -6    8.00    3.50
  -2  14   6    3.20    2.70
   1  14  -6    4.00    3.00
  -1  14   6    3.70    3.20
   0  14   6   11.20    3.90
   0  14  -6    5.60    3.30
   1  14   6   23.00    5.70
  -1  14  -6   26.60    5.20
  -4  15   6   12.90    4.40
   4  15  -6   26.50    6.10
   3  15  -6    4.50    3.50
  -3  15   6    7.20    3.90
   2  15  -6    5.30    3.80
  -2  15   6    9.70    4.30
  -1  15   6    3.10    3.20
   1  15  -6    2.30    3.40
 -10   0   7   65.69    8.40
  -9   0   7   -1.10    2.40
  -8   0   7   12.20    3.70
  -7   0   7  588.44   21.80
  -6   0   7  105.29    7.50
   5   0  -7   35.10    4.00
  -5   0   7   43.40    5.10
   4   0  -7  293.87   11.30
  -4   0   7  273.57   11.90
   3   0  -7  345.97   12.90
  -3   0   7  342.17   13.40
  -3   0   7  357.56   12.90
  -2   0   7   47.30    5.30
   2   0  -7   49.40    5.10
   1   0  -7    6.40    2.40
  -1   0   7    7.00    2.80
   0   0  -7   28.40    4.30
  -1   0  -7    0.90    2.10
  -2   0  -7   11.40    3.30
  -3   0  -7    2.70    2.50
  -4   0  -7   29.30    5.50
 -10  -1   7   34.60    6.50
 -10   1   7   42.70    7.00
  -9  -1   7   31.20    5.80
  -9   1   7   21.90    4.90
  -8  -1   7   34.20    5.50
  -8   1   7   43.60    6.10
  -7  -1   7   25.00    4.40
  -7   1   7   33.00    5.20
  -6  -1   7  261.97   11.90
   6   1  -7  200.08    9.80
  -6   1   7  267.97   12.10
   5  -1  -7   77.89    5.00
  -5  -1   7   83.39    6.20
  -5   1   7   74.29    5.90
   5   1  -7   87.19    5.50
  -4  -1   7   97.89    6.60
   4   1  -7  101.29    6.20
  -4   1   7  115.19    6.90
   3  -1  -7   62.89    4.60
  -3  -1   7   60.79    5.80
  -3   1   7   53.99    4.10
   3   1  -7   56.69    5.20
  -3   1   7   58.89    5.50
  -2  -1   7   72.89    6.90
   2  -1  -7   60.49    4.90
  -2   1   7   71.59    5.70
   2   1  -7   72.79    5.20
  -2   1   7   76.69    5.00
   1  -1  -7  178.08    8.80
  -1   1   7  168.18    9.70
   1   1  -7  205.58    9.50
   0  -1  -7  611.54   20.70
   0   1  -7  604.34   20.80
  -1  -1  -7   -3.50    1.60
  -1   1  -7    3.00    2.40
  -2  -1  -7    4.30    2.60
  -2   1  -7    2.10    2.20
  -3  -1  -7   27.20    5.00
  -3   1  -7   22.40    4.60
  -4  -1  -7   29.30    5.60
  -4   1  -7   28.50    5.40
 -10  -2   7   76.59    8.90
 -10   2   7   85.09    9.80
  -9  -2   7    2.60    2.70
  -9   2   7    2.70    2.90
  -8  -2   7   85.99    8.40
  -8   2   7   90.89    9.00
  -7  -2   7   53.69    6.30
  -7   2   7   42.30    6.00
  -6  -2   7   64.29    6.80
  -6   2   7   55.89    6.30
   6   2  -7   53.39    5.40
  -5  -2   7  121.09    7.60
   5   2  -7  108.79    6.60
  -5   2   7  114.19    7.50
  -4  -2   7  179.78    9.10
   4  -2  -7  174.68    7.70
   4   2  -7  175.38    8.60
  -4   2   7  171.48    7.70
  -4   2   7  175.88    8.90
  -3  -2   7  175.48    9.20
   3  -2  -7  171.68    8.00
   3   2  -7  183.18    8.90
  -3   2   7  187.58    8.90
  -3   2   7  193.68    8.20
  -2  -2   7  234.78   11.60
   2  -2  -7  219.08    9.70
  -2   2   7  230.48   10.10
  -2   2   7  234.98    9.90
   2   2  -7  225.48   10.20
   1  -2  -7   36.00    4.40
   1   2  -7   38.60    4.80
  -1   2   7   31.90    4.60
  -1   2   7   37.30    4.60
   0  -2  -7   19.30    3.60
   0   2  -7   24.10    4.00
  -1  -2  -7   19.80    3.80
  -1   2  -7   22.80    4.10
  -2  -2  -7    6.90    3.00
  -2   2  -7    4.30    2.60
  -3  -2  -7   17.40    4.20
  -3   2  -7    6.50    3.10
  -4  -2  -7    3.30    3.50
  -4   2  -7   10.00    3.60
 -10  -3   7   25.40    5.30
 -10   3   7   29.20    6.00
  -9  -3   7   13.10    3.90
  -9   3   7    3.70    3.10
  -8  -3   7   43.60    5.90
  -8   3   7   26.90    5.50
  -7  -3   7   15.40    3.80
  -7   3   7   10.00    3.20
   7   3  -7   10.00    3.00
  -6  -3   7  101.89    7.30
  -6   3   7   99.69    7.60
   6   3  -7  105.99    6.80
  -5  -3   7   34.30    4.70
  -5   3   7   32.00    3.70
  -5   3   7   31.50    4.50
   5   3  -7   38.00    4.70
  -4  -3   7   36.50    4.90
   4  -3  -7   29.10    3.40
  -4   3   7   27.90    3.60
   4   3  -7   26.90    3.90
  -4   3   7   29.60    4.10
  -3  -3   7  125.19    7.80
  -3   3   7  122.09    7.00
  -3   3   7  126.29    6.70
   3   3  -7  120.89    7.30
   2  -3  -7   14.70    2.70
  -2  -3   7   13.00    3.70
  -2   3   7    8.90    2.40
   2   3  -7   16.50    3.20
  -2   3   7   17.00    3.20
   1  -3  -7   55.49    5.40
   1   3  -7   59.79    5.90
  -1   3   7   51.49    5.50
  -1   3   7   64.79    6.30
   0  -3  -7   85.29    6.10
   0   3   7   82.79    7.60
   0   3  -7   81.19    6.40
  -1  -3  -7   63.69    6.40
  -1   3  -7   59.19    6.30
  -2  -3  -7   14.20    3.70
  -2   3  -7   10.20    3.10
  -3  -3  -7    6.20    3.20
  -3   3  -7    5.60    2.70
  -4  -3  -7    0.50    2.50
  -4   3  -7   -2.60    1.90
 -10  -4   7   31.40    5.90
 -10   4   7   29.00    6.20
  -9  -4   7    7.90    3.30
  -9   4   7    8.70    3.90
  -8  -4   7   72.09    7.80
  -8   4   7   75.49    8.30
  -7  -4   7    4.90    2.50
  -7   4   7   10.10    3.60
   7   4  -7    5.20    2.50
  -6  -4   7  153.48    9.10
  -6   4   7  154.48    9.40
   6   4  -7  168.38    9.10
  -5  -4   7   16.90    3.80
  -5   4   7   26.90    3.60
   5   4  -7   19.90    3.80
  -5   4   7   15.70    3.40
  -4  -4   7   11.30    3.00
  -4   4   7   15.00    3.20
   4   4  -7   12.50    2.90
  -4   4   7    7.50    2.20
   3  -4  -7   34.60    3.70
  -3  -4   7   35.50    5.20
  -3   4   7   44.90    4.80
   3   4  -7   35.20    4.60
  -3   4   7   35.30    4.30
   2  -4  -7  330.67   12.30
  -2  -4   7  295.07   14.70
  -2   4   7  342.97   12.50
  -2   4   7  321.97   12.90
   2   4  -7  326.47   13.40
   1  -4  -7  109.69    6.60
  -1   4   7   79.09    7.30
   1   4  -7  100.09    6.80
  -1   4   7   96.09    6.40
   0  -4  -7   34.00    4.50
   0   4   7   34.00    5.00
   0   4  -7   43.60    5.30
  -1  -4  -7  338.77   14.40
  -1   4  -7  348.27   14.80
  -2  -4  -7   64.49    7.00
  -2   4  -7   58.79    6.60
  -3  -4  -7   33.60    5.60
  -3   4  -7   27.10    5.20
  -4  -4  -7   -1.30    3.10
  -4   4  -7    1.50    3.10
 -10  -5   7   20.80    4.90
 -10   5   7   10.40    5.00
  -9  -5   7   18.70    4.30
  -9   5   7   10.70    4.40
  -8  -5   7   11.00    3.50
   8   5  -7    7.30    3.30
  -8   5   7    8.40    3.60
  -7  -5   7   15.60    3.90
   7   5  -7   13.60    3.40
  -7   5   7   18.50    4.10
  -6  -5   7  114.39    7.80
  -6   5   7  109.89    7.90
  -6   5   7  117.39    7.00
   6   5  -7  155.58    8.80
  -5  -5   7  278.97   12.80
  -5   5   7  314.17   12.10
  -5   5   7  304.27   13.20
   5   5  -7  288.07   13.00
  -4  -5   7  335.37   14.10
  -4   5   7  318.87   13.10
  -4   5   7  319.27   12.70
   4   5  -7  319.97   13.70
   3  -5  -7   43.90    5.10
  -3  -5   7   42.00    6.00
   3   5  -7   57.89    6.10
  -3   5   7   59.39    5.60
  -3   5   7   54.19    5.20
   2  -5  -7   12.70    2.60
  -2   5   7    9.00    2.70
   2   5  -7   14.70    3.20
   1  -5  -7  210.48    9.40
   1   5  -7  190.78   10.00
  -1   5   7  184.68    9.90
   0  -5  -7  152.38    8.50
   0   5   7  139.99    8.80
   0   5  -7  131.19    8.30
  -1  -5  -7   24.70    4.40
   1   5   7   24.90    4.80
  -1   5  -7   18.10    3.90
  -2  -5  -7    6.60    3.10
  -2   5  -7    8.90    3.30
  -3  -5  -7    0.70    2.80
  -3   5  -7    0.40    2.50
  -4  -5  -7    0.30    3.50
  -4   5  -7   10.30    3.60
  -9  -6   7    4.20    2.90
  -9   6   7    6.20    3.50
  -8  -6   7    8.50    3.40
   8   6  -7   13.90    4.00
  -8   6   7   18.00    4.60
  -7  -6   7  141.79    9.00
  -7   6   7  120.89    8.30
   7   6  -7  126.79    8.80
  -7   6   7  121.39    8.70
  -6  -6   7  134.89    8.50
   6   6  -7  140.39    8.90
  -6   6   7  141.19    7.90
  -6   6   7  133.89    8.90
  -5  -6   7    9.60    3.10
   5   6  -7    3.60    2.20
  -5   6   7    8.20    2.70
  -5   6   7    4.50    2.60
  -4  -6   7    5.60    2.90
   4   6  -7    5.20    2.40
  -4   6   7    2.90    1.90
  -4   6   7    1.80    1.80
  -3  -6   7   54.39    6.90
   3   6  -7   52.69    6.10
  -3   6   7   62.29    4.70
  -3   6   7   49.10    5.60
  -2   6   7  236.78   11.10
   2   6  -7  227.78   11.20
   1  -6  -7   49.10    5.10
   1   6  -7   41.90    5.50
  -1   6   7   54.49    6.20
   0  -6  -7   30.40    4.50
   0   6   7   30.20    4.90
   0   6  -7   38.70    5.30
  -1  -6  -7   12.40    3.50
  -1   6  -7   24.40    4.40
   1   6   7   15.20    4.00
  -2  -6  -7   59.69    7.00
  -2   6  -7   45.10    6.00
  -3  -6  -7   10.50    3.80
  -3   6  -7   12.50    4.00
  -3   6  -7    2.70    2.80
  -4  -6  -7   11.30    4.40
  -4   6  -7    8.80    3.50
  -4   6  -7    9.30    4.10
  -9  -7   7    0.60    3.50
  -9   7   7    1.20    2.80
   9   7  -7    1.20    2.50
  -8  -7   7    6.30    3.20
  -8   7   7   12.50    4.20
   8   7  -7   17.30    4.30
  -7  -7   7    9.00    3.20
  -7   7   7    8.50    3.50
  -7   7   7    8.20    2.70
   7   7  -7   12.50    3.70
  -6  -7   7    9.10    3.00
  -6   7   7   16.50    3.60
  -6   7   7   16.80    3.70
   6   7  -7   15.10    3.80
  -5  -7   7   25.40    4.60
  -5   7   7   37.60    4.90
   5   7  -7   32.90    5.20
  -5   7   7   35.20    4.80
  -4  -7   7   31.70    5.70
  -4   7   7   35.10    4.80
   4   7  -7   37.70    5.40
  -4   7   7   37.50    4.70
  -3   7   7   50.69    5.70
   3   7  -7   52.09    6.20
   2   7  -7   79.09    7.60
  -2   7   7   65.69    6.70
   1  -7  -7   66.79    6.00
  -1   7   7   69.49    7.00
   1   7  -7   71.49    7.20
   0  -7  -7   27.40    4.20
   0   7  -7   20.20    4.10
   0   7   7   22.80    4.40
  -1  -7  -7   43.20    5.50
   1   7   7   43.30    6.20
  -1   7  -7   40.70    5.70
  -2  -7  -7   11.60    3.60
  -2   7  -7   11.40    3.50
  -2   7  -7   13.10    5.40
  -3  -7  -7   15.60    4.50
  -3   7  -7   15.50    4.00
  -3   7  -7   14.70    4.30
  -9   8   7   13.40    4.40
   9   8  -7   32.70    6.00
  -8  -8   7   33.90    5.40
  -8   8   7   25.80    5.00
   8   8  -7   23.80    5.00
  -8   8   7   25.70    5.10
  -7  -8   7   21.40    4.30
  -7   8   7   35.60    5.30
  -7   8   7   17.40    4.50
   7   8  -7   29.20    5.40
  -6  -8   7   60.49    7.10
  -6   8   7   55.49    6.70
   6   8  -7   53.19    6.90
  -6   8   7   58.09    6.40
  -5  -8   7  143.09    9.70
   5   8  -7  141.79    9.40
  -5   8   7  129.69    8.20
  -5   8   7  150.78    8.80
  -4  -8   7   -1.00    2.50
  -4   8   7    5.20    2.40
  -4   8   7   11.80    3.30
   4   8  -7   10.10    3.30
  -3   8   7   21.30    3.90
   3   8  -7   35.80    5.30
   2   8  -7   14.50    3.60
  -2   8   7   11.60    3.20
   1  -8  -7    2.60    2.10
   1   8  -7   -0.80    2.00
  -1   8   7   -0.90    1.70
   0  -8  -7    1.70    2.10
   0   8  -7    1.90    2.30
   0   8   7    1.60    2.30
  -1  -8  -7   22.80    4.30
   1   8   7   16.30    4.30
  -1   8  -7   18.30    4.20
  -2  -8  -7    8.10    3.40
   2   8   7    7.70    3.70
  -2   8  -7   11.50    3.60
  -3  -8  -7    3.20    3.60
  -3   8  -7    5.60    3.10
  -3   8  -7   16.00    6.50
  -8   9   7   12.40    4.40
  -8   9   7   14.30    3.90
   8   9  -7   22.20    5.00
  -7  -9   7    8.30    3.40
   7   9  -7    4.30    3.50
  -7   9   7   10.40    3.70
  -7   9   7   13.40    3.80
  -6  -9   7    5.30    2.90
  -6   9   7    2.00    2.50
   6   9  -7    5.70    3.10
  -6   9   7    2.80    2.40
  -5  -9   7   10.00    3.70
  -5   9   7   10.90    3.20
   5   9  -7   15.50    3.90
  -5   9   7    6.90    3.10
  -4   9   7    2.10    2.00
   4   9  -7    7.70    3.10
   3   9  -7   35.60    5.50
  -3   9   7   32.10    4.90
   2   9  -7    2.80    2.40
  -2   9   7   -0.10    1.90
  -1   9   7    1.10    2.10
   1   9  -7    3.40    2.60
   0  -9  -7   38.30    5.00
   0   9   7   30.20    5.50
   0   9  -7   38.30    5.60
  -1  -9  -7   48.20    6.30
   1   9   7   29.80    5.70
  -1   9  -7   41.30    6.00
  -2  -9  -7   43.40    6.50
  -2   9  -7   51.39    6.80
   2   9   7   53.09    7.80
  -3  -9  -7    7.50    3.90
  -3   9  -7    6.10    3.30
  -8  10   7    5.40    3.30
   8  10  -7   10.60    4.10
  -8  10   7    2.20    3.10
   7  10  -7   86.29    9.70
  -7  10   7   68.09    7.50
  -7  10   7   63.99    7.50
  -6 -10   7   36.20    6.30
  -6  10   7   49.30    6.50
   6  10  -7   34.10    6.10
  -6  10   7   31.60    5.30
  -5 -10   7   21.30    5.10
  -5  10   7    6.40    2.80
   5  10  -7   19.60    4.50
  -4  10   7    9.90    3.10
   4  10  -7   11.40    3.80
   3  10  -7   10.10    3.40
  -3  10   7   11.70    3.50
  -2  10   7   83.89    8.30
   2  10  -7   62.69    7.30
  -1  10   7   17.40    4.10
   1  10  -7   12.50    3.90
   0 -10  -7    9.10    3.10
   0  10  -7   14.20    4.00
   0  10   7   14.20    4.10
  -1 -10  -7   39.40    5.70
   1  10   7   25.80    5.60
  -1  10  -7   40.50    6.20
  -2 -10  -7    4.00    3.20
   2  10   7    6.50    3.90
  -2  10  -7   15.30    4.40
  -7  11   7   31.00    5.70
  -7  11   7   19.40    4.50
   7  11  -7   16.50    4.90
  -6 -11   7   14.90    5.00
   6  11  -7   19.60    5.20
  -6  11   7   13.40    4.00
   5  11  -7   43.30    6.80
  -5  11   7   57.59    7.10
  -4  11   7   13.10    3.90
   4  11  -7   16.60    4.60
  -3  11   7   11.60    3.70
   3  11  -7   23.60    4.80
   2  11  -7    7.10    2.90
  -2  11   7    8.10    3.40
   1  11  -7    0.60    2.40
  -1  11   7    1.10    2.20
   0  11  -7    4.40    2.70
   0  11   7    2.30    2.70
  -1 -11  -7   19.70    4.40
   1  11   7   19.40    5.10
  -1  11  -7   22.90    5.20
  -2 -11  -7   13.40    4.30
  -2  11  -7   11.80    4.10
   2  11   7    9.90    4.50
   7  12  -7    3.90    3.30
  -7  12   7    4.30    3.50
  -6  12   7    2.80    2.90
   6  12  -7   11.20    4.40
  -5  12   7    5.60    3.40
   5  12  -7   11.10    4.00
  -4  12   7   15.60    4.10
   4  12  -7   15.90    4.70
   3  12  -7   51.89    7.30
  -3  12   7   49.99    6.90
  -2  12   7   11.20    3.70
   2  12  -7   11.80    3.80
   1  12  -7   10.90    3.90
  -1  12   7   15.30    4.20
   0  12  -7    3.10    3.20
   0  12   7    2.10    2.90
   1  12   7    8.80    4.60
  -1  12  -7   10.40    4.00
   6  13  -7   23.00    5.90
  -6  13   7   21.50    4.80
   5  13  -7   -0.40    3.00
  -5  13   7   -0.90    2.30
   4  13  -7   22.00    5.10
  -4  13   7   21.50    4.90
  -3  13   7   11.60    4.00
   3  13  -7   10.60    4.20
   2  13  -7   16.10    4.40
  -2  13   7   14.50    4.30
  -1  13   7   25.70    5.60
   1  13  -7   27.40    5.60
   0  13  -7    2.60    3.10
   0  13   7   -1.40    2.70
  -4  14   7   25.40    5.60
  -3  14   7   25.40    5.20
   3  14  -7   30.30    6.20
   2  14  -7   44.10    7.30
  -2  14   7   56.69    7.90
   1  14  -7   -0.40    3.40
  -1  14   7    0.40    2.90
 -10   0   8    5.20    3.80
  -9   0   8    6.70    3.30
  -8   0   8   24.60    5.10
  -7   0   8    0.00    2.00
  -6   0   8   22.10    4.40
  -5   0   8    5.20    2.60
   5   0  -8    4.20    2.10
  -4   0   8   61.09    6.00
   4   0  -8   38.60    4.60
  -3   0   8  293.17   12.80
   3   0  -8  288.37   12.10
  -2   0   8  369.86   15.70
   2   0  -8  334.67   13.80
   1   0  -8  207.58   10.40
   0   0  -8  119.39    8.00
  -1   0  -8  251.57   12.60
  -2   0  -8   28.20    5.30
  -3   0  -8    3.60    3.30
 -10  -1   8    5.60    3.60
 -10   1   8    8.80    3.90
  -9  -1   8    5.10    3.10
  -9   1   8    8.40    3.80
  -8  -1   8   -0.70    2.20
  -8   1   8    2.30    2.60
  -7  -1   8   49.80    6.30
  -7   1   8   35.10    5.40
  -6  -1   8  152.78    9.40
  -6   1   8  159.78    9.50
  -5  -1   8   66.39    6.80
   5   1  -8   66.79    5.30
  -5   1   8   66.09    7.00
  -4  -1   8  156.78    8.80
   4  -1  -8  139.89    7.50
   4   1  -8  142.59    8.00
  -4   1   8  131.99    8.10
   3  -1  -8   30.40    4.10
  -3  -1   8   35.80    5.10
   3   1  -8   29.10    4.20
  -3   1   8   34.70    4.90
   2  -1  -8  149.09    8.30
  -2  -1   8  144.59    9.50
  -2   1   8  148.09    9.00
   2   1  -8  156.98    8.60
  -2   1   8  156.18    8.10
   1  -1  -8    9.90    3.10
   1   1  -8    3.40    2.20
   0  -1  -8   21.10    4.10
   0   1  -8   12.00    3.30
  -1  -1  -8    9.00    3.60
  -1   1  -8    6.30    2.90
  -2  -1  -8   11.30    3.80
  -2   1  -8    7.40    3.20
  -3  -1  -8   27.90    5.40
  -3   1  -8   23.60    5.10
 -10  -2   8   16.10    4.70
 -10   2   8   27.10    6.10
  -9  -2   8   23.00    5.10
  -9   2   8   17.70    4.70
  -8  -2   8   19.90    4.50
  -8   2   8   16.10    4.20
  -7  -2   8   35.20    5.60
  -7   2   8   23.30    4.60
  -6  -2   8   35.50    5.20
  -6   2   8   33.50    5.00
   6   2  -8   36.50    4.70
  -5  -2   8   33.00    4.90
   5   2  -8   34.30    4.60
  -5   2   8   33.80    4.80
  -4  -2   8    6.10    2.70
   4  -2  -8    0.60    0.90
   4   2  -8    3.50    2.10
  -4   2   8    9.40    2.80
   3  -2  -8   17.00    3.10
  -3  -2   8   12.00    3.50
  -3   2   8   16.50    3.40
  -3   2   8   12.20    2.80
   3   2  -8    9.20    2.60
  -2  -2   8  145.69   10.20
   2  -2  -8  151.98    8.20
  -2   2   8  143.39    8.00
   2   2  -8  144.49    8.50
  -2   2   8  150.58    8.90
   1  -2  -8  364.16   14.70
   1   2  -8  351.86   14.70
   0  -2  -8   30.10    4.80
   0   2  -8   29.00    4.70
  -1  -2  -8    0.10    2.20
  -1   2  -8    2.70    2.60
  -2  -2  -8    3.50    3.00
  -2   2  -8    4.30    2.90
  -3  -2  -8   18.60    4.80
  -3   2  -8   16.20    4.40
 -10  -3   8    8.20    3.80
 -10   3   8    9.30    4.40
  -9  -3   8    7.40    3.70
  -9   3   8    5.30    3.30
  -8  -3   8    1.20    2.30
  -8   3   8    3.40    2.90
  -7  -3   8   24.40    4.70
   7   3  -8   31.40    5.30
  -7   3   8   27.60    5.00
  -6  -3   8   49.10    6.10
   6   3  -8   40.60    5.10
  -6   3   8   40.90    5.60
  -5  -3   8   94.49    7.10
  -5   3   8   74.59    7.20
   5   3  -8   85.89    6.50
  -4  -3   8  148.39    9.30
  -4   3   8  154.78    8.70
   4   3  -8  150.08    8.60
  -3  -3   8   11.20    3.70
   3  -3  -8    6.50    2.20
  -3   3   8   12.30    3.10
  -3   3   8    7.70    2.50
   3   3  -8    8.20    2.70
   2  -3  -8   74.19    5.60
  -2   3   8   63.09    6.40
   2   3  -8   65.09    6.60
  -2   3   8   66.49    6.50
   1  -3  -8  167.48    9.00
  -1   3   8  148.39    9.00
   1   3  -8  160.88    9.20
   0  -3  -8   82.49    6.60
   0   3  -8   92.49    7.20
  -1  -3  -8   16.20    4.00
  -1   3  -8   18.50    4.20
  -2  -3  -8   -3.00    2.10
  -2   3  -8    3.40    2.70
  -3  -3  -8    9.50    4.00
  -3   3  -8    9.00    3.70
  -9  -4   8   25.50    5.10
  -9   4   8   27.50    5.50
  -8  -4   8   13.30    3.80
  -8   4   8   14.90    4.30
  -7  -4   8   67.19    7.40
  -7   4   8   67.49    7.60
   7   4  -8   71.29    7.20
  -6  -4   8   44.40    5.90
   6   4  -8   49.40    5.90
  -6   4   8   47.60    6.00
  -5  -4   8   -2.10    1.70
   5   4  -8    1.90    1.90
  -5   4   8   -1.70    1.60
  -4  -4   8   14.30    3.80
  -4   4   8   17.50    3.60
   4   4  -8   16.20    3.50
  -4   4   8   15.30    3.10
  -3  -4   8   15.50    4.50
   3  -4  -8   18.60    3.20
  -3   4   8   20.70    3.50
   3   4  -8   17.30    3.70
  -3   4   8   24.80    3.80
   2  -4  -8   30.00    4.20
  -2   4   8   26.00    4.30
   2   4  -8   32.80    5.00
  -2   4   8   31.60    4.40
   1  -4  -8   30.00    4.40
  -1   4   8   26.00    4.40
   1   4  -8   29.00    4.80
   0  -4  -8   37.20    5.20
   0   4  -8   38.00    5.30
   0   4   8   30.80    5.00
  -1  -4  -8    2.90    2.50
  -1   4  -8   10.40    3.20
  -2  -4  -8    0.20    2.70
  -2   4  -8    6.00    3.20
  -3  -4  -8   19.60    5.10
  -3   4  -8   30.70    5.90
  -9  -5   8   44.80    6.80
  -9   5   8   31.80    6.30
  -8  -5   8    2.70    2.90
   8   5  -8   -0.10    2.50
  -8   5   8    4.40    3.10
  -7  -5   8    3.00    2.90
   7   5  -8   -0.60    2.00
  -7   5   8    0.30    2.60
  -6  -5   8   64.79    7.10
   6   5  -8   50.99    6.30
  -6   5   8   47.20    6.10
  -5  -5   8   46.40    6.10
  -5   5   8   54.39    6.20
  -5   5   8   52.89    5.50
   5   5  -8   46.90    6.00
  -4  -5   8   34.50    5.80
   4   5  -8   44.00    5.60
  -4   5   8   41.20    5.10
  -4   5   8   42.30    5.20
  -3  -5   8   16.10    4.50
  -3   5   8   14.20    3.30
  -3   5   8    8.70    2.70
   3   5  -8   16.00    3.60
   2  -5  -8   21.60    3.60
  -2   5   8   21.70    4.10
   2   5  -8   16.10    3.80
   1  -5  -8   58.89    6.10
   1   5  -8   55.19    6.50
  -1   5   8   53.29    6.40
   0  -5  -8   32.70    4.90
   0   5   8   46.30    6.40
   0   5  -8   37.60    5.40
  -1  -5  -8   11.10    3.60
  -1   5  -8    6.10    2.90
  -2  -5  -8    8.60    3.80
  -2   5  -8    7.40    3.40
  -3  -5  -8   61.09    8.00
  -3   5  -8   38.50    6.10
  -9  -6   8   14.40    4.30
  -9   6   8   10.10    4.40
  -8  -6   8   12.90    3.90
  -8   6   8   24.40    5.30
   8   6  -8   18.90    4.40
  -7  -6   8    4.80    2.90
  -7   6   8    5.20    3.20
   7   6  -8   11.90    3.80
  -6  -6   8   40.20    5.80
   6   6  -8   38.70    5.80
  -6   6   8   43.60    5.90
  -5  -6   8   43.70    6.20
   5   6  -8   47.60    6.10
  -5   6   8   45.80    5.70
  -5   6   8   46.70    5.60
  -4  -6   8   43.70    6.60
  -4   6   8   56.99    6.00
  -4   6   8   51.09    5.80
   4   6  -8   46.10    6.10
   3   6  -8  252.77   12.40
  -3   6   8  232.48   11.50
   2  -6  -8  140.39    7.80
  -2   6   8  152.08    9.20
   2   6  -8  157.08    9.60
   1  -6  -8   42.60    5.30
  -1   6   8   41.00    5.80
   1   6  -8   41.00    5.80
   0  -6  -8   23.60    4.30
   0   6   8   23.10    4.70
   0   6  -8   17.50    4.10
  -1  -6  -8   21.70    4.50
  -1   6  -8    7.80    3.00
  -2  -6  -8    3.80    3.10
  -2   6  -8    2.90    2.80
  -9  -7   8   11.30    4.30
  -9   7   8   11.90    4.60
  -8  -7   8    9.40    3.70
   8   7  -8   17.50    4.50
  -8   7   8   11.70    4.00
  -7  -7   8   14.20    4.00
   7   7  -8   10.00    3.80
  -7   7   8   11.20    3.60
  -6  -7   8   28.00    5.30
  -6   7   8   32.90    4.90
   6   7  -8   34.20    5.50
  -6   7   8   36.00    5.60
  -5  -7   8   64.39    7.90
  -5   7   8   77.09    7.30
  -5   7   8   56.59    6.30
   5   7  -8   68.39    7.60
  -4  -7   8   35.20    6.50
  -4   7   8   39.90    4.90
   4   7  -8   47.90    6.20
  -4   7   8   41.60    5.50
  -3   7   8   23.60    4.40
   3   7  -8   27.50    5.00
  -2   7   8   10.10    3.10
   2   7  -8    4.50    2.80
   1  -7  -8   21.60    4.00
   1   7  -8   10.80    3.40
  -1   7   8   15.20    4.00
   0  -7  -8    9.20    3.20
   0   7   8   10.10    3.40
   0   7  -8    9.30    3.50
  -1  -7  -8   25.10    4.80
  -1   7  -8   14.10    4.00
   1   7   8   14.60    4.60
  -2  -7  -8   19.60    5.00
  -2   7  -8   18.80    4.50
  -8  -8   8    3.80    2.90
   8   8  -8    4.90    3.30
  -8   8   8    2.10    3.00
  -7  -8   8   15.80    4.40
  -7   8   8   17.80    4.40
   7   8  -8   23.80    5.00
  -6  -8   8    7.00    3.30
  -6   8   8   16.30    4.20
   6   8  -8   10.70    3.80
  -6   8   8   11.50    3.40
  -5  -8   8   35.40    6.50
   5   8  -8   17.70    4.30
  -5   8   8   19.10    3.70
  -5   8   8   16.20    3.70
   4   8  -8   20.50    4.70
  -4   8   8   20.50    4.10
  -3   8   8   46.10    6.10
   3   8  -8   46.30    6.40
  -2   8   8   36.70    5.50
   2   8  -8   48.60    6.40
   1   8  -8   18.60    4.20
  -1   8   8   28.20    5.30
   0  -8  -8   11.80    3.60
   0   8  -8   13.90    4.20
   0   8   8    6.00    3.30
  -1  -8  -8   28.00    5.00
   1   8   8   27.30    5.60
  -1   8  -8   33.60    5.70
  -2  -8  -8   13.00    4.10
  -2   8  -8    3.00    2.90
  -8  -9   8    4.30    3.40
  -8   9   8    6.80    3.70
   8   9  -8   14.40    4.30
  -7  -9   8    8.20    3.60
  -7   9   8    2.20    2.80
  -7   9   8    8.40    3.80
   7   9  -8    5.40    3.60
  -6  -9   8   53.39    7.60
  -6   9   8   54.19    6.80
   6   9  -8   48.20    7.00
  -6   9   8   61.99    7.10
  -5  -9   8   30.00    6.10
   5   9  -8   33.60    6.00
  -5   9   8   29.80    5.20
  -4   9   8   24.10    4.70
   4   9  -8   20.70    4.80
  -3   9   8   16.40    4.20
   3   9  -8   11.40    3.70
  -2   9   8   16.50    4.40
   2   9  -8   14.10    4.00
   1   9  -8    6.50    3.50
  -1   9   8   10.90    4.10
   0  -9  -8    7.30    3.10
   0   9   8    1.90    3.00
   0   9  -8    0.10    2.40
  -1  -9  -8    1.50    2.80
  -1   9  -8    4.00    2.80
   1   9   8    7.50    3.50
  -7 -10   8    0.00    3.60
  -7  10   8    7.80    3.70
   7  10  -8    7.90    4.00
  -7  10   8    3.20    3.20
  -6 -10   8   14.20    4.60
  -6  10   8    4.80    3.10
   6  10  -8   14.10    4.30
  -5  10   8   -1.50    2.10
   5  10  -8    3.30    3.00
   4  10  -8    9.20    3.80
  -4  10   8    8.30    3.40
  -3  10   8   13.30    3.80
   3  10  -8    8.70    3.60
  -2  10   8   28.60    5.30
   2  10  -8   29.20    5.30
   1  10  -8   26.70    5.20
  -1  10   8   23.80    5.20
   0  10   8   17.50    4.80
   0  10  -8   14.50    4.30
  -1 -10  -8   -2.70    2.30
  -1  10  -8    2.00    3.30
   1  10   8    4.60    3.40
   7  11  -8   10.80    4.70
  -7  11   8    8.60    3.90
   6  11  -8   20.40    5.10
  -6  11   8   28.70    5.70
  -5  11   8    5.50    3.30
   5  11  -8    6.30    3.60
   4  11  -8   15.00    4.50
  -4  11   8   10.40    3.80
  -3  11   8   31.70    5.70
   3  11  -8   44.80    6.90
   2  11  -8   21.90    4.90
  -2  11   8   16.00    4.20
   1  11  -8   11.90    3.90
  -1  11   8    7.90    4.00
   0  11   8    1.90    3.20
   0  11  -8    6.00    3.50
  -6  12   8   12.50    4.30
   6  12  -8   14.10    4.90
  -5  12   8    3.30    2.70
   5  12  -8    3.20    3.40
  -4  12   8    8.20    3.80
   4  12  -8    5.50    3.70
  -3  12   8    6.30    3.20
   3  12  -8    5.90    3.30
  -2  12   8   12.30    4.20
   2  12  -8    9.90    4.00
  -1  12   8    0.60    3.00
   1  12  -8    2.50    3.10
  -4  13   8   28.50    5.60
   4  13  -8   22.80    5.70
  -3  13   8    5.90    3.40
   3  13  -8    1.60    3.20
  -2  13   8   10.40    4.10
   2  13  -8    7.90    3.80
  -9   0   9   72.99    8.70
  -8   0   9    8.10    3.50
  -7   0   9   15.50    4.00
  -6   0   9    8.00    3.40
   5   0  -9   63.69    6.30
  -5   0   9   64.79    7.10
   4   0  -9    9.80    2.90
  -4   0   9   10.00    3.50
  -3   0   9    1.80    2.70
   3   0  -9    1.80    1.90
   2   0  -9   -0.70    1.90
  -2   0   9    2.20    2.60
   1   0  -9    6.10    2.70
   0   0  -9   24.70    4.80
  -1   0  -9    1.70    2.40
  -2   0  -9   26.60    5.60
  -9  -1   9    4.90    3.40
  -9   1   9    0.40    3.00
  -8  -1   9   24.60    5.10
  -8   1   9   21.40    5.00
  -7  -1   9   11.50    3.70
  -7   1   9    6.90    3.60
  -6  -1   9   14.70    3.90
  -6   1   9   11.80    3.50
  -5  -1   9   55.99    6.60
  -5   1   9   70.99    7.40
   5   1  -9   66.69    6.70
   4  -1  -9   82.69    6.20
  -4  -1   9   81.49    8.00
   4   1  -9   77.69    7.20
  -4   1   9   72.89    7.20
  -3  -1   9   57.19    7.30
   3  -1  -9   61.89    6.40
  -3   1   9   65.09    7.10
   3   1  -9   59.99    6.30
   2  -1  -9   70.09    7.00
   2   1  -9   70.59    7.10
  -2   1   9   64.39    7.90
   1  -1  -9  136.89    8.90
   1   1  -9  131.59    8.90
   0  -1  -9   17.90    4.20
   0   1  -9   24.40    4.80
  -1  -1  -9   23.40    5.30
  -1   1  -9   22.00    5.00
  -2  -1  -9    3.90    3.80
  -2   1  -9   -2.10    2.80
  -9  -2   9   31.90    5.90
  -9   2   9   34.20    6.20
  -8  -2   9   34.60    6.10
  -8   2   9   28.30    5.50
  -7  -2   9   32.40    5.60
  -7   2   9   30.70    5.70
  -6  -2   9   10.20    3.50
   6   2  -9   14.00    3.50
  -6   2   9   12.20    3.70
  -5  -2   9    2.50    2.50
  -5   2   9    3.20    2.60
   5   2  -9    4.40    2.40
   4  -2  -9   29.60    4.20
  -4  -2   9   28.70    5.20
  -4   2   9   27.90    4.50
   4   2  -9   36.10    5.10
  -3  -2   9   45.70    7.10
   3  -2  -9   47.60    5.50
   3   2  -9   50.29    6.20
  -3   2   9   60.29    6.60
   2  -2  -9   21.70    3.90
   2   2  -9   30.60    5.00
  -2   2   9   23.10    4.90
   1  -2  -9   33.00    5.10
   1   2  -9   28.60    4.80
   0  -2  -9    7.80    3.50
   0   2  -9    8.90    3.30
  -1  -2  -9    6.50    3.20
  -1   2  -9    7.10    3.50
  -2  -2  -9   24.70    5.40
  -2   2  -9   40.00    6.30
  -9  -3   9    6.60    3.70
  -9   3   9    9.60    4.50
  -8  -3   9    6.00    3.40
  -8   3   9    5.30    3.10
  -7  -3   9   26.80    5.10
  -7   3   9   18.70    4.40
  -6  -3   9   20.50    4.60
   6   3  -9   24.20    4.30
  -6   3   9   22.70    4.40
  -5  -3   9   15.90    4.20
   5   3  -9   18.00    4.00
  -5   3   9   11.40    3.30
  -4  -3   9   11.60    3.80
  -4   3   9    8.80    3.10
   4   3  -9   13.60    3.50
   3  -3  -9   50.89    5.70
  -3  -3   9   51.09    7.40
  -3   3   9   43.90    5.70
   3   3  -9   54.59    6.40
   2  -3  -9   11.60    3.20
  -2   3   9    8.60    3.10
  -2   3   9    9.60    3.70
   2   3  -9    9.60    3.40
   1  -3  -9    6.90    3.00
   1   3  -9    2.10    2.40
   0  -3  -9   11.40    3.50
   0   3  -9   13.40    4.10
  -1  -3  -9   11.40    3.90
  -1   3  -9   14.40    4.10
  -2  -3  -9   21.50    5.30
  -2   3  -9   15.40    4.40
  -9  -4   9   18.70    5.10
  -9   4   9   12.90    4.80
  -8  -4   9    8.50    4.00
  -8   4   9    7.00    3.50
  -7  -4   9   14.30    4.20
  -7   4   9   23.90    5.00
   7   4  -9   21.50    4.40
  -6  -4   9   30.40    5.50
   6   4  -9   31.50    5.20
  -6   4   9   27.40    5.00
  -5  -4   9    9.20    3.70
   5   4  -9   13.80    3.40
  -5   4   9   11.10    3.50
  -4  -4   9   12.40    4.30
  -4   4   9   21.70    4.40
   4   4  -9   21.60    4.30
  -3  -4   9   36.50    6.60
  -3   4   9   39.40    5.30
  -3   4   9   34.30    5.00
   3   4  -9   34.00    5.40
   2  -4  -9   94.39    6.90
   2   4  -9   99.69    7.80
  -2   4   9   93.59    7.30
   1  -4  -9   11.10    3.30
  -1   4   9   10.10    3.40
   1   4  -9    7.50    3.20
   0  -4  -9   19.80    4.50
   0   4  -9   12.40    4.00
  -1  -4  -9    9.70    3.80
  -1   4  -9    6.50    3.30
  -2  -4  -9    7.80    4.40
  -2   4  -9    5.30    3.30
  -9  -5   9   -1.40    2.50
  -9   5   9    3.40    3.70
  -8  -5   9    3.50    3.00
  -8   5   9    1.50    3.20
  -7  -5   9   50.49    7.10
  -7   5   9   51.69    6.80
   7   5  -9   33.90    5.50
  -6  -5   9   72.89    8.30
  -6   5   9   77.79    8.00
   6   5  -9   72.79    7.90
  -5  -5   9   38.80    6.30
   5   5  -9   33.60    5.20
  -5   5   9   23.80    4.50
  -4  -5   9   32.50    6.30
   4   5  -9   43.60    6.00
  -4   5   9   32.80    4.70
   3   5  -9   13.10    3.80
  -3   5   9   13.50    3.50
   2  -5  -9   14.30    3.50
   2   5  -9    9.90    3.50
  -2   5   9   12.30    3.70
   1  -5  -9   13.70    3.70
   1   5  -9   12.10    3.90
  -1   5   9    8.60    3.60
   0  -5  -9   19.90    4.30
   0   5  -9   13.90    4.00
  -1  -5  -9   20.60    4.80
  -1   5  -9    9.70    3.70
  -8  -6   9   11.00    3.60
   8   6  -9   16.10    4.60
  -8   6   9   14.60    4.50
  -7  -6   9   12.70    4.00
   7   6  -9   27.80    5.20
  -7   6   9   25.80    5.20
  -6  -6   9    2.00    2.90
   6   6  -9    1.10    2.10
  -6   6   9   -2.80    1.80
  -5  -6   9   12.20    4.50
   5   6  -9   15.90    4.00
  -5   6   9   13.90    3.70
  -4  -6   9    4.80    3.40
  -4   6   9   11.00    3.30
   4   6  -9   11.20    3.80
  -3   6   9   34.10    5.40
   3   6  -9   34.40    5.60
   2   6  -9    8.50    3.40
  -2   6   9    8.60    3.30
   1  -6  -9   12.80    3.50
   1   6  -9    7.50    3.40
   0  -6  -9   31.80    5.40
   0   6   9   38.00    6.30
   0   6  -9   35.50    5.90
  -1  -6  -9   36.00    6.10
  -1   6  -9   45.40    6.80
  -8  -7   9    8.90    4.10
  -8   7   9    8.30    3.80
   8   7  -9    8.70    3.60
  -7  -7   9   -1.40    3.10
  -7   7   9    3.60    2.90
   7   7  -9    1.60    2.60
  -6  -7   9   17.80    4.80
   6   7  -9   10.30    3.80
  -6   7   9   13.10    4.00
  -5  -7   9   49.60    7.70
  -5   7   9   43.10    5.80
   5   7  -9   35.40    5.90
  -5   7   9   23.50    7.20
   4   7  -9   21.50    4.80
  -4   7   9   19.60    4.10
  -3   7   9   53.39    6.50
   3   7  -9   75.59    8.30
   2   7  -9   31.20    5.60
  -2   7   9   28.60    5.50
   1  -7  -9   12.60    3.80
   1   7  -9   15.60    4.10
  -1   7   9   12.90    4.00
   0  -7  -9   28.20    5.10
   0   7   9   24.80    5.70
   0   7  -9   16.40    4.40
  -1  -7  -9    5.10    3.30
  -1   7  -9    6.80    3.60
  -8  -8   9    0.40    3.00
  -8   8   9   15.10    4.60
   8   8  -9    5.80    3.60
  -7  -8   9    0.80    3.60
  -7   8   9    0.40    3.00
   7   8  -9    5.20    3.70
  -6  -8   9   -1.50    3.00
   6   8  -9    7.10    3.50
  -6   8   9   -0.20    2.60
  -5  -8   9    4.10    3.70
  -5   8   9    5.90    3.30
   5   8  -9    1.20    3.30
   4   8  -9   11.30    3.90
  -4   8   9    9.90    3.60
  -3   8   9    6.30    3.00
   2   8  -9    7.40    3.50
  -2   8   9   10.20    3.50
   1   8  -9   10.30    3.80
  -1   8   9    6.80    3.70
   0  -8  -9   11.20    3.70
   0   8  -9    6.90    3.50
   0   8   9   10.60    4.00
  -7  -9   9    9.80    4.80
  -7   9   9   12.00    3.80
   7   9  -9   17.70    5.00
  -6  -9   9    8.00    4.20
   6   9  -9    6.70    3.70
  -6   9   9    5.40    4.30
   5   9  -9   34.80    6.20
  -5   9   9   30.00    5.40
   4   9  -9    6.60    3.60
  -4   9   9   10.10    3.90
  -3   9   9    1.60    2.60
   3   9  -9    4.20    3.00
   2   9  -9   24.30    5.40
  -2   9   9   21.50    5.20
  -1   9   9   29.20    6.00
   1   9  -9   21.40    5.20
   0   9   9   11.90    4.20
   0   9  -9   22.80    5.40
  -6 -10   9   16.90    5.70
   6  10  -9    7.90    3.90
  -6  10   9   13.40    4.00
   5  10  -9   12.20    4.40
  -5  10   9   11.10    3.90
  -4  10   9   24.30    5.10
   4  10  -9   26.10    5.60
   3  10  -9   48.30    7.30
  -3  10   9   43.50    6.70
  -2  10   9    7.80    4.00
   2  10  -9   11.90    4.30
  -1  10   9    1.30    3.10
   1  10  -9   -0.90    2.90
   5  11  -9   14.00    4.70
  -5  11   9   22.80    5.00
  -4  11   9   21.40    5.20
   4  11  -9   17.90    5.10
  -3  11   9    4.40    3.20
   3  11  -9    3.10    3.30
   2  11  -9    3.30    3.60
  -2  11   9    2.10    3.10
  -8   0  10   -3.00    2.50
  -7   0  10    1.20    3.00
  -6   0  10    2.20    2.70
  -5   0  10    4.50    2.90
   4   0 -10   27.80    4.80
  -4   0  10   27.70    5.60
  -3   0  10    1.00    2.70
   3   0 -10    0.50    2.40
   2   0 -10   37.80    5.70
   1   0 -10    3.30    3.10
   0   0 -10    5.70    3.30
  -8  -1  10   14.00    4.70
  -8   1  10   19.20    4.90
  -7  -1  10    7.20    3.60
  -7   1  10    3.90    3.30
  -6  -1  10    4.00    3.20
  -6   1  10    2.80    3.00
  -5  -1  10   33.80    5.80
   5   1 -10   43.90    5.70
  -5   1  10   38.70    6.20
  -4  -1  10   33.70    5.90
   4  -1 -10   29.90    4.80
  -4   1  10   30.90    5.80
   4   1 -10   36.20    5.40
   3  -1 -10    9.10    2.90
  -3  -1  10    7.20    4.00
  -3   1  10    9.70    3.90
   3   1 -10    7.80    3.20
   2  -1 -10   49.99    6.40
   2   1 -10   53.89    6.80
   1  -1 -10   10.30    3.50
   1   1 -10   15.00    4.30
   0  -1 -10    2.70    3.00
   0   1 -10   -0.30    2.50
  -8  -2  10   33.60    6.20
  -8   2  10   43.60    7.00
  -7  -2  10   29.40    6.00
  -7   2  10   25.40    5.50
  -6  -2  10    1.20    3.20
  -6   2  10    1.50    2.70
  -5  -2  10    0.40    3.00
   5   2 -10    6.50    2.80
  -5   2  10    1.60    2.60
  -4  -2  10    2.80    3.40
   4   2 -10    2.90    2.70
  -4   2  10    7.60    3.50
   3  -2 -10   41.90    5.70
  -3  -2  10   38.70    7.10
  -3   2  10   43.30    6.90
   3   2 -10   37.60    5.80
   2  -2 -10   55.99    6.80
   2   2 -10   55.99    7.10
   1  -2 -10   25.40    4.90
   1   2 -10   27.70    5.20
   0  -2 -10   23.40    5.00
   0   2 -10   25.70    5.20
  -8  -3  10    1.80    3.00
  -8   3  10    0.30    2.80
  -7  -3  10   19.50    4.80
  -7   3  10   10.80    4.00
  -6  -3  10   54.89    7.60
  -6   3  10   68.09    7.80
   6   3 -10   69.59    7.60
  -5  -3  10   11.10    4.20
  -5   3  10   12.00    3.40
   5   3 -10    9.40    3.40
  -4  -3  10    1.80    3.40
  -4   3  10    8.80    3.50
   4   3 -10   11.10    3.50
   3  -3 -10   42.60    5.60
  -3   3  10   45.70    6.80
   3   3 -10   34.60    5.70
   2  -3 -10    4.20    2.60
   2   3 -10    0.00    2.70
   1  -3 -10    9.50    3.50
   1   3 -10   15.00    4.10
   0  -3 -10    3.00    3.20
   0   3 -10   10.30    4.10
  -8  -4  10   16.10    4.90
  -8   4  10   15.10    4.70
  -7  -4  10    3.10    3.10
  -7   4  10    2.50    3.20
  -6  -4  10    6.30    3.60
   6   4 -10    9.40    3.40
  -6   4  10    5.90    3.30
  -5  -4  10   -1.30    3.10
  -5   4  10    4.20    2.80
   5   4 -10    1.50    2.20
  -4  -4  10    9.90    4.60
  -4   4  10    9.90    3.70
   4   4 -10    9.80    3.70
   3   4 -10    6.90    3.30
   2  -4 -10   42.00    5.70
   2   4 -10   38.90    6.20
   1  -4 -10   24.90    4.90
   1   4 -10   18.50    4.70
   0  -4 -10    6.90    3.70
   0   4 -10   13.10    4.20
  -8  -5  10   27.50    5.70
  -8   5  10   20.00    5.00
  -7  -5  10   10.30    4.20
  -7   5  10   13.40    4.10
   7   5 -10    3.90    3.10
  -6  -5  10    1.80    3.40
  -6   5  10    0.40    2.90
   6   5 -10    7.10    3.20
  -5  -5  10    3.40    4.50
  -5   5  10    8.50    3.20
   5   5 -10   14.80    4.20
  -4  -5  10   13.80    5.50
   4   5 -10   13.80    4.00
   3   5 -10   11.70    3.90
  -2   5  10    9.70    4.40
   2   5 -10    7.90    3.50
   1  -5 -10   17.60    4.30
   1   5 -10   13.80    4.40
   0  -5 -10    4.40    3.70
   0   5 -10    0.30    3.00
  -7  -6  10   -5.10    2.80
   7   6 -10    4.40    2.80
  -7   6  10    9.90    3.90
  -6  -6  10   24.90    6.00
   6   6 -10   26.60    5.30
  -6   6  10   26.70    5.20
  -5  -6  10   39.70    7.50
   5   6 -10   40.10    6.30
   4   6 -10   11.60    4.00
   3   6 -10    0.60    2.70
  -2   6  10    7.40    3.20
   2   6 -10   11.20    4.10
   1  -6 -10   -0.60    2.90
   1   6 -10   -0.40    2.70
  -1   6  10    7.00    3.90
  -7  -7  10   11.30    4.70
  -7   7  10   14.80    4.40
   7   7 -10   19.90    5.10
  -6  -7  10   -1.40    3.40
   6   7 -10    4.70    3.00
  -6   7  10    4.20    3.70
  -5  -7  10    8.00    4.50
   5   7 -10    4.10    3.10
   4   7 -10   10.20    4.00
  -3   7  10   -1.30    2.20
   3   7 -10    0.90    2.70
  -2   7  10   29.40    5.80
   2   7 -10   19.20    4.90
   1   7 -10   11.80    4.20
  -1   7  10   25.90    5.70
  -6  -8  10    6.10    4.90
   6   8 -10    0.60    3.40
   5   8 -10   -3.80    2.50
   4   8 -10   10.70    3.90
  -3   8  10   10.10    4.20
   3   8 -10    8.10    3.80
  -2   8  10   -1.40    2.40
   2   8 -10    3.40    3.70
   5   9 -10    0.40    3.10
  -4   9  10   12.50    4.10
   4   9 -10   23.90    5.60
  -3   9  10   20.70    4.90
   3   9 -10   13.50    4.50
  -7   0  11   76.29    9.10
  -6   0  11   37.30    6.50
  -5   0  11   -1.10    2.90
   4   0 -11   25.60    5.10
  -4   0  11   25.50    6.20
   3   0 -11  106.09    9.80
   2   0 -11   23.80    5.10
  -7  -1  11    3.90    4.20
  -7   1  11   -3.50    3.20
  -6  -1  11    6.20    4.10
  -6   1  11    8.60    4.10
  -5  -1  11   12.80    4.90
  -5   1  11   19.10    5.40
  -4  -1  11   12.80    5.30
  -4   1  11    8.20    4.70
   4   1 -11   15.80    4.20
   3  -1 -11   -1.00    2.10
   3   1 -11    7.00    3.60
   2  -1 -11   25.90    5.40
   2   1 -11   32.20    5.90
  -7  -2  11    3.60    4.30
  -7   2  11    9.80    4.40
  -6  -2  11    3.80    4.30
  -6   2  11   11.40    4.40
  -5  -2  11   31.50    6.70
  -5   2  11   24.80    5.40
   5   2 -11   19.70    4.60
  -4  -2  11    9.10    4.70
  -4   2  11   10.00    4.40
   4   2 -11    8.80    3.80
   3  -2 -11   23.10    4.60
  -3   2  11   16.40    6.70
   3   2 -11   22.80    4.90
   2  -2 -11   36.70    6.00
   2   2 -11   38.20    6.30
  -7  -3  11   -1.70    3.70
  -7   3  11    1.10    3.40
  -6  -3  11    6.10    4.40
  -6   3  11    1.20    3.20
  -5  -3  11    4.90    5.00
  -5   3  11    6.70    4.20
   5   3 -11    7.70    3.40
  -4  -3  11   12.40    5.50
  -4   3  11   12.70    4.40
   4   3 -11   17.70    4.70
   3   3 -11    8.50    3.80
   2  -3 -11    5.60    3.20
   2   3 -11    7.30    3.80
  -6  -4  11   17.20    5.40
   6   4 -11    7.40    3.40
  -6   4  11   10.30    4.30
  -5  -4  11    1.30    3.90
  -5   4  11    4.30    3.60
   5   4 -11    6.00    3.30
   4   4 -11   -0.80    2.70
   3   4 -11   15.10    4.50
  -6  -5  11   39.20    7.80
   6   5 -11   44.10    6.90
  -6   5  11   51.39    6.90
  -5  -5  11   17.20    5.80
   5   5 -11   12.00    4.20
   4   5 -11   17.30    4.80
   3   5 -11    5.10    3.50
   0   0   0    0.00    0.00

_computing_structure_solution     'SHELXT 2014/5 (Sheldrick, 2014)'
;
_shelx_hkl_checksum   40197
