# Supplementary material for: Switchable synthesis of natural-product-like lawsones and indenopyrazoles through regioselective ring-expansion of indantrione
Source: Commun Chem. 2023 Jan 18;6:17. doi: 10.1038/s42004-022-00807-z (PMC9849474; doi:10.1038/s42004-022-00807-z)
Supplement: Supplementary file 10 — Supplementary Data 7 [file 42004_2022_807_MOESM10_ESM.zip]

Archive with 1 entries (1 files):
- Supplementary Data 7.doc
